# Supplementary material for: The Biological Observation Matrix (BIOM) format or: how I learned to stop worrying and love the ome-ome
Source: Gigascience. 2012 Jul 12;1:7. doi: 10.1186/2047-217X-1-7 (PMC3626512; doi:10.1186/2047-217X-1-7)
Supplement: Additional file 3: — Comparison of QIIME OTU Table collapsing code with native QIIME OTU table data structures (Panels A-D) and biom-format Table objects (Panel E). Panels A-D (combined) provide the same functionality as Panel E. [file 2047-217X-1-7-S3.zip]

Archive with 14 entries (13 files):
- SupplementaryFile2/
- SupplementaryFile2/mapping_101.txt
- SupplementaryFile2/mapping_449.txt
- SupplementaryFile2/mapping_550.txt
- SupplementaryFile2/mapping_77.txt
- SupplementaryFile2/otu_table_101_mc1.biom
- SupplementaryFile2/otu_table_101_mc1.txt
- SupplementaryFile2/otu_table_449_mc1.biom
- SupplementaryFile2/otu_table_449_mc1.txt
- SupplementaryFile2/otu_table_550_mc1.biom
- SupplementaryFile2/otu_table_550_mc1.txt
- SupplementaryFile2/otu_table_77_mc1.biom
- SupplementaryFile2/otu_table_77_mc1.txt
- SupplementaryFile2/readme.txt
