# Supplementary material for: The Biological Observation Matrix (BIOM) format or: how I learned to stop worrying and love the ome-ome
Source: Gigascience. 2012 Jul 12;1:7. doi: 10.1186/2047-217X-1-7 (PMC3626512; doi:10.1186/2047-217X-1-7)
Supplement: Additional file 3: — Comparison of QIIME OTU Table collapsing code with native QIIME OTU table data structures (Panels A-D) and biom-format Table objects (Panel E). Panels A-D (combined) provide the same functionality as Panel E. [file 2047-217X-1-7-S3.zip › SupplementaryFile2/mapping_101.txt]

#SampleID	BarcodeSequence	LinkerPrimerSequence	SAMPLE_CENTER	SAMP_SIZE	RUN_DATE	RUN_PREFIX	STUDY_ID	EXPERIMENT_DESIGN_DESCRIPTION	STUDY_CENTER	KEY_SEQ	SEQUENCING_METH	EXPERIMENT_CENTER	COLLECTION_DATE	REGION	RUN_CENTER	PLATFORM	LIBRARY_CONSTRUCTION_PROTOCOL	ANONYMIZED_NAME	Description
118.141596	GAGTGGTAGAGA	CATGCTGCCTCCCGTAGGAGT	Cornell	.1,g	5/21/09	ITS454	101	pool of 16S rRNA genes amplified from different time points during infant development	Cornell	TCAG	pyrosequencing	CCME	NA	0	Environmental Genomics Core Facility at the University of South Carolina (Columbia)	FLX	16S rRNA genes were amplified from each sample using a composite forward primer and a reverse primer containing a unique 12-base barcode, which was used to tag PCR products from respective samples (32). We used the forward primer 5?- GCCTTGCCAGCCCGCTCAGTCAGAGTTTGATCCTGGCTCAG-3?: the italicized sequence is 454 Life Sciences? primer B, and the bold sequence is the broadly conserved bacterial primer…	sample028	Succession of microbial consortia in the developing infant gut microbiome
835.141605	GCGAGATCCAGT	CATGCTGCCTCCCGTAGGAGT	Cornell	.1,g	5/21/09	ITS454	101	pool of 16S rRNA genes amplified from different time points during infant development	Cornell	TCAG	pyrosequencing	CCME	NA	0	Environmental Genomics Core Facility at the University of South Carolina (Columbia)	FLX	16S rRNA genes were amplified from each sample using a composite forward primer and a reverse primer containing a unique 12-base barcode, which was used to tag PCR products from respective samples (32). We used the forward primer 5?- GCCTTGCCAGCCCGCTCAGTCAGAGTTTGATCCTGGCTCAG-3?: the italicized sequence is 454 Life Sciences? primer B, and the bold sequence is the broadly conserved bacterial primer…	sample062	Succession of microbial consortia in the developing infant gut microbiome
273.141590	GACAGTTACTGC	CATGCTGCCTCCCGTAGGAGT	Cornell	.1,g	5/21/09	ITS454	101	pool of 16S rRNA genes amplified from different time points during infant development	Cornell	TCAG	pyrosequencing	CCME	NA	0	Environmental Genomics Core Facility at the University of South Carolina (Columbia)	FLX	16S rRNA genes were amplified from each sample using a composite forward primer and a reverse primer containing a unique 12-base barcode, which was used to tag PCR products from respective samples (32). We used the forward primer 5?- GCCTTGCCAGCCCGCTCAGTCAGAGTTTGATCCTGGCTCAG-3?: the italicized sequence is 454 Life Sciences? primer B, and the bold sequence is the broadly conserved bacterial primer…	sample046	Succession of microbial consortia in the developing infant gut microbiome
64.141597	GAGATGCCGACT	CATGCTGCCTCCCGTAGGAGT	Cornell	.1,g	5/21/09	ITS454	101	pool of 16S rRNA genes amplified from different time points during infant development	Cornell	TCAG	pyrosequencing	CCME	NA	0	Environmental Genomics Core Facility at the University of South Carolina (Columbia)	FLX	16S rRNA genes were amplified from each sample using a composite forward primer and a reverse primer containing a unique 12-base barcode, which was used to tag PCR products from respective samples (32). We used the forward primer 5?- GCCTTGCCAGCCCGCTCAGTCAGAGTTTGATCCTGGCTCAG-3?: the italicized sequence is 454 Life Sciences? primer B, and the bold sequence is the broadly conserved bacterial primer…	sample019	Succession of microbial consortia in the developing infant gut microbiome
112.141616	GCAGGCAGTACT	CATGCTGCCTCCCGTAGGAGT	Cornell	.1,g	5/21/09	ITS454	101	pool of 16S rRNA genes amplified from different time points during infant development	Cornell	TCAG	pyrosequencing	CCME	NA	0	Environmental Genomics Core Facility at the University of South Carolina (Columbia)	FLX	16S rRNA genes were amplified from each sample using a composite forward primer and a reverse primer containing a unique 12-base barcode, which was used to tag PCR products from respective samples (32). We used the forward primer 5?- GCCTTGCCAGCCCGCTCAGTCAGAGTTTGATCCTGGCTCAG-3?: the italicized sequence is 454 Life Sciences? primer B, and the bold sequence is the broadly conserved bacterial primer…	sample027	Succession of microbial consortia in the developing infant gut microbiome
146.141614	GCGGATGTGACT	CATGCTGCCTCCCGTAGGAGT	Cornell	.1,g	5/21/09	ITS454	101	pool of 16S rRNA genes amplified from different time points during infant development	Cornell	TCAG	pyrosequencing	CCME	NA	0	Environmental Genomics Core Facility at the University of South Carolina (Columbia)	FLX	16S rRNA genes were amplified from each sample using a composite forward primer and a reverse primer containing a unique 12-base barcode, which was used to tag PCR products from respective samples (32). We used the forward primer 5?- GCCTTGCCAGCCCGCTCAGTCAGAGTTTGATCCTGGCTCAG-3?: the italicized sequence is 454 Life Sciences? primer B, and the bold sequence is the broadly conserved bacterial primer…	sample034	Succession of microbial consortia in the developing infant gut microbiome
280.141645	GACGCTAGTTCA	CATGCTGCCTCCCGTAGGAGT	Cornell	.1,g	5/21/09	ITS454	101	pool of 16S rRNA genes amplified from different time points during infant development	Cornell	TCAG	pyrosequencing	CCME	NA	0	Environmental Genomics Core Facility at the University of South Carolina (Columbia)	FLX	16S rRNA genes were amplified from each sample using a composite forward primer and a reverse primer containing a unique 12-base barcode, which was used to tag PCR products from respective samples (32). We used the forward primer 5?- GCCTTGCCAGCCCGCTCAGTCAGAGTTTGATCCTGGCTCAG-3?: the italicized sequence is 454 Life Sciences? primer B, and the bold sequence is the broadly conserved bacterial primer…	sample047	Succession of microbial consortia in the developing infant gut microbiome
133.141587	GCCACTGATAGT	CATGCTGCCTCCCGTAGGAGT	Cornell	.1,g	5/21/09	ITS454	101	pool of 16S rRNA genes amplified from different time points during infant development	Cornell	TCAG	pyrosequencing	CCME	NA	0	Environmental Genomics Core Facility at the University of South Carolina (Columbia)	FLX	16S rRNA genes were amplified from each sample using a composite forward primer and a reverse primer containing a unique 12-base barcode, which was used to tag PCR products from respective samples (32). We used the forward primer 5?- GCCTTGCCAGCCCGCTCAGTCAGAGTTTGATCCTGGCTCAG-3?: the italicized sequence is 454 Life Sciences? primer B, and the bold sequence is the broadly conserved bacterial primer…	sample030	Succession of microbial consortia in the developing infant gut microbiome
172.141646	GCATCGTCAACA	CATGCTGCCTCCCGTAGGAGT	Cornell	.1,g	5/21/09	ITS454	101	pool of 16S rRNA genes amplified from different time points during infant development	Cornell	TCAG	pyrosequencing	CCME	NA	0	Environmental Genomics Core Facility at the University of South Carolina (Columbia)	FLX	16S rRNA genes were amplified from each sample using a composite forward primer and a reverse primer containing a unique 12-base barcode, which was used to tag PCR products from respective samples (32). We used the forward primer 5?- GCCTTGCCAGCCCGCTCAGTCAGAGTTTGATCCTGGCTCAG-3?: the italicized sequence is 454 Life Sciences? primer B, and the bold sequence is the broadly conserved bacterial primer…	sample037	Succession of microbial consortia in the developing infant gut microbiome
14.141626	GACTGATCATCT	CATGCTGCCTCCCGTAGGAGT	Cornell	.1,g	5/21/09	ITS454	101	pool of 16S rRNA genes amplified from different time points during infant development	Cornell	TCAG	pyrosequencing	CCME	NA	0	Environmental Genomics Core Facility at the University of South Carolina (Columbia)	FLX	16S rRNA genes were amplified from each sample using a composite forward primer and a reverse primer containing a unique 12-base barcode, which was used to tag PCR products from respective samples (32). We used the forward primer 5?- GCCTTGCCAGCCCGCTCAGTCAGAGTTTGATCCTGGCTCAG-3?: the italicized sequence is 454 Life Sciences? primer B, and the bold sequence is the broadly conserved bacterial primer…	sample007	Succession of microbial consortia in the developing infant gut microbiome
5.141611	GCGATATATCGC	CATGCTGCCTCCCGTAGGAGT	Cornell	.1,g	5/21/09	ITS454	101	pool of 16S rRNA genes amplified from different time points during infant development	Cornell	TCAG	pyrosequencing	CCME	NA	0	Environmental Genomics Core Facility at the University of South Carolina (Columbia)	FLX	16S rRNA genes were amplified from each sample using a composite forward primer and a reverse primer containing a unique 12-base barcode, which was used to tag PCR products from respective samples (32). We used the forward primer 5?- GCCTTGCCAGCCCGCTCAGTCAGAGTTTGATCCTGGCTCAG-3?: the italicized sequence is 454 Life Sciences? primer B, and the bold sequence is the broadly conserved bacterial primer…	sample004	Succession of microbial consortia in the developing infant gut microbiome
85.141586	ATTATCGTGCAC	CATGCTGCCTCCCGTAGGAGT	Cornell	.1,g	2/8/10	GBSTGKY	101	pool of 16S rRNA genes amplified from different time points during infant development	Cornell	TCAG	pyrosequencing	CCME	NA	0	Environmental Genomics Core Facility at the University of South Carolina (Columbia)	FLX	16S rRNA genes were amplified from each sample using a composite forward primer and a reverse primer containing a unique 12-base barcode, which was used to tag PCR products from respective samples (32). We used the forward primer 5?- GCCTTGCCAGCCCGCTCAGTCAGAGTTTGATCCTGGCTCAG-3?: the italicized sequence is 454 Life Sciences? primer B, and the bold sequence is the broadly conserved bacterial primer…	sample023	Succession of microbial consortia in the developing infant gut microbiome
468.141593	GCAGGATAGATA	CATGCTGCCTCCCGTAGGAGT	Cornell	.1,g	5/21/09	ITS454	101	pool of 16S rRNA genes amplified from different time points during infant development	Cornell	TCAG	pyrosequencing	CCME	NA	0	Environmental Genomics Core Facility at the University of South Carolina (Columbia)	FLX	16S rRNA genes were amplified from each sample using a composite forward primer and a reverse primer containing a unique 12-base barcode, which was used to tag PCR products from respective samples (32). We used the forward primer 5?- GCCTTGCCAGCCCGCTCAGTCAGAGTTTGATCCTGGCTCAG-3?: the italicized sequence is 454 Life Sciences? primer B, and the bold sequence is the broadly conserved bacterial primer…	sample055	Succession of microbial consortia in the developing infant gut microbiome
6.141591	GCAGTATCACTG	CATGCTGCCTCCCGTAGGAGT	Cornell	.1,g	5/21/09	ITS454	101	pool of 16S rRNA genes amplified from different time points during infant development	Cornell	TCAG	pyrosequencing	CCME	NA	0	Environmental Genomics Core Facility at the University of South Carolina (Columbia)	FLX	16S rRNA genes were amplified from each sample using a composite forward primer and a reverse primer containing a unique 12-base barcode, which was used to tag PCR products from respective samples (32). We used the forward primer 5?- GCCTTGCCAGCCCGCTCAGTCAGAGTTTGATCCTGGCTCAG-3?: the italicized sequence is 454 Life Sciences? primer B, and the bold sequence is the broadly conserved bacterial primer…	sample005	Succession of microbial consortia in the developing infant gut microbiome
469.141615	GATCGCAGGTGT	CATGCTGCCTCCCGTAGGAGT	Cornell	.1,g	5/21/09	ITS454	101	pool of 16S rRNA genes amplified from different time points during infant development	Cornell	TCAG	pyrosequencing	CCME	NA	0	Environmental Genomics Core Facility at the University of South Carolina (Columbia)	FLX	16S rRNA genes were amplified from each sample using a composite forward primer and a reverse primer containing a unique 12-base barcode, which was used to tag PCR products from respective samples (32). We used the forward primer 5?- GCCTTGCCAGCCCGCTCAGTCAGAGTTTGATCCTGGCTCAG-3?: the italicized sequence is 454 Life Sciences? primer B, and the bold sequence is the broadly conserved bacterial primer…	sample056	Succession of microbial consortia in the developing infant gut microbiome
33.141601	GAGTCTGAGTCT	CATGCTGCCTCCCGTAGGAGT	Cornell	.1,g	5/21/09	ITS454	101	pool of 16S rRNA genes amplified from different time points during infant development	Cornell	TCAG	pyrosequencing	CCME	NA	0	Environmental Genomics Core Facility at the University of South Carolina (Columbia)	FLX	16S rRNA genes were amplified from each sample using a composite forward primer and a reverse primer containing a unique 12-base barcode, which was used to tag PCR products from respective samples (32). We used the forward primer 5?- GCCTTGCCAGCCCGCTCAGTCAGAGTTTGATCCTGGCTCAG-3?: the italicized sequence is 454 Life Sciences? primer B, and the bold sequence is the broadly conserved bacterial primer…	sample013	Succession of microbial consortia in the developing infant gut microbiome
84.141589	GAGGCTCATCAT	CATGCTGCCTCCCGTAGGAGT	Cornell	.1,g	5/21/09	ITS454	101	pool of 16S rRNA genes amplified from different time points during infant development	Cornell	TCAG	pyrosequencing	CCME	NA	0	Environmental Genomics Core Facility at the University of South Carolina (Columbia)	FLX	16S rRNA genes were amplified from each sample using a composite forward primer and a reverse primer containing a unique 12-base barcode, which was used to tag PCR products from respective samples (32). We used the forward primer 5?- GCCTTGCCAGCCCGCTCAGTCAGAGTTTGATCCTGGCTCAG-3?: the italicized sequence is 454 Life Sciences? primer B, and the bold sequence is the broadly conserved bacterial primer…	sample022	Succession of microbial consortia in the developing infant gut microbiome
831.141643	GCGTACAACTGT	CATGCTGCCTCCCGTAGGAGT	Cornell	.1,g	5/21/09	ITS454	101	pool of 16S rRNA genes amplified from different time points during infant development	Cornell	TCAG	pyrosequencing	CCME	NA	0	Environmental Genomics Core Facility at the University of South Carolina (Columbia)	FLX	16S rRNA genes were amplified from each sample using a composite forward primer and a reverse primer containing a unique 12-base barcode, which was used to tag PCR products from respective samples (32). We used the forward primer 5?- GCCTTGCCAGCCCGCTCAGTCAGAGTTTGATCCTGGCTCAG-3?: the italicized sequence is 454 Life Sciences? primer B, and the bold sequence is the broadly conserved bacterial primer…	sample061	Succession of microbial consortia in the developing infant gut microbiome
432.141625	GACTGTCATGCA	CATGCTGCCTCCCGTAGGAGT	Cornell	.1,g	5/21/09	ITS454	101	pool of 16S rRNA genes amplified from different time points during infant development	Cornell	TCAG	pyrosequencing	CCME	NA	0	Environmental Genomics Core Facility at the University of South Carolina (Columbia)	FLX	16S rRNA genes were amplified from each sample using a composite forward primer and a reverse primer containing a unique 12-base barcode, which was used to tag PCR products from respective samples (32). We used the forward primer 5?- GCCTTGCCAGCCCGCTCAGTCAGAGTTTGATCCTGGCTCAG-3?: the italicized sequence is 454 Life Sciences? primer B, and the bold sequence is the broadly conserved bacterial primer…	sample052	Succession of microbial consortia in the developing infant gut microbiome
168.141602	GAACATGATGAG	CATGCTGCCTCCCGTAGGAGT	Cornell	.1,g	5/21/09	ITS454	101	pool of 16S rRNA genes amplified from different time points during infant development	Cornell	TCAG	pyrosequencing	CCME	NA	0	Environmental Genomics Core Facility at the University of South Carolina (Columbia)	FLX	16S rRNA genes were amplified from each sample using a composite forward primer and a reverse primer containing a unique 12-base barcode, which was used to tag PCR products from respective samples (32). We used the forward primer 5?- GCCTTGCCAGCCCGCTCAGTCAGAGTTTGATCCTGGCTCAG-3?: the italicized sequence is 454 Life Sciences? primer B, and the bold sequence is the broadly conserved bacterial primer…	sample036	Succession of microbial consortia in the developing infant gut microbiome
371.141628	GACGTTGCACAG	CATGCTGCCTCCCGTAGGAGT	Cornell	.1,g	5/21/09	ITS454	101	pool of 16S rRNA genes amplified from different time points during infant development	Cornell	TCAG	pyrosequencing	CCME	NA	0	Environmental Genomics Core Facility at the University of South Carolina (Columbia)	FLX	16S rRNA genes were amplified from each sample using a composite forward primer and a reverse primer containing a unique 12-base barcode, which was used to tag PCR products from respective samples (32). We used the forward primer 5?- GCCTTGCCAGCCCGCTCAGTCAGAGTTTGATCCTGGCTCAG-3?: the italicized sequence is 454 Life Sciences? primer B, and the bold sequence is the broadly conserved bacterial primer…	sample050	Succession of microbial consortia in the developing infant gut microbiome
16.141621	GACTGCATCTTA	CATGCTGCCTCCCGTAGGAGT	Cornell	.1,g	5/21/09	ITS454	101	pool of 16S rRNA genes amplified from different time points during infant development	Cornell	TCAG	pyrosequencing	CCME	NA	0	Environmental Genomics Core Facility at the University of South Carolina (Columbia)	FLX	16S rRNA genes were amplified from each sample using a composite forward primer and a reverse primer containing a unique 12-base barcode, which was used to tag PCR products from respective samples (32). We used the forward primer 5?- GCCTTGCCAGCCCGCTCAGTCAGAGTTTGATCCTGGCTCAG-3?: the italicized sequence is 454 Life Sciences? primer B, and the bold sequence is the broadly conserved bacterial primer…	sample008	Succession of microbial consortia in the developing infant gut microbiome
173.141633	ATCGCGGACGAT	CATGCTGCCTCCCGTAGGAGT	Cornell	.1,g	2/8/10	GBSTGKY	101	pool of 16S rRNA genes amplified from different time points during infant development	Cornell	TCAG	pyrosequencing	CCME	NA	0	Environmental Genomics Core Facility at the University of South Carolina (Columbia)	FLX	16S rRNA genes were amplified from each sample using a composite forward primer and a reverse primer containing a unique 12-base barcode, which was used to tag PCR products from respective samples (32). We used the forward primer 5?- GCCTTGCCAGCCCGCTCAGTCAGAGTTTGATCCTGGCTCAG-3?: the italicized sequence is 454 Life Sciences? primer B, and the bold sequence is the broadly conserved bacterial primer…	sample038	Succession of microbial consortia in the developing infant gut microbiome
240.141627	CTTGATGCGTAT	CATGCTGCCTCCCGTAGGAGT	Cornell	.1,g	5/21/09	ITS454	101	pool of 16S rRNA genes amplified from different time points during infant development	Cornell	TCAG	pyrosequencing	CCME	NA	0	Environmental Genomics Core Facility at the University of South Carolina (Columbia)	FLX	16S rRNA genes were amplified from each sample using a composite forward primer and a reverse primer containing a unique 12-base barcode, which was used to tag PCR products from respective samples (32). We used the forward primer 5?- GCCTTGCCAGCCCGCTCAGTCAGAGTTTGATCCTGGCTCAG-3?: the italicized sequence is 454 Life Sciences? primer B, and the bold sequence is the broadly conserved bacterial primer…	sample042	Succession of microbial consortia in the developing infant gut microbiome
161.141600	CTGTTCGTAGAG	CATGCTGCCTCCCGTAGGAGT	Cornell	.1,g	5/21/09	ITS454	101	pool of 16S rRNA genes amplified from different time points during infant development	Cornell	TCAG	pyrosequencing	CCME	NA	0	Environmental Genomics Core Facility at the University of South Carolina (Columbia)	FLX	16S rRNA genes were amplified from each sample using a composite forward primer and a reverse primer containing a unique 12-base barcode, which was used to tag PCR products from respective samples (32). We used the forward primer 5?- GCCTTGCCAGCCCGCTCAGTCAGAGTTTGATCCTGGCTCAG-3?: the italicized sequence is 454 Life Sciences? primer B, and the bold sequence is the broadly conserved bacterial primer…	sample035	Succession of microbial consortia in the developing infant gut microbiome
244.141635	ATACTATTGCGC	CATGCTGCCTCCCGTAGGAGT	Cornell	.1,g	2/8/10	GBSTGKY	101	pool of 16S rRNA genes amplified from different time points during infant development	Cornell	TCAG	pyrosequencing	CCME	NA	0	Environmental Genomics Core Facility at the University of South Carolina (Columbia)	FLX	16S rRNA genes were amplified from each sample using a composite forward primer and a reverse primer containing a unique 12-base barcode, which was used to tag PCR products from respective samples (32). We used the forward primer 5?- GCCTTGCCAGCCCGCTCAGTCAGAGTTTGATCCTGGCTCAG-3?: the italicized sequence is 454 Life Sciences? primer B, and the bold sequence is the broadly conserved bacterial primer…	sample043	Succession of microbial consortia in the developing infant gut microbiome
19.141638	GCACGACAACAC	CATGCTGCCTCCCGTAGGAGT	Cornell	.1,g	2/8/10	GBSTGKY	101	pool of 16S rRNA genes amplified from different time points during infant development	Cornell	TCAG	pyrosequencing	CCME	NA	0	Environmental Genomics Core Facility at the University of South Carolina (Columbia)	FLX	16S rRNA genes were amplified from each sample using a composite forward primer and a reverse primer containing a unique 12-base barcode, which was used to tag PCR products from respective samples (32). We used the forward primer 5?- GCCTTGCCAGCCCGCTCAGTCAGAGTTTGATCCTGGCTCAG-3?: the italicized sequence is 454 Life Sciences? primer B, and the bold sequence is the broadly conserved bacterial primer…	sample009	Succession of microbial consortia in the developing infant gut microbiome
Meconium.16S.141641	ATGCACTGGCGA	CATGCTGCCTCCCGTAGGAGT	Cornell	.1,g	2/8/10	GBSTGKY	101	pool of 16S rRNA genes amplified from different time points during infant development	Cornell	TCAG	pyrosequencing	CCME	NA	0	Environmental Genomics Core Facility at the University of South Carolina (Columbia)	FLX	16S rRNA genes were amplified from each sample using a composite forward primer and a reverse primer containing a unique 12-base barcode, which was used to tag PCR products from respective samples (32). We used the forward primer 5?- GCCTTGCCAGCCCGCTCAGTCAGAGTTTGATCCTGGCTCAG-3?: the italicized sequence is 454 Life Sciences? primer B, and the bold sequence is the broadly conserved bacterial primer…	sample001	Succession of microbial consortia in the developing infant gut microbiome
454.141609	GCTAGATGCCAG	CATGCTGCCTCCCGTAGGAGT	Cornell	.1,g	5/21/09	ITS454	101	pool of 16S rRNA genes amplified from different time points during infant development	Cornell	TCAG	pyrosequencing	CCME	NA	0	Environmental Genomics Core Facility at the University of South Carolina (Columbia)	FLX	16S rRNA genes were amplified from each sample using a composite forward primer and a reverse primer containing a unique 12-base barcode, which was used to tag PCR products from respective samples (32). We used the forward primer 5?- GCCTTGCCAGCCCGCTCAGTCAGAGTTTGATCCTGGCTCAG-3?: the italicized sequence is 454 Life Sciences? primer B, and the bold sequence is the broadly conserved bacterial primer…	sample054	Succession of microbial consortia in the developing infant gut microbiome
195.141632	GACTAACGTCAC	CATGCTGCCTCCCGTAGGAGT	Cornell	.1,g	5/21/09	ITS454	101	pool of 16S rRNA genes amplified from different time points during infant development	Cornell	TCAG	pyrosequencing	CCME	NA	0	Environmental Genomics Core Facility at the University of South Carolina (Columbia)	FLX	16S rRNA genes were amplified from each sample using a composite forward primer and a reverse primer containing a unique 12-base barcode, which was used to tag PCR products from respective samples (32). We used the forward primer 5?- GCCTTGCCAGCCCGCTCAGTCAGAGTTTGATCCTGGCTCAG-3?: the italicized sequence is 454 Life Sciences? primer B, and the bold sequence is the broadly conserved bacterial primer…	sample039	Succession of microbial consortia in the developing infant gut microbiome
4.141624	GCAATAGCTGCT	CATGCTGCCTCCCGTAGGAGT	Cornell	.1,g	5/21/09	ITS454	101	pool of 16S rRNA genes amplified from different time points during infant development	Cornell	TCAG	pyrosequencing	CCME	NA	0	Environmental Genomics Core Facility at the University of South Carolina (Columbia)	FLX	16S rRNA genes were amplified from each sample using a composite forward primer and a reverse primer containing a unique 12-base barcode, which was used to tag PCR products from respective samples (32). We used the forward primer 5?- GCCTTGCCAGCCCGCTCAGTCAGAGTTTGATCCTGGCTCAG-3?: the italicized sequence is 454 Life Sciences? primer B, and the bold sequence is the broadly conserved bacterial primer…	sample003	Succession of microbial consortia in the developing infant gut microbiome
23.141623	GATAGCTGTCTT	CATGCTGCCTCCCGTAGGAGT	Cornell	.1,g	5/21/09	ITS454	101	pool of 16S rRNA genes amplified from different time points during infant development	Cornell	TCAG	pyrosequencing	CCME	NA	0	Environmental Genomics Core Facility at the University of South Carolina (Columbia)	FLX	16S rRNA genes were amplified from each sample using a composite forward primer and a reverse primer containing a unique 12-base barcode, which was used to tag PCR products from respective samples (32). We used the forward primer 5?- GCCTTGCCAGCCCGCTCAGTCAGAGTTTGATCCTGGCTCAG-3?: the italicized sequence is 454 Life Sciences? primer B, and the bold sequence is the broadly conserved bacterial primer…	sample010	Succession of microbial consortia in the developing infant gut microbiome
92.141604	GAGAGAATGATC	CATGCTGCCTCCCGTAGGAGT	Cornell	.1,g	5/21/09	ITS454	101	pool of 16S rRNA genes amplified from different time points during infant development	Cornell	TCAG	pyrosequencing	CCME	NA	0	Environmental Genomics Core Facility at the University of South Carolina (Columbia)	FLX	16S rRNA genes were amplified from each sample using a composite forward primer and a reverse primer containing a unique 12-base barcode, which was used to tag PCR products from respective samples (32). We used the forward primer 5?- GCCTTGCCAGCCCGCTCAGTCAGAGTTTGATCCTGGCTCAG-3?: the italicized sequence is 454 Life Sciences? primer B, and the bold sequence is the broadly conserved bacterial primer…	sample024	Succession of microbial consortia in the developing infant gut microbiome
98.141606	GAGCATTCTCTA	CATGCTGCCTCCCGTAGGAGT	Cornell	.1,g	5/21/09	ITS454	101	pool of 16S rRNA genes amplified from different time points during infant development	Cornell	TCAG	pyrosequencing	CCME	NA	0	Environmental Genomics Core Facility at the University of South Carolina (Columbia)	FLX	16S rRNA genes were amplified from each sample using a composite forward primer and a reverse primer containing a unique 12-base barcode, which was used to tag PCR products from respective samples (32). We used the forward primer 5?- GCCTTGCCAGCCCGCTCAGTCAGAGTTTGATCCTGGCTCAG-3?: the italicized sequence is 454 Life Sciences? primer B, and the bold sequence is the broadly conserved bacterial primer…	sample025	Succession of microbial consortia in the developing infant gut microbiome
623.141631	GATCTTCAGTAC	CATGCTGCCTCCCGTAGGAGT	Cornell	.1,g	5/21/09	ITS454	101	pool of 16S rRNA genes amplified from different time points during infant development	Cornell	TCAG	pyrosequencing	CCME	NA	0	Environmental Genomics Core Facility at the University of South Carolina (Columbia)	FLX	16S rRNA genes were amplified from each sample using a composite forward primer and a reverse primer containing a unique 12-base barcode, which was used to tag PCR products from respective samples (32). We used the forward primer 5?- GCCTTGCCAGCCCGCTCAGTCAGAGTTTGATCCTGGCTCAG-3?: the italicized sequence is 454 Life Sciences? primer B, and the bold sequence is the broadly conserved bacterial primer…	sample059	Succession of microbial consortia in the developing infant gut microbiome
27.141607	GATCAGAAGATG	CATGCTGCCTCCCGTAGGAGT	Cornell	.1,g	5/21/09	ITS454	101	pool of 16S rRNA genes amplified from different time points during infant development	Cornell	TCAG	pyrosequencing	CCME	NA	0	Environmental Genomics Core Facility at the University of South Carolina (Columbia)	FLX	16S rRNA genes were amplified from each sample using a composite forward primer and a reverse primer containing a unique 12-base barcode, which was used to tag PCR products from respective samples (32). We used the forward primer 5?- GCCTTGCCAGCCCGCTCAGTCAGAGTTTGATCCTGGCTCAG-3?: the italicized sequence is 454 Life Sciences? primer B, and the bold sequence is the broadly conserved bacterial primer…	sample011	Succession of microbial consortia in the developing infant gut microbiome
838.141613	GCTAAGAGAGTA	CATGCTGCCTCCCGTAGGAGT	Cornell	.1,g	5/21/09	ITS454	101	pool of 16S rRNA genes amplified from different time points during infant development	Cornell	TCAG	pyrosequencing	CCME	NA	0	Environmental Genomics Core Facility at the University of South Carolina (Columbia)	FLX	16S rRNA genes were amplified from each sample using a composite forward primer and a reverse primer containing a unique 12-base barcode, which was used to tag PCR products from respective samples (32). We used the forward primer 5?- GCCTTGCCAGCCCGCTCAGTCAGAGTTTGATCCTGGCTCAG-3?: the italicized sequence is 454 Life Sciences? primer B, and the bold sequence is the broadly conserved bacterial primer…	sample063	Succession of microbial consortia in the developing infant gut microbiome
77.141630	GATAGTGCCACT	CATGCTGCCTCCCGTAGGAGT	Cornell	.1,g	5/21/09	ITS454	101	pool of 16S rRNA genes amplified from different time points during infant development	Cornell	TCAG	pyrosequencing	CCME	NA	0	Environmental Genomics Core Facility at the University of South Carolina (Columbia)	FLX	16S rRNA genes were amplified from each sample using a composite forward primer and a reverse primer containing a unique 12-base barcode, which was used to tag PCR products from respective samples (32). We used the forward primer 5?- GCCTTGCCAGCCCGCTCAGTCAGAGTTTGATCCTGGCTCAG-3?: the italicized sequence is 454 Life Sciences? primer B, and the bold sequence is the broadly conserved bacterial primer…	sample021	Succession of microbial consortia in the developing infant gut microbiome
55.141612	CACGACAGGCTA	CATGCTGCCTCCCGTAGGAGT	Cornell	.1,g	2/8/10	GBSTGKY	101	pool of 16S rRNA genes amplified from different time points during infant development	Cornell	TCAG	pyrosequencing	CCME	NA	0	Environmental Genomics Core Facility at the University of South Carolina (Columbia)	FLX	16S rRNA genes were amplified from each sample using a composite forward primer and a reverse primer containing a unique 12-base barcode, which was used to tag PCR products from respective samples (32). We used the forward primer 5?- GCCTTGCCAGCCCGCTCAGTCAGAGTTTGATCCTGGCTCAG-3?: the italicized sequence is 454 Life Sciences? primer B, and the bold sequence is the broadly conserved bacterial primer…	sample015	Succession of microbial consortia in the developing infant gut microbiome
568.141618	GATGTCGTGTCA	CATGCTGCCTCCCGTAGGAGT	Cornell	.1,g	2/8/10	GBSTGKY	101	pool of 16S rRNA genes amplified from different time points during infant development	Cornell	TCAG	pyrosequencing	CCME	NA	0	Environmental Genomics Core Facility at the University of South Carolina (Columbia)	FLX	16S rRNA genes were amplified from each sample using a composite forward primer and a reverse primer containing a unique 12-base barcode, which was used to tag PCR products from respective samples (32). We used the forward primer 5?- GCCTTGCCAGCCCGCTCAGTCAGAGTTTGATCCTGGCTCAG-3?: the italicized sequence is 454 Life Sciences? primer B, and the bold sequence is the broadly conserved bacterial primer…	sample058	Succession of microbial consortia in the developing infant gut microbiome
745.141639	GATATGCGGCTG	CATGCTGCCTCCCGTAGGAGT	Cornell	.1,g	5/21/09	ITS454	101	pool of 16S rRNA genes amplified from different time points during infant development	Cornell	TCAG	pyrosequencing	CCME	NA	0	Environmental Genomics Core Facility at the University of South Carolina (Columbia)	FLX	16S rRNA genes were amplified from each sample using a composite forward primer and a reverse primer containing a unique 12-base barcode, which was used to tag PCR products from respective samples (32). We used the forward primer 5?- GCCTTGCCAGCCCGCTCAGTCAGAGTTTGATCCTGGCTCAG-3?: the italicized sequence is 454 Life Sciences? primer B, and the bold sequence is the broadly conserved bacterial primer…	sample060	Succession of microbial consortia in the developing infant gut microbiome
265.141629	GAAGAGTGATCA	CATGCTGCCTCCCGTAGGAGT	Cornell	.1,g	5/21/09	ITS454	101	pool of 16S rRNA genes amplified from different time points during infant development	Cornell	TCAG	pyrosequencing	CCME	NA	0	Environmental Genomics Core Facility at the University of South Carolina (Columbia)	FLX	16S rRNA genes were amplified from each sample using a composite forward primer and a reverse primer containing a unique 12-base barcode, which was used to tag PCR products from respective samples (32). We used the forward primer 5?- GCCTTGCCAGCCCGCTCAGTCAGAGTTTGATCCTGGCTCAG-3?: the italicized sequence is 454 Life Sciences? primer B, and the bold sequence is the broadly conserved bacterial primer…	sample045	Succession of microbial consortia in the developing infant gut microbiome
128.141644	GAGTATGCAGCC	CATGCTGCCTCCCGTAGGAGT	Cornell	.1,g	5/21/09	ITS454	101	pool of 16S rRNA genes amplified from different time points during infant development	Cornell	TCAG	pyrosequencing	CCME	NA	0	Environmental Genomics Core Facility at the University of South Carolina (Columbia)	FLX	16S rRNA genes were amplified from each sample using a composite forward primer and a reverse primer containing a unique 12-base barcode, which was used to tag PCR products from respective samples (32). We used the forward primer 5?- GCCTTGCCAGCCCGCTCAGTCAGAGTTTGATCCTGGCTCAG-3?: the italicized sequence is 454 Life Sciences? primer B, and the bold sequence is the broadly conserved bacterial primer…	sample029	Succession of microbial consortia in the developing infant gut microbiome
539.141634	GATGCATGACGC	CATGCTGCCTCCCGTAGGAGT	Cornell	.1,g	5/21/09	ITS454	101	pool of 16S rRNA genes amplified from different time points during infant development	Cornell	TCAG	pyrosequencing	CCME	NA	0	Environmental Genomics Core Facility at the University of South Carolina (Columbia)	FLX	16S rRNA genes were amplified from each sample using a composite forward primer and a reverse primer containing a unique 12-base barcode, which was used to tag PCR products from respective samples (32). We used the forward primer 5?- GCCTTGCCAGCCCGCTCAGTCAGAGTTTGATCCTGGCTCAG-3?: the italicized sequence is 454 Life Sciences? primer B, and the bold sequence is the broadly conserved bacterial primer…	sample057	Succession of microbial consortia in the developing infant gut microbiome
58.141599	GCTAGTCTGAAC	CATGCTGCCTCCCGTAGGAGT	Cornell	.1,g	5/21/09	ITS454	101	pool of 16S rRNA genes amplified from different time points during infant development	Cornell	TCAG	pyrosequencing	CCME	NA	0	Environmental Genomics Core Facility at the University of South Carolina (Columbia)	FLX	16S rRNA genes were amplified from each sample using a composite forward primer and a reverse primer containing a unique 12-base barcode, which was used to tag PCR products from respective samples (32). We used the forward primer 5?- GCCTTGCCAGCCCGCTCAGTCAGAGTTTGATCCTGGCTCAG-3?: the italicized sequence is 454 Life Sciences? primer B, and the bold sequence is the broadly conserved bacterial primer…	sample017	Succession of microbial consortia in the developing infant gut microbiome
141.141608	GATTAGCACTCT	CATGCTGCCTCCCGTAGGAGT	Cornell	.1,g	5/21/09	ITS454	101	pool of 16S rRNA genes amplified from different time points during infant development	Cornell	TCAG	pyrosequencing	CCME	NA	0	Environmental Genomics Core Facility at the University of South Carolina (Columbia)	FLX	16S rRNA genes were amplified from each sample using a composite forward primer and a reverse primer containing a unique 12-base barcode, which was used to tag PCR products from respective samples (32). We used the forward primer 5?- GCCTTGCCAGCCCGCTCAGTCAGAGTTTGATCCTGGCTCAG-3?: the italicized sequence is 454 Life Sciences? primer B, and the bold sequence is the broadly conserved bacterial primer…	sample033	Succession of microbial consortia in the developing infant gut microbiome
139.141594	GCATTGCGTGAG	CATGCTGCCTCCCGTAGGAGT	Cornell	.1,g	5/21/09	ITS454	101	pool of 16S rRNA genes amplified from different time points during infant development	Cornell	TCAG	pyrosequencing	CCME	NA	0	Environmental Genomics Core Facility at the University of South Carolina (Columbia)	FLX	16S rRNA genes were amplified from each sample using a composite forward primer and a reverse primer containing a unique 12-base barcode, which was used to tag PCR products from respective samples (32). We used the forward primer 5?- GCCTTGCCAGCCCGCTCAGTCAGAGTTTGATCCTGGCTCAG-3?: the italicized sequence is 454 Life Sciences? primer B, and the bold sequence is the broadly conserved bacterial primer…	sample032	Succession of microbial consortia in the developing infant gut microbiome
70.141637	GCACATCGAGCA	CATGCTGCCTCCCGTAGGAGT	Cornell	.1,g	5/21/09	ITS454	101	pool of 16S rRNA genes amplified from different time points during infant development	Cornell	TCAG	pyrosequencing	CCME	NA	0	Environmental Genomics Core Facility at the University of South Carolina (Columbia)	FLX	16S rRNA genes were amplified from each sample using a composite forward primer and a reverse primer containing a unique 12-base barcode, which was used to tag PCR products from respective samples (32). We used the forward primer 5?- GCCTTGCCAGCCCGCTCAGTCAGAGTTTGATCCTGGCTCAG-3?: the italicized sequence is 454 Life Sciences? primer B, and the bold sequence is the broadly conserved bacterial primer…	sample020	Succession of microbial consortia in the developing infant gut microbiome
10.141584	GATGATCGCCGA	CATGCTGCCTCCCGTAGGAGT	Cornell	.1,g	5/21/09	ITS454	101	pool of 16S rRNA genes amplified from different time points during infant development	Cornell	TCAG	pyrosequencing	CCME	NA	0	Environmental Genomics Core Facility at the University of South Carolina (Columbia)	FLX	16S rRNA genes were amplified from each sample using a composite forward primer and a reverse primer containing a unique 12-base barcode, which was used to tag PCR products from respective samples (32). We used the forward primer 5?- GCCTTGCCAGCCCGCTCAGTCAGAGTTTGATCCTGGCTCAG-3?: the italicized sequence is 454 Life Sciences? primer B, and the bold sequence is the broadly conserved bacterial primer…	sample006	Succession of microbial consortia in the developing infant gut microbiome
Mother.141622	GCACTGAGACGT	CATGCTGCCTCCCGTAGGAGT	Cornell	.1,g	5/21/09	ITS454	101	pool of 16S rRNA genes amplified from different time points during infant development	Cornell	TCAG	pyrosequencing	CCME	NA	0	Environmental Genomics Core Facility at the University of South Carolina (Columbia)	FLX	16S rRNA genes were amplified from each sample using a composite forward primer and a reverse primer containing a unique 12-base barcode, which was used to tag PCR products from respective samples (32). We used the forward primer 5?- GCCTTGCCAGCCCGCTCAGTCAGAGTTTGATCCTGGCTCAG-3?: the italicized sequence is 454 Life Sciences? primer B, and the bold sequence is the broadly conserved bacterial primer…	sample002	Succession of microbial consortia in the developing infant gut microbiome
294.141620	GACATCGGCTAT	CATGCTGCCTCCCGTAGGAGT	Cornell	.1,g	5/21/09	ITS454	101	pool of 16S rRNA genes amplified from different time points during infant development	Cornell	TCAG	pyrosequencing	CCME	NA	0	Environmental Genomics Core Facility at the University of South Carolina (Columbia)	FLX	16S rRNA genes were amplified from each sample using a composite forward primer and a reverse primer containing a unique 12-base barcode, which was used to tag PCR products from respective samples (32). We used the forward primer 5?- GCCTTGCCAGCCCGCTCAGTCAGAGTTTGATCCTGGCTCAG-3?: the italicized sequence is 454 Life Sciences? primer B, and the bold sequence is the broadly conserved bacterial primer…	sample048	Succession of microbial consortia in the developing infant gut microbiome
48.141603	GATACGTCCTGA	CATGCTGCCTCCCGTAGGAGT	Cornell	.1,g	5/21/09	ITS454	101	pool of 16S rRNA genes amplified from different time points during infant development	Cornell	TCAG	pyrosequencing	CCME	NA	0	Environmental Genomics Core Facility at the University of South Carolina (Columbia)	FLX	16S rRNA genes were amplified from each sample using a composite forward primer and a reverse primer containing a unique 12-base barcode, which was used to tag PCR products from respective samples (32). We used the forward primer 5?- GCCTTGCCAGCCCGCTCAGTCAGAGTTTGATCCTGGCTCAG-3?: the italicized sequence is 454 Life Sciences? primer B, and the bold sequence is the broadly conserved bacterial primer…	sample014	Succession of microbial consortia in the developing infant gut microbiome
297.141642	GACACTCGAATC	CATGCTGCCTCCCGTAGGAGT	Cornell	.1,g	5/21/09	ITS454	101	pool of 16S rRNA genes amplified from different time points during infant development	Cornell	TCAG	pyrosequencing	CCME	NA	0	Environmental Genomics Core Facility at the University of South Carolina (Columbia)	FLX	16S rRNA genes were amplified from each sample using a composite forward primer and a reverse primer containing a unique 12-base barcode, which was used to tag PCR products from respective samples (32). We used the forward primer 5?- GCCTTGCCAGCCCGCTCAGTCAGAGTTTGATCCTGGCTCAG-3?: the italicized sequence is 454 Life Sciences? primer B, and the bold sequence is the broadly conserved bacterial primer…	sample049	Succession of microbial consortia in the developing infant gut microbiome
57.141617	GAGTAGCTCGTG	CATGCTGCCTCCCGTAGGAGT	Cornell	.1,g	5/21/09	ITS454	101	pool of 16S rRNA genes amplified from different time points during infant development	Cornell	TCAG	pyrosequencing	CCME	NA	0	Environmental Genomics Core Facility at the University of South Carolina (Columbia)	FLX	16S rRNA genes were amplified from each sample using a composite forward primer and a reverse primer containing a unique 12-base barcode, which was used to tag PCR products from respective samples (32). We used the forward primer 5?- GCCTTGCCAGCCCGCTCAGTCAGAGTTTGATCCTGGCTCAG-3?: the italicized sequence is 454 Life Sciences? primer B, and the bold sequence is the broadly conserved bacterial primer…	sample016	Succession of microbial consortia in the developing infant gut microbiome
252.141619	GACGAGTCAGTC	CATGCTGCCTCCCGTAGGAGT	Cornell	.1,g	5/21/09	ITS454	101	pool of 16S rRNA genes amplified from different time points during infant development	Cornell	TCAG	pyrosequencing	CCME	NA	0	Environmental Genomics Core Facility at the University of South Carolina (Columbia)	FLX	16S rRNA genes were amplified from each sample using a composite forward primer and a reverse primer containing a unique 12-base barcode, which was used to tag PCR products from respective samples (32). We used the forward primer 5?- GCCTTGCCAGCCCGCTCAGTCAGAGTTTGATCCTGGCTCAG-3?: the italicized sequence is 454 Life Sciences? primer B, and the bold sequence is the broadly conserved bacterial primer…	sample044	Succession of microbial consortia in the developing infant gut microbiome
202.141585	AGTGAGAGAAGC	CATGCTGCCTCCCGTAGGAGT	Cornell	.1,g	5/21/09	GBSTGKY	101	pool of 16S rRNA genes amplified from different time points during infant development	Cornell	TCAG	pyrosequencing	CCME	NA	0	Environmental Genomics Core Facility at the University of South Carolina (Columbia)	FLX	16S rRNA genes were amplified from each sample using a composite forward primer and a reverse primer containing a unique 12-base barcode, which was used to tag PCR products from respective samples (32). We used the forward primer 5?- GCCTTGCCAGCCCGCTCAGTCAGAGTTTGATCCTGGCTCAG-3?: the italicized sequence is 454 Life Sciences? primer B, and the bold sequence is the broadly conserved bacterial primer…	sample040	Succession of microbial consortia in the developing infant gut microbiome
441.141592	GATCTATCCGAG	CATGCTGCCTCCCGTAGGAGT	Cornell	.1,g	5/21/09	ITS454	101	pool of 16S rRNA genes amplified from different time points during infant development	Cornell	TCAG	pyrosequencing	CCME	NA	0	Environmental Genomics Core Facility at the University of South Carolina (Columbia)	FLX	16S rRNA genes were amplified from each sample using a composite forward primer and a reverse primer containing a unique 12-base barcode, which was used to tag PCR products from respective samples (32). We used the forward primer 5?- GCCTTGCCAGCCCGCTCAGTCAGAGTTTGATCCTGGCTCAG-3?: the italicized sequence is 454 Life Sciences? primer B, and the bold sequence is the broadly conserved bacterial primer…	sample053	Succession of microbial consortia in the developing infant gut microbiome
134.141598	GCGACTTGTGTA	CATGCTGCCTCCCGTAGGAGT	Cornell	.1,g	5/21/09	ITS454	101	pool of 16S rRNA genes amplified from different time points during infant development	Cornell	TCAG	pyrosequencing	CCME	NA	0	Environmental Genomics Core Facility at the University of South Carolina (Columbia)	FLX	16S rRNA genes were amplified from each sample using a composite forward primer and a reverse primer containing a unique 12-base barcode, which was used to tag PCR products from respective samples (32). We used the forward primer 5?- GCCTTGCCAGCCCGCTCAGTCAGAGTTTGATCCTGGCTCAG-3?: the italicized sequence is 454 Life Sciences? primer B, and the bold sequence is the broadly conserved bacterial primer…	sample031	Succession of microbial consortia in the developing infant gut microbiome
31.141636	GAGACAGCTTGC	CATGCTGCCTCCCGTAGGAGT	Cornell	.1,g	5/21/09	ITS454	101	pool of 16S rRNA genes amplified from different time points during infant development	Cornell	TCAG	pyrosequencing	CCME	NA	0	Environmental Genomics Core Facility at the University of South Carolina (Columbia)	FLX	16S rRNA genes were amplified from each sample using a composite forward primer and a reverse primer containing a unique 12-base barcode, which was used to tag PCR products from respective samples (32). We used the forward primer 5?- GCCTTGCCAGCCCGCTCAGTCAGAGTTTGATCCTGGCTCAG-3?: the italicized sequence is 454 Life Sciences? primer B, and the bold sequence is the broadly conserved bacterial primer…	sample012	Succession of microbial consortia in the developing infant gut microbiome
100.141640	GAGCTGGCTGAT	CATGCTGCCTCCCGTAGGAGT	Cornell	.1,g	5/21/09	ITS454	101	pool of 16S rRNA genes amplified from different time points during infant development	Cornell	TCAG	pyrosequencing	CCME	NA	0	Environmental Genomics Core Facility at the University of South Carolina (Columbia)	FLX	16S rRNA genes were amplified from each sample using a composite forward primer and a reverse primer containing a unique 12-base barcode, which was used to tag PCR products from respective samples (32). We used the forward primer 5?- GCCTTGCCAGCCCGCTCAGTCAGAGTTTGATCCTGGCTCAG-3?: the italicized sequence is 454 Life Sciences? primer B, and the bold sequence is the broadly conserved bacterial primer…	sample026	Succession of microbial consortia in the developing infant gut microbiome
206.141588	GACCACTACGAT	CATGCTGCCTCCCGTAGGAGT	Cornell	.1,g	5/21/09	ITS454	101	pool of 16S rRNA genes amplified from different time points during infant development	Cornell	TCAG	pyrosequencing	CCME	NA	0	Environmental Genomics Core Facility at the University of South Carolina (Columbia)	FLX	16S rRNA genes were amplified from each sample using a composite forward primer and a reverse primer containing a unique 12-base barcode, which was used to tag PCR products from respective samples (32). We used the forward primer 5?- GCCTTGCCAGCCCGCTCAGTCAGAGTTTGATCCTGGCTCAG-3?: the italicized sequence is 454 Life Sciences? primer B, and the bold sequence is the broadly conserved bacterial primer…	sample041	Succession of microbial consortia in the developing infant gut microbiome
63.141595	GAGAGCTCTACG	CATGCTGCCTCCCGTAGGAGT	Cornell	.1,g	5/21/09	ITS454	101	pool of 16S rRNA genes amplified from different time points during infant development	Cornell	TCAG	pyrosequencing	CCME	NA	0	Environmental Genomics Core Facility at the University of South Carolina (Columbia)	FLX	16S rRNA genes were amplified from each sample using a composite forward primer and a reverse primer containing a unique 12-base barcode, which was used to tag PCR products from respective samples (32). We used the forward primer 5?- GCCTTGCCAGCCCGCTCAGTCAGAGTTTGATCCTGGCTCAG-3?: the italicized sequence is 454 Life Sciences? primer B, and the bold sequence is the broadly conserved bacterial primer…	sample018	Succession of microbial consortia in the developing infant gut microbiome
413.141610	GCAGTTCATATC	CATGCTGCCTCCCGTAGGAGT	Cornell	.1,g	5/21/09	ITS454	101	pool of 16S rRNA genes amplified from different time points during infant development	Cornell	TCAG	pyrosequencing	CCME	NA	0	Environmental Genomics Core Facility at the University of South Carolina (Columbia)	FLX	16S rRNA genes were amplified from each sample using a composite forward primer and a reverse primer containing a unique 12-base barcode, which was used to tag PCR products from respective samples (32). We used the forward primer 5?- GCCTTGCCAGCCCGCTCAGTCAGAGTTTGATCCTGGCTCAG-3?: the italicized sequence is 454 Life Sciences? primer B, and the bold sequence is the broadly conserved bacterial primer…	sample051	Succession of microbial consortia in the developing infant gut microbiome
