# Supplementary material for: The Biological Observation Matrix (BIOM) format or: how I learned to stop worrying and love the ome-ome
Source: Gigascience. 2012 Jul 12;1:7. doi: 10.1186/2047-217X-1-7 (PMC3626512; doi:10.1186/2047-217X-1-7)
Supplement: Additional file 3: — Comparison of QIIME OTU Table collapsing code with native QIIME OTU table data structures (Panels A-D) and biom-format Table objects (Panel E). Panels A-D (combined) provide the same functionality as Panel E. [file 2047-217X-1-7-S3.zip › SupplementaryFile2/mapping_449.txt]

#SampleID	BarcodeSequence	LinkerPrimerSequence	SAMPLE_CENTER	SAMP_SIZE	RUN_DATE	RUN_PREFIX	STUDY_ID	EXPERIMENT_DESIGN_DESCRIPTION	STUDY_CENTER	KEY_SEQ	SEQUENCING_METH	EXPERIMENT_CENTER	COLLECTION_DATE	REGION	RUN_CENTER	PLATFORM	LIBRARY_CONSTRUCTION_PROTOCOL	ANONYMIZED_NAME	Description
F33Tong.140358	GTCATATCGTAC	CATGCTGCCTCCCGTAGGAGT	CCME	1 swab	11/14/08	FKB0RMH	449	Healthy adults were recruited to donate samples on two consecutive days in June and again three months later on two consecutive days in September 2008. Volunteers were unrelated individuals of both sexes and most lived in Boulder, CO. Female subjects F1, F2, F3 and male subjects M1, M2, M3, M4, and M6 were 30-35 years old. Subject M5 was approximately 60 years old. The health status of the volunt…	CCME	TCAG	pyrosequencing	CCME	2008-2009	0	CGS-GL	FLX	Amplicon DNA concentrations were determined using the Quant-iT PicoGreen dsDNA reagent and kit (Invitrogen). Assays were carried out using 5-10 _l of cleaned PCR product in a total reaction volume of 200 _l in black, 96-well microtiter plates. Fluorescence was measured on a BioTek Synergy HT plate reader using the 480/520-nm excitation/emission filter pair. Following quantitation, cleaned amplico…	sample531	Bacterial Community Variation in Human Body Habitats Across Space and Time
M22Nstl.140860	CGATAGATCTTC	CATGCTGCCTCCCGTAGGAGT	CCME	1 swab	8/20/08	FFO92CG	449	Healthy adults were recruited to donate samples on two consecutive days in June and again three months later on two consecutive days in September 2008. Volunteers were unrelated individuals of both sexes and most lived in Boulder, CO. Female subjects F1, F2, F3 and male subjects M1, M2, M3, M4, and M6 were 30-35 years old. Subject M5 was approximately 60 years old. The health status of the volunt…	CCME	TCAG	pyrosequencing	CCME	2008-2009	0	CGS-GL	FLX	Amplicon DNA concentrations were determined using the Quant-iT PicoGreen dsDNA reagent and kit (Invitrogen). Assays were carried out using 5-10 _l of cleaned PCR product in a total reaction volume of 200 _l in black, 96-well microtiter plates. Fluorescence was measured on a BioTek Synergy HT plate reader using the 480/520-nm excitation/emission filter pair. Following quantitation, cleaned amplico…	sample158	Bacterial Community Variation in Human Body Habitats Across Space and Time
F11Frhd.140508	AGAGTCCTGAGC	CATGCTGCCTCCCGTAGGAGT	CCME	1 swab	8/18/08	FFLHOYS	449	Healthy adults were recruited to donate samples on two consecutive days in June and again three months later on two consecutive days in September 2008. Volunteers were unrelated individuals of both sexes and most lived in Boulder, CO. Female subjects F1, F2, F3 and male subjects M1, M2, M3, M4, and M6 were 30-35 years old. Subject M5 was approximately 60 years old. The health status of the volunt…	CCME	TCAG	pyrosequencing	CCME	2008-2009	0	CGS-GL	FLX	Amplicon DNA concentrations were determined using the Quant-iT PicoGreen dsDNA reagent and kit (Invitrogen). Assays were carried out using 5-10 _l of cleaned PCR product in a total reaction volume of 200 _l in black, 96-well microtiter plates. Fluorescence was measured on a BioTek Synergy HT plate reader using the 480/520-nm excitation/emission filter pair. Following quantitation, cleaned amplico…	sample033	Bacterial Community Variation in Human Body Habitats Across Space and Time
M22Hair.140456	CGACTTATGTGT	CATGCTGCCTCCCGTAGGAGT	CCME	1 swab	8/20/08	FFO92CG	449	Healthy adults were recruited to donate samples on two consecutive days in June and again three months later on two consecutive days in September 2008. Volunteers were unrelated individuals of both sexes and most lived in Boulder, CO. Female subjects F1, F2, F3 and male subjects M1, M2, M3, M4, and M6 were 30-35 years old. Subject M5 was approximately 60 years old. The health status of the volunt…	CCME	TCAG	pyrosequencing	CCME	2008-2009	0	CGS-GL	FLX	Amplicon DNA concentrations were determined using the Quant-iT PicoGreen dsDNA reagent and kit (Invitrogen). Assays were carried out using 5-10 _l of cleaned PCR product in a total reaction volume of 200 _l in black, 96-well microtiter plates. Fluorescence was measured on a BioTek Synergy HT plate reader using the 480/520-nm excitation/emission filter pair. Following quantitation, cleaned amplico…	sample082	Bacterial Community Variation in Human Body Habitats Across Space and Time
F31Fotl.140715	GCATATAGTCTC	CATGCTGCCTCCCGTAGGAGT	CCME	1 swab	8/20/08	FFO92CG	449	Healthy adults were recruited to donate samples on two consecutive days in June and again three months later on two consecutive days in September 2008. Volunteers were unrelated individuals of both sexes and most lived in Boulder, CO. Female subjects F1, F2, F3 and male subjects M1, M2, M3, M4, and M6 were 30-35 years old. Subject M5 was approximately 60 years old. The health status of the volunt…	CCME	TCAG	pyrosequencing	CCME	2008-2009	0	CGS-GL	FLX	Amplicon DNA concentrations were determined using the Quant-iT PicoGreen dsDNA reagent and kit (Invitrogen). Assays were carried out using 5-10 _l of cleaned PCR product in a total reaction volume of 200 _l in black, 96-well microtiter plates. Fluorescence was measured on a BioTek Synergy HT plate reader using the 480/520-nm excitation/emission filter pair. Following quantitation, cleaned amplico…	sample229	Bacterial Community Variation in Human Body Habitats Across Space and Time
M13Tong.140491	GAAGTCTCGCAT	CATGCTGCCTCCCGTAGGAGT	CCME	1 swab	11/14/08	FKB0RMH	449	Healthy adults were recruited to donate samples on two consecutive days in June and again three months later on two consecutive days in September 2008. Volunteers were unrelated individuals of both sexes and most lived in Boulder, CO. Female subjects F1, F2, F3 and male subjects M1, M2, M3, M4, and M6 were 30-35 years old. Subject M5 was approximately 60 years old. The health status of the volunt…	CCME	TCAG	pyrosequencing	CCME	2008-2009	0	CGS-GL	FLX	Amplicon DNA concentrations were determined using the Quant-iT PicoGreen dsDNA reagent and kit (Invitrogen). Assays were carried out using 5-10 _l of cleaned PCR product in a total reaction volume of 200 _l in black, 96-well microtiter plates. Fluorescence was measured on a BioTek Synergy HT plate reader using the 480/520-nm excitation/emission filter pair. Following quantitation, cleaned amplico…	sample535	Bacterial Community Variation in Human Body Habitats Across Space and Time
F24Tong.140829	GCTCGCTACTTC	CATGCTGCCTCCCGTAGGAGT	CCME	1 swab	11/14/08	FKB0RMH	449	Healthy adults were recruited to donate samples on two consecutive days in June and again three months later on two consecutive days in September 2008. Volunteers were unrelated individuals of both sexes and most lived in Boulder, CO. Female subjects F1, F2, F3 and male subjects M1, M2, M3, M4, and M6 were 30-35 years old. Subject M5 was approximately 60 years old. The health status of the volunt…	CCME	TCAG	pyrosequencing	CCME	2008-2009	0	CGS-GL	FLX	Amplicon DNA concentrations were determined using the Quant-iT PicoGreen dsDNA reagent and kit (Invitrogen). Assays were carried out using 5-10 _l of cleaned PCR product in a total reaction volume of 200 _l in black, 96-well microtiter plates. Fluorescence was measured on a BioTek Synergy HT plate reader using the 480/520-nm excitation/emission filter pair. Following quantitation, cleaned amplico…	sample528	Bacterial Community Variation in Human Body Habitats Across Space and Time
M64Fcsw.140360	TCAGTGACGTAC	CATGCTGCCTCCCGTAGGAGT	CCME	1 swab	11/14/08	FKB0RMH	449	Healthy adults were recruited to donate samples on two consecutive days in June and again three months later on two consecutive days in September 2008. Volunteers were unrelated individuals of both sexes and most lived in Boulder, CO. Female subjects F1, F2, F3 and male subjects M1, M2, M3, M4, and M6 were 30-35 years old. Subject M5 was approximately 60 years old. The health status of the volunt…	CCME	TCAG	pyrosequencing	CCME	2008-2009	0	CGS-GL	FLX	Amplicon DNA concentrations were determined using the Quant-iT PicoGreen dsDNA reagent and kit (Invitrogen). Assays were carried out using 5-10 _l of cleaned PCR product in a total reaction volume of 200 _l in black, 96-well microtiter plates. Fluorescence was measured on a BioTek Synergy HT plate reader using the 480/520-nm excitation/emission filter pair. Following quantitation, cleaned amplico…	sample520	Bacterial Community Variation in Human Body Habitats Across Space and Time
F11Urin.140632	AGCTCTCAGAGG	CATGCTGCCTCCCGTAGGAGT	CCME	1 swab	8/18/08	FFLHOYS	449	Healthy adults were recruited to donate samples on two consecutive days in June and again three months later on two consecutive days in September 2008. Volunteers were unrelated individuals of both sexes and most lived in Boulder, CO. Female subjects F1, F2, F3 and male subjects M1, M2, M3, M4, and M6 were 30-35 years old. Subject M5 was approximately 60 years old. The health status of the volunt…	CCME	TCAG	pyrosequencing	CCME	2008-2009	0	CGS-GL	FLX	Amplicon DNA concentrations were determined using the Quant-iT PicoGreen dsDNA reagent and kit (Invitrogen). Assays were carried out using 5-10 _l of cleaned PCR product in a total reaction volume of 200 _l in black, 96-well microtiter plates. Fluorescence was measured on a BioTek Synergy HT plate reader using the 480/520-nm excitation/emission filter pair. Following quantitation, cleaned amplico…	sample553	Bacterial variation in human body habitats across space and time
M33Uric.140581	GGCTATGACATC	CATGCTGCCTCCCGTAGGAGT	CCME	1 swab	8/20/08	FKB0RMH	449	Healthy adults were recruited to donate samples on two consecutive days in June and again three months later on two consecutive days in September 2008. Volunteers were unrelated individuals of both sexes and most lived in Boulder, CO. Female subjects F1, F2, F3 and male subjects M1, M2, M3, M4, and M6 were 30-35 years old. Subject M5 was approximately 60 years old. The health status of the volunt…	CCME	TCAG	pyrosequencing	CCME	2008-2009	0	CGS-GL	FLX	Amplicon DNA concentrations were determined using the Quant-iT PicoGreen dsDNA reagent and kit (Invitrogen). Assays were carried out using 5-10 _l of cleaned PCR product in a total reaction volume of 200 _l in black, 96-well microtiter plates. Fluorescence was measured on a BioTek Synergy HT plate reader using the 480/520-nm excitation/emission filter pair. Following quantitation, cleaned amplico…	sample587	Bacterial variation in human body habitats across space and time
M31Ewxr.140754	CGGCGATGTACA	CATGCTGCCTCCCGTAGGAGT	CCME	1 swab	8/18/08	FFLHOYS	449	Healthy adults were recruited to donate samples on two consecutive days in June and again three months later on two consecutive days in September 2008. Volunteers were unrelated individuals of both sexes and most lived in Boulder, CO. Female subjects F1, F2, F3 and male subjects M1, M2, M3, M4, and M6 were 30-35 years old. Subject M5 was approximately 60 years old. The health status of the volunt…	CCME	TCAG	pyrosequencing	CCME	2008-2009	0	CGS-GL	FLX	Amplicon DNA concentrations were determined using the Quant-iT PicoGreen dsDNA reagent and kit (Invitrogen). Assays were carried out using 5-10 _l of cleaned PCR product in a total reaction volume of 200 _l in black, 96-well microtiter plates. Fluorescence was measured on a BioTek Synergy HT plate reader using the 480/520-nm excitation/emission filter pair. Following quantitation, cleaned amplico…	sample408	Bacterial Community Variation in Human Body Habitats Across Space and Time
M42Plml.140513	GAGTATGCAGCC	CATGCTGCCTCCCGTAGGAGT	CCME	1 swab	8/20/08	FFO92CG	449	Healthy adults were recruited to donate samples on two consecutive days in June and again three months later on two consecutive days in September 2008. Volunteers were unrelated individuals of both sexes and most lived in Boulder, CO. Female subjects F1, F2, F3 and male subjects M1, M2, M3, M4, and M6 were 30-35 years old. Subject M5 was approximately 60 years old. The health status of the volunt…	CCME	TCAG	pyrosequencing	CCME	2008-2009	0	CGS-GL	FLX	Amplicon DNA concentrations were determined using the Quant-iT PicoGreen dsDNA reagent and kit (Invitrogen). Assays were carried out using 5-10 _l of cleaned PCR product in a total reaction volume of 200 _l in black, 96-well microtiter plates. Fluorescence was measured on a BioTek Synergy HT plate reader using the 480/520-nm excitation/emission filter pair. Following quantitation, cleaned amplico…	sample214	Bacterial Community Variation in Human Body Habitats Across Space and Time
M22Pinl.140526	CGATGTCGTCAA	CATGCTGCCTCCCGTAGGAGT	CCME	1 swab	8/20/08	FFO92CG	449	Healthy adults were recruited to donate samples on two consecutive days in June and again three months later on two consecutive days in September 2008. Volunteers were unrelated individuals of both sexes and most lived in Boulder, CO. Female subjects F1, F2, F3 and male subjects M1, M2, M3, M4, and M6 were 30-35 years old. Subject M5 was approximately 60 years old. The health status of the volunt…	CCME	TCAG	pyrosequencing	CCME	2008-2009	0	CGS-GL	FLX	Amplicon DNA concentrations were determined using the Quant-iT PicoGreen dsDNA reagent and kit (Invitrogen). Assays were carried out using 5-10 _l of cleaned PCR product in a total reaction volume of 200 _l in black, 96-well microtiter plates. Fluorescence was measured on a BioTek Synergy HT plate reader using the 480/520-nm excitation/emission filter pair. Following quantitation, cleaned amplico…	sample171	Bacterial Community Variation in Human Body Habitats Across Space and Time
F22Ewxr.140747	ATTCTGTGAGCG	CATGCTGCCTCCCGTAGGAGT	CCME	1 swab	8/18/08	FFLHOYS	449	Healthy adults were recruited to donate samples on two consecutive days in June and again three months later on two consecutive days in September 2008. Volunteers were unrelated individuals of both sexes and most lived in Boulder, CO. Female subjects F1, F2, F3 and male subjects M1, M2, M3, M4, and M6 were 30-35 years old. Subject M5 was approximately 60 years old. The health status of the volunt…	CCME	TCAG	pyrosequencing	CCME	2008-2009	0	CGS-GL	FLX	Amplicon DNA concentrations were determined using the Quant-iT PicoGreen dsDNA reagent and kit (Invitrogen). Assays were carried out using 5-10 _l of cleaned PCR product in a total reaction volume of 200 _l in black, 96-well microtiter plates. Fluorescence was measured on a BioTek Synergy HT plate reader using the 480/520-nm excitation/emission filter pair. Following quantitation, cleaned amplico…	sample402	Bacterial Community Variation in Human Body Habitats Across Space and Time
F11Indr.140809	AGATCTCTGCAT	CATGCTGCCTCCCGTAGGAGT	CCME	1 swab	8/18/08	FFLHOYS	449	Healthy adults were recruited to donate samples on two consecutive days in June and again three months later on two consecutive days in September 2008. Volunteers were unrelated individuals of both sexes and most lived in Boulder, CO. Female subjects F1, F2, F3 and male subjects M1, M2, M3, M4, and M6 were 30-35 years old. Subject M5 was approximately 60 years old. The health status of the volunt…	CCME	TCAG	pyrosequencing	CCME	2008-2009	0	CGS-GL	FLX	Amplicon DNA concentrations were determined using the Quant-iT PicoGreen dsDNA reagent and kit (Invitrogen). Assays were carried out using 5-10 _l of cleaned PCR product in a total reaction volume of 200 _l in black, 96-well microtiter plates. Fluorescence was measured on a BioTek Synergy HT plate reader using the 480/520-nm excitation/emission filter pair. Following quantitation, cleaned amplico…	sample357	Bacterial Community Variation in Human Body Habitats Across Space and Time
F23Ewax.140304	GCGACTTGTGTA	CATGCTGCCTCCCGTAGGAGT	CCME	1 swab	11/14/08	FKB0RMH	449	Healthy adults were recruited to donate samples on two consecutive days in June and again three months later on two consecutive days in September 2008. Volunteers were unrelated individuals of both sexes and most lived in Boulder, CO. Female subjects F1, F2, F3 and male subjects M1, M2, M3, M4, and M6 were 30-35 years old. Subject M5 was approximately 60 years old. The health status of the volunt…	CCME	TCAG	pyrosequencing	CCME	2008-2009	0	CGS-GL	FLX	Amplicon DNA concentrations were determined using the Quant-iT PicoGreen dsDNA reagent and kit (Invitrogen). Assays were carried out using 5-10 _l of cleaned PCR product in a total reaction volume of 200 _l in black, 96-well microtiter plates. Fluorescence was measured on a BioTek Synergy HT plate reader using the 480/520-nm excitation/emission filter pair. Following quantitation, cleaned amplico…	sample299	Bacterial Community Variation in Human Body Habitats Across Space and Time
M63Fotr.140467	TATGCACCAGTG	CATGCTGCCTCCCGTAGGAGT	CCME	1 swab	11/14/08	FKB0RMH	449	Healthy adults were recruited to donate samples on two consecutive days in June and again three months later on two consecutive days in September 2008. Volunteers were unrelated individuals of both sexes and most lived in Boulder, CO. Female subjects F1, F2, F3 and male subjects M1, M2, M3, M4, and M6 were 30-35 years old. Subject M5 was approximately 60 years old. The health status of the volunt…	CCME	TCAG	pyrosequencing	CCME	2008-2009	0	CGS-GL	FLX	Amplicon DNA concentrations were determined using the Quant-iT PicoGreen dsDNA reagent and kit (Invitrogen). Assays were carried out using 5-10 _l of cleaned PCR product in a total reaction volume of 200 _l in black, 96-well microtiter plates. Fluorescence was measured on a BioTek Synergy HT plate reader using the 480/520-nm excitation/emission filter pair. Following quantitation, cleaned amplico…	sample474	Bacterial Community Variation in Human Body Habitats Across Space and Time
M31Nstl.140392	CGTGCATTATCA	CATGCTGCCTCCCGTAGGAGT	CCME	1 swab	8/18/08	FFLHOYS	449	Healthy adults were recruited to donate samples on two consecutive days in June and again three months later on two consecutive days in September 2008. Volunteers were unrelated individuals of both sexes and most lived in Boulder, CO. Female subjects F1, F2, F3 and male subjects M1, M2, M3, M4, and M6 were 30-35 years old. Subject M5 was approximately 60 years old. The health status of the volunt…	CCME	TCAG	pyrosequencing	CCME	2008-2009	0	CGS-GL	FLX	Amplicon DNA concentrations were determined using the Quant-iT PicoGreen dsDNA reagent and kit (Invitrogen). Assays were carried out using 5-10 _l of cleaned PCR product in a total reaction volume of 200 _l in black, 96-well microtiter plates. Fluorescence was measured on a BioTek Synergy HT plate reader using the 480/520-nm excitation/emission filter pair. Following quantitation, cleaned amplico…	sample159	Bacterial Community Variation in Human Body Habitats Across Space and Time
M14Fotl.140639	GACGATATCGCG	CATGCTGCCTCCCGTAGGAGT	CCME	1 swab	11/14/08	FKB0RMH	449	Healthy adults were recruited to donate samples on two consecutive days in June and again three months later on two consecutive days in September 2008. Volunteers were unrelated individuals of both sexes and most lived in Boulder, CO. Female subjects F1, F2, F3 and male subjects M1, M2, M3, M4, and M6 were 30-35 years old. Subject M5 was approximately 60 years old. The health status of the volunt…	CCME	TCAG	pyrosequencing	CCME	2008-2009	0	CGS-GL	FLX	Amplicon DNA concentrations were determined using the Quant-iT PicoGreen dsDNA reagent and kit (Invitrogen). Assays were carried out using 5-10 _l of cleaned PCR product in a total reaction volume of 200 _l in black, 96-well microtiter plates. Fluorescence was measured on a BioTek Synergy HT plate reader using the 480/520-nm excitation/emission filter pair. Following quantitation, cleaned amplico…	sample236	Bacterial Community Variation in Human Body Habitats Across Space and Time
M11Fcsw.140610	ACACACTATGGC	CATGCTGCCTCCCGTAGGAGT	CCME	1 swab	8/18/08	FFLHOYS	449	Healthy adults were recruited to donate samples on two consecutive days in June and again three months later on two consecutive days in September 2008. Volunteers were unrelated individuals of both sexes and most lived in Boulder, CO. Female subjects F1, F2, F3 and male subjects M1, M2, M3, M4, and M6 were 30-35 years old. Subject M5 was approximately 60 years old. The health status of the volunt…	CCME	TCAG	pyrosequencing	CCME	2008-2009	0	CGS-GL	FLX	Amplicon DNA concentrations were determined using the Quant-iT PicoGreen dsDNA reagent and kit (Invitrogen). Assays were carried out using 5-10 _l of cleaned PCR product in a total reaction volume of 200 _l in black, 96-well microtiter plates. Fluorescence was measured on a BioTek Synergy HT plate reader using the 480/520-nm excitation/emission filter pair. Following quantitation, cleaned amplico…	sample495	Bacterial Community Variation in Human Body Habitats Across Space and Time
M22Frhd.140287	CGACAGCTGACA	CATGCTGCCTCCCGTAGGAGT	CCME	1 swab	8/20/08	FFO92CG	449	Healthy adults were recruited to donate samples on two consecutive days in June and again three months later on two consecutive days in September 2008. Volunteers were unrelated individuals of both sexes and most lived in Boulder, CO. Female subjects F1, F2, F3 and male subjects M1, M2, M3, M4, and M6 were 30-35 years old. Subject M5 was approximately 60 years old. The health status of the volunt…	CCME	TCAG	pyrosequencing	CCME	2008-2009	0	CGS-GL	FLX	Amplicon DNA concentrations were determined using the Quant-iT PicoGreen dsDNA reagent and kit (Invitrogen). Assays were carried out using 5-10 _l of cleaned PCR product in a total reaction volume of 200 _l in black, 96-well microtiter plates. Fluorescence was measured on a BioTek Synergy HT plate reader using the 480/520-nm excitation/emission filter pair. Following quantitation, cleaned amplico…	sample050	Bacterial Community Variation in Human Body Habitats Across Space and Time
M41Navl.140280	GAAGTCTCGCAT	CATGCTGCCTCCCGTAGGAGT	CCME	1 swab	8/20/08	FFO92CG	449	Healthy adults were recruited to donate samples on two consecutive days in June and again three months later on two consecutive days in September 2008. Volunteers were unrelated individuals of both sexes and most lived in Boulder, CO. Female subjects F1, F2, F3 and male subjects M1, M2, M3, M4, and M6 were 30-35 years old. Subject M5 was approximately 60 years old. The health status of the volunt…	CCME	TCAG	pyrosequencing	CCME	2008-2009	0	CGS-GL	FLX	Amplicon DNA concentrations were determined using the Quant-iT PicoGreen dsDNA reagent and kit (Invitrogen). Assays were carried out using 5-10 _l of cleaned PCR product in a total reaction volume of 200 _l in black, 96-well microtiter plates. Fluorescence was measured on a BioTek Synergy HT plate reader using the 480/520-nm excitation/emission filter pair. Following quantitation, cleaned amplico…	sample277	Bacterial Community Variation in Human Body Habitats Across Space and Time
M12Nstr.140690	ACTATTGTCACG	CATGCTGCCTCCCGTAGGAGT	CCME	1 swab	8/18/08	FFLHOYS	449	Healthy adults were recruited to donate samples on two consecutive days in June and again three months later on two consecutive days in September 2008. Volunteers were unrelated individuals of both sexes and most lived in Boulder, CO. Female subjects F1, F2, F3 and male subjects M1, M2, M3, M4, and M6 were 30-35 years old. Subject M5 was approximately 60 years old. The health status of the volunt…	CCME	TCAG	pyrosequencing	CCME	2008-2009	0	CGS-GL	FLX	Amplicon DNA concentrations were determined using the Quant-iT PicoGreen dsDNA reagent and kit (Invitrogen). Assays were carried out using 5-10 _l of cleaned PCR product in a total reaction volume of 200 _l in black, 96-well microtiter plates. Fluorescence was measured on a BioTek Synergy HT plate reader using the 480/520-nm excitation/emission filter pair. Following quantitation, cleaned amplico…	sample378	Bacterial Community Variation in Human Body Habitats Across Space and Time
F24Uric.140658	GCTGCTGCAATA	CATGCTGCCTCCCGTAGGAGT	CCME	1 swab	8/20/08	FKB0RMH	449	Healthy adults were recruited to donate samples on two consecutive days in June and again three months later on two consecutive days in September 2008. Volunteers were unrelated individuals of both sexes and most lived in Boulder, CO. Female subjects F1, F2, F3 and male subjects M1, M2, M3, M4, and M6 were 30-35 years old. Subject M5 was approximately 60 years old. The health status of the volunt…	CCME	TCAG	pyrosequencing	CCME	2008-2009	0	CGS-GL	FLX	Amplicon DNA concentrations were determined using the Quant-iT PicoGreen dsDNA reagent and kit (Invitrogen). Assays were carried out using 5-10 _l of cleaned PCR product in a total reaction volume of 200 _l in black, 96-well microtiter plates. Fluorescence was measured on a BioTek Synergy HT plate reader using the 480/520-nm excitation/emission filter pair. Following quantitation, cleaned amplico…	sample573	Bacterial variation in human body habitats across space and time
M63Urin.140645	TCAACAGCATCG	CATGCTGCCTCCCGTAGGAGT	CCME	1 swab	8/20/08	FKB0RMH	449	Healthy adults were recruited to donate samples on two consecutive days in June and again three months later on two consecutive days in September 2008. Volunteers were unrelated individuals of both sexes and most lived in Boulder, CO. Female subjects F1, F2, F3 and male subjects M1, M2, M3, M4, and M6 were 30-35 years old. Subject M5 was approximately 60 years old. The health status of the volunt…	CCME	TCAG	pyrosequencing	CCME	2008-2009	0	CGS-GL	FLX	Amplicon DNA concentrations were determined using the Quant-iT PicoGreen dsDNA reagent and kit (Invitrogen). Assays were carried out using 5-10 _l of cleaned PCR product in a total reaction volume of 200 _l in black, 96-well microtiter plates. Fluorescence was measured on a BioTek Synergy HT plate reader using the 480/520-nm excitation/emission filter pair. Following quantitation, cleaned amplico…	sample600	Bacterial variation in human body habitats across space and time
F32Plml.140737	GCTGTAGTATGC	CATGCTGCCTCCCGTAGGAGT	CCME	1 swab	8/20/08	FFO92CG	449	Healthy adults were recruited to donate samples on two consecutive days in June and again three months later on two consecutive days in September 2008. Volunteers were unrelated individuals of both sexes and most lived in Boulder, CO. Female subjects F1, F2, F3 and male subjects M1, M2, M3, M4, and M6 were 30-35 years old. Subject M5 was approximately 60 years old. The health status of the volunt…	CCME	TCAG	pyrosequencing	CCME	2008-2009	0	CGS-GL	FLX	Amplicon DNA concentrations were determined using the Quant-iT PicoGreen dsDNA reagent and kit (Invitrogen). Assays were carried out using 5-10 _l of cleaned PCR product in a total reaction volume of 200 _l in black, 96-well microtiter plates. Fluorescence was measured on a BioTek Synergy HT plate reader using the 480/520-nm excitation/emission filter pair. Following quantitation, cleaned amplico…	sample198	Bacterial Community Variation in Human Body Habitats Across Space and Time
M14Urin.140599	GACGTTGCACAG	CATGCTGCCTCCCGTAGGAGT	CCME	1 swab	8/20/08	FKB0RMH	449	Healthy adults were recruited to donate samples on two consecutive days in June and again three months later on two consecutive days in September 2008. Volunteers were unrelated individuals of both sexes and most lived in Boulder, CO. Female subjects F1, F2, F3 and male subjects M1, M2, M3, M4, and M6 were 30-35 years old. Subject M5 was approximately 60 years old. The health status of the volunt…	CCME	TCAG	pyrosequencing	CCME	2008-2009	0	CGS-GL	FLX	Amplicon DNA concentrations were determined using the Quant-iT PicoGreen dsDNA reagent and kit (Invitrogen). Assays were carried out using 5-10 _l of cleaned PCR product in a total reaction volume of 200 _l in black, 96-well microtiter plates. Fluorescence was measured on a BioTek Synergy HT plate reader using the 480/520-nm excitation/emission filter pair. Following quantitation, cleaned amplico…	sample582	Bacterial variation in human body habitats across space and time
F21Pinr.140773	ATGCGTAGTGCG	CATGCTGCCTCCCGTAGGAGT	CCME	1 swab	8/18/08	FFLHOYS	449	Healthy adults were recruited to donate samples on two consecutive days in June and again three months later on two consecutive days in September 2008. Volunteers were unrelated individuals of both sexes and most lived in Boulder, CO. Female subjects F1, F2, F3 and male subjects M1, M2, M3, M4, and M6 were 30-35 years old. Subject M5 was approximately 60 years old. The health status of the volunt…	CCME	TCAG	pyrosequencing	CCME	2008-2009	0	CGS-GL	FLX	Amplicon DNA concentrations were determined using the Quant-iT PicoGreen dsDNA reagent and kit (Invitrogen). Assays were carried out using 5-10 _l of cleaned PCR product in a total reaction volume of 200 _l in black, 96-well microtiter plates. Fluorescence was measured on a BioTek Synergy HT plate reader using the 480/520-nm excitation/emission filter pair. Following quantitation, cleaned amplico…	sample387	Bacterial Community Variation in Human Body Habitats Across Space and Time
M53Knee.140318	TACTACATGGTC	CATGCTGCCTCCCGTAGGAGT	CCME	1 swab	11/14/08	FKB0RMH	449	Healthy adults were recruited to donate samples on two consecutive days in June and again three months later on two consecutive days in September 2008. Volunteers were unrelated individuals of both sexes and most lived in Boulder, CO. Female subjects F1, F2, F3 and male subjects M1, M2, M3, M4, and M6 were 30-35 years old. Subject M5 was approximately 60 years old. The health status of the volunt…	CCME	TCAG	pyrosequencing	CCME	2008-2009	0	CGS-GL	FLX	Amplicon DNA concentrations were determined using the Quant-iT PicoGreen dsDNA reagent and kit (Invitrogen). Assays were carried out using 5-10 _l of cleaned PCR product in a total reaction volume of 200 _l in black, 96-well microtiter plates. Fluorescence was measured on a BioTek Synergy HT plate reader using the 480/520-nm excitation/emission filter pair. Following quantitation, cleaned amplico…	sample015	Bacterial Community Variation in Human Body Habitats Across Space and Time
M42Glns.140719	GAGACAGCTTGC	CATGCTGCCTCCCGTAGGAGT	CCME	1 swab	8/20/08	FFO92CG	449	Healthy adults were recruited to donate samples on two consecutive days in June and again three months later on two consecutive days in September 2008. Volunteers were unrelated individuals of both sexes and most lived in Boulder, CO. Female subjects F1, F2, F3 and male subjects M1, M2, M3, M4, and M6 were 30-35 years old. Subject M5 was approximately 60 years old. The health status of the volunt…	CCME	TCAG	pyrosequencing	CCME	2008-2009	0	CGS-GL	FLX	Amplicon DNA concentrations were determined using the Quant-iT PicoGreen dsDNA reagent and kit (Invitrogen). Assays were carried out using 5-10 _l of cleaned PCR product in a total reaction volume of 200 _l in black, 96-well microtiter plates. Fluorescence was measured on a BioTek Synergy HT plate reader using the 480/520-nm excitation/emission filter pair. Following quantitation, cleaned amplico…	sample072	Bacterial Community Variation in Human Body Habitats Across Space and Time
M42Nstl.140363	GAGGCTCATCAT	CATGCTGCCTCCCGTAGGAGT	CCME	1 swab	8/20/08	FFO92CG	449	Healthy adults were recruited to donate samples on two consecutive days in June and again three months later on two consecutive days in September 2008. Volunteers were unrelated individuals of both sexes and most lived in Boulder, CO. Female subjects F1, F2, F3 and male subjects M1, M2, M3, M4, and M6 were 30-35 years old. Subject M5 was approximately 60 years old. The health status of the volunt…	CCME	TCAG	pyrosequencing	CCME	2008-2009	0	CGS-GL	FLX	Amplicon DNA concentrations were determined using the Quant-iT PicoGreen dsDNA reagent and kit (Invitrogen). Assays were carried out using 5-10 _l of cleaned PCR product in a total reaction volume of 200 _l in black, 96-well microtiter plates. Fluorescence was measured on a BioTek Synergy HT plate reader using the 480/520-nm excitation/emission filter pair. Following quantitation, cleaned amplico…	sample162	Bacterial Community Variation in Human Body Habitats Across Space and Time
M54Frhd.140695	TAGCATCGTGGT	CATGCTGCCTCCCGTAGGAGT	CCME	1 swab	11/14/08	FKB0RMH	449	Healthy adults were recruited to donate samples on two consecutive days in June and again three months later on two consecutive days in September 2008. Volunteers were unrelated individuals of both sexes and most lived in Boulder, CO. Female subjects F1, F2, F3 and male subjects M1, M2, M3, M4, and M6 were 30-35 years old. Subject M5 was approximately 60 years old. The health status of the volunt…	CCME	TCAG	pyrosequencing	CCME	2008-2009	0	CGS-GL	FLX	Amplicon DNA concentrations were determined using the Quant-iT PicoGreen dsDNA reagent and kit (Invitrogen). Assays were carried out using 5-10 _l of cleaned PCR product in a total reaction volume of 200 _l in black, 96-well microtiter plates. Fluorescence was measured on a BioTek Synergy HT plate reader using the 480/520-nm excitation/emission filter pair. Following quantitation, cleaned amplico…	sample062	Bacterial Community Variation in Human Body Habitats Across Space and Time
M11Nstl.140810	ACAGTTGCGCGA	CATGCTGCCTCCCGTAGGAGT	CCME	1 swab	8/18/08	FFLHOYS	449	Healthy adults were recruited to donate samples on two consecutive days in June and again three months later on two consecutive days in September 2008. Volunteers were unrelated individuals of both sexes and most lived in Boulder, CO. Female subjects F1, F2, F3 and male subjects M1, M2, M3, M4, and M6 were 30-35 years old. Subject M5 was approximately 60 years old. The health status of the volunt…	CCME	TCAG	pyrosequencing	CCME	2008-2009	0	CGS-GL	FLX	Amplicon DNA concentrations were determined using the Quant-iT PicoGreen dsDNA reagent and kit (Invitrogen). Assays were carried out using 5-10 _l of cleaned PCR product in a total reaction volume of 200 _l in black, 96-well microtiter plates. Fluorescence was measured on a BioTek Synergy HT plate reader using the 480/520-nm excitation/emission filter pair. Following quantitation, cleaned amplico…	sample155	Bacterial Community Variation in Human Body Habitats Across Space and Time
M32Kner.140429	CTAGAGACTCTT	CATGCTGCCTCCCGTAGGAGT	CCME	1 swab	8/18/08	FFLHOYS	449	Healthy adults were recruited to donate samples on two consecutive days in June and again three months later on two consecutive days in September 2008. Volunteers were unrelated individuals of both sexes and most lived in Boulder, CO. Female subjects F1, F2, F3 and male subjects M1, M2, M3, M4, and M6 were 30-35 years old. Subject M5 was approximately 60 years old. The health status of the volunt…	CCME	TCAG	pyrosequencing	CCME	2008-2009	0	CGS-GL	FLX	Amplicon DNA concentrations were determined using the Quant-iT PicoGreen dsDNA reagent and kit (Invitrogen). Assays were carried out using 5-10 _l of cleaned PCR product in a total reaction volume of 200 _l in black, 96-well microtiter plates. Fluorescence was measured on a BioTek Synergy HT plate reader using the 480/520-nm excitation/emission filter pair. Following quantitation, cleaned amplico…	sample340	Bacterial Community Variation in Human Body Habitats Across Space and Time
M42Ewxl.140553	GACTCACTCAAT	CATGCTGCCTCCCGTAGGAGT	CCME	1 swab	8/20/08	FFO92CG	449	Healthy adults were recruited to donate samples on two consecutive days in June and again three months later on two consecutive days in September 2008. Volunteers were unrelated individuals of both sexes and most lived in Boulder, CO. Female subjects F1, F2, F3 and male subjects M1, M2, M3, M4, and M6 were 30-35 years old. Subject M5 was approximately 60 years old. The health status of the volunt…	CCME	TCAG	pyrosequencing	CCME	2008-2009	0	CGS-GL	FLX	Amplicon DNA concentrations were determined using the Quant-iT PicoGreen dsDNA reagent and kit (Invitrogen). Assays were carried out using 5-10 _l of cleaned PCR product in a total reaction volume of 200 _l in black, 96-well microtiter plates. Fluorescence was measured on a BioTek Synergy HT plate reader using the 480/520-nm excitation/emission filter pair. Following quantitation, cleaned amplico…	sample188	Bacterial Community Variation in Human Body Habitats Across Space and Time
F31Plmr.140385	GCAGTATCACTG	CATGCTGCCTCCCGTAGGAGT	CCME	1 swab	8/20/08	FFO92CG	449	Healthy adults were recruited to donate samples on two consecutive days in June and again three months later on two consecutive days in September 2008. Volunteers were unrelated individuals of both sexes and most lived in Boulder, CO. Female subjects F1, F2, F3 and male subjects M1, M2, M3, M4, and M6 were 30-35 years old. Subject M5 was approximately 60 years old. The health status of the volunt…	CCME	TCAG	pyrosequencing	CCME	2008-2009	0	CGS-GL	FLX	Amplicon DNA concentrations were determined using the Quant-iT PicoGreen dsDNA reagent and kit (Invitrogen). Assays were carried out using 5-10 _l of cleaned PCR product in a total reaction volume of 200 _l in black, 96-well microtiter plates. Fluorescence was measured on a BioTek Synergy HT plate reader using the 480/520-nm excitation/emission filter pair. Following quantitation, cleaned amplico…	sample420	Bacterial Community Variation in Human Body Habitats Across Space and Time
F12Fotl.140294	ATACTATTGCGC	CATGCTGCCTCCCGTAGGAGT	CCME	1 swab	8/18/08	FFLHOYS	449	Healthy adults were recruited to donate samples on two consecutive days in June and again three months later on two consecutive days in September 2008. Volunteers were unrelated individuals of both sexes and most lived in Boulder, CO. Female subjects F1, F2, F3 and male subjects M1, M2, M3, M4, and M6 were 30-35 years old. Subject M5 was approximately 60 years old. The health status of the volunt…	CCME	TCAG	pyrosequencing	CCME	2008-2009	0	CGS-GL	FLX	Amplicon DNA concentrations were determined using the Quant-iT PicoGreen dsDNA reagent and kit (Invitrogen). Assays were carried out using 5-10 _l of cleaned PCR product in a total reaction volume of 200 _l in black, 96-well microtiter plates. Fluorescence was measured on a BioTek Synergy HT plate reader using the 480/520-nm excitation/emission filter pair. Following quantitation, cleaned amplico…	sample222	Bacterial Community Variation in Human Body Habitats Across Space and Time
M12Aptr.140800	ACGACGTCTTAG	CATGCTGCCTCCCGTAGGAGT	CCME	1 swab	8/18/08	FFLHOYS	449	Healthy adults were recruited to donate samples on two consecutive days in June and again three months later on two consecutive days in September 2008. Volunteers were unrelated individuals of both sexes and most lived in Boulder, CO. Female subjects F1, F2, F3 and male subjects M1, M2, M3, M4, and M6 were 30-35 years old. Subject M5 was approximately 60 years old. The health status of the volunt…	CCME	TCAG	pyrosequencing	CCME	2008-2009	0	CGS-GL	FLX	Amplicon DNA concentrations were determined using the Quant-iT PicoGreen dsDNA reagent and kit (Invitrogen). Assays were carried out using 5-10 _l of cleaned PCR product in a total reaction volume of 200 _l in black, 96-well microtiter plates. Fluorescence was measured on a BioTek Synergy HT plate reader using the 480/520-nm excitation/emission filter pair. Following quantitation, cleaned amplico…	sample322	Bacterial Community Variation in Human Body Habitats Across Space and Time
F13Fcsw.140387	GAGCAGATGCCT	CATGCTGCCTCCCGTAGGAGT	CCME	1 swab	11/14/08	FKB0RMH	449	Healthy adults were recruited to donate samples on two consecutive days in June and again three months later on two consecutive days in September 2008. Volunteers were unrelated individuals of both sexes and most lived in Boulder, CO. Female subjects F1, F2, F3 and male subjects M1, M2, M3, M4, and M6 were 30-35 years old. Subject M5 was approximately 60 years old. The health status of the volunt…	CCME	TCAG	pyrosequencing	CCME	2008-2009	0	CGS-GL	FLX	Amplicon DNA concentrations were determined using the Quant-iT PicoGreen dsDNA reagent and kit (Invitrogen). Assays were carried out using 5-10 _l of cleaned PCR product in a total reaction volume of 200 _l in black, 96-well microtiter plates. Fluorescence was measured on a BioTek Synergy HT plate reader using the 480/520-nm excitation/emission filter pair. Following quantitation, cleaned amplico…	sample480	Bacterial Community Variation in Human Body Habitats Across Space and Time
F24Knee.140744	GCTAGTCTGAAC	CATGCTGCCTCCCGTAGGAGT	CCME	1 swab	11/14/08	FKB0RMH	449	Healthy adults were recruited to donate samples on two consecutive days in June and again three months later on two consecutive days in September 2008. Volunteers were unrelated individuals of both sexes and most lived in Boulder, CO. Female subjects F1, F2, F3 and male subjects M1, M2, M3, M4, and M6 were 30-35 years old. Subject M5 was approximately 60 years old. The health status of the volunt…	CCME	TCAG	pyrosequencing	CCME	2008-2009	0	CGS-GL	FLX	Amplicon DNA concentrations were determined using the Quant-iT PicoGreen dsDNA reagent and kit (Invitrogen). Assays were carried out using 5-10 _l of cleaned PCR product in a total reaction volume of 200 _l in black, 96-well microtiter plates. Fluorescence was measured on a BioTek Synergy HT plate reader using the 480/520-nm excitation/emission filter pair. Following quantitation, cleaned amplico…	sample004	Bacterial Community Variation in Human Body Habitats Across Space and Time
M22Fcsw.140276	CCTCTCGTGATC	CATGCTGCCTCCCGTAGGAGT	CCME	1 swab	8/20/08	FFO92CG	449	Healthy adults were recruited to donate samples on two consecutive days in June and again three months later on two consecutive days in September 2008. Volunteers were unrelated individuals of both sexes and most lived in Boulder, CO. Female subjects F1, F2, F3 and male subjects M1, M2, M3, M4, and M6 were 30-35 years old. Subject M5 was approximately 60 years old. The health status of the volunt…	CCME	TCAG	pyrosequencing	CCME	2008-2009	0	CGS-GL	FLX	Amplicon DNA concentrations were determined using the Quant-iT PicoGreen dsDNA reagent and kit (Invitrogen). Assays were carried out using 5-10 _l of cleaned PCR product in a total reaction volume of 200 _l in black, 96-well microtiter plates. Fluorescence was measured on a BioTek Synergy HT plate reader using the 480/520-nm excitation/emission filter pair. Following quantitation, cleaned amplico…	sample503	Bacterial Community Variation in Human Body Habitats Across Space and Time
F13Plml.140601	GACTCGAATCGT	CATGCTGCCTCCCGTAGGAGT	CCME	1 swab	11/14/08	FKB0RMH	449	Healthy adults were recruited to donate samples on two consecutive days in June and again three months later on two consecutive days in September 2008. Volunteers were unrelated individuals of both sexes and most lived in Boulder, CO. Female subjects F1, F2, F3 and male subjects M1, M2, M3, M4, and M6 were 30-35 years old. Subject M5 was approximately 60 years old. The health status of the volunt…	CCME	TCAG	pyrosequencing	CCME	2008-2009	0	CGS-GL	FLX	Amplicon DNA concentrations were determined using the Quant-iT PicoGreen dsDNA reagent and kit (Invitrogen). Assays were carried out using 5-10 _l of cleaned PCR product in a total reaction volume of 200 _l in black, 96-well microtiter plates. Fluorescence was measured on a BioTek Synergy HT plate reader using the 480/520-nm excitation/emission filter pair. Following quantitation, cleaned amplico…	sample191	Bacterial Community Variation in Human Body Habitats Across Space and Time
M21Nose.140682	CATATCGCAGTT	CATGCTGCCTCCCGTAGGAGT	CCME	1 swab	8/20/08	FFO92CG	449	Healthy adults were recruited to donate samples on two consecutive days in June and again three months later on two consecutive days in September 2008. Volunteers were unrelated individuals of both sexes and most lived in Boulder, CO. Female subjects F1, F2, F3 and male subjects M1, M2, M3, M4, and M6 were 30-35 years old. Subject M5 was approximately 60 years old. The health status of the volunt…	CCME	TCAG	pyrosequencing	CCME	2008-2009	0	CGS-GL	FLX	Amplicon DNA concentrations were determined using the Quant-iT PicoGreen dsDNA reagent and kit (Invitrogen). Assays were carried out using 5-10 _l of cleaned PCR product in a total reaction volume of 200 _l in black, 96-well microtiter plates. Fluorescence was measured on a BioTek Synergy HT plate reader using the 480/520-nm excitation/emission filter pair. Following quantitation, cleaned amplico…	sample027	Bacterial Community Variation in Human Body Habitats Across Space and Time
F33Fotl.140406	GTCAACGCGATG	CATGCTGCCTCCCGTAGGAGT	CCME	1 swab	11/14/08	FKB0RMH	449	Healthy adults were recruited to donate samples on two consecutive days in June and again three months later on two consecutive days in September 2008. Volunteers were unrelated individuals of both sexes and most lived in Boulder, CO. Female subjects F1, F2, F3 and male subjects M1, M2, M3, M4, and M6 were 30-35 years old. Subject M5 was approximately 60 years old. The health status of the volunt…	CCME	TCAG	pyrosequencing	CCME	2008-2009	0	CGS-GL	FLX	Amplicon DNA concentrations were determined using the Quant-iT PicoGreen dsDNA reagent and kit (Invitrogen). Assays were carried out using 5-10 _l of cleaned PCR product in a total reaction volume of 200 _l in black, 96-well microtiter plates. Fluorescence was measured on a BioTek Synergy HT plate reader using the 480/520-nm excitation/emission filter pair. Following quantitation, cleaned amplico…	sample231	Bacterial Community Variation in Human Body Habitats Across Space and Time
M32Tong.140309	CTGAGCAGAGTC	CATGCTGCCTCCCGTAGGAGT	CCME	1 swab	8/18/08	FFLHOYS	449	Healthy adults were recruited to donate samples on two consecutive days in June and again three months later on two consecutive days in September 2008. Volunteers were unrelated individuals of both sexes and most lived in Boulder, CO. Female subjects F1, F2, F3 and male subjects M1, M2, M3, M4, and M6 were 30-35 years old. Subject M5 was approximately 60 years old. The health status of the volunt…	CCME	TCAG	pyrosequencing	CCME	2008-2009	0	CGS-GL	FLX	Amplicon DNA concentrations were determined using the Quant-iT PicoGreen dsDNA reagent and kit (Invitrogen). Assays were carried out using 5-10 _l of cleaned PCR product in a total reaction volume of 200 _l in black, 96-well microtiter plates. Fluorescence was measured on a BioTek Synergy HT plate reader using the 480/520-nm excitation/emission filter pair. Following quantitation, cleaned amplico…	sample542	Bacterial Community Variation in Human Body Habitats Across Space and Time
F23Fotr.140680	GCCAGAGTCGTA	CATGCTGCCTCCCGTAGGAGT	CCME	1 swab	11/14/08	FKB0RMH	449	Healthy adults were recruited to donate samples on two consecutive days in June and again three months later on two consecutive days in September 2008. Volunteers were unrelated individuals of both sexes and most lived in Boulder, CO. Female subjects F1, F2, F3 and male subjects M1, M2, M3, M4, and M6 were 30-35 years old. Subject M5 was approximately 60 years old. The health status of the volunt…	CCME	TCAG	pyrosequencing	CCME	2008-2009	0	CGS-GL	FLX	Amplicon DNA concentrations were determined using the Quant-iT PicoGreen dsDNA reagent and kit (Invitrogen). Assays were carried out using 5-10 _l of cleaned PCR product in a total reaction volume of 200 _l in black, 96-well microtiter plates. Fluorescence was measured on a BioTek Synergy HT plate reader using the 480/520-nm excitation/emission filter pair. Following quantitation, cleaned amplico…	sample450	Bacterial Community Variation in Human Body Habitats Across Space and Time
F12Nstl.140831	AGTTCAGACGCT	CATGCTGCCTCCCGTAGGAGT	CCME	1 swab	8/18/08	FFLHOYS	449	Healthy adults were recruited to donate samples on two consecutive days in June and again three months later on two consecutive days in September 2008. Volunteers were unrelated individuals of both sexes and most lived in Boulder, CO. Female subjects F1, F2, F3 and male subjects M1, M2, M3, M4, and M6 were 30-35 years old. Subject M5 was approximately 60 years old. The health status of the volunt…	CCME	TCAG	pyrosequencing	CCME	2008-2009	0	CGS-GL	FLX	Amplicon DNA concentrations were determined using the Quant-iT PicoGreen dsDNA reagent and kit (Invitrogen). Assays were carried out using 5-10 _l of cleaned PCR product in a total reaction volume of 200 _l in black, 96-well microtiter plates. Fluorescence was measured on a BioTek Synergy HT plate reader using the 480/520-nm excitation/emission filter pair. Following quantitation, cleaned amplico…	sample150	Bacterial Community Variation in Human Body Habitats Across Space and Time
M41Fotr.140652	GACGAGTCAGTC	CATGCTGCCTCCCGTAGGAGT	CCME	1 swab	8/20/08	FFO92CG	449	Healthy adults were recruited to donate samples on two consecutive days in June and again three months later on two consecutive days in September 2008. Volunteers were unrelated individuals of both sexes and most lived in Boulder, CO. Female subjects F1, F2, F3 and male subjects M1, M2, M3, M4, and M6 were 30-35 years old. Subject M5 was approximately 60 years old. The health status of the volunt…	CCME	TCAG	pyrosequencing	CCME	2008-2009	0	CGS-GL	FLX	Amplicon DNA concentrations were determined using the Quant-iT PicoGreen dsDNA reagent and kit (Invitrogen). Assays were carried out using 5-10 _l of cleaned PCR product in a total reaction volume of 200 _l in black, 96-well microtiter plates. Fluorescence was measured on a BioTek Synergy HT plate reader using the 480/520-nm excitation/emission filter pair. Following quantitation, cleaned amplico…	sample468	Bacterial Community Variation in Human Body Habitats Across Space and Time
F31Aptl.140409	GATCAGAAGATG	CATGCTGCCTCCCGTAGGAGT	CCME	1 swab	8/20/08	FFO92CG	449	Healthy adults were recruited to donate samples on two consecutive days in June and again three months later on two consecutive days in September 2008. Volunteers were unrelated individuals of both sexes and most lived in Boulder, CO. Female subjects F1, F2, F3 and male subjects M1, M2, M3, M4, and M6 were 30-35 years old. Subject M5 was approximately 60 years old. The health status of the volunt…	CCME	TCAG	pyrosequencing	CCME	2008-2009	0	CGS-GL	FLX	Amplicon DNA concentrations were determined using the Quant-iT PicoGreen dsDNA reagent and kit (Invitrogen). Assays were carried out using 5-10 _l of cleaned PCR product in a total reaction volume of 200 _l in black, 96-well microtiter plates. Fluorescence was measured on a BioTek Synergy HT plate reader using the 480/520-nm excitation/emission filter pair. Following quantitation, cleaned amplico…	sample097	Bacterial Community Variation in Human Body Habitats Across Space and Time
M43Uric.140547	GTTAGAGCACTC	CATGCTGCCTCCCGTAGGAGT	CCME	1 swab	8/20/08	FKB0RMH	449	Healthy adults were recruited to donate samples on two consecutive days in June and again three months later on two consecutive days in September 2008. Volunteers were unrelated individuals of both sexes and most lived in Boulder, CO. Female subjects F1, F2, F3 and male subjects M1, M2, M3, M4, and M6 were 30-35 years old. Subject M5 was approximately 60 years old. The health status of the volunt…	CCME	TCAG	pyrosequencing	CCME	2008-2009	0	CGS-GL	FLX	Amplicon DNA concentrations were determined using the Quant-iT PicoGreen dsDNA reagent and kit (Invitrogen). Assays were carried out using 5-10 _l of cleaned PCR product in a total reaction volume of 200 _l in black, 96-well microtiter plates. Fluorescence was measured on a BioTek Synergy HT plate reader using the 480/520-nm excitation/emission filter pair. Following quantitation, cleaned amplico…	sample591	Bacterial variation in human body habitats across space and time
M42Fotl.140742	GATACGTCCTGA	CATGCTGCCTCCCGTAGGAGT	CCME	1 swab	8/20/08	FFO92CG	449	Healthy adults were recruited to donate samples on two consecutive days in June and again three months later on two consecutive days in September 2008. Volunteers were unrelated individuals of both sexes and most lived in Boulder, CO. Female subjects F1, F2, F3 and male subjects M1, M2, M3, M4, and M6 were 30-35 years old. Subject M5 was approximately 60 years old. The health status of the volunt…	CCME	TCAG	pyrosequencing	CCME	2008-2009	0	CGS-GL	FLX	Amplicon DNA concentrations were determined using the Quant-iT PicoGreen dsDNA reagent and kit (Invitrogen). Assays were carried out using 5-10 _l of cleaned PCR product in a total reaction volume of 200 _l in black, 96-well microtiter plates. Fluorescence was measured on a BioTek Synergy HT plate reader using the 480/520-nm excitation/emission filter pair. Following quantitation, cleaned amplico…	sample246	Bacterial Community Variation in Human Body Habitats Across Space and Time
M21Indr.140425	CATAGACGTTCG	CATGCTGCCTCCCGTAGGAGT	CCME	1 swab	8/20/08	FFO92CG	449	Healthy adults were recruited to donate samples on two consecutive days in June and again three months later on two consecutive days in September 2008. Volunteers were unrelated individuals of both sexes and most lived in Boulder, CO. Female subjects F1, F2, F3 and male subjects M1, M2, M3, M4, and M6 were 30-35 years old. Subject M5 was approximately 60 years old. The health status of the volunt…	CCME	TCAG	pyrosequencing	CCME	2008-2009	0	CGS-GL	FLX	Amplicon DNA concentrations were determined using the Quant-iT PicoGreen dsDNA reagent and kit (Invitrogen). Assays were carried out using 5-10 _l of cleaned PCR product in a total reaction volume of 200 _l in black, 96-well microtiter plates. Fluorescence was measured on a BioTek Synergy HT plate reader using the 480/520-nm excitation/emission filter pair. Following quantitation, cleaned amplico…	sample365	Bacterial Community Variation in Human Body Habitats Across Space and Time
M31Ewxl.140375	CGGAGTGTCTAT	CATGCTGCCTCCCGTAGGAGT	CCME	1 swab	8/18/08	FFLHOYS	449	Healthy adults were recruited to donate samples on two consecutive days in June and again three months later on two consecutive days in September 2008. Volunteers were unrelated individuals of both sexes and most lived in Boulder, CO. Female subjects F1, F2, F3 and male subjects M1, M2, M3, M4, and M6 were 30-35 years old. Subject M5 was approximately 60 years old. The health status of the volunt…	CCME	TCAG	pyrosequencing	CCME	2008-2009	0	CGS-GL	FLX	Amplicon DNA concentrations were determined using the Quant-iT PicoGreen dsDNA reagent and kit (Invitrogen). Assays were carried out using 5-10 _l of cleaned PCR product in a total reaction volume of 200 _l in black, 96-well microtiter plates. Fluorescence was measured on a BioTek Synergy HT plate reader using the 480/520-nm excitation/emission filter pair. Following quantitation, cleaned amplico…	sample185	Bacterial Community Variation in Human Body Habitats Across Space and Time
F21Forl.140295	ATCGCGGACGAT	CATGCTGCCTCCCGTAGGAGT	CCME	1 swab	8/18/08	FFLHOYS	449	Healthy adults were recruited to donate samples on two consecutive days in June and again three months later on two consecutive days in September 2008. Volunteers were unrelated individuals of both sexes and most lived in Boulder, CO. Female subjects F1, F2, F3 and male subjects M1, M2, M3, M4, and M6 were 30-35 years old. Subject M5 was approximately 60 years old. The health status of the volunt…	CCME	TCAG	pyrosequencing	CCME	2008-2009	0	CGS-GL	FLX	Amplicon DNA concentrations were determined using the Quant-iT PicoGreen dsDNA reagent and kit (Invitrogen). Assays were carried out using 5-10 _l of cleaned PCR product in a total reaction volume of 200 _l in black, 96-well microtiter plates. Fluorescence was measured on a BioTek Synergy HT plate reader using the 480/520-nm excitation/emission filter pair. Following quantitation, cleaned amplico…	sample123	Bacterial Community Variation in Human Body Habitats Across Space and Time
M42Mout.140653	GAGCAGATGCCT	CATGCTGCCTCCCGTAGGAGT	CCME	1 swab	8/20/08	FFO92CG	449	Healthy adults were recruited to donate samples on two consecutive days in June and again three months later on two consecutive days in September 2008. Volunteers were unrelated individuals of both sexes and most lived in Boulder, CO. Female subjects F1, F2, F3 and male subjects M1, M2, M3, M4, and M6 were 30-35 years old. Subject M5 was approximately 60 years old. The health status of the volunt…	CCME	TCAG	pyrosequencing	CCME	2008-2009	0	CGS-GL	FLX	Amplicon DNA concentrations were determined using the Quant-iT PicoGreen dsDNA reagent and kit (Invitrogen). Assays were carried out using 5-10 _l of cleaned PCR product in a total reaction volume of 200 _l in black, 96-well microtiter plates. Fluorescence was measured on a BioTek Synergy HT plate reader using the 480/520-nm excitation/emission filter pair. Following quantitation, cleaned amplico…	sample266	Bacterial Community Variation in Human Body Habitats Across Space and Time
F31Kner.140761	GATCGTCCAGAT	CATGCTGCCTCCCGTAGGAGT	CCME	1 swab	8/20/08	FFO92CG	449	Healthy adults were recruited to donate samples on two consecutive days in June and again three months later on two consecutive days in September 2008. Volunteers were unrelated individuals of both sexes and most lived in Boulder, CO. Female subjects F1, F2, F3 and male subjects M1, M2, M3, M4, and M6 were 30-35 years old. Subject M5 was approximately 60 years old. The health status of the volunt…	CCME	TCAG	pyrosequencing	CCME	2008-2009	0	CGS-GL	FLX	Amplicon DNA concentrations were determined using the Quant-iT PicoGreen dsDNA reagent and kit (Invitrogen). Assays were carried out using 5-10 _l of cleaned PCR product in a total reaction volume of 200 _l in black, 96-well microtiter plates. Fluorescence was measured on a BioTek Synergy HT plate reader using the 480/520-nm excitation/emission filter pair. Following quantitation, cleaned amplico…	sample333	Bacterial Community Variation in Human Body Habitats Across Space and Time
F32Tong.140410	GGATCGCAGATC	CATGCTGCCTCCCGTAGGAGT	CCME	1 swab	8/20/08	FFO92CG	449	Healthy adults were recruited to donate samples on two consecutive days in June and again three months later on two consecutive days in September 2008. Volunteers were unrelated individuals of both sexes and most lived in Boulder, CO. Female subjects F1, F2, F3 and male subjects M1, M2, M3, M4, and M6 were 30-35 years old. Subject M5 was approximately 60 years old. The health status of the volunt…	CCME	TCAG	pyrosequencing	CCME	2008-2009	0	CGS-GL	FLX	Amplicon DNA concentrations were determined using the Quant-iT PicoGreen dsDNA reagent and kit (Invitrogen). Assays were carried out using 5-10 _l of cleaned PCR product in a total reaction volume of 200 _l in black, 96-well microtiter plates. Fluorescence was measured on a BioTek Synergy HT plate reader using the 480/520-nm excitation/emission filter pair. Following quantitation, cleaned amplico…	sample530	Bacterial Community Variation in Human Body Habitats Across Space and Time
M32Fcsw.140646	CTATAGTCGTGT	CATGCTGCCTCCCGTAGGAGT	CCME	1 swab	8/18/08	FFLHOYS	449	Healthy adults were recruited to donate samples on two consecutive days in June and again three months later on two consecutive days in September 2008. Volunteers were unrelated individuals of both sexes and most lived in Boulder, CO. Female subjects F1, F2, F3 and male subjects M1, M2, M3, M4, and M6 were 30-35 years old. Subject M5 was approximately 60 years old. The health status of the volunt…	CCME	TCAG	pyrosequencing	CCME	2008-2009	0	CGS-GL	FLX	Amplicon DNA concentrations were determined using the Quant-iT PicoGreen dsDNA reagent and kit (Invitrogen). Assays were carried out using 5-10 _l of cleaned PCR product in a total reaction volume of 200 _l in black, 96-well microtiter plates. Fluorescence was measured on a BioTek Synergy HT plate reader using the 480/520-nm excitation/emission filter pair. Following quantitation, cleaned amplico…	sample509	Bacterial Community Variation in Human Body Habitats Across Space and Time
M22Aptr.140827	CCAGATGATCGT	CATGCTGCCTCCCGTAGGAGT	CCME	1 swab	8/20/08	FFO92CG	449	Healthy adults were recruited to donate samples on two consecutive days in June and again three months later on two consecutive days in September 2008. Volunteers were unrelated individuals of both sexes and most lived in Boulder, CO. Female subjects F1, F2, F3 and male subjects M1, M2, M3, M4, and M6 were 30-35 years old. Subject M5 was approximately 60 years old. The health status of the volunt…	CCME	TCAG	pyrosequencing	CCME	2008-2009	0	CGS-GL	FLX	Amplicon DNA concentrations were determined using the Quant-iT PicoGreen dsDNA reagent and kit (Invitrogen). Assays were carried out using 5-10 _l of cleaned PCR product in a total reaction volume of 200 _l in black, 96-well microtiter plates. Fluorescence was measured on a BioTek Synergy HT plate reader using the 480/520-nm excitation/emission filter pair. Following quantitation, cleaned amplico…	sample324	Bacterial Community Variation in Human Body Habitats Across Space and Time
M24Frhd.140442	GCACGACAACAC	CATGCTGCCTCCCGTAGGAGT	CCME	1 swab	11/14/08	FKB0RMH	449	Healthy adults were recruited to donate samples on two consecutive days in June and again three months later on two consecutive days in September 2008. Volunteers were unrelated individuals of both sexes and most lived in Boulder, CO. Female subjects F1, F2, F3 and male subjects M1, M2, M3, M4, and M6 were 30-35 years old. Subject M5 was approximately 60 years old. The health status of the volunt…	CCME	TCAG	pyrosequencing	CCME	2008-2009	0	CGS-GL	FLX	Amplicon DNA concentrations were determined using the Quant-iT PicoGreen dsDNA reagent and kit (Invitrogen). Assays were carried out using 5-10 _l of cleaned PCR product in a total reaction volume of 200 _l in black, 96-well microtiter plates. Fluorescence was measured on a BioTek Synergy HT plate reader using the 480/520-nm excitation/emission filter pair. Following quantitation, cleaned amplico…	sample052	Bacterial Community Variation in Human Body Habitats Across Space and Time
F11Ewxl.140795	AGACCGTCAGAC	CATGCTGCCTCCCGTAGGAGT	CCME	1 swab	8/18/08	FFLHOYS	449	Healthy adults were recruited to donate samples on two consecutive days in June and again three months later on two consecutive days in September 2008. Volunteers were unrelated individuals of both sexes and most lived in Boulder, CO. Female subjects F1, F2, F3 and male subjects M1, M2, M3, M4, and M6 were 30-35 years old. Subject M5 was approximately 60 years old. The health status of the volunt…	CCME	TCAG	pyrosequencing	CCME	2008-2009	0	CGS-GL	FLX	Amplicon DNA concentrations were determined using the Quant-iT PicoGreen dsDNA reagent and kit (Invitrogen). Assays were carried out using 5-10 _l of cleaned PCR product in a total reaction volume of 200 _l in black, 96-well microtiter plates. Fluorescence was measured on a BioTek Synergy HT plate reader using the 480/520-nm excitation/emission filter pair. Following quantitation, cleaned amplico…	sample176	Bacterial Community Variation in Human Body Habitats Across Space and Time
F21Nstl.140383	ATGAGACTCCAC	CATGCTGCCTCCCGTAGGAGT	CCME	1 swab	8/18/08	FFLHOYS	449	Healthy adults were recruited to donate samples on two consecutive days in June and again three months later on two consecutive days in September 2008. Volunteers were unrelated individuals of both sexes and most lived in Boulder, CO. Female subjects F1, F2, F3 and male subjects M1, M2, M3, M4, and M6 were 30-35 years old. Subject M5 was approximately 60 years old. The health status of the volunt…	CCME	TCAG	pyrosequencing	CCME	2008-2009	0	CGS-GL	FLX	Amplicon DNA concentrations were determined using the Quant-iT PicoGreen dsDNA reagent and kit (Invitrogen). Assays were carried out using 5-10 _l of cleaned PCR product in a total reaction volume of 200 _l in black, 96-well microtiter plates. Fluorescence was measured on a BioTek Synergy HT plate reader using the 480/520-nm excitation/emission filter pair. Following quantitation, cleaned amplico…	sample151	Bacterial Community Variation in Human Body Habitats Across Space and Time
M41Aptr.140772	CTGGACTCATAG	CATGCTGCCTCCCGTAGGAGT	CCME	1 swab	8/20/08	FFO92CG	449	Healthy adults were recruited to donate samples on two consecutive days in June and again three months later on two consecutive days in September 2008. Volunteers were unrelated individuals of both sexes and most lived in Boulder, CO. Female subjects F1, F2, F3 and male subjects M1, M2, M3, M4, and M6 were 30-35 years old. Subject M5 was approximately 60 years old. The health status of the volunt…	CCME	TCAG	pyrosequencing	CCME	2008-2009	0	CGS-GL	FLX	Amplicon DNA concentrations were determined using the Quant-iT PicoGreen dsDNA reagent and kit (Invitrogen). Assays were carried out using 5-10 _l of cleaned PCR product in a total reaction volume of 200 _l in black, 96-well microtiter plates. Fluorescence was measured on a BioTek Synergy HT plate reader using the 480/520-nm excitation/emission filter pair. Following quantitation, cleaned amplico…	sample327	Bacterial Community Variation in Human Body Habitats Across Space and Time
M63Frhd.140286	TATCAGGTGTGC	CATGCTGCCTCCCGTAGGAGT	CCME	1 swab	11/14/08	FKB0RMH	449	Healthy adults were recruited to donate samples on two consecutive days in June and again three months later on two consecutive days in September 2008. Volunteers were unrelated individuals of both sexes and most lived in Boulder, CO. Female subjects F1, F2, F3 and male subjects M1, M2, M3, M4, and M6 were 30-35 years old. Subject M5 was approximately 60 years old. The health status of the volunt…	CCME	TCAG	pyrosequencing	CCME	2008-2009	0	CGS-GL	FLX	Amplicon DNA concentrations were determined using the Quant-iT PicoGreen dsDNA reagent and kit (Invitrogen). Assays were carried out using 5-10 _l of cleaned PCR product in a total reaction volume of 200 _l in black, 96-well microtiter plates. Fluorescence was measured on a BioTek Synergy HT plate reader using the 480/520-nm excitation/emission filter pair. Following quantitation, cleaned amplico…	sample063	Bacterial Community Variation in Human Body Habitats Across Space and Time
M44Knee.140736	TAAGCGCAGCAC	CATGCTGCCTCCCGTAGGAGT	CCME	1 swab	11/14/08	FKB0RMH	449	Healthy adults were recruited to donate samples on two consecutive days in June and again three months later on two consecutive days in September 2008. Volunteers were unrelated individuals of both sexes and most lived in Boulder, CO. Female subjects F1, F2, F3 and male subjects M1, M2, M3, M4, and M6 were 30-35 years old. Subject M5 was approximately 60 years old. The health status of the volunt…	CCME	TCAG	pyrosequencing	CCME	2008-2009	0	CGS-GL	FLX	Amplicon DNA concentrations were determined using the Quant-iT PicoGreen dsDNA reagent and kit (Invitrogen). Assays were carried out using 5-10 _l of cleaned PCR product in a total reaction volume of 200 _l in black, 96-well microtiter plates. Fluorescence was measured on a BioTek Synergy HT plate reader using the 480/520-nm excitation/emission filter pair. Following quantitation, cleaned amplico…	sample014	Bacterial Community Variation in Human Body Habitats Across Space and Time
F12Aptl.140591	AGCTGACTAGTC	CATGCTGCCTCCCGTAGGAGT	CCME	1 swab	8/18/08	FFLHOYS	449	Healthy adults were recruited to donate samples on two consecutive days in June and again three months later on two consecutive days in September 2008. Volunteers were unrelated individuals of both sexes and most lived in Boulder, CO. Female subjects F1, F2, F3 and male subjects M1, M2, M3, M4, and M6 were 30-35 years old. Subject M5 was approximately 60 years old. The health status of the volunt…	CCME	TCAG	pyrosequencing	CCME	2008-2009	0	CGS-GL	FLX	Amplicon DNA concentrations were determined using the Quant-iT PicoGreen dsDNA reagent and kit (Invitrogen). Assays were carried out using 5-10 _l of cleaned PCR product in a total reaction volume of 200 _l in black, 96-well microtiter plates. Fluorescence was measured on a BioTek Synergy HT plate reader using the 480/520-nm excitation/emission filter pair. Following quantitation, cleaned amplico…	sample094	Bacterial Community Variation in Human Body Habitats Across Space and Time
M22Indl.140813	CGAGAGTTACGC	CATGCTGCCTCCCGTAGGAGT	CCME	1 swab	8/20/08	FFO92CG	449	Healthy adults were recruited to donate samples on two consecutive days in June and again three months later on two consecutive days in September 2008. Volunteers were unrelated individuals of both sexes and most lived in Boulder, CO. Female subjects F1, F2, F3 and male subjects M1, M2, M3, M4, and M6 were 30-35 years old. Subject M5 was approximately 60 years old. The health status of the volunt…	CCME	TCAG	pyrosequencing	CCME	2008-2009	0	CGS-GL	FLX	Amplicon DNA concentrations were determined using the Quant-iT PicoGreen dsDNA reagent and kit (Invitrogen). Assays were carried out using 5-10 _l of cleaned PCR product in a total reaction volume of 200 _l in black, 96-well microtiter plates. Fluorescence was measured on a BioTek Synergy HT plate reader using the 480/520-nm excitation/emission filter pair. Following quantitation, cleaned amplico…	sample144	Bacterial Community Variation in Human Body Habitats Across Space and Time
M43Urin.140463	GTGTTGCAGCAT	CATGCTGCCTCCCGTAGGAGT	CCME	1 swab	8/20/08	FKB0RMH	449	Healthy adults were recruited to donate samples on two consecutive days in June and again three months later on two consecutive days in September 2008. Volunteers were unrelated individuals of both sexes and most lived in Boulder, CO. Female subjects F1, F2, F3 and male subjects M1, M2, M3, M4, and M6 were 30-35 years old. Subject M5 was approximately 60 years old. The health status of the volunt…	CCME	TCAG	pyrosequencing	CCME	2008-2009	0	CGS-GL	FLX	Amplicon DNA concentrations were determined using the Quant-iT PicoGreen dsDNA reagent and kit (Invitrogen). Assays were carried out using 5-10 _l of cleaned PCR product in a total reaction volume of 200 _l in black, 96-well microtiter plates. Fluorescence was measured on a BioTek Synergy HT plate reader using the 480/520-nm excitation/emission filter pair. Following quantitation, cleaned amplico…	sample592	Bacterial variation in human body habitats across space and time
M14Plmr.140579	GACAGGAGATAG	CATGCTGCCTCCCGTAGGAGT	CCME	1 swab	11/14/08	FKB0RMH	449	Healthy adults were recruited to donate samples on two consecutive days in June and again three months later on two consecutive days in September 2008. Volunteers were unrelated individuals of both sexes and most lived in Boulder, CO. Female subjects F1, F2, F3 and male subjects M1, M2, M3, M4, and M6 were 30-35 years old. Subject M5 was approximately 60 years old. The health status of the volunt…	CCME	TCAG	pyrosequencing	CCME	2008-2009	0	CGS-GL	FLX	Amplicon DNA concentrations were determined using the Quant-iT PicoGreen dsDNA reagent and kit (Invitrogen). Assays were carried out using 5-10 _l of cleaned PCR product in a total reaction volume of 200 _l in black, 96-well microtiter plates. Fluorescence was measured on a BioTek Synergy HT plate reader using the 480/520-nm excitation/emission filter pair. Following quantitation, cleaned amplico…	sample427	Bacterial Community Variation in Human Body Habitats Across Space and Time
M13Urin.140575	GAATGATGAGTG	CATGCTGCCTCCCGTAGGAGT	CCME	1 swab	8/20/08	FKB0RMH	449	Healthy adults were recruited to donate samples on two consecutive days in June and again three months later on two consecutive days in September 2008. Volunteers were unrelated individuals of both sexes and most lived in Boulder, CO. Female subjects F1, F2, F3 and male subjects M1, M2, M3, M4, and M6 were 30-35 years old. Subject M5 was approximately 60 years old. The health status of the volunt…	CCME	TCAG	pyrosequencing	CCME	2008-2009	0	CGS-GL	FLX	Amplicon DNA concentrations were determined using the Quant-iT PicoGreen dsDNA reagent and kit (Invitrogen). Assays were carried out using 5-10 _l of cleaned PCR product in a total reaction volume of 200 _l in black, 96-well microtiter plates. Fluorescence was measured on a BioTek Synergy HT plate reader using the 480/520-nm excitation/emission filter pair. Following quantitation, cleaned amplico…	sample580	Bacterial variation in human body habitats across space and time
M41Knel.140855	CTGGAGCATGAC	CATGCTGCCTCCCGTAGGAGT	CCME	1 swab	8/20/08	FFO92CG	449	Healthy adults were recruited to donate samples on two consecutive days in June and again three months later on two consecutive days in September 2008. Volunteers were unrelated individuals of both sexes and most lived in Boulder, CO. Female subjects F1, F2, F3 and male subjects M1, M2, M3, M4, and M6 were 30-35 years old. Subject M5 was approximately 60 years old. The health status of the volunt…	CCME	TCAG	pyrosequencing	CCME	2008-2009	0	CGS-GL	FLX	Amplicon DNA concentrations were determined using the Quant-iT PicoGreen dsDNA reagent and kit (Invitrogen). Assays were carried out using 5-10 _l of cleaned PCR product in a total reaction volume of 200 _l in black, 96-well microtiter plates. Fluorescence was measured on a BioTek Synergy HT plate reader using the 480/520-nm excitation/emission filter pair. Following quantitation, cleaned amplico…	sample119	Bacterial Community Variation in Human Body Habitats Across Space and Time
F14Plml.140525	GAGCTGGCTGAT	CATGCTGCCTCCCGTAGGAGT	CCME	1 swab	11/14/08	FKB0RMH	449	Healthy adults were recruited to donate samples on two consecutive days in June and again three months later on two consecutive days in September 2008. Volunteers were unrelated individuals of both sexes and most lived in Boulder, CO. Female subjects F1, F2, F3 and male subjects M1, M2, M3, M4, and M6 were 30-35 years old. Subject M5 was approximately 60 years old. The health status of the volunt…	CCME	TCAG	pyrosequencing	CCME	2008-2009	0	CGS-GL	FLX	Amplicon DNA concentrations were determined using the Quant-iT PicoGreen dsDNA reagent and kit (Invitrogen). Assays were carried out using 5-10 _l of cleaned PCR product in a total reaction volume of 200 _l in black, 96-well microtiter plates. Fluorescence was measured on a BioTek Synergy HT plate reader using the 480/520-nm excitation/emission filter pair. Following quantitation, cleaned amplico…	sample192	Bacterial Community Variation in Human Body Habitats Across Space and Time
M14Uric.140532	GACTAACGTCAC	CATGCTGCCTCCCGTAGGAGT	CCME	1 swab	8/20/08	FKB0RMH	449	Healthy adults were recruited to donate samples on two consecutive days in June and again three months later on two consecutive days in September 2008. Volunteers were unrelated individuals of both sexes and most lived in Boulder, CO. Female subjects F1, F2, F3 and male subjects M1, M2, M3, M4, and M6 were 30-35 years old. Subject M5 was approximately 60 years old. The health status of the volunt…	CCME	TCAG	pyrosequencing	CCME	2008-2009	0	CGS-GL	FLX	Amplicon DNA concentrations were determined using the Quant-iT PicoGreen dsDNA reagent and kit (Invitrogen). Assays were carried out using 5-10 _l of cleaned PCR product in a total reaction volume of 200 _l in black, 96-well microtiter plates. Fluorescence was measured on a BioTek Synergy HT plate reader using the 480/520-nm excitation/emission filter pair. Following quantitation, cleaned amplico…	sample581	Bacterial variation in human body habitats across space and time
M42Fotr.140861	GATAGCTGTCTT	CATGCTGCCTCCCGTAGGAGT	CCME	1 swab	8/20/08	FFO92CG	449	Healthy adults were recruited to donate samples on two consecutive days in June and again three months later on two consecutive days in September 2008. Volunteers were unrelated individuals of both sexes and most lived in Boulder, CO. Female subjects F1, F2, F3 and male subjects M1, M2, M3, M4, and M6 were 30-35 years old. Subject M5 was approximately 60 years old. The health status of the volunt…	CCME	TCAG	pyrosequencing	CCME	2008-2009	0	CGS-GL	FLX	Amplicon DNA concentrations were determined using the Quant-iT PicoGreen dsDNA reagent and kit (Invitrogen). Assays were carried out using 5-10 _l of cleaned PCR product in a total reaction volume of 200 _l in black, 96-well microtiter plates. Fluorescence was measured on a BioTek Synergy HT plate reader using the 480/520-nm excitation/emission filter pair. Following quantitation, cleaned amplico…	sample469	Bacterial Community Variation in Human Body Habitats Across Space and Time
F32Urin.140725	GGCAGTGTATCG	CATGCTGCCTCCCGTAGGAGT	CCME	1 swab	8/20/08	FFO92CG	449	Healthy adults were recruited to donate samples on two consecutive days in June and again three months later on two consecutive days in September 2008. Volunteers were unrelated individuals of both sexes and most lived in Boulder, CO. Female subjects F1, F2, F3 and male subjects M1, M2, M3, M4, and M6 were 30-35 years old. Subject M5 was approximately 60 years old. The health status of the volunt…	CCME	TCAG	pyrosequencing	CCME	2008-2009	0	CGS-GL	FLX	Amplicon DNA concentrations were determined using the Quant-iT PicoGreen dsDNA reagent and kit (Invitrogen). Assays were carried out using 5-10 _l of cleaned PCR product in a total reaction volume of 200 _l in black, 96-well microtiter plates. Fluorescence was measured on a BioTek Synergy HT plate reader using the 480/520-nm excitation/emission filter pair. Following quantitation, cleaned amplico…	sample562	Bacterial variation in human body habitats across space and time
F14Plmr.140786	GAGCATTCTCTA	CATGCTGCCTCCCGTAGGAGT	CCME	1 swab	11/14/08	FKB0RMH	449	Healthy adults were recruited to donate samples on two consecutive days in June and again three months later on two consecutive days in September 2008. Volunteers were unrelated individuals of both sexes and most lived in Boulder, CO. Female subjects F1, F2, F3 and male subjects M1, M2, M3, M4, and M6 were 30-35 years old. Subject M5 was approximately 60 years old. The health status of the volunt…	CCME	TCAG	pyrosequencing	CCME	2008-2009	0	CGS-GL	FLX	Amplicon DNA concentrations were determined using the Quant-iT PicoGreen dsDNA reagent and kit (Invitrogen). Assays were carried out using 5-10 _l of cleaned PCR product in a total reaction volume of 200 _l in black, 96-well microtiter plates. Fluorescence was measured on a BioTek Synergy HT plate reader using the 480/520-nm excitation/emission filter pair. Following quantitation, cleaned amplico…	sample415	Bacterial Community Variation in Human Body Habitats Across Space and Time
M64Tong.140427	TCAGGACTGTGT	CATGCTGCCTCCCGTAGGAGT	CCME	1 swab	11/14/08	FKB0RMH	449	Healthy adults were recruited to donate samples on two consecutive days in June and again three months later on two consecutive days in September 2008. Volunteers were unrelated individuals of both sexes and most lived in Boulder, CO. Female subjects F1, F2, F3 and male subjects M1, M2, M3, M4, and M6 were 30-35 years old. Subject M5 was approximately 60 years old. The health status of the volunt…	CCME	TCAG	pyrosequencing	CCME	2008-2009	0	CGS-GL	FLX	Amplicon DNA concentrations were determined using the Quant-iT PicoGreen dsDNA reagent and kit (Invitrogen). Assays were carried out using 5-10 _l of cleaned PCR product in a total reaction volume of 200 _l in black, 96-well microtiter plates. Fluorescence was measured on a BioTek Synergy HT plate reader using the 480/520-nm excitation/emission filter pair. Following quantitation, cleaned amplico…	sample552	Bacterial Community Variation in Human Body Habitats Across Space and Time
F22Labi.140560	CACATCTAACAC	CATGCTGCCTCCCGTAGGAGT	CCME	1 swab	8/18/08	FFLHOYS	449	Healthy adults were recruited to donate samples on two consecutive days in June and again three months later on two consecutive days in September 2008. Volunteers were unrelated individuals of both sexes and most lived in Boulder, CO. Female subjects F1, F2, F3 and male subjects M1, M2, M3, M4, and M6 were 30-35 years old. Subject M5 was approximately 60 years old. The health status of the volunt…	CCME	TCAG	pyrosequencing	CCME	2008-2009	0	CGS-GL	FLX	Amplicon DNA concentrations were determined using the Quant-iT PicoGreen dsDNA reagent and kit (Invitrogen). Assays were carried out using 5-10 _l of cleaned PCR product in a total reaction volume of 200 _l in black, 96-well microtiter plates. Fluorescence was measured on a BioTek Synergy HT plate reader using the 480/520-nm excitation/emission filter pair. Following quantitation, cleaned amplico…	sample090	Bacterial Community Variation in Human Body Habitats Across Space and Time
M54Fotl.140823	TAGCTCGTAACT	CATGCTGCCTCCCGTAGGAGT	CCME	1 swab	11/14/08	FKB0RMH	449	Healthy adults were recruited to donate samples on two consecutive days in June and again three months later on two consecutive days in September 2008. Volunteers were unrelated individuals of both sexes and most lived in Boulder, CO. Female subjects F1, F2, F3 and male subjects M1, M2, M3, M4, and M6 were 30-35 years old. Subject M5 was approximately 60 years old. The health status of the volunt…	CCME	TCAG	pyrosequencing	CCME	2008-2009	0	CGS-GL	FLX	Amplicon DNA concentrations were determined using the Quant-iT PicoGreen dsDNA reagent and kit (Invitrogen). Assays were carried out using 5-10 _l of cleaned PCR product in a total reaction volume of 200 _l in black, 96-well microtiter plates. Fluorescence was measured on a BioTek Synergy HT plate reader using the 480/520-nm excitation/emission filter pair. Following quantitation, cleaned amplico…	sample250	Bacterial Community Variation in Human Body Habitats Across Space and Time
F11Fotl.140558	AGCGTAGGTCGT	CATGCTGCCTCCCGTAGGAGT	CCME	1 swab	8/18/08	FFLHOYS	449	Healthy adults were recruited to donate samples on two consecutive days in June and again three months later on two consecutive days in September 2008. Volunteers were unrelated individuals of both sexes and most lived in Boulder, CO. Female subjects F1, F2, F3 and male subjects M1, M2, M3, M4, and M6 were 30-35 years old. Subject M5 was approximately 60 years old. The health status of the volunt…	CCME	TCAG	pyrosequencing	CCME	2008-2009	0	CGS-GL	FLX	Amplicon DNA concentrations were determined using the Quant-iT PicoGreen dsDNA reagent and kit (Invitrogen). Assays were carried out using 5-10 _l of cleaned PCR product in a total reaction volume of 200 _l in black, 96-well microtiter plates. Fluorescence was measured on a BioTek Synergy HT plate reader using the 480/520-nm excitation/emission filter pair. Following quantitation, cleaned amplico…	sample221	Bacterial Community Variation in Human Body Habitats Across Space and Time
M11Nose.140428	ACAGTGCTTCAT	CATGCTGCCTCCCGTAGGAGT	CCME	1 swab	8/18/08	FFLHOYS	449	Healthy adults were recruited to donate samples on two consecutive days in June and again three months later on two consecutive days in September 2008. Volunteers were unrelated individuals of both sexes and most lived in Boulder, CO. Female subjects F1, F2, F3 and male subjects M1, M2, M3, M4, and M6 were 30-35 years old. Subject M5 was approximately 60 years old. The health status of the volunt…	CCME	TCAG	pyrosequencing	CCME	2008-2009	0	CGS-GL	FLX	Amplicon DNA concentrations were determined using the Quant-iT PicoGreen dsDNA reagent and kit (Invitrogen). Assays were carried out using 5-10 _l of cleaned PCR product in a total reaction volume of 200 _l in black, 96-well microtiter plates. Fluorescence was measured on a BioTek Synergy HT plate reader using the 480/520-nm excitation/emission filter pair. Following quantitation, cleaned amplico…	sample025	Bacterial Community Variation in Human Body Habitats Across Space and Time
M32Nstl.140853	CTCGCACATATA	CATGCTGCCTCCCGTAGGAGT	CCME	1 swab	8/18/08	FFLHOYS	449	Healthy adults were recruited to donate samples on two consecutive days in June and again three months later on two consecutive days in September 2008. Volunteers were unrelated individuals of both sexes and most lived in Boulder, CO. Female subjects F1, F2, F3 and male subjects M1, M2, M3, M4, and M6 were 30-35 years old. Subject M5 was approximately 60 years old. The health status of the volunt…	CCME	TCAG	pyrosequencing	CCME	2008-2009	0	CGS-GL	FLX	Amplicon DNA concentrations were determined using the Quant-iT PicoGreen dsDNA reagent and kit (Invitrogen). Assays were carried out using 5-10 _l of cleaned PCR product in a total reaction volume of 200 _l in black, 96-well microtiter plates. Fluorescence was measured on a BioTek Synergy HT plate reader using the 480/520-nm excitation/emission filter pair. Following quantitation, cleaned amplico…	sample160	Bacterial Community Variation in Human Body Habitats Across Space and Time
F33Frhd.140757	GTATCCATGCGA	CATGCTGCCTCCCGTAGGAGT	CCME	1 swab	11/14/08	FKB0RMH	449	Healthy adults were recruited to donate samples on two consecutive days in June and again three months later on two consecutive days in September 2008. Volunteers were unrelated individuals of both sexes and most lived in Boulder, CO. Female subjects F1, F2, F3 and male subjects M1, M2, M3, M4, and M6 were 30-35 years old. Subject M5 was approximately 60 years old. The health status of the volunt…	CCME	TCAG	pyrosequencing	CCME	2008-2009	0	CGS-GL	FLX	Amplicon DNA concentrations were determined using the Quant-iT PicoGreen dsDNA reagent and kit (Invitrogen). Assays were carried out using 5-10 _l of cleaned PCR product in a total reaction volume of 200 _l in black, 96-well microtiter plates. Fluorescence was measured on a BioTek Synergy HT plate reader using the 480/520-nm excitation/emission filter pair. Following quantitation, cleaned amplico…	sample043	Bacterial Community Variation in Human Body Habitats Across Space and Time
F34Fotl.140856	GTCTCTCTACGC	CATGCTGCCTCCCGTAGGAGT	CCME	1 swab	11/14/08	FKB0RMH	449	Healthy adults were recruited to donate samples on two consecutive days in June and again three months later on two consecutive days in September 2008. Volunteers were unrelated individuals of both sexes and most lived in Boulder, CO. Female subjects F1, F2, F3 and male subjects M1, M2, M3, M4, and M6 were 30-35 years old. Subject M5 was approximately 60 years old. The health status of the volunt…	CCME	TCAG	pyrosequencing	CCME	2008-2009	0	CGS-GL	FLX	Amplicon DNA concentrations were determined using the Quant-iT PicoGreen dsDNA reagent and kit (Invitrogen). Assays were carried out using 5-10 _l of cleaned PCR product in a total reaction volume of 200 _l in black, 96-well microtiter plates. Fluorescence was measured on a BioTek Synergy HT plate reader using the 480/520-nm excitation/emission filter pair. Following quantitation, cleaned amplico…	sample232	Bacterial Community Variation in Human Body Habitats Across Space and Time
M22Aptl.140790	CATTGTCTGTGA	CATGCTGCCTCCCGTAGGAGT	CCME	1 swab	8/20/08	FFO92CG	449	Healthy adults were recruited to donate samples on two consecutive days in June and again three months later on two consecutive days in September 2008. Volunteers were unrelated individuals of both sexes and most lived in Boulder, CO. Female subjects F1, F2, F3 and male subjects M1, M2, M3, M4, and M6 were 30-35 years old. Subject M5 was approximately 60 years old. The health status of the volunt…	CCME	TCAG	pyrosequencing	CCME	2008-2009	0	CGS-GL	FLX	Amplicon DNA concentrations were determined using the Quant-iT PicoGreen dsDNA reagent and kit (Invitrogen). Assays were carried out using 5-10 _l of cleaned PCR product in a total reaction volume of 200 _l in black, 96-well microtiter plates. Fluorescence was measured on a BioTek Synergy HT plate reader using the 480/520-nm excitation/emission filter pair. Following quantitation, cleaned amplico…	sample102	Bacterial Community Variation in Human Body Habitats Across Space and Time
M41Fcsw.140359	CTGTGGATCGAT	CATGCTGCCTCCCGTAGGAGT	CCME	1 swab	8/20/08	FFO92CG	449	Healthy adults were recruited to donate samples on two consecutive days in June and again three months later on two consecutive days in September 2008. Volunteers were unrelated individuals of both sexes and most lived in Boulder, CO. Female subjects F1, F2, F3 and male subjects M1, M2, M3, M4, and M6 were 30-35 years old. Subject M5 was approximately 60 years old. The health status of the volunt…	CCME	TCAG	pyrosequencing	CCME	2008-2009	0	CGS-GL	FLX	Amplicon DNA concentrations were determined using the Quant-iT PicoGreen dsDNA reagent and kit (Invitrogen). Assays were carried out using 5-10 _l of cleaned PCR product in a total reaction volume of 200 _l in black, 96-well microtiter plates. Fluorescence was measured on a BioTek Synergy HT plate reader using the 480/520-nm excitation/emission filter pair. Following quantitation, cleaned amplico…	sample512	Bacterial Community Variation in Human Body Habitats Across Space and Time
M63Nost.140870	TATCGCGCGATA	CATGCTGCCTCCCGTAGGAGT	CCME	1 swab	11/14/08	FKB0RMH	449	Healthy adults were recruited to donate samples on two consecutive days in June and again three months later on two consecutive days in September 2008. Volunteers were unrelated individuals of both sexes and most lived in Boulder, CO. Female subjects F1, F2, F3 and male subjects M1, M2, M3, M4, and M6 were 30-35 years old. Subject M5 was approximately 60 years old. The health status of the volunt…	CCME	TCAG	pyrosequencing	CCME	2008-2009	0	CGS-GL	FLX	Amplicon DNA concentrations were determined using the Quant-iT PicoGreen dsDNA reagent and kit (Invitrogen). Assays were carried out using 5-10 _l of cleaned PCR product in a total reaction volume of 200 _l in black, 96-well microtiter plates. Fluorescence was measured on a BioTek Synergy HT plate reader using the 480/520-nm excitation/emission filter pair. Following quantitation, cleaned amplico…	sample295	Bacterial Community Variation in Human Body Habitats Across Space and Time
M54Urin.140480	TAGTCGTCTAGT	CATGCTGCCTCCCGTAGGAGT	CCME	1 swab	8/20/08	FKB0RMH	449	Healthy adults were recruited to donate samples on two consecutive days in June and again three months later on two consecutive days in September 2008. Volunteers were unrelated individuals of both sexes and most lived in Boulder, CO. Female subjects F1, F2, F3 and male subjects M1, M2, M3, M4, and M6 were 30-35 years old. Subject M5 was approximately 60 years old. The health status of the volunt…	CCME	TCAG	pyrosequencing	CCME	2008-2009	0	CGS-GL	FLX	Amplicon DNA concentrations were determined using the Quant-iT PicoGreen dsDNA reagent and kit (Invitrogen). Assays were carried out using 5-10 _l of cleaned PCR product in a total reaction volume of 200 _l in black, 96-well microtiter plates. Fluorescence was measured on a BioTek Synergy HT plate reader using the 480/520-nm excitation/emission filter pair. Following quantitation, cleaned amplico…	sample598	Bacterial variation in human body habitats across space and time
F12Indr.140556	AGTGCGATGCGT	CATGCTGCCTCCCGTAGGAGT	CCME	1 swab	8/18/08	FFLHOYS	449	Healthy adults were recruited to donate samples on two consecutive days in June and again three months later on two consecutive days in September 2008. Volunteers were unrelated individuals of both sexes and most lived in Boulder, CO. Female subjects F1, F2, F3 and male subjects M1, M2, M3, M4, and M6 were 30-35 years old. Subject M5 was approximately 60 years old. The health status of the volunt…	CCME	TCAG	pyrosequencing	CCME	2008-2009	0	CGS-GL	FLX	Amplicon DNA concentrations were determined using the Quant-iT PicoGreen dsDNA reagent and kit (Invitrogen). Assays were carried out using 5-10 _l of cleaned PCR product in a total reaction volume of 200 _l in black, 96-well microtiter plates. Fluorescence was measured on a BioTek Synergy HT plate reader using the 480/520-nm excitation/emission filter pair. Following quantitation, cleaned amplico…	sample358	Bacterial Community Variation in Human Body Habitats Across Space and Time
M22Knel.140707	CCAGTGTATGCA	CATGCTGCCTCCCGTAGGAGT	CCME	1 swab	8/20/08	FFO92CG	449	Healthy adults were recruited to donate samples on two consecutive days in June and again three months later on two consecutive days in September 2008. Volunteers were unrelated individuals of both sexes and most lived in Boulder, CO. Female subjects F1, F2, F3 and male subjects M1, M2, M3, M4, and M6 were 30-35 years old. Subject M5 was approximately 60 years old. The health status of the volunt…	CCME	TCAG	pyrosequencing	CCME	2008-2009	0	CGS-GL	FLX	Amplicon DNA concentrations were determined using the Quant-iT PicoGreen dsDNA reagent and kit (Invitrogen). Assays were carried out using 5-10 _l of cleaned PCR product in a total reaction volume of 200 _l in black, 96-well microtiter plates. Fluorescence was measured on a BioTek Synergy HT plate reader using the 480/520-nm excitation/emission filter pair. Following quantitation, cleaned amplico…	sample116	Bacterial Community Variation in Human Body Habitats Across Space and Time
M63Plmr.140815	TAGTTGCGAGTC	CATGCTGCCTCCCGTAGGAGT	CCME	1 swab	11/14/08	FKB0RMH	449	Healthy adults were recruited to donate samples on two consecutive days in June and again three months later on two consecutive days in September 2008. Volunteers were unrelated individuals of both sexes and most lived in Boulder, CO. Female subjects F1, F2, F3 and male subjects M1, M2, M3, M4, and M6 were 30-35 years old. Subject M5 was approximately 60 years old. The health status of the volunt…	CCME	TCAG	pyrosequencing	CCME	2008-2009	0	CGS-GL	FLX	Amplicon DNA concentrations were determined using the Quant-iT PicoGreen dsDNA reagent and kit (Invitrogen). Assays were carried out using 5-10 _l of cleaned PCR product in a total reaction volume of 200 _l in black, 96-well microtiter plates. Fluorescence was measured on a BioTek Synergy HT plate reader using the 480/520-nm excitation/emission filter pair. Following quantitation, cleaned amplico…	sample442	Bacterial Community Variation in Human Body Habitats Across Space and Time
F21Kner.140678	ATCACTAGTCAC	CATGCTGCCTCCCGTAGGAGT	CCME	1 swab	8/18/08	FFLHOYS	449	Healthy adults were recruited to donate samples on two consecutive days in June and again three months later on two consecutive days in September 2008. Volunteers were unrelated individuals of both sexes and most lived in Boulder, CO. Female subjects F1, F2, F3 and male subjects M1, M2, M3, M4, and M6 were 30-35 years old. Subject M5 was approximately 60 years old. The health status of the volunt…	CCME	TCAG	pyrosequencing	CCME	2008-2009	0	CGS-GL	FLX	Amplicon DNA concentrations were determined using the Quant-iT PicoGreen dsDNA reagent and kit (Invitrogen). Assays were carried out using 5-10 _l of cleaned PCR product in a total reaction volume of 200 _l in black, 96-well microtiter plates. Fluorescence was measured on a BioTek Synergy HT plate reader using the 480/520-nm excitation/emission filter pair. Following quantitation, cleaned amplico…	sample331	Bacterial Community Variation in Human Body Habitats Across Space and Time
M42Navl.140564	GAGCATTCTCTA	CATGCTGCCTCCCGTAGGAGT	CCME	1 swab	8/20/08	FFO92CG	449	Healthy adults were recruited to donate samples on two consecutive days in June and again three months later on two consecutive days in September 2008. Volunteers were unrelated individuals of both sexes and most lived in Boulder, CO. Female subjects F1, F2, F3 and male subjects M1, M2, M3, M4, and M6 were 30-35 years old. Subject M5 was approximately 60 years old. The health status of the volunt…	CCME	TCAG	pyrosequencing	CCME	2008-2009	0	CGS-GL	FLX	Amplicon DNA concentrations were determined using the Quant-iT PicoGreen dsDNA reagent and kit (Invitrogen). Assays were carried out using 5-10 _l of cleaned PCR product in a total reaction volume of 200 _l in black, 96-well microtiter plates. Fluorescence was measured on a BioTek Synergy HT plate reader using the 480/520-nm excitation/emission filter pair. Following quantitation, cleaned amplico…	sample278	Bacterial Community Variation in Human Body Habitats Across Space and Time
M11Mout.140852	ACAGCAGTGGTC	CATGCTGCCTCCCGTAGGAGT	CCME	1 swab	8/18/08	FFLHOYS	449	Healthy adults were recruited to donate samples on two consecutive days in June and again three months later on two consecutive days in September 2008. Volunteers were unrelated individuals of both sexes and most lived in Boulder, CO. Female subjects F1, F2, F3 and male subjects M1, M2, M3, M4, and M6 were 30-35 years old. Subject M5 was approximately 60 years old. The health status of the volunt…	CCME	TCAG	pyrosequencing	CCME	2008-2009	0	CGS-GL	FLX	Amplicon DNA concentrations were determined using the Quant-iT PicoGreen dsDNA reagent and kit (Invitrogen). Assays were carried out using 5-10 _l of cleaned PCR product in a total reaction volume of 200 _l in black, 96-well microtiter plates. Fluorescence was measured on a BioTek Synergy HT plate reader using the 480/520-nm excitation/emission filter pair. Following quantitation, cleaned amplico…	sample259	Bacterial Community Variation in Human Body Habitats Across Space and Time
F32Pinl.140578	GCTTACATCGAG	CATGCTGCCTCCCGTAGGAGT	CCME	1 swab	8/20/08	FFO92CG	449	Healthy adults were recruited to donate samples on two consecutive days in June and again three months later on two consecutive days in September 2008. Volunteers were unrelated individuals of both sexes and most lived in Boulder, CO. Female subjects F1, F2, F3 and male subjects M1, M2, M3, M4, and M6 were 30-35 years old. Subject M5 was approximately 60 years old. The health status of the volunt…	CCME	TCAG	pyrosequencing	CCME	2008-2009	0	CGS-GL	FLX	Amplicon DNA concentrations were determined using the Quant-iT PicoGreen dsDNA reagent and kit (Invitrogen). Assays were carried out using 5-10 _l of cleaned PCR product in a total reaction volume of 200 _l in black, 96-well microtiter plates. Fluorescence was measured on a BioTek Synergy HT plate reader using the 480/520-nm excitation/emission filter pair. Following quantitation, cleaned amplico…	sample167	Bacterial Community Variation in Human Body Habitats Across Space and Time
M31Kner.140321	CGCTTATCGAGA	CATGCTGCCTCCCGTAGGAGT	CCME	1 swab	8/18/08	FFLHOYS	449	Healthy adults were recruited to donate samples on two consecutive days in June and again three months later on two consecutive days in September 2008. Volunteers were unrelated individuals of both sexes and most lived in Boulder, CO. Female subjects F1, F2, F3 and male subjects M1, M2, M3, M4, and M6 were 30-35 years old. Subject M5 was approximately 60 years old. The health status of the volunt…	CCME	TCAG	pyrosequencing	CCME	2008-2009	0	CGS-GL	FLX	Amplicon DNA concentrations were determined using the Quant-iT PicoGreen dsDNA reagent and kit (Invitrogen). Assays were carried out using 5-10 _l of cleaned PCR product in a total reaction volume of 200 _l in black, 96-well microtiter plates. Fluorescence was measured on a BioTek Synergy HT plate reader using the 480/520-nm excitation/emission filter pair. Following quantitation, cleaned amplico…	sample339	Bacterial Community Variation in Human Body Habitats Across Space and Time
F11Plml.140803	AGCCATACTGAC	CATGCTGCCTCCCGTAGGAGT	CCME	1 swab	8/18/08	FFLHOYS	449	Healthy adults were recruited to donate samples on two consecutive days in June and again three months later on two consecutive days in September 2008. Volunteers were unrelated individuals of both sexes and most lived in Boulder, CO. Female subjects F1, F2, F3 and male subjects M1, M2, M3, M4, and M6 were 30-35 years old. Subject M5 was approximately 60 years old. The health status of the volunt…	CCME	TCAG	pyrosequencing	CCME	2008-2009	0	CGS-GL	FLX	Amplicon DNA concentrations were determined using the Quant-iT PicoGreen dsDNA reagent and kit (Invitrogen). Assays were carried out using 5-10 _l of cleaned PCR product in a total reaction volume of 200 _l in black, 96-well microtiter plates. Fluorescence was measured on a BioTek Synergy HT plate reader using the 480/520-nm excitation/emission filter pair. Following quantitation, cleaned amplico…	sample189	Bacterial Community Variation in Human Body Habitats Across Space and Time
F34Urin.140432	GTCTTCGTCGCT	CATGCTGCCTCCCGTAGGAGT	CCME	1 swab	8/20/08	FKB0RMH	449	Healthy adults were recruited to donate samples on two consecutive days in June and again three months later on two consecutive days in September 2008. Volunteers were unrelated individuals of both sexes and most lived in Boulder, CO. Female subjects F1, F2, F3 and male subjects M1, M2, M3, M4, and M6 were 30-35 years old. Subject M5 was approximately 60 years old. The health status of the volunt…	CCME	TCAG	pyrosequencing	CCME	2008-2009	0	CGS-GL	FLX	Amplicon DNA concentrations were determined using the Quant-iT PicoGreen dsDNA reagent and kit (Invitrogen). Assays were carried out using 5-10 _l of cleaned PCR product in a total reaction volume of 200 _l in black, 96-well microtiter plates. Fluorescence was measured on a BioTek Synergy HT plate reader using the 480/520-nm excitation/emission filter pair. Following quantitation, cleaned amplico…	sample578	Bacterial variation in human body habitats across space and time
M43Plml.140405	GTGATAGTGCCG	CATGCTGCCTCCCGTAGGAGT	CCME	1 swab	11/14/08	FKB0RMH	449	Healthy adults were recruited to donate samples on two consecutive days in June and again three months later on two consecutive days in September 2008. Volunteers were unrelated individuals of both sexes and most lived in Boulder, CO. Female subjects F1, F2, F3 and male subjects M1, M2, M3, M4, and M6 were 30-35 years old. Subject M5 was approximately 60 years old. The health status of the volunt…	CCME	TCAG	pyrosequencing	CCME	2008-2009	0	CGS-GL	FLX	Amplicon DNA concentrations were determined using the Quant-iT PicoGreen dsDNA reagent and kit (Invitrogen). Assays were carried out using 5-10 _l of cleaned PCR product in a total reaction volume of 200 _l in black, 96-well microtiter plates. Fluorescence was measured on a BioTek Synergy HT plate reader using the 480/520-nm excitation/emission filter pair. Following quantitation, cleaned amplico…	sample215	Bacterial Community Variation in Human Body Habitats Across Space and Time
M21Plml.140352	CATCGTATCAAC	CATGCTGCCTCCCGTAGGAGT	CCME	1 swab	8/20/08	FFO92CG	449	Healthy adults were recruited to donate samples on two consecutive days in June and again three months later on two consecutive days in September 2008. Volunteers were unrelated individuals of both sexes and most lived in Boulder, CO. Female subjects F1, F2, F3 and male subjects M1, M2, M3, M4, and M6 were 30-35 years old. Subject M5 was approximately 60 years old. The health status of the volunt…	CCME	TCAG	pyrosequencing	CCME	2008-2009	0	CGS-GL	FLX	Amplicon DNA concentrations were determined using the Quant-iT PicoGreen dsDNA reagent and kit (Invitrogen). Assays were carried out using 5-10 _l of cleaned PCR product in a total reaction volume of 200 _l in black, 96-well microtiter plates. Fluorescence was measured on a BioTek Synergy HT plate reader using the 480/520-nm excitation/emission filter pair. Following quantitation, cleaned amplico…	sample205	Bacterial Community Variation in Human Body Habitats Across Space and Time
M23Fotr.140344	GATCTCATAGGC	CATGCTGCCTCCCGTAGGAGT	CCME	1 swab	11/14/08	FKB0RMH	449	Healthy adults were recruited to donate samples on two consecutive days in June and again three months later on two consecutive days in September 2008. Volunteers were unrelated individuals of both sexes and most lived in Boulder, CO. Female subjects F1, F2, F3 and male subjects M1, M2, M3, M4, and M6 were 30-35 years old. Subject M5 was approximately 60 years old. The health status of the volunt…	CCME	TCAG	pyrosequencing	CCME	2008-2009	0	CGS-GL	FLX	Amplicon DNA concentrations were determined using the Quant-iT PicoGreen dsDNA reagent and kit (Invitrogen). Assays were carried out using 5-10 _l of cleaned PCR product in a total reaction volume of 200 _l in black, 96-well microtiter plates. Fluorescence was measured on a BioTek Synergy HT plate reader using the 480/520-nm excitation/emission filter pair. Following quantitation, cleaned amplico…	sample462	Bacterial Community Variation in Human Body Habitats Across Space and Time
M13Fotl.140685	GAAGAGTGATCA	CATGCTGCCTCCCGTAGGAGT	CCME	1 swab	11/14/08	FKB0RMH	449	Healthy adults were recruited to donate samples on two consecutive days in June and again three months later on two consecutive days in September 2008. Volunteers were unrelated individuals of both sexes and most lived in Boulder, CO. Female subjects F1, F2, F3 and male subjects M1, M2, M3, M4, and M6 were 30-35 years old. Subject M5 was approximately 60 years old. The health status of the volunt…	CCME	TCAG	pyrosequencing	CCME	2008-2009	0	CGS-GL	FLX	Amplicon DNA concentrations were determined using the Quant-iT PicoGreen dsDNA reagent and kit (Invitrogen). Assays were carried out using 5-10 _l of cleaned PCR product in a total reaction volume of 200 _l in black, 96-well microtiter plates. Fluorescence was measured on a BioTek Synergy HT plate reader using the 480/520-nm excitation/emission filter pair. Following quantitation, cleaned amplico…	sample235	Bacterial Community Variation in Human Body Habitats Across Space and Time
M33Ewax.140613	GGCAGTGTATCG	CATGCTGCCTCCCGTAGGAGT	CCME	1 swab	11/14/08	FKB0RMH	449	Healthy adults were recruited to donate samples on two consecutive days in June and again three months later on two consecutive days in September 2008. Volunteers were unrelated individuals of both sexes and most lived in Boulder, CO. Female subjects F1, F2, F3 and male subjects M1, M2, M3, M4, and M6 were 30-35 years old. Subject M5 was approximately 60 years old. The health status of the volunt…	CCME	TCAG	pyrosequencing	CCME	2008-2009	0	CGS-GL	FLX	Amplicon DNA concentrations were determined using the Quant-iT PicoGreen dsDNA reagent and kit (Invitrogen). Assays were carried out using 5-10 _l of cleaned PCR product in a total reaction volume of 200 _l in black, 96-well microtiter plates. Fluorescence was measured on a BioTek Synergy HT plate reader using the 480/520-nm excitation/emission filter pair. Following quantitation, cleaned amplico…	sample307	Bacterial Community Variation in Human Body Habitats Across Space and Time
M13Uric.140340	GACACTCGAATC	CATGCTGCCTCCCGTAGGAGT	CCME	1 swab	8/20/08	FKB0RMH	449	Healthy adults were recruited to donate samples on two consecutive days in June and again three months later on two consecutive days in September 2008. Volunteers were unrelated individuals of both sexes and most lived in Boulder, CO. Female subjects F1, F2, F3 and male subjects M1, M2, M3, M4, and M6 were 30-35 years old. Subject M5 was approximately 60 years old. The health status of the volunt…	CCME	TCAG	pyrosequencing	CCME	2008-2009	0	CGS-GL	FLX	Amplicon DNA concentrations were determined using the Quant-iT PicoGreen dsDNA reagent and kit (Invitrogen). Assays were carried out using 5-10 _l of cleaned PCR product in a total reaction volume of 200 _l in black, 96-well microtiter plates. Fluorescence was measured on a BioTek Synergy HT plate reader using the 480/520-nm excitation/emission filter pair. Following quantitation, cleaned amplico…	sample579	Bacterial variation in human body habitats across space and time
M11Urin.140484	ACCTCGATCAGA	CATGCTGCCTCCCGTAGGAGT	CCME	1 swab	8/18/08	FFLHOYS	449	Healthy adults were recruited to donate samples on two consecutive days in June and again three months later on two consecutive days in September 2008. Volunteers were unrelated individuals of both sexes and most lived in Boulder, CO. Female subjects F1, F2, F3 and male subjects M1, M2, M3, M4, and M6 were 30-35 years old. Subject M5 was approximately 60 years old. The health status of the volunt…	CCME	TCAG	pyrosequencing	CCME	2008-2009	0	CGS-GL	FLX	Amplicon DNA concentrations were determined using the Quant-iT PicoGreen dsDNA reagent and kit (Invitrogen). Assays were carried out using 5-10 _l of cleaned PCR product in a total reaction volume of 200 _l in black, 96-well microtiter plates. Fluorescence was measured on a BioTek Synergy HT plate reader using the 480/520-nm excitation/emission filter pair. Following quantitation, cleaned amplico…	sample557	Bacterial variation in human body habitats across space and time
F12Ewxl.140466	AGGTGTGATCGC	CATGCTGCCTCCCGTAGGAGT	CCME	1 swab	8/18/08	FFLHOYS	449	Healthy adults were recruited to donate samples on two consecutive days in June and again three months later on two consecutive days in September 2008. Volunteers were unrelated individuals of both sexes and most lived in Boulder, CO. Female subjects F1, F2, F3 and male subjects M1, M2, M3, M4, and M6 were 30-35 years old. Subject M5 was approximately 60 years old. The health status of the volunt…	CCME	TCAG	pyrosequencing	CCME	2008-2009	0	CGS-GL	FLX	Amplicon DNA concentrations were determined using the Quant-iT PicoGreen dsDNA reagent and kit (Invitrogen). Assays were carried out using 5-10 _l of cleaned PCR product in a total reaction volume of 200 _l in black, 96-well microtiter plates. Fluorescence was measured on a BioTek Synergy HT plate reader using the 480/520-nm excitation/emission filter pair. Following quantitation, cleaned amplico…	sample177	Bacterial Community Variation in Human Body Habitats Across Space and Time
M12Pinl.140722	ACTCGATTCGAT	CATGCTGCCTCCCGTAGGAGT	CCME	1 swab	8/18/08	FFLHOYS	449	Healthy adults were recruited to donate samples on two consecutive days in June and again three months later on two consecutive days in September 2008. Volunteers were unrelated individuals of both sexes and most lived in Boulder, CO. Female subjects F1, F2, F3 and male subjects M1, M2, M3, M4, and M6 were 30-35 years old. Subject M5 was approximately 60 years old. The health status of the volunt…	CCME	TCAG	pyrosequencing	CCME	2008-2009	0	CGS-GL	FLX	Amplicon DNA concentrations were determined using the Quant-iT PicoGreen dsDNA reagent and kit (Invitrogen). Assays were carried out using 5-10 _l of cleaned PCR product in a total reaction volume of 200 _l in black, 96-well microtiter plates. Fluorescence was measured on a BioTek Synergy HT plate reader using the 480/520-nm excitation/emission filter pair. Following quantitation, cleaned amplico…	sample169	Bacterial Community Variation in Human Body Habitats Across Space and Time
M21Fotr.140859	CATGTAATGCTC	CATGCTGCCTCCCGTAGGAGT	CCME	1 swab	8/20/08	FFO92CG	449	Healthy adults were recruited to donate samples on two consecutive days in June and again three months later on two consecutive days in September 2008. Volunteers were unrelated individuals of both sexes and most lived in Boulder, CO. Female subjects F1, F2, F3 and male subjects M1, M2, M3, M4, and M6 were 30-35 years old. Subject M5 was approximately 60 years old. The health status of the volunt…	CCME	TCAG	pyrosequencing	CCME	2008-2009	0	CGS-GL	FLX	Amplicon DNA concentrations were determined using the Quant-iT PicoGreen dsDNA reagent and kit (Invitrogen). Assays were carried out using 5-10 _l of cleaned PCR product in a total reaction volume of 200 _l in black, 96-well microtiter plates. Fluorescence was measured on a BioTek Synergy HT plate reader using the 480/520-nm excitation/emission filter pair. Following quantitation, cleaned amplico…	sample460	Bacterial Community Variation in Human Body Habitats Across Space and Time
M41Nstl.140739	GACACTCGAATC	CATGCTGCCTCCCGTAGGAGT	CCME	1 swab	8/20/08	FFO92CG	449	Healthy adults were recruited to donate samples on two consecutive days in June and again three months later on two consecutive days in September 2008. Volunteers were unrelated individuals of both sexes and most lived in Boulder, CO. Female subjects F1, F2, F3 and male subjects M1, M2, M3, M4, and M6 were 30-35 years old. Subject M5 was approximately 60 years old. The health status of the volunt…	CCME	TCAG	pyrosequencing	CCME	2008-2009	0	CGS-GL	FLX	Amplicon DNA concentrations were determined using the Quant-iT PicoGreen dsDNA reagent and kit (Invitrogen). Assays were carried out using 5-10 _l of cleaned PCR product in a total reaction volume of 200 _l in black, 96-well microtiter plates. Fluorescence was measured on a BioTek Synergy HT plate reader using the 480/520-nm excitation/emission filter pair. Following quantitation, cleaned amplico…	sample161	Bacterial Community Variation in Human Body Habitats Across Space and Time
F12Kner.140545	AGGCTACACGAC	CATGCTGCCTCCCGTAGGAGT	CCME	1 swab	8/18/08	FFLHOYS	449	Healthy adults were recruited to donate samples on two consecutive days in June and again three months later on two consecutive days in September 2008. Volunteers were unrelated individuals of both sexes and most lived in Boulder, CO. Female subjects F1, F2, F3 and male subjects M1, M2, M3, M4, and M6 were 30-35 years old. Subject M5 was approximately 60 years old. The health status of the volunt…	CCME	TCAG	pyrosequencing	CCME	2008-2009	0	CGS-GL	FLX	Amplicon DNA concentrations were determined using the Quant-iT PicoGreen dsDNA reagent and kit (Invitrogen). Assays were carried out using 5-10 _l of cleaned PCR product in a total reaction volume of 200 _l in black, 96-well microtiter plates. Fluorescence was measured on a BioTek Synergy HT plate reader using the 480/520-nm excitation/emission filter pair. Following quantitation, cleaned amplico…	sample330	Bacterial Community Variation in Human Body Habitats Across Space and Time
F21Urin.140569	ATGGTCTACTAC	CATGCTGCCTCCCGTAGGAGT	CCME	1 swab	8/18/08	FFLHOYS	449	Healthy adults were recruited to donate samples on two consecutive days in June and again three months later on two consecutive days in September 2008. Volunteers were unrelated individuals of both sexes and most lived in Boulder, CO. Female subjects F1, F2, F3 and male subjects M1, M2, M3, M4, and M6 were 30-35 years old. Subject M5 was approximately 60 years old. The health status of the volunt…	CCME	TCAG	pyrosequencing	CCME	2008-2009	0	CGS-GL	FLX	Amplicon DNA concentrations were determined using the Quant-iT PicoGreen dsDNA reagent and kit (Invitrogen). Assays were carried out using 5-10 _l of cleaned PCR product in a total reaction volume of 200 _l in black, 96-well microtiter plates. Fluorescence was measured on a BioTek Synergy HT plate reader using the 480/520-nm excitation/emission filter pair. Following quantitation, cleaned amplico…	sample555	Bacterial variation in human body habitats across space and time
F33Fotr.140629	GTATGTTGCTCA	CATGCTGCCTCCCGTAGGAGT	CCME	1 swab	11/14/08	FKB0RMH	449	Healthy adults were recruited to donate samples on two consecutive days in June and again three months later on two consecutive days in September 2008. Volunteers were unrelated individuals of both sexes and most lived in Boulder, CO. Female subjects F1, F2, F3 and male subjects M1, M2, M3, M4, and M6 were 30-35 years old. Subject M5 was approximately 60 years old. The health status of the volunt…	CCME	TCAG	pyrosequencing	CCME	2008-2009	0	CGS-GL	FLX	Amplicon DNA concentrations were determined using the Quant-iT PicoGreen dsDNA reagent and kit (Invitrogen). Assays were carried out using 5-10 _l of cleaned PCR product in a total reaction volume of 200 _l in black, 96-well microtiter plates. Fluorescence was measured on a BioTek Synergy HT plate reader using the 480/520-nm excitation/emission filter pair. Following quantitation, cleaned amplico…	sample454	Bacterial Community Variation in Human Body Habitats Across Space and Time
M43Fotr.140475	GTGTACCTATCA	CATGCTGCCTCCCGTAGGAGT	CCME	1 swab	11/14/08	FKB0RMH	449	Healthy adults were recruited to donate samples on two consecutive days in June and again three months later on two consecutive days in September 2008. Volunteers were unrelated individuals of both sexes and most lived in Boulder, CO. Female subjects F1, F2, F3 and male subjects M1, M2, M3, M4, and M6 were 30-35 years old. Subject M5 was approximately 60 years old. The health status of the volunt…	CCME	TCAG	pyrosequencing	CCME	2008-2009	0	CGS-GL	FLX	Amplicon DNA concentrations were determined using the Quant-iT PicoGreen dsDNA reagent and kit (Invitrogen). Assays were carried out using 5-10 _l of cleaned PCR product in a total reaction volume of 200 _l in black, 96-well microtiter plates. Fluorescence was measured on a BioTek Synergy HT plate reader using the 480/520-nm excitation/emission filter pair. Following quantitation, cleaned amplico…	sample470	Bacterial Community Variation in Human Body Habitats Across Space and Time
F11Mout.140583	AGCACACCTACA	CATGCTGCCTCCCGTAGGAGT	CCME	1 swab	8/18/08	FFLHOYS	449	Healthy adults were recruited to donate samples on two consecutive days in June and again three months later on two consecutive days in September 2008. Volunteers were unrelated individuals of both sexes and most lived in Boulder, CO. Female subjects F1, F2, F3 and male subjects M1, M2, M3, M4, and M6 were 30-35 years old. Subject M5 was approximately 60 years old. The health status of the volunt…	CCME	TCAG	pyrosequencing	CCME	2008-2009	0	CGS-GL	FLX	Amplicon DNA concentrations were determined using the Quant-iT PicoGreen dsDNA reagent and kit (Invitrogen). Assays were carried out using 5-10 _l of cleaned PCR product in a total reaction volume of 200 _l in black, 96-well microtiter plates. Fluorescence was measured on a BioTek Synergy HT plate reader using the 480/520-nm excitation/emission filter pair. Following quantitation, cleaned amplico…	sample253	Bacterial Community Variation in Human Body Habitats Across Space and Time
M41Pinl.140284	GACATCGGCTAT	CATGCTGCCTCCCGTAGGAGT	CCME	1 swab	8/20/08	FFO92CG	449	Healthy adults were recruited to donate samples on two consecutive days in June and again three months later on two consecutive days in September 2008. Volunteers were unrelated individuals of both sexes and most lived in Boulder, CO. Female subjects F1, F2, F3 and male subjects M1, M2, M3, M4, and M6 were 30-35 years old. Subject M5 was approximately 60 years old. The health status of the volunt…	CCME	TCAG	pyrosequencing	CCME	2008-2009	0	CGS-GL	FLX	Amplicon DNA concentrations were determined using the Quant-iT PicoGreen dsDNA reagent and kit (Invitrogen). Assays were carried out using 5-10 _l of cleaned PCR product in a total reaction volume of 200 _l in black, 96-well microtiter plates. Fluorescence was measured on a BioTek Synergy HT plate reader using the 480/520-nm excitation/emission filter pair. Following quantitation, cleaned amplico…	sample174	Bacterial Community Variation in Human Body Habitats Across Space and Time
F32Kner.140397	GCGACTTGTGTA	CATGCTGCCTCCCGTAGGAGT	CCME	1 swab	8/20/08	FFO92CG	449	Healthy adults were recruited to donate samples on two consecutive days in June and again three months later on two consecutive days in September 2008. Volunteers were unrelated individuals of both sexes and most lived in Boulder, CO. Female subjects F1, F2, F3 and male subjects M1, M2, M3, M4, and M6 were 30-35 years old. Subject M5 was approximately 60 years old. The health status of the volunt…	CCME	TCAG	pyrosequencing	CCME	2008-2009	0	CGS-GL	FLX	Amplicon DNA concentrations were determined using the Quant-iT PicoGreen dsDNA reagent and kit (Invitrogen). Assays were carried out using 5-10 _l of cleaned PCR product in a total reaction volume of 200 _l in black, 96-well microtiter plates. Fluorescence was measured on a BioTek Synergy HT plate reader using the 480/520-nm excitation/emission filter pair. Following quantitation, cleaned amplico…	sample334	Bacterial Community Variation in Human Body Habitats Across Space and Time
F22Aptr.140609	ATGTCACCGTGA	CATGCTGCCTCCCGTAGGAGT	CCME	1 swab	8/18/08	FFLHOYS	449	Healthy adults were recruited to donate samples on two consecutive days in June and again three months later on two consecutive days in September 2008. Volunteers were unrelated individuals of both sexes and most lived in Boulder, CO. Female subjects F1, F2, F3 and male subjects M1, M2, M3, M4, and M6 were 30-35 years old. Subject M5 was approximately 60 years old. The health status of the volunt…	CCME	TCAG	pyrosequencing	CCME	2008-2009	0	CGS-GL	FLX	Amplicon DNA concentrations were determined using the Quant-iT PicoGreen dsDNA reagent and kit (Invitrogen). Assays were carried out using 5-10 _l of cleaned PCR product in a total reaction volume of 200 _l in black, 96-well microtiter plates. Fluorescence was measured on a BioTek Synergy HT plate reader using the 480/520-nm excitation/emission filter pair. Following quantitation, cleaned amplico…	sample318	Bacterial Community Variation in Human Body Habitats Across Space and Time
M41Frhd.140449	CTTGATGCGTAT	CATGCTGCCTCCCGTAGGAGT	CCME	1 swab	8/20/08	FFO92CG	449	Healthy adults were recruited to donate samples on two consecutive days in June and again three months later on two consecutive days in September 2008. Volunteers were unrelated individuals of both sexes and most lived in Boulder, CO. Female subjects F1, F2, F3 and male subjects M1, M2, M3, M4, and M6 were 30-35 years old. Subject M5 was approximately 60 years old. The health status of the volunt…	CCME	TCAG	pyrosequencing	CCME	2008-2009	0	CGS-GL	FLX	Amplicon DNA concentrations were determined using the Quant-iT PicoGreen dsDNA reagent and kit (Invitrogen). Assays were carried out using 5-10 _l of cleaned PCR product in a total reaction volume of 200 _l in black, 96-well microtiter plates. Fluorescence was measured on a BioTek Synergy HT plate reader using the 480/520-nm excitation/emission filter pair. Following quantitation, cleaned amplico…	sample057	Bacterial Community Variation in Human Body Habitats Across Space and Time
M42Forl.140600	GACTGTCATGCA	CATGCTGCCTCCCGTAGGAGT	CCME	1 swab	8/20/08	FFO92CG	449	Healthy adults were recruited to donate samples on two consecutive days in June and again three months later on two consecutive days in September 2008. Volunteers were unrelated individuals of both sexes and most lived in Boulder, CO. Female subjects F1, F2, F3 and male subjects M1, M2, M3, M4, and M6 were 30-35 years old. Subject M5 was approximately 60 years old. The health status of the volunt…	CCME	TCAG	pyrosequencing	CCME	2008-2009	0	CGS-GL	FLX	Amplicon DNA concentrations were determined using the Quant-iT PicoGreen dsDNA reagent and kit (Invitrogen). Assays were carried out using 5-10 _l of cleaned PCR product in a total reaction volume of 200 _l in black, 96-well microtiter plates. Fluorescence was measured on a BioTek Synergy HT plate reader using the 480/520-nm excitation/emission filter pair. Following quantitation, cleaned amplico…	sample134	Bacterial Community Variation in Human Body Habitats Across Space and Time
M41Ewxl.140482	CTGTATCGTATG	CATGCTGCCTCCCGTAGGAGT	CCME	1 swab	8/20/08	FFO92CG	449	Healthy adults were recruited to donate samples on two consecutive days in June and again three months later on two consecutive days in September 2008. Volunteers were unrelated individuals of both sexes and most lived in Boulder, CO. Female subjects F1, F2, F3 and male subjects M1, M2, M3, M4, and M6 were 30-35 years old. Subject M5 was approximately 60 years old. The health status of the volunt…	CCME	TCAG	pyrosequencing	CCME	2008-2009	0	CGS-GL	FLX	Amplicon DNA concentrations were determined using the Quant-iT PicoGreen dsDNA reagent and kit (Invitrogen). Assays were carried out using 5-10 _l of cleaned PCR product in a total reaction volume of 200 _l in black, 96-well microtiter plates. Fluorescence was measured on a BioTek Synergy HT plate reader using the 480/520-nm excitation/emission filter pair. Following quantitation, cleaned amplico…	sample187	Bacterial Community Variation in Human Body Habitats Across Space and Time
F33Plmr.140674	GTAGTGTCTAGC	CATGCTGCCTCCCGTAGGAGT	CCME	1 swab	11/14/08	FKB0RMH	449	Healthy adults were recruited to donate samples on two consecutive days in June and again three months later on two consecutive days in September 2008. Volunteers were unrelated individuals of both sexes and most lived in Boulder, CO. Female subjects F1, F2, F3 and male subjects M1, M2, M3, M4, and M6 were 30-35 years old. Subject M5 was approximately 60 years old. The health status of the volunt…	CCME	TCAG	pyrosequencing	CCME	2008-2009	0	CGS-GL	FLX	Amplicon DNA concentrations were determined using the Quant-iT PicoGreen dsDNA reagent and kit (Invitrogen). Assays were carried out using 5-10 _l of cleaned PCR product in a total reaction volume of 200 _l in black, 96-well microtiter plates. Fluorescence was measured on a BioTek Synergy HT plate reader using the 480/520-nm excitation/emission filter pair. Following quantitation, cleaned amplico…	sample422	Bacterial Community Variation in Human Body Habitats Across Space and Time
M14Plml.140544	GACAGTTACTGC	CATGCTGCCTCCCGTAGGAGT	CCME	1 swab	11/14/08	FKB0RMH	449	Healthy adults were recruited to donate samples on two consecutive days in June and again three months later on two consecutive days in September 2008. Volunteers were unrelated individuals of both sexes and most lived in Boulder, CO. Female subjects F1, F2, F3 and male subjects M1, M2, M3, M4, and M6 were 30-35 years old. Subject M5 was approximately 60 years old. The health status of the volunt…	CCME	TCAG	pyrosequencing	CCME	2008-2009	0	CGS-GL	FLX	Amplicon DNA concentrations were determined using the Quant-iT PicoGreen dsDNA reagent and kit (Invitrogen). Assays were carried out using 5-10 _l of cleaned PCR product in a total reaction volume of 200 _l in black, 96-well microtiter plates. Fluorescence was measured on a BioTek Synergy HT plate reader using the 480/520-nm excitation/emission filter pair. Following quantitation, cleaned amplico…	sample204	Bacterial Community Variation in Human Body Habitats Across Space and Time
M44Frhd.140730	TAACAGTCGCTG	CATGCTGCCTCCCGTAGGAGT	CCME	1 swab	11/14/08	FKB0RMH	449	Healthy adults were recruited to donate samples on two consecutive days in June and again three months later on two consecutive days in September 2008. Volunteers were unrelated individuals of both sexes and most lived in Boulder, CO. Female subjects F1, F2, F3 and male subjects M1, M2, M3, M4, and M6 were 30-35 years old. Subject M5 was approximately 60 years old. The health status of the volunt…	CCME	TCAG	pyrosequencing	CCME	2008-2009	0	CGS-GL	FLX	Amplicon DNA concentrations were determined using the Quant-iT PicoGreen dsDNA reagent and kit (Invitrogen). Assays were carried out using 5-10 _l of cleaned PCR product in a total reaction volume of 200 _l in black, 96-well microtiter plates. Fluorescence was measured on a BioTek Synergy HT plate reader using the 480/520-nm excitation/emission filter pair. Following quantitation, cleaned amplico…	sample060	Bacterial Community Variation in Human Body Habitats Across Space and Time
M31Nose.140415	CGTGATCTCTCC	CATGCTGCCTCCCGTAGGAGT	CCME	1 swab	8/18/08	FFLHOYS	449	Healthy adults were recruited to donate samples on two consecutive days in June and again three months later on two consecutive days in September 2008. Volunteers were unrelated individuals of both sexes and most lived in Boulder, CO. Female subjects F1, F2, F3 and male subjects M1, M2, M3, M4, and M6 were 30-35 years old. Subject M5 was approximately 60 years old. The health status of the volunt…	CCME	TCAG	pyrosequencing	CCME	2008-2009	0	CGS-GL	FLX	Amplicon DNA concentrations were determined using the Quant-iT PicoGreen dsDNA reagent and kit (Invitrogen). Assays were carried out using 5-10 _l of cleaned PCR product in a total reaction volume of 200 _l in black, 96-well microtiter plates. Fluorescence was measured on a BioTek Synergy HT plate reader using the 480/520-nm excitation/emission filter pair. Following quantitation, cleaned amplico…	sample029	Bacterial Community Variation in Human Body Habitats Across Space and Time
M22Fcsp.140527	CCTAGTACTGAT	CATGCTGCCTCCCGTAGGAGT	CCME	1 swab	8/20/08	FFO92CG	449	Healthy adults were recruited to donate samples on two consecutive days in June and again three months later on two consecutive days in September 2008. Volunteers were unrelated individuals of both sexes and most lived in Boulder, CO. Female subjects F1, F2, F3 and male subjects M1, M2, M3, M4, and M6 were 30-35 years old. Subject M5 was approximately 60 years old. The health status of the volunt…	CCME	TCAG	pyrosequencing	CCME	2008-2009	0	CGS-GL	FLX	Amplicon DNA concentrations were determined using the Quant-iT PicoGreen dsDNA reagent and kit (Invitrogen). Assays were carried out using 5-10 _l of cleaned PCR product in a total reaction volume of 200 _l in black, 96-well microtiter plates. Fluorescence was measured on a BioTek Synergy HT plate reader using the 480/520-nm excitation/emission filter pair. Following quantitation, cleaned amplico…	sample502	Bacterial Community Variation in Human Body Habitats Across Space and Time
M11Plmr.140866	ACATGTCACGTG	CATGCTGCCTCCCGTAGGAGT	CCME	1 swab	8/18/08	FFLHOYS	449	Healthy adults were recruited to donate samples on two consecutive days in June and again three months later on two consecutive days in September 2008. Volunteers were unrelated individuals of both sexes and most lived in Boulder, CO. Female subjects F1, F2, F3 and male subjects M1, M2, M3, M4, and M6 were 30-35 years old. Subject M5 was approximately 60 years old. The health status of the volunt…	CCME	TCAG	pyrosequencing	CCME	2008-2009	0	CGS-GL	FLX	Amplicon DNA concentrations were determined using the Quant-iT PicoGreen dsDNA reagent and kit (Invitrogen). Assays were carried out using 5-10 _l of cleaned PCR product in a total reaction volume of 200 _l in black, 96-well microtiter plates. Fluorescence was measured on a BioTek Synergy HT plate reader using the 480/520-nm excitation/emission filter pair. Following quantitation, cleaned amplico…	sample424	Bacterial Community Variation in Human Body Habitats Across Space and Time
F32Forr.140528	GCGTTACACACA	CATGCTGCCTCCCGTAGGAGT	CCME	1 swab	8/20/08	FFO92CG	449	Healthy adults were recruited to donate samples on two consecutive days in June and again three months later on two consecutive days in September 2008. Volunteers were unrelated individuals of both sexes and most lived in Boulder, CO. Female subjects F1, F2, F3 and male subjects M1, M2, M3, M4, and M6 were 30-35 years old. Subject M5 was approximately 60 years old. The health status of the volunt…	CCME	TCAG	pyrosequencing	CCME	2008-2009	0	CGS-GL	FLX	Amplicon DNA concentrations were determined using the Quant-iT PicoGreen dsDNA reagent and kit (Invitrogen). Assays were carried out using 5-10 _l of cleaned PCR product in a total reaction volume of 200 _l in black, 96-well microtiter plates. Fluorescence was measured on a BioTek Synergy HT plate reader using the 480/520-nm excitation/emission filter pair. Following quantitation, cleaned amplico…	sample348	Bacterial Community Variation in Human Body Habitats Across Space and Time
F32Frhd.140444	GCTAAGAGAGTA	CATGCTGCCTCCCGTAGGAGT	CCME	1 swab	8/20/08	FFO92CG	449	Healthy adults were recruited to donate samples on two consecutive days in June and again three months later on two consecutive days in September 2008. Volunteers were unrelated individuals of both sexes and most lived in Boulder, CO. Female subjects F1, F2, F3 and male subjects M1, M2, M3, M4, and M6 were 30-35 years old. Subject M5 was approximately 60 years old. The health status of the volunt…	CCME	TCAG	pyrosequencing	CCME	2008-2009	0	CGS-GL	FLX	Amplicon DNA concentrations were determined using the Quant-iT PicoGreen dsDNA reagent and kit (Invitrogen). Assays were carried out using 5-10 _l of cleaned PCR product in a total reaction volume of 200 _l in black, 96-well microtiter plates. Fluorescence was measured on a BioTek Synergy HT plate reader using the 480/520-nm excitation/emission filter pair. Following quantitation, cleaned amplico…	sample042	Bacterial Community Variation in Human Body Habitats Across Space and Time
F21Forr.140353	ATCGCTCGAGGA	CATGCTGCCTCCCGTAGGAGT	CCME	1 swab	8/18/08	FFLHOYS	449	Healthy adults were recruited to donate samples on two consecutive days in June and again three months later on two consecutive days in September 2008. Volunteers were unrelated individuals of both sexes and most lived in Boulder, CO. Female subjects F1, F2, F3 and male subjects M1, M2, M3, M4, and M6 were 30-35 years old. Subject M5 was approximately 60 years old. The health status of the volunt…	CCME	TCAG	pyrosequencing	CCME	2008-2009	0	CGS-GL	FLX	Amplicon DNA concentrations were determined using the Quant-iT PicoGreen dsDNA reagent and kit (Invitrogen). Assays were carried out using 5-10 _l of cleaned PCR product in a total reaction volume of 200 _l in black, 96-well microtiter plates. Fluorescence was measured on a BioTek Synergy HT plate reader using the 480/520-nm excitation/emission filter pair. Following quantitation, cleaned amplico…	sample345	Bacterial Community Variation in Human Body Habitats Across Space and Time
M31Mout.140342	CGTCGATCTCTC	CATGCTGCCTCCCGTAGGAGT	CCME	1 swab	8/18/08	FFLHOYS	449	Healthy adults were recruited to donate samples on two consecutive days in June and again three months later on two consecutive days in September 2008. Volunteers were unrelated individuals of both sexes and most lived in Boulder, CO. Female subjects F1, F2, F3 and male subjects M1, M2, M3, M4, and M6 were 30-35 years old. Subject M5 was approximately 60 years old. The health status of the volunt…	CCME	TCAG	pyrosequencing	CCME	2008-2009	0	CGS-GL	FLX	Amplicon DNA concentrations were determined using the Quant-iT PicoGreen dsDNA reagent and kit (Invitrogen). Assays were carried out using 5-10 _l of cleaned PCR product in a total reaction volume of 200 _l in black, 96-well microtiter plates. Fluorescence was measured on a BioTek Synergy HT plate reader using the 480/520-nm excitation/emission filter pair. Following quantitation, cleaned amplico…	sample263	Bacterial Community Variation in Human Body Habitats Across Space and Time
F21Frhd.140623	ATCGTACAACTC	CATGCTGCCTCCCGTAGGAGT	CCME	1 swab	8/18/08	FFLHOYS	449	Healthy adults were recruited to donate samples on two consecutive days in June and again three months later on two consecutive days in September 2008. Volunteers were unrelated individuals of both sexes and most lived in Boulder, CO. Female subjects F1, F2, F3 and male subjects M1, M2, M3, M4, and M6 were 30-35 years old. Subject M5 was approximately 60 years old. The health status of the volunt…	CCME	TCAG	pyrosequencing	CCME	2008-2009	0	CGS-GL	FLX	Amplicon DNA concentrations were determined using the Quant-iT PicoGreen dsDNA reagent and kit (Invitrogen). Assays were carried out using 5-10 _l of cleaned PCR product in a total reaction volume of 200 _l in black, 96-well microtiter plates. Fluorescence was measured on a BioTek Synergy HT plate reader using the 480/520-nm excitation/emission filter pair. Following quantitation, cleaned amplico…	sample037	Bacterial Community Variation in Human Body Habitats Across Space and Time
M13Ewax.140391	GAAGCTACTGTC	CATGCTGCCTCCCGTAGGAGT	CCME	1 swab	11/14/08	FKB0RMH	449	Healthy adults were recruited to donate samples on two consecutive days in June and again three months later on two consecutive days in September 2008. Volunteers were unrelated individuals of both sexes and most lived in Boulder, CO. Female subjects F1, F2, F3 and male subjects M1, M2, M3, M4, and M6 were 30-35 years old. Subject M5 was approximately 60 years old. The health status of the volunt…	CCME	TCAG	pyrosequencing	CCME	2008-2009	0	CGS-GL	FLX	Amplicon DNA concentrations were determined using the Quant-iT PicoGreen dsDNA reagent and kit (Invitrogen). Assays were carried out using 5-10 _l of cleaned PCR product in a total reaction volume of 200 _l in black, 96-well microtiter plates. Fluorescence was measured on a BioTek Synergy HT plate reader using the 480/520-nm excitation/emission filter pair. Following quantitation, cleaned amplico…	sample303	Bacterial Community Variation in Human Body Habitats Across Space and Time
M11Indl.140749	ACAGACCACTCA	CATGCTGCCTCCCGTAGGAGT	CCME	1 swab	8/18/08	FFLHOYS	449	Healthy adults were recruited to donate samples on two consecutive days in June and again three months later on two consecutive days in September 2008. Volunteers were unrelated individuals of both sexes and most lived in Boulder, CO. Female subjects F1, F2, F3 and male subjects M1, M2, M3, M4, and M6 were 30-35 years old. Subject M5 was approximately 60 years old. The health status of the volunt…	CCME	TCAG	pyrosequencing	CCME	2008-2009	0	CGS-GL	FLX	Amplicon DNA concentrations were determined using the Quant-iT PicoGreen dsDNA reagent and kit (Invitrogen). Assays were carried out using 5-10 _l of cleaned PCR product in a total reaction volume of 200 _l in black, 96-well microtiter plates. Fluorescence was measured on a BioTek Synergy HT plate reader using the 480/520-nm excitation/emission filter pair. Following quantitation, cleaned amplico…	sample141	Bacterial Community Variation in Human Body Habitats Across Space and Time
F12Tong.140538	ATAGCTCCATAC	CATGCTGCCTCCCGTAGGAGT	CCME	1 swab	8/18/08	FFLHOYS	449	Healthy adults were recruited to donate samples on two consecutive days in June and again three months later on two consecutive days in September 2008. Volunteers were unrelated individuals of both sexes and most lived in Boulder, CO. Female subjects F1, F2, F3 and male subjects M1, M2, M3, M4, and M6 were 30-35 years old. Subject M5 was approximately 60 years old. The health status of the volunt…	CCME	TCAG	pyrosequencing	CCME	2008-2009	0	CGS-GL	FLX	Amplicon DNA concentrations were determined using the Quant-iT PicoGreen dsDNA reagent and kit (Invitrogen). Assays were carried out using 5-10 _l of cleaned PCR product in a total reaction volume of 200 _l in black, 96-well microtiter plates. Fluorescence was measured on a BioTek Synergy HT plate reader using the 480/520-nm excitation/emission filter pair. Following quantitation, cleaned amplico…	sample522	Bacterial Community Variation in Human Body Habitats Across Space and Time
M63Knee.140419	TATCTCGAACTG	CATGCTGCCTCCCGTAGGAGT	CCME	1 swab	11/14/08	FKB0RMH	449	Healthy adults were recruited to donate samples on two consecutive days in June and again three months later on two consecutive days in September 2008. Volunteers were unrelated individuals of both sexes and most lived in Boulder, CO. Female subjects F1, F2, F3 and male subjects M1, M2, M3, M4, and M6 were 30-35 years old. Subject M5 was approximately 60 years old. The health status of the volunt…	CCME	TCAG	pyrosequencing	CCME	2008-2009	0	CGS-GL	FLX	Amplicon DNA concentrations were determined using the Quant-iT PicoGreen dsDNA reagent and kit (Invitrogen). Assays were carried out using 5-10 _l of cleaned PCR product in a total reaction volume of 200 _l in black, 96-well microtiter plates. Fluorescence was measured on a BioTek Synergy HT plate reader using the 480/520-nm excitation/emission filter pair. Following quantitation, cleaned amplico…	sample017	Bacterial Community Variation in Human Body Habitats Across Space and Time
F31Labi.140819	GCACGACAACAC	CATGCTGCCTCCCGTAGGAGT	CCME	1 swab	8/20/08	FFO92CG	449	Healthy adults were recruited to donate samples on two consecutive days in June and again three months later on two consecutive days in September 2008. Volunteers were unrelated individuals of both sexes and most lived in Boulder, CO. Female subjects F1, F2, F3 and male subjects M1, M2, M3, M4, and M6 were 30-35 years old. Subject M5 was approximately 60 years old. The health status of the volunt…	CCME	TCAG	pyrosequencing	CCME	2008-2009	0	CGS-GL	FLX	Amplicon DNA concentrations were determined using the Quant-iT PicoGreen dsDNA reagent and kit (Invitrogen). Assays were carried out using 5-10 _l of cleaned PCR product in a total reaction volume of 200 _l in black, 96-well microtiter plates. Fluorescence was measured on a BioTek Synergy HT plate reader using the 480/520-nm excitation/emission filter pair. Following quantitation, cleaned amplico…	sample091	Bacterial Community Variation in Human Body Habitats Across Space and Time
M21Pinl.140313	CATGAGTGCTAC	CATGCTGCCTCCCGTAGGAGT	CCME	1 swab	8/20/08	FFO92CG	449	Healthy adults were recruited to donate samples on two consecutive days in June and again three months later on two consecutive days in September 2008. Volunteers were unrelated individuals of both sexes and most lived in Boulder, CO. Female subjects F1, F2, F3 and male subjects M1, M2, M3, M4, and M6 were 30-35 years old. Subject M5 was approximately 60 years old. The health status of the volunt…	CCME	TCAG	pyrosequencing	CCME	2008-2009	0	CGS-GL	FLX	Amplicon DNA concentrations were determined using the Quant-iT PicoGreen dsDNA reagent and kit (Invitrogen). Assays were carried out using 5-10 _l of cleaned PCR product in a total reaction volume of 200 _l in black, 96-well microtiter plates. Fluorescence was measured on a BioTek Synergy HT plate reader using the 480/520-nm excitation/emission filter pair. Following quantitation, cleaned amplico…	sample170	Bacterial Community Variation in Human Body Habitats Across Space and Time
M44Fotl.140595	TACACGATCTAC	CATGCTGCCTCCCGTAGGAGT	CCME	1 swab	11/14/08	FKB0RMH	449	Healthy adults were recruited to donate samples on two consecutive days in June and again three months later on two consecutive days in September 2008. Volunteers were unrelated individuals of both sexes and most lived in Boulder, CO. Female subjects F1, F2, F3 and male subjects M1, M2, M3, M4, and M6 were 30-35 years old. Subject M5 was approximately 60 years old. The health status of the volunt…	CCME	TCAG	pyrosequencing	CCME	2008-2009	0	CGS-GL	FLX	Amplicon DNA concentrations were determined using the Quant-iT PicoGreen dsDNA reagent and kit (Invitrogen). Assays were carried out using 5-10 _l of cleaned PCR product in a total reaction volume of 200 _l in black, 96-well microtiter plates. Fluorescence was measured on a BioTek Synergy HT plate reader using the 480/520-nm excitation/emission filter pair. Following quantitation, cleaned amplico…	sample248	Bacterial Community Variation in Human Body Habitats Across Space and Time
F23Fotl.140863	GCCTATACTACA	CATGCTGCCTCCCGTAGGAGT	CCME	1 swab	11/14/08	FKB0RMH	449	Healthy adults were recruited to donate samples on two consecutive days in June and again three months later on two consecutive days in September 2008. Volunteers were unrelated individuals of both sexes and most lived in Boulder, CO. Female subjects F1, F2, F3 and male subjects M1, M2, M3, M4, and M6 were 30-35 years old. Subject M5 was approximately 60 years old. The health status of the volunt…	CCME	TCAG	pyrosequencing	CCME	2008-2009	0	CGS-GL	FLX	Amplicon DNA concentrations were determined using the Quant-iT PicoGreen dsDNA reagent and kit (Invitrogen). Assays were carried out using 5-10 _l of cleaned PCR product in a total reaction volume of 200 _l in black, 96-well microtiter plates. Fluorescence was measured on a BioTek Synergy HT plate reader using the 480/520-nm excitation/emission filter pair. Following quantitation, cleaned amplico…	sample227	Bacterial Community Variation in Human Body Habitats Across Space and Time
F31Nose.140465	GCAGCACGTTGA	CATGCTGCCTCCCGTAGGAGT	CCME	1 swab	8/20/08	FFO92CG	449	Healthy adults were recruited to donate samples on two consecutive days in June and again three months later on two consecutive days in September 2008. Volunteers were unrelated individuals of both sexes and most lived in Boulder, CO. Female subjects F1, F2, F3 and male subjects M1, M2, M3, M4, and M6 were 30-35 years old. Subject M5 was approximately 60 years old. The health status of the volunt…	CCME	TCAG	pyrosequencing	CCME	2008-2009	0	CGS-GL	FLX	Amplicon DNA concentrations were determined using the Quant-iT PicoGreen dsDNA reagent and kit (Invitrogen). Assays were carried out using 5-10 _l of cleaned PCR product in a total reaction volume of 200 _l in black, 96-well microtiter plates. Fluorescence was measured on a BioTek Synergy HT plate reader using the 480/520-nm excitation/emission filter pair. Following quantitation, cleaned amplico…	sample023	Bacterial Community Variation in Human Body Habitats Across Space and Time
F32Fotl.140455	GCTTGCGAGACA	CATGCTGCCTCCCGTAGGAGT	CCME	1 swab	8/20/08	FFO92CG	449	Healthy adults were recruited to donate samples on two consecutive days in June and again three months later on two consecutive days in September 2008. Volunteers were unrelated individuals of both sexes and most lived in Boulder, CO. Female subjects F1, F2, F3 and male subjects M1, M2, M3, M4, and M6 were 30-35 years old. Subject M5 was approximately 60 years old. The health status of the volunt…	CCME	TCAG	pyrosequencing	CCME	2008-2009	0	CGS-GL	FLX	Amplicon DNA concentrations were determined using the Quant-iT PicoGreen dsDNA reagent and kit (Invitrogen). Assays were carried out using 5-10 _l of cleaned PCR product in a total reaction volume of 200 _l in black, 96-well microtiter plates. Fluorescence was measured on a BioTek Synergy HT plate reader using the 480/520-nm excitation/emission filter pair. Following quantitation, cleaned amplico…	sample230	Bacterial Community Variation in Human Body Habitats Across Space and Time
M42Kner.140502	GACTAGACCAGC	CATGCTGCCTCCCGTAGGAGT	CCME	1 swab	8/20/08	FFO92CG	449	Healthy adults were recruited to donate samples on two consecutive days in June and again three months later on two consecutive days in September 2008. Volunteers were unrelated individuals of both sexes and most lived in Boulder, CO. Female subjects F1, F2, F3 and male subjects M1, M2, M3, M4, and M6 were 30-35 years old. Subject M5 was approximately 60 years old. The health status of the volunt…	CCME	TCAG	pyrosequencing	CCME	2008-2009	0	CGS-GL	FLX	Amplicon DNA concentrations were determined using the Quant-iT PicoGreen dsDNA reagent and kit (Invitrogen). Assays were carried out using 5-10 _l of cleaned PCR product in a total reaction volume of 200 _l in black, 96-well microtiter plates. Fluorescence was measured on a BioTek Synergy HT plate reader using the 480/520-nm excitation/emission filter pair. Following quantitation, cleaned amplico…	sample342	Bacterial Community Variation in Human Body Habitats Across Space and Time
F32Fotr.140582	GGACGTCACAGT	CATGCTGCCTCCCGTAGGAGT	CCME	1 swab	8/20/08	FFO92CG	449	Healthy adults were recruited to donate samples on two consecutive days in June and again three months later on two consecutive days in September 2008. Volunteers were unrelated individuals of both sexes and most lived in Boulder, CO. Female subjects F1, F2, F3 and male subjects M1, M2, M3, M4, and M6 were 30-35 years old. Subject M5 was approximately 60 years old. The health status of the volunt…	CCME	TCAG	pyrosequencing	CCME	2008-2009	0	CGS-GL	FLX	Amplicon DNA concentrations were determined using the Quant-iT PicoGreen dsDNA reagent and kit (Invitrogen). Assays were carried out using 5-10 _l of cleaned PCR product in a total reaction volume of 200 _l in black, 96-well microtiter plates. Fluorescence was measured on a BioTek Synergy HT plate reader using the 480/520-nm excitation/emission filter pair. Following quantitation, cleaned amplico…	sample453	Bacterial Community Variation in Human Body Habitats Across Space and Time
M22Glns.140314	CGACATGCTATT	CATGCTGCCTCCCGTAGGAGT	CCME	1 swab	8/20/08	FFO92CG	449	Healthy adults were recruited to donate samples on two consecutive days in June and again three months later on two consecutive days in September 2008. Volunteers were unrelated individuals of both sexes and most lived in Boulder, CO. Female subjects F1, F2, F3 and male subjects M1, M2, M3, M4, and M6 were 30-35 years old. Subject M5 was approximately 60 years old. The health status of the volunt…	CCME	TCAG	pyrosequencing	CCME	2008-2009	0	CGS-GL	FLX	Amplicon DNA concentrations were determined using the Quant-iT PicoGreen dsDNA reagent and kit (Invitrogen). Assays were carried out using 5-10 _l of cleaned PCR product in a total reaction volume of 200 _l in black, 96-well microtiter plates. Fluorescence was measured on a BioTek Synergy HT plate reader using the 480/520-nm excitation/emission filter pair. Following quantitation, cleaned amplico…	sample068	Bacterial Community Variation in Human Body Habitats Across Space and Time
M31Fcsw.140368	CGTACAGTTATC	CATGCTGCCTCCCGTAGGAGT	CCME	1 swab	8/18/08	FFLHOYS	449	Healthy adults were recruited to donate samples on two consecutive days in June and again three months later on two consecutive days in September 2008. Volunteers were unrelated individuals of both sexes and most lived in Boulder, CO. Female subjects F1, F2, F3 and male subjects M1, M2, M3, M4, and M6 were 30-35 years old. Subject M5 was approximately 60 years old. The health status of the volunt…	CCME	TCAG	pyrosequencing	CCME	2008-2009	0	CGS-GL	FLX	Amplicon DNA concentrations were determined using the Quant-iT PicoGreen dsDNA reagent and kit (Invitrogen). Assays were carried out using 5-10 _l of cleaned PCR product in a total reaction volume of 200 _l in black, 96-well microtiter plates. Fluorescence was measured on a BioTek Synergy HT plate reader using the 480/520-nm excitation/emission filter pair. Following quantitation, cleaned amplico…	sample507	Bacterial Community Variation in Human Body Habitats Across Space and Time
M42Knel.140699	GACTAACGTCAC	CATGCTGCCTCCCGTAGGAGT	CCME	1 swab	8/20/08	FFO92CG	449	Healthy adults were recruited to donate samples on two consecutive days in June and again three months later on two consecutive days in September 2008. Volunteers were unrelated individuals of both sexes and most lived in Boulder, CO. Female subjects F1, F2, F3 and male subjects M1, M2, M3, M4, and M6 were 30-35 years old. Subject M5 was approximately 60 years old. The health status of the volunt…	CCME	TCAG	pyrosequencing	CCME	2008-2009	0	CGS-GL	FLX	Amplicon DNA concentrations were determined using the Quant-iT PicoGreen dsDNA reagent and kit (Invitrogen). Assays were carried out using 5-10 _l of cleaned PCR product in a total reaction volume of 200 _l in black, 96-well microtiter plates. Fluorescence was measured on a BioTek Synergy HT plate reader using the 480/520-nm excitation/emission filter pair. Following quantitation, cleaned amplico…	sample120	Bacterial Community Variation in Human Body Habitats Across Space and Time
M32Fcsp.140470	CTAGTCAGCTGA	CATGCTGCCTCCCGTAGGAGT	CCME	1 swab	8/18/08	FFLHOYS	449	Healthy adults were recruited to donate samples on two consecutive days in June and again three months later on two consecutive days in September 2008. Volunteers were unrelated individuals of both sexes and most lived in Boulder, CO. Female subjects F1, F2, F3 and male subjects M1, M2, M3, M4, and M6 were 30-35 years old. Subject M5 was approximately 60 years old. The health status of the volunt…	CCME	TCAG	pyrosequencing	CCME	2008-2009	0	CGS-GL	FLX	Amplicon DNA concentrations were determined using the Quant-iT PicoGreen dsDNA reagent and kit (Invitrogen). Assays were carried out using 5-10 _l of cleaned PCR product in a total reaction volume of 200 _l in black, 96-well microtiter plates. Fluorescence was measured on a BioTek Synergy HT plate reader using the 480/520-nm excitation/emission filter pair. Following quantitation, cleaned amplico…	sample508	Bacterial Community Variation in Human Body Habitats Across Space and Time
M53Fotr.140451	TACTGCGACAGT	CATGCTGCCTCCCGTAGGAGT	CCME	1 swab	11/14/08	FKB0RMH	449	Healthy adults were recruited to donate samples on two consecutive days in June and again three months later on two consecutive days in September 2008. Volunteers were unrelated individuals of both sexes and most lived in Boulder, CO. Female subjects F1, F2, F3 and male subjects M1, M2, M3, M4, and M6 were 30-35 years old. Subject M5 was approximately 60 years old. The health status of the volunt…	CCME	TCAG	pyrosequencing	CCME	2008-2009	0	CGS-GL	FLX	Amplicon DNA concentrations were determined using the Quant-iT PicoGreen dsDNA reagent and kit (Invitrogen). Assays were carried out using 5-10 _l of cleaned PCR product in a total reaction volume of 200 _l in black, 96-well microtiter plates. Fluorescence was measured on a BioTek Synergy HT plate reader using the 480/520-nm excitation/emission filter pair. Following quantitation, cleaned amplico…	sample472	Bacterial Community Variation in Human Body Habitats Across Space and Time
M42Pinr.140457	GAGTGGTAGAGA	CATGCTGCCTCCCGTAGGAGT	CCME	1 swab	8/20/08	FFO92CG	449	Healthy adults were recruited to donate samples on two consecutive days in June and again three months later on two consecutive days in September 2008. Volunteers were unrelated individuals of both sexes and most lived in Boulder, CO. Female subjects F1, F2, F3 and male subjects M1, M2, M3, M4, and M6 were 30-35 years old. Subject M5 was approximately 60 years old. The health status of the volunt…	CCME	TCAG	pyrosequencing	CCME	2008-2009	0	CGS-GL	FLX	Amplicon DNA concentrations were determined using the Quant-iT PicoGreen dsDNA reagent and kit (Invitrogen). Assays were carried out using 5-10 _l of cleaned PCR product in a total reaction volume of 200 _l in black, 96-well microtiter plates. Fluorescence was measured on a BioTek Synergy HT plate reader using the 480/520-nm excitation/emission filter pair. Following quantitation, cleaned amplico…	sample398	Bacterial Community Variation in Human Body Habitats Across Space and Time
F12Fotr.140597	ATACTCACTCAG	CATGCTGCCTCCCGTAGGAGT	CCME	1 swab	8/18/08	FFLHOYS	449	Healthy adults were recruited to donate samples on two consecutive days in June and again three months later on two consecutive days in September 2008. Volunteers were unrelated individuals of both sexes and most lived in Boulder, CO. Female subjects F1, F2, F3 and male subjects M1, M2, M3, M4, and M6 were 30-35 years old. Subject M5 was approximately 60 years old. The health status of the volunt…	CCME	TCAG	pyrosequencing	CCME	2008-2009	0	CGS-GL	FLX	Amplicon DNA concentrations were determined using the Quant-iT PicoGreen dsDNA reagent and kit (Invitrogen). Assays were carried out using 5-10 _l of cleaned PCR product in a total reaction volume of 200 _l in black, 96-well microtiter plates. Fluorescence was measured on a BioTek Synergy HT plate reader using the 480/520-nm excitation/emission filter pair. Following quantitation, cleaned amplico…	sample445	Bacterial Community Variation in Human Body Habitats Across Space and Time
M34Fotr.140476	GTACTCTAGACT	CATGCTGCCTCCCGTAGGAGT	CCME	1 swab	11/14/08	FKB0RMH	449	Healthy adults were recruited to donate samples on two consecutive days in June and again three months later on two consecutive days in September 2008. Volunteers were unrelated individuals of both sexes and most lived in Boulder, CO. Female subjects F1, F2, F3 and male subjects M1, M2, M3, M4, and M6 were 30-35 years old. Subject M5 was approximately 60 years old. The health status of the volunt…	CCME	TCAG	pyrosequencing	CCME	2008-2009	0	CGS-GL	FLX	Amplicon DNA concentrations were determined using the Quant-iT PicoGreen dsDNA reagent and kit (Invitrogen). Assays were carried out using 5-10 _l of cleaned PCR product in a total reaction volume of 200 _l in black, 96-well microtiter plates. Fluorescence was measured on a BioTek Synergy HT plate reader using the 480/520-nm excitation/emission filter pair. Following quantitation, cleaned amplico…	sample467	Bacterial Community Variation in Human Body Habitats Across Space and Time
M11Frhd.140548	ACACGGTGTCTA	CATGCTGCCTCCCGTAGGAGT	CCME	1 swab	8/18/08	FFLHOYS	449	Healthy adults were recruited to donate samples on two consecutive days in June and again three months later on two consecutive days in September 2008. Volunteers were unrelated individuals of both sexes and most lived in Boulder, CO. Female subjects F1, F2, F3 and male subjects M1, M2, M3, M4, and M6 were 30-35 years old. Subject M5 was approximately 60 years old. The health status of the volunt…	CCME	TCAG	pyrosequencing	CCME	2008-2009	0	CGS-GL	FLX	Amplicon DNA concentrations were determined using the Quant-iT PicoGreen dsDNA reagent and kit (Invitrogen). Assays were carried out using 5-10 _l of cleaned PCR product in a total reaction volume of 200 _l in black, 96-well microtiter plates. Fluorescence was measured on a BioTek Synergy HT plate reader using the 480/520-nm excitation/emission filter pair. Following quantitation, cleaned amplico…	sample045	Bacterial Community Variation in Human Body Habitats Across Space and Time
M41Plmr.140782	GACAGTTACTGC	CATGCTGCCTCCCGTAGGAGT	CCME	1 swab	8/20/08	FFO92CG	449	Healthy adults were recruited to donate samples on two consecutive days in June and again three months later on two consecutive days in September 2008. Volunteers were unrelated individuals of both sexes and most lived in Boulder, CO. Female subjects F1, F2, F3 and male subjects M1, M2, M3, M4, and M6 were 30-35 years old. Subject M5 was approximately 60 years old. The health status of the volunt…	CCME	TCAG	pyrosequencing	CCME	2008-2009	0	CGS-GL	FLX	Amplicon DNA concentrations were determined using the Quant-iT PicoGreen dsDNA reagent and kit (Invitrogen). Assays were carried out using 5-10 _l of cleaned PCR product in a total reaction volume of 200 _l in black, 96-well microtiter plates. Fluorescence was measured on a BioTek Synergy HT plate reader using the 480/520-nm excitation/emission filter pair. Following quantitation, cleaned amplico…	sample436	Bacterial Community Variation in Human Body Habitats Across Space and Time
M42Aptr.140377	GACGTTGCACAG	CATGCTGCCTCCCGTAGGAGT	CCME	1 swab	8/20/08	FFO92CG	449	Healthy adults were recruited to donate samples on two consecutive days in June and again three months later on two consecutive days in September 2008. Volunteers were unrelated individuals of both sexes and most lived in Boulder, CO. Female subjects F1, F2, F3 and male subjects M1, M2, M3, M4, and M6 were 30-35 years old. Subject M5 was approximately 60 years old. The health status of the volunt…	CCME	TCAG	pyrosequencing	CCME	2008-2009	0	CGS-GL	FLX	Amplicon DNA concentrations were determined using the Quant-iT PicoGreen dsDNA reagent and kit (Invitrogen). Assays were carried out using 5-10 _l of cleaned PCR product in a total reaction volume of 200 _l in black, 96-well microtiter plates. Fluorescence was measured on a BioTek Synergy HT plate reader using the 480/520-nm excitation/emission filter pair. Following quantitation, cleaned amplico…	sample328	Bacterial Community Variation in Human Body Habitats Across Space and Time
F22Indl.140644	CACAGCTCGAAT	CATGCTGCCTCCCGTAGGAGT	CCME	1 swab	8/18/08	FFLHOYS	449	Healthy adults were recruited to donate samples on two consecutive days in June and again three months later on two consecutive days in September 2008. Volunteers were unrelated individuals of both sexes and most lived in Boulder, CO. Female subjects F1, F2, F3 and male subjects M1, M2, M3, M4, and M6 were 30-35 years old. Subject M5 was approximately 60 years old. The health status of the volunt…	CCME	TCAG	pyrosequencing	CCME	2008-2009	0	CGS-GL	FLX	Amplicon DNA concentrations were determined using the Quant-iT PicoGreen dsDNA reagent and kit (Invitrogen). Assays were carried out using 5-10 _l of cleaned PCR product in a total reaction volume of 200 _l in black, 96-well microtiter plates. Fluorescence was measured on a BioTek Synergy HT plate reader using the 480/520-nm excitation/emission filter pair. Following quantitation, cleaned amplico…	sample138	Bacterial Community Variation in Human Body Habitats Across Space and Time
F11Plmr.140656	AGCGACTGTGCA	CATGCTGCCTCCCGTAGGAGT	CCME	1 swab	8/18/08	FFLHOYS	449	Healthy adults were recruited to donate samples on two consecutive days in June and again three months later on two consecutive days in September 2008. Volunteers were unrelated individuals of both sexes and most lived in Boulder, CO. Female subjects F1, F2, F3 and male subjects M1, M2, M3, M4, and M6 were 30-35 years old. Subject M5 was approximately 60 years old. The health status of the volunt…	CCME	TCAG	pyrosequencing	CCME	2008-2009	0	CGS-GL	FLX	Amplicon DNA concentrations were determined using the Quant-iT PicoGreen dsDNA reagent and kit (Invitrogen). Assays were carried out using 5-10 _l of cleaned PCR product in a total reaction volume of 200 _l in black, 96-well microtiter plates. Fluorescence was measured on a BioTek Synergy HT plate reader using the 480/520-nm excitation/emission filter pair. Following quantitation, cleaned amplico…	sample412	Bacterial Community Variation in Human Body Habitats Across Space and Time
F31Indl.140679	GCAATAGCTGCT	CATGCTGCCTCCCGTAGGAGT	CCME	1 swab	8/20/08	FFO92CG	449	Healthy adults were recruited to donate samples on two consecutive days in June and again three months later on two consecutive days in September 2008. Volunteers were unrelated individuals of both sexes and most lived in Boulder, CO. Female subjects F1, F2, F3 and male subjects M1, M2, M3, M4, and M6 were 30-35 years old. Subject M5 was approximately 60 years old. The health status of the volunt…	CCME	TCAG	pyrosequencing	CCME	2008-2009	0	CGS-GL	FLX	Amplicon DNA concentrations were determined using the Quant-iT PicoGreen dsDNA reagent and kit (Invitrogen). Assays were carried out using 5-10 _l of cleaned PCR product in a total reaction volume of 200 _l in black, 96-well microtiter plates. Fluorescence was measured on a BioTek Synergy HT plate reader using the 480/520-nm excitation/emission filter pair. Following quantitation, cleaned amplico…	sample139	Bacterial Community Variation in Human Body Habitats Across Space and Time
M34Frhd.140638	GGTGCGTGTATG	CATGCTGCCTCCCGTAGGAGT	CCME	1 swab	11/14/08	FKB0RMH	449	Healthy adults were recruited to donate samples on two consecutive days in June and again three months later on two consecutive days in September 2008. Volunteers were unrelated individuals of both sexes and most lived in Boulder, CO. Female subjects F1, F2, F3 and male subjects M1, M2, M3, M4, and M6 were 30-35 years old. Subject M5 was approximately 60 years old. The health status of the volunt…	CCME	TCAG	pyrosequencing	CCME	2008-2009	0	CGS-GL	FLX	Amplicon DNA concentrations were determined using the Quant-iT PicoGreen dsDNA reagent and kit (Invitrogen). Assays were carried out using 5-10 _l of cleaned PCR product in a total reaction volume of 200 _l in black, 96-well microtiter plates. Fluorescence was measured on a BioTek Synergy HT plate reader using the 480/520-nm excitation/emission filter pair. Following quantitation, cleaned amplico…	sample056	Bacterial Community Variation in Human Body Habitats Across Space and Time
M34Ewax.140864	GTAGAGCTGTTC	CATGCTGCCTCCCGTAGGAGT	CCME	1 swab	11/14/08	FKB0RMH	449	Healthy adults were recruited to donate samples on two consecutive days in June and again three months later on two consecutive days in September 2008. Volunteers were unrelated individuals of both sexes and most lived in Boulder, CO. Female subjects F1, F2, F3 and male subjects M1, M2, M3, M4, and M6 were 30-35 years old. Subject M5 was approximately 60 years old. The health status of the volunt…	CCME	TCAG	pyrosequencing	CCME	2008-2009	0	CGS-GL	FLX	Amplicon DNA concentrations were determined using the Quant-iT PicoGreen dsDNA reagent and kit (Invitrogen). Assays were carried out using 5-10 _l of cleaned PCR product in a total reaction volume of 200 _l in black, 96-well microtiter plates. Fluorescence was measured on a BioTek Synergy HT plate reader using the 480/520-nm excitation/emission filter pair. Following quantitation, cleaned amplico…	sample308	Bacterial Community Variation in Human Body Habitats Across Space and Time
F34Nost.140282	GTCTACACACAT	CATGCTGCCTCCCGTAGGAGT	CCME	1 swab	11/14/08	FKB0RMH	449	Healthy adults were recruited to donate samples on two consecutive days in June and again three months later on two consecutive days in September 2008. Volunteers were unrelated individuals of both sexes and most lived in Boulder, CO. Female subjects F1, F2, F3 and male subjects M1, M2, M3, M4, and M6 were 30-35 years old. Subject M5 was approximately 60 years old. The health status of the volunt…	CCME	TCAG	pyrosequencing	CCME	2008-2009	0	CGS-GL	FLX	Amplicon DNA concentrations were determined using the Quant-iT PicoGreen dsDNA reagent and kit (Invitrogen). Assays were carried out using 5-10 _l of cleaned PCR product in a total reaction volume of 200 _l in black, 96-well microtiter plates. Fluorescence was measured on a BioTek Synergy HT plate reader using the 480/520-nm excitation/emission filter pair. Following quantitation, cleaned amplico…	sample284	Bacterial Community Variation in Human Body Habitats Across Space and Time
F24Fotl.140630	GCTATTCGACAT	CATGCTGCCTCCCGTAGGAGT	CCME	1 swab	11/14/08	FKB0RMH	449	Healthy adults were recruited to donate samples on two consecutive days in June and again three months later on two consecutive days in September 2008. Volunteers were unrelated individuals of both sexes and most lived in Boulder, CO. Female subjects F1, F2, F3 and male subjects M1, M2, M3, M4, and M6 were 30-35 years old. Subject M5 was approximately 60 years old. The health status of the volunt…	CCME	TCAG	pyrosequencing	CCME	2008-2009	0	CGS-GL	FLX	Amplicon DNA concentrations were determined using the Quant-iT PicoGreen dsDNA reagent and kit (Invitrogen). Assays were carried out using 5-10 _l of cleaned PCR product in a total reaction volume of 200 _l in black, 96-well microtiter plates. Fluorescence was measured on a BioTek Synergy HT plate reader using the 480/520-nm excitation/emission filter pair. Following quantitation, cleaned amplico…	sample228	Bacterial Community Variation in Human Body Habitats Across Space and Time
M12Ewxr.140434	ACGCGATACTGG	CATGCTGCCTCCCGTAGGAGT	CCME	1 swab	8/18/08	FFLHOYS	449	Healthy adults were recruited to donate samples on two consecutive days in June and again three months later on two consecutive days in September 2008. Volunteers were unrelated individuals of both sexes and most lived in Boulder, CO. Female subjects F1, F2, F3 and male subjects M1, M2, M3, M4, and M6 were 30-35 years old. Subject M5 was approximately 60 years old. The health status of the volunt…	CCME	TCAG	pyrosequencing	CCME	2008-2009	0	CGS-GL	FLX	Amplicon DNA concentrations were determined using the Quant-iT PicoGreen dsDNA reagent and kit (Invitrogen). Assays were carried out using 5-10 _l of cleaned PCR product in a total reaction volume of 200 _l in black, 96-well microtiter plates. Fluorescence was measured on a BioTek Synergy HT plate reader using the 480/520-nm excitation/emission filter pair. Following quantitation, cleaned amplico…	sample405	Bacterial Community Variation in Human Body Habitats Across Space and Time
F32Indr.140459	GCTATCACGAGT	CATGCTGCCTCCCGTAGGAGT	CCME	1 swab	8/20/08	FFO92CG	449	Healthy adults were recruited to donate samples on two consecutive days in June and again three months later on two consecutive days in September 2008. Volunteers were unrelated individuals of both sexes and most lived in Boulder, CO. Female subjects F1, F2, F3 and male subjects M1, M2, M3, M4, and M6 were 30-35 years old. Subject M5 was approximately 60 years old. The health status of the volunt…	CCME	TCAG	pyrosequencing	CCME	2008-2009	0	CGS-GL	FLX	Amplicon DNA concentrations were determined using the Quant-iT PicoGreen dsDNA reagent and kit (Invitrogen). Assays were carried out using 5-10 _l of cleaned PCR product in a total reaction volume of 200 _l in black, 96-well microtiter plates. Fluorescence was measured on a BioTek Synergy HT plate reader using the 480/520-nm excitation/emission filter pair. Following quantitation, cleaned amplico…	sample362	Bacterial Community Variation in Human Body Habitats Across Space and Time
M33Nost.140351	GCTTCATAGTGT	CATGCTGCCTCCCGTAGGAGT	CCME	1 swab	11/14/08	FKB0RMH	449	Healthy adults were recruited to donate samples on two consecutive days in June and again three months later on two consecutive days in September 2008. Volunteers were unrelated individuals of both sexes and most lived in Boulder, CO. Female subjects F1, F2, F3 and male subjects M1, M2, M3, M4, and M6 were 30-35 years old. Subject M5 was approximately 60 years old. The health status of the volunt…	CCME	TCAG	pyrosequencing	CCME	2008-2009	0	CGS-GL	FLX	Amplicon DNA concentrations were determined using the Quant-iT PicoGreen dsDNA reagent and kit (Invitrogen). Assays were carried out using 5-10 _l of cleaned PCR product in a total reaction volume of 200 _l in black, 96-well microtiter plates. Fluorescence was measured on a BioTek Synergy HT plate reader using the 480/520-nm excitation/emission filter pair. Following quantitation, cleaned amplico…	sample289	Bacterial Community Variation in Human Body Habitats Across Space and Time
F32Fcsp.140464	GCGGATGTGACT	CATGCTGCCTCCCGTAGGAGT	CCME	1 swab	8/20/08	FFO92CG	449	Healthy adults were recruited to donate samples on two consecutive days in June and again three months later on two consecutive days in September 2008. Volunteers were unrelated individuals of both sexes and most lived in Boulder, CO. Female subjects F1, F2, F3 and male subjects M1, M2, M3, M4, and M6 were 30-35 years old. Subject M5 was approximately 60 years old. The health status of the volunt…	CCME	TCAG	pyrosequencing	CCME	2008-2009	0	CGS-GL	FLX	Amplicon DNA concentrations were determined using the Quant-iT PicoGreen dsDNA reagent and kit (Invitrogen). Assays were carried out using 5-10 _l of cleaned PCR product in a total reaction volume of 200 _l in black, 96-well microtiter plates. Fluorescence was measured on a BioTek Synergy HT plate reader using the 480/520-nm excitation/emission filter pair. Following quantitation, cleaned amplico…	sample490	Bacterial Community Variation in Human Body Habitats Across Space and Time
M31Glns.140477	CGTATGCTGTAT	CATGCTGCCTCCCGTAGGAGT	CCME	1 swab	8/18/08	FFLHOYS	449	Healthy adults were recruited to donate samples on two consecutive days in June and again three months later on two consecutive days in September 2008. Volunteers were unrelated individuals of both sexes and most lived in Boulder, CO. Female subjects F1, F2, F3 and male subjects M1, M2, M3, M4, and M6 were 30-35 years old. Subject M5 was approximately 60 years old. The health status of the volunt…	CCME	TCAG	pyrosequencing	CCME	2008-2009	0	CGS-GL	FLX	Amplicon DNA concentrations were determined using the Quant-iT PicoGreen dsDNA reagent and kit (Invitrogen). Assays were carried out using 5-10 _l of cleaned PCR product in a total reaction volume of 200 _l in black, 96-well microtiter plates. Fluorescence was measured on a BioTek Synergy HT plate reader using the 480/520-nm excitation/emission filter pair. Following quantitation, cleaned amplico…	sample069	Bacterial Community Variation in Human Body Habitats Across Space and Time
F31Fcsp.140571	GATCTTCAGTAC	CATGCTGCCTCCCGTAGGAGT	CCME	1 swab	8/20/08	FFO92CG	449	Healthy adults were recruited to donate samples on two consecutive days in June and again three months later on two consecutive days in September 2008. Volunteers were unrelated individuals of both sexes and most lived in Boulder, CO. Female subjects F1, F2, F3 and male subjects M1, M2, M3, M4, and M6 were 30-35 years old. Subject M5 was approximately 60 years old. The health status of the volunt…	CCME	TCAG	pyrosequencing	CCME	2008-2009	0	CGS-GL	FLX	Amplicon DNA concentrations were determined using the Quant-iT PicoGreen dsDNA reagent and kit (Invitrogen). Assays were carried out using 5-10 _l of cleaned PCR product in a total reaction volume of 200 _l in black, 96-well microtiter plates. Fluorescence was measured on a BioTek Synergy HT plate reader using the 480/520-nm excitation/emission filter pair. Following quantitation, cleaned amplico…	sample488	Bacterial Community Variation in Human Body Habitats Across Space and Time
M42Urin.140778	GATATGCGGCTG	CATGCTGCCTCCCGTAGGAGT	CCME	1 swab	8/20/08	FFO92CG	449	Healthy adults were recruited to donate samples on two consecutive days in June and again three months later on two consecutive days in September 2008. Volunteers were unrelated individuals of both sexes and most lived in Boulder, CO. Female subjects F1, F2, F3 and male subjects M1, M2, M3, M4, and M6 were 30-35 years old. Subject M5 was approximately 60 years old. The health status of the volunt…	CCME	TCAG	pyrosequencing	CCME	2008-2009	0	CGS-GL	FLX	Amplicon DNA concentrations were determined using the Quant-iT PicoGreen dsDNA reagent and kit (Invitrogen). Assays were carried out using 5-10 _l of cleaned PCR product in a total reaction volume of 200 _l in black, 96-well microtiter plates. Fluorescence was measured on a BioTek Synergy HT plate reader using the 480/520-nm excitation/emission filter pair. Following quantitation, cleaned amplico…	sample566	Bacterial variation in human body habitats across space and time
F33Plml.140709	GTATATCCGCAG	CATGCTGCCTCCCGTAGGAGT	CCME	1 swab	11/14/08	FKB0RMH	449	Healthy adults were recruited to donate samples on two consecutive days in June and again three months later on two consecutive days in September 2008. Volunteers were unrelated individuals of both sexes and most lived in Boulder, CO. Female subjects F1, F2, F3 and male subjects M1, M2, M3, M4, and M6 were 30-35 years old. Subject M5 was approximately 60 years old. The health status of the volunt…	CCME	TCAG	pyrosequencing	CCME	2008-2009	0	CGS-GL	FLX	Amplicon DNA concentrations were determined using the Quant-iT PicoGreen dsDNA reagent and kit (Invitrogen). Assays were carried out using 5-10 _l of cleaned PCR product in a total reaction volume of 200 _l in black, 96-well microtiter plates. Fluorescence was measured on a BioTek Synergy HT plate reader using the 480/520-nm excitation/emission filter pair. Following quantitation, cleaned amplico…	sample199	Bacterial Community Variation in Human Body Habitats Across Space and Time
F21Aptl.140686	ATATCGCTACTG	CATGCTGCCTCCCGTAGGAGT	CCME	1 swab	8/18/08	FFLHOYS	449	Healthy adults were recruited to donate samples on two consecutive days in June and again three months later on two consecutive days in September 2008. Volunteers were unrelated individuals of both sexes and most lived in Boulder, CO. Female subjects F1, F2, F3 and male subjects M1, M2, M3, M4, and M6 were 30-35 years old. Subject M5 was approximately 60 years old. The health status of the volunt…	CCME	TCAG	pyrosequencing	CCME	2008-2009	0	CGS-GL	FLX	Amplicon DNA concentrations were determined using the Quant-iT PicoGreen dsDNA reagent and kit (Invitrogen). Assays were carried out using 5-10 _l of cleaned PCR product in a total reaction volume of 200 _l in black, 96-well microtiter plates. Fluorescence was measured on a BioTek Synergy HT plate reader using the 480/520-nm excitation/emission filter pair. Following quantitation, cleaned amplico…	sample095	Bacterial Community Variation in Human Body Habitats Across Space and Time
M12Glns.140683	ACGTACTCAGTG	CATGCTGCCTCCCGTAGGAGT	CCME	1 swab	8/18/08	FFLHOYS	449	Healthy adults were recruited to donate samples on two consecutive days in June and again three months later on two consecutive days in September 2008. Volunteers were unrelated individuals of both sexes and most lived in Boulder, CO. Female subjects F1, F2, F3 and male subjects M1, M2, M3, M4, and M6 were 30-35 years old. Subject M5 was approximately 60 years old. The health status of the volunt…	CCME	TCAG	pyrosequencing	CCME	2008-2009	0	CGS-GL	FLX	Amplicon DNA concentrations were determined using the Quant-iT PicoGreen dsDNA reagent and kit (Invitrogen). Assays were carried out using 5-10 _l of cleaned PCR product in a total reaction volume of 200 _l in black, 96-well microtiter plates. Fluorescence was measured on a BioTek Synergy HT plate reader using the 480/520-nm excitation/emission filter pair. Following quantitation, cleaned amplico…	sample066	Bacterial Community Variation in Human Body Habitats Across Space and Time
F31Indr.140675	GCACATCGAGCA	CATGCTGCCTCCCGTAGGAGT	CCME	1 swab	8/20/08	FFO92CG	449	Healthy adults were recruited to donate samples on two consecutive days in June and again three months later on two consecutive days in September 2008. Volunteers were unrelated individuals of both sexes and most lived in Boulder, CO. Female subjects F1, F2, F3 and male subjects M1, M2, M3, M4, and M6 were 30-35 years old. Subject M5 was approximately 60 years old. The health status of the volunt…	CCME	TCAG	pyrosequencing	CCME	2008-2009	0	CGS-GL	FLX	Amplicon DNA concentrations were determined using the Quant-iT PicoGreen dsDNA reagent and kit (Invitrogen). Assays were carried out using 5-10 _l of cleaned PCR product in a total reaction volume of 200 _l in black, 96-well microtiter plates. Fluorescence was measured on a BioTek Synergy HT plate reader using the 480/520-nm excitation/emission filter pair. Following quantitation, cleaned amplico…	sample361	Bacterial Community Variation in Human Body Habitats Across Space and Time
M11Nstr.140514	ACATCACTTAGC	CATGCTGCCTCCCGTAGGAGT	CCME	1 swab	8/18/08	FFLHOYS	449	Healthy adults were recruited to donate samples on two consecutive days in June and again three months later on two consecutive days in September 2008. Volunteers were unrelated individuals of both sexes and most lived in Boulder, CO. Female subjects F1, F2, F3 and male subjects M1, M2, M3, M4, and M6 were 30-35 years old. Subject M5 was approximately 60 years old. The health status of the volunt…	CCME	TCAG	pyrosequencing	CCME	2008-2009	0	CGS-GL	FLX	Amplicon DNA concentrations were determined using the Quant-iT PicoGreen dsDNA reagent and kit (Invitrogen). Assays were carried out using 5-10 _l of cleaned PCR product in a total reaction volume of 200 _l in black, 96-well microtiter plates. Fluorescence was measured on a BioTek Synergy HT plate reader using the 480/520-nm excitation/emission filter pair. Following quantitation, cleaned amplico…	sample377	Bacterial Community Variation in Human Body Habitats Across Space and Time
M34Tong.140540	GTAGATGCTTCG	CATGCTGCCTCCCGTAGGAGT	CCME	1 swab	11/14/08	FKB0RMH	449	Healthy adults were recruited to donate samples on two consecutive days in June and again three months later on two consecutive days in September 2008. Volunteers were unrelated individuals of both sexes and most lived in Boulder, CO. Female subjects F1, F2, F3 and male subjects M1, M2, M3, M4, and M6 were 30-35 years old. Subject M5 was approximately 60 years old. The health status of the volunt…	CCME	TCAG	pyrosequencing	CCME	2008-2009	0	CGS-GL	FLX	Amplicon DNA concentrations were determined using the Quant-iT PicoGreen dsDNA reagent and kit (Invitrogen). Assays were carried out using 5-10 _l of cleaned PCR product in a total reaction volume of 200 _l in black, 96-well microtiter plates. Fluorescence was measured on a BioTek Synergy HT plate reader using the 480/520-nm excitation/emission filter pair. Following quantitation, cleaned amplico…	sample544	Bacterial Community Variation in Human Body Habitats Across Space and Time
F11Forr.140422	AGAGTAGCTAAG	CATGCTGCCTCCCGTAGGAGT	CCME	1 swab	8/18/08	FFLHOYS	449	Healthy adults were recruited to donate samples on two consecutive days in June and again three months later on two consecutive days in September 2008. Volunteers were unrelated individuals of both sexes and most lived in Boulder, CO. Female subjects F1, F2, F3 and male subjects M1, M2, M3, M4, and M6 were 30-35 years old. Subject M5 was approximately 60 years old. The health status of the volunt…	CCME	TCAG	pyrosequencing	CCME	2008-2009	0	CGS-GL	FLX	Amplicon DNA concentrations were determined using the Quant-iT PicoGreen dsDNA reagent and kit (Invitrogen). Assays were carried out using 5-10 _l of cleaned PCR product in a total reaction volume of 200 _l in black, 96-well microtiter plates. Fluorescence was measured on a BioTek Synergy HT plate reader using the 480/520-nm excitation/emission filter pair. Following quantitation, cleaned amplico…	sample343	Bacterial Community Variation in Human Body Habitats Across Space and Time
F22Fotl.140421	CACTGTAGGACG	CATGCTGCCTCCCGTAGGAGT	CCME	1 swab	8/18/08	FFLHOYS	449	Healthy adults were recruited to donate samples on two consecutive days in June and again three months later on two consecutive days in September 2008. Volunteers were unrelated individuals of both sexes and most lived in Boulder, CO. Female subjects F1, F2, F3 and male subjects M1, M2, M3, M4, and M6 were 30-35 years old. Subject M5 was approximately 60 years old. The health status of the volunt…	CCME	TCAG	pyrosequencing	CCME	2008-2009	0	CGS-GL	FLX	Amplicon DNA concentrations were determined using the Quant-iT PicoGreen dsDNA reagent and kit (Invitrogen). Assays were carried out using 5-10 _l of cleaned PCR product in a total reaction volume of 200 _l in black, 96-well microtiter plates. Fluorescence was measured on a BioTek Synergy HT plate reader using the 480/520-nm excitation/emission filter pair. Following quantitation, cleaned amplico…	sample226	Bacterial Community Variation in Human Body Habitats Across Space and Time
F34Plml.140846	GTCGTAGCCAGA	CATGCTGCCTCCCGTAGGAGT	CCME	1 swab	11/14/08	FKB0RMH	449	Healthy adults were recruited to donate samples on two consecutive days in June and again three months later on two consecutive days in September 2008. Volunteers were unrelated individuals of both sexes and most lived in Boulder, CO. Female subjects F1, F2, F3 and male subjects M1, M2, M3, M4, and M6 were 30-35 years old. Subject M5 was approximately 60 years old. The health status of the volunt…	CCME	TCAG	pyrosequencing	CCME	2008-2009	0	CGS-GL	FLX	Amplicon DNA concentrations were determined using the Quant-iT PicoGreen dsDNA reagent and kit (Invitrogen). Assays were carried out using 5-10 _l of cleaned PCR product in a total reaction volume of 200 _l in black, 96-well microtiter plates. Fluorescence was measured on a BioTek Synergy HT plate reader using the 480/520-nm excitation/emission filter pair. Following quantitation, cleaned amplico…	sample200	Bacterial Community Variation in Human Body Habitats Across Space and Time
F21Plmr.140745	ATGCAGCTCAGT	CATGCTGCCTCCCGTAGGAGT	CCME	1 swab	8/18/08	FFLHOYS	449	Healthy adults were recruited to donate samples on two consecutive days in June and again three months later on two consecutive days in September 2008. Volunteers were unrelated individuals of both sexes and most lived in Boulder, CO. Female subjects F1, F2, F3 and male subjects M1, M2, M3, M4, and M6 were 30-35 years old. Subject M5 was approximately 60 years old. The health status of the volunt…	CCME	TCAG	pyrosequencing	CCME	2008-2009	0	CGS-GL	FLX	Amplicon DNA concentrations were determined using the Quant-iT PicoGreen dsDNA reagent and kit (Invitrogen). Assays were carried out using 5-10 _l of cleaned PCR product in a total reaction volume of 200 _l in black, 96-well microtiter plates. Fluorescence was measured on a BioTek Synergy HT plate reader using the 480/520-nm excitation/emission filter pair. Following quantitation, cleaned amplico…	sample416	Bacterial Community Variation in Human Body Habitats Across Space and Time
F21Fotr.140485	ATGGCAGCTCTA	CATGCTGCCTCCCGTAGGAGT	CCME	1 swab	8/18/08	FFLHOYS	449	Healthy adults were recruited to donate samples on two consecutive days in June and again three months later on two consecutive days in September 2008. Volunteers were unrelated individuals of both sexes and most lived in Boulder, CO. Female subjects F1, F2, F3 and male subjects M1, M2, M3, M4, and M6 were 30-35 years old. Subject M5 was approximately 60 years old. The health status of the volunt…	CCME	TCAG	pyrosequencing	CCME	2008-2009	0	CGS-GL	FLX	Amplicon DNA concentrations were determined using the Quant-iT PicoGreen dsDNA reagent and kit (Invitrogen). Assays were carried out using 5-10 _l of cleaned PCR product in a total reaction volume of 200 _l in black, 96-well microtiter plates. Fluorescence was measured on a BioTek Synergy HT plate reader using the 480/520-nm excitation/emission filter pair. Following quantitation, cleaned amplico…	sample448	Bacterial Community Variation in Human Body Habitats Across Space and Time
M13Knee.140288	GAACATGATGAG	CATGCTGCCTCCCGTAGGAGT	CCME	1 swab	11/14/08	FKB0RMH	449	Healthy adults were recruited to donate samples on two consecutive days in June and again three months later on two consecutive days in September 2008. Volunteers were unrelated individuals of both sexes and most lived in Boulder, CO. Female subjects F1, F2, F3 and male subjects M1, M2, M3, M4, and M6 were 30-35 years old. Subject M5 was approximately 60 years old. The health status of the volunt…	CCME	TCAG	pyrosequencing	CCME	2008-2009	0	CGS-GL	FLX	Amplicon DNA concentrations were determined using the Quant-iT PicoGreen dsDNA reagent and kit (Invitrogen). Assays were carried out using 5-10 _l of cleaned PCR product in a total reaction volume of 200 _l in black, 96-well microtiter plates. Fluorescence was measured on a BioTek Synergy HT plate reader using the 480/520-nm excitation/emission filter pair. Following quantitation, cleaned amplico…	sample007	Bacterial Community Variation in Human Body Habitats Across Space and Time
F32Mout.140603	GCTCAGTGCAGA	CATGCTGCCTCCCGTAGGAGT	CCME	1 swab	8/20/08	FFO92CG	449	Healthy adults were recruited to donate samples on two consecutive days in June and again three months later on two consecutive days in September 2008. Volunteers were unrelated individuals of both sexes and most lived in Boulder, CO. Female subjects F1, F2, F3 and male subjects M1, M2, M3, M4, and M6 were 30-35 years old. Subject M5 was approximately 60 years old. The health status of the volunt…	CCME	TCAG	pyrosequencing	CCME	2008-2009	0	CGS-GL	FLX	Amplicon DNA concentrations were determined using the Quant-iT PicoGreen dsDNA reagent and kit (Invitrogen). Assays were carried out using 5-10 _l of cleaned PCR product in a total reaction volume of 200 _l in black, 96-well microtiter plates. Fluorescence was measured on a BioTek Synergy HT plate reader using the 480/520-nm excitation/emission filter pair. Following quantitation, cleaned amplico…	sample258	Bacterial Community Variation in Human Body Habitats Across Space and Time
M12Aptl.140844	ACCTGTCTCTCT	CATGCTGCCTCCCGTAGGAGT	CCME	1 swab	8/18/08	FFLHOYS	449	Healthy adults were recruited to donate samples on two consecutive days in June and again three months later on two consecutive days in September 2008. Volunteers were unrelated individuals of both sexes and most lived in Boulder, CO. Female subjects F1, F2, F3 and male subjects M1, M2, M3, M4, and M6 were 30-35 years old. Subject M5 was approximately 60 years old. The health status of the volunt…	CCME	TCAG	pyrosequencing	CCME	2008-2009	0	CGS-GL	FLX	Amplicon DNA concentrations were determined using the Quant-iT PicoGreen dsDNA reagent and kit (Invitrogen). Assays were carried out using 5-10 _l of cleaned PCR product in a total reaction volume of 200 _l in black, 96-well microtiter plates. Fluorescence was measured on a BioTek Synergy HT plate reader using the 480/520-nm excitation/emission filter pair. Following quantitation, cleaned amplico…	sample100	Bacterial Community Variation in Human Body Habitats Across Space and Time
M12Forl.140812	ACGCTCATGGAT	CATGCTGCCTCCCGTAGGAGT	CCME	1 swab	8/18/08	FFLHOYS	449	Healthy adults were recruited to donate samples on two consecutive days in June and again three months later on two consecutive days in September 2008. Volunteers were unrelated individuals of both sexes and most lived in Boulder, CO. Female subjects F1, F2, F3 and male subjects M1, M2, M3, M4, and M6 were 30-35 years old. Subject M5 was approximately 60 years old. The health status of the volunt…	CCME	TCAG	pyrosequencing	CCME	2008-2009	0	CGS-GL	FLX	Amplicon DNA concentrations were determined using the Quant-iT PicoGreen dsDNA reagent and kit (Invitrogen). Assays were carried out using 5-10 _l of cleaned PCR product in a total reaction volume of 200 _l in black, 96-well microtiter plates. Fluorescence was measured on a BioTek Synergy HT plate reader using the 480/520-nm excitation/emission filter pair. Following quantitation, cleaned amplico…	sample128	Bacterial Community Variation in Human Body Habitats Across Space and Time
F12Nstr.140310	AGTTCTACGTCA	CATGCTGCCTCCCGTAGGAGT	CCME	1 swab	8/18/08	FFLHOYS	449	Healthy adults were recruited to donate samples on two consecutive days in June and again three months later on two consecutive days in September 2008. Volunteers were unrelated individuals of both sexes and most lived in Boulder, CO. Female subjects F1, F2, F3 and male subjects M1, M2, M3, M4, and M6 were 30-35 years old. Subject M5 was approximately 60 years old. The health status of the volunt…	CCME	TCAG	pyrosequencing	CCME	2008-2009	0	CGS-GL	FLX	Amplicon DNA concentrations were determined using the Quant-iT PicoGreen dsDNA reagent and kit (Invitrogen). Assays were carried out using 5-10 _l of cleaned PCR product in a total reaction volume of 200 _l in black, 96-well microtiter plates. Fluorescence was measured on a BioTek Synergy HT plate reader using the 480/520-nm excitation/emission filter pair. Following quantitation, cleaned amplico…	sample372	Bacterial Community Variation in Human Body Habitats Across Space and Time
M34Plml.140373	GGTCGTAGCGTA	CATGCTGCCTCCCGTAGGAGT	CCME	1 swab	11/14/08	FKB0RMH	449	Healthy adults were recruited to donate samples on two consecutive days in June and again three months later on two consecutive days in September 2008. Volunteers were unrelated individuals of both sexes and most lived in Boulder, CO. Female subjects F1, F2, F3 and male subjects M1, M2, M3, M4, and M6 were 30-35 years old. Subject M5 was approximately 60 years old. The health status of the volunt…	CCME	TCAG	pyrosequencing	CCME	2008-2009	0	CGS-GL	FLX	Amplicon DNA concentrations were determined using the Quant-iT PicoGreen dsDNA reagent and kit (Invitrogen). Assays were carried out using 5-10 _l of cleaned PCR product in a total reaction volume of 200 _l in black, 96-well microtiter plates. Fluorescence was measured on a BioTek Synergy HT plate reader using the 480/520-nm excitation/emission filter pair. Following quantitation, cleaned amplico…	sample212	Bacterial Community Variation in Human Body Habitats Across Space and Time
M41Ewxr.140794	CTGTCTCTCCTA	CATGCTGCCTCCCGTAGGAGT	CCME	1 swab	8/20/08	FFO92CG	449	Healthy adults were recruited to donate samples on two consecutive days in June and again three months later on two consecutive days in September 2008. Volunteers were unrelated individuals of both sexes and most lived in Boulder, CO. Female subjects F1, F2, F3 and male subjects M1, M2, M3, M4, and M6 were 30-35 years old. Subject M5 was approximately 60 years old. The health status of the volunt…	CCME	TCAG	pyrosequencing	CCME	2008-2009	0	CGS-GL	FLX	Amplicon DNA concentrations were determined using the Quant-iT PicoGreen dsDNA reagent and kit (Invitrogen). Assays were carried out using 5-10 _l of cleaned PCR product in a total reaction volume of 200 _l in black, 96-well microtiter plates. Fluorescence was measured on a BioTek Synergy HT plate reader using the 480/520-nm excitation/emission filter pair. Following quantitation, cleaned amplico…	sample410	Bacterial Community Variation in Human Body Habitats Across Space and Time
M12Urin.140746	ACTGTACGCGTA	CATGCTGCCTCCCGTAGGAGT	CCME	1 swab	8/18/08	FFLHOYS	449	Healthy adults were recruited to donate samples on two consecutive days in June and again three months later on two consecutive days in September 2008. Volunteers were unrelated individuals of both sexes and most lived in Boulder, CO. Female subjects F1, F2, F3 and male subjects M1, M2, M3, M4, and M6 were 30-35 years old. Subject M5 was approximately 60 years old. The health status of the volunt…	CCME	TCAG	pyrosequencing	CCME	2008-2009	0	CGS-GL	FLX	Amplicon DNA concentrations were determined using the Quant-iT PicoGreen dsDNA reagent and kit (Invitrogen). Assays were carried out using 5-10 _l of cleaned PCR product in a total reaction volume of 200 _l in black, 96-well microtiter plates. Fluorescence was measured on a BioTek Synergy HT plate reader using the 480/520-nm excitation/emission filter pair. Following quantitation, cleaned amplico…	sample558	Bacterial variation in human body habitats across space and time
M33Fotl.140701	GGATCGCAGATC	CATGCTGCCTCCCGTAGGAGT	CCME	1 swab	11/14/08	FKB0RMH	449	Healthy adults were recruited to donate samples on two consecutive days in June and again three months later on two consecutive days in September 2008. Volunteers were unrelated individuals of both sexes and most lived in Boulder, CO. Female subjects F1, F2, F3 and male subjects M1, M2, M3, M4, and M6 were 30-35 years old. Subject M5 was approximately 60 years old. The health status of the volunt…	CCME	TCAG	pyrosequencing	CCME	2008-2009	0	CGS-GL	FLX	Amplicon DNA concentrations were determined using the Quant-iT PicoGreen dsDNA reagent and kit (Invitrogen). Assays were carried out using 5-10 _l of cleaned PCR product in a total reaction volume of 200 _l in black, 96-well microtiter plates. Fluorescence was measured on a BioTek Synergy HT plate reader using the 480/520-nm excitation/emission filter pair. Following quantitation, cleaned amplico…	sample243	Bacterial Community Variation in Human Body Habitats Across Space and Time
M14Ewax.140489	GACGCAGTAGCT	CATGCTGCCTCCCGTAGGAGT	CCME	1 swab	11/14/08	FKB0RMH	449	Healthy adults were recruited to donate samples on two consecutive days in June and again three months later on two consecutive days in September 2008. Volunteers were unrelated individuals of both sexes and most lived in Boulder, CO. Female subjects F1, F2, F3 and male subjects M1, M2, M3, M4, and M6 were 30-35 years old. Subject M5 was approximately 60 years old. The health status of the volunt…	CCME	TCAG	pyrosequencing	CCME	2008-2009	0	CGS-GL	FLX	Amplicon DNA concentrations were determined using the Quant-iT PicoGreen dsDNA reagent and kit (Invitrogen). Assays were carried out using 5-10 _l of cleaned PCR product in a total reaction volume of 200 _l in black, 96-well microtiter plates. Fluorescence was measured on a BioTek Synergy HT plate reader using the 480/520-nm excitation/emission filter pair. Following quantitation, cleaned amplico…	sample304	Bacterial Community Variation in Human Body Habitats Across Space and Time
M22Ewxr.140787	CCGATGTCAGAT	CATGCTGCCTCCCGTAGGAGT	CCME	1 swab	8/20/08	FFO92CG	449	Healthy adults were recruited to donate samples on two consecutive days in June and again three months later on two consecutive days in September 2008. Volunteers were unrelated individuals of both sexes and most lived in Boulder, CO. Female subjects F1, F2, F3 and male subjects M1, M2, M3, M4, and M6 were 30-35 years old. Subject M5 was approximately 60 years old. The health status of the volunt…	CCME	TCAG	pyrosequencing	CCME	2008-2009	0	CGS-GL	FLX	Amplicon DNA concentrations were determined using the Quant-iT PicoGreen dsDNA reagent and kit (Invitrogen). Assays were carried out using 5-10 _l of cleaned PCR product in a total reaction volume of 200 _l in black, 96-well microtiter plates. Fluorescence was measured on a BioTek Synergy HT plate reader using the 480/520-nm excitation/emission filter pair. Following quantitation, cleaned amplico…	sample407	Bacterial Community Variation in Human Body Habitats Across Space and Time
M32Frhd.140776	CTATGCTTGATG	CATGCTGCCTCCCGTAGGAGT	CCME	1 swab	8/18/08	FFLHOYS	449	Healthy adults were recruited to donate samples on two consecutive days in June and again three months later on two consecutive days in September 2008. Volunteers were unrelated individuals of both sexes and most lived in Boulder, CO. Female subjects F1, F2, F3 and male subjects M1, M2, M3, M4, and M6 were 30-35 years old. Subject M5 was approximately 60 years old. The health status of the volunt…	CCME	TCAG	pyrosequencing	CCME	2008-2009	0	CGS-GL	FLX	Amplicon DNA concentrations were determined using the Quant-iT PicoGreen dsDNA reagent and kit (Invitrogen). Assays were carried out using 5-10 _l of cleaned PCR product in a total reaction volume of 200 _l in black, 96-well microtiter plates. Fluorescence was measured on a BioTek Synergy HT plate reader using the 480/520-nm excitation/emission filter pair. Following quantitation, cleaned amplico…	sample054	Bacterial Community Variation in Human Body Habitats Across Space and Time
M32Hair.140734	CTCAGTATGCAG	CATGCTGCCTCCCGTAGGAGT	CCME	1 swab	8/18/08	FFLHOYS	449	Healthy adults were recruited to donate samples on two consecutive days in June and again three months later on two consecutive days in September 2008. Volunteers were unrelated individuals of both sexes and most lived in Boulder, CO. Female subjects F1, F2, F3 and male subjects M1, M2, M3, M4, and M6 were 30-35 years old. Subject M5 was approximately 60 years old. The health status of the volunt…	CCME	TCAG	pyrosequencing	CCME	2008-2009	0	CGS-GL	FLX	Amplicon DNA concentrations were determined using the Quant-iT PicoGreen dsDNA reagent and kit (Invitrogen). Assays were carried out using 5-10 _l of cleaned PCR product in a total reaction volume of 200 _l in black, 96-well microtiter plates. Fluorescence was measured on a BioTek Synergy HT plate reader using the 480/520-nm excitation/emission filter pair. Following quantitation, cleaned amplico…	sample084	Bacterial Community Variation in Human Body Habitats Across Space and Time
F23Plml.140585	GCATCGTCAACA	CATGCTGCCTCCCGTAGGAGT	CCME	1 swab	11/14/08	FKB0RMH	449	Healthy adults were recruited to donate samples on two consecutive days in June and again three months later on two consecutive days in September 2008. Volunteers were unrelated individuals of both sexes and most lived in Boulder, CO. Female subjects F1, F2, F3 and male subjects M1, M2, M3, M4, and M6 were 30-35 years old. Subject M5 was approximately 60 years old. The health status of the volunt…	CCME	TCAG	pyrosequencing	CCME	2008-2009	0	CGS-GL	FLX	Amplicon DNA concentrations were determined using the Quant-iT PicoGreen dsDNA reagent and kit (Invitrogen). Assays were carried out using 5-10 _l of cleaned PCR product in a total reaction volume of 200 _l in black, 96-well microtiter plates. Fluorescence was measured on a BioTek Synergy HT plate reader using the 480/520-nm excitation/emission filter pair. Following quantitation, cleaned amplico…	sample195	Bacterial Community Variation in Human Body Habitats Across Space and Time
M21Fcsw.140493	CAGTACGATCTT	CATGCTGCCTCCCGTAGGAGT	CCME	1 swab	8/20/08	FFO92CG	449	Healthy adults were recruited to donate samples on two consecutive days in June and again three months later on two consecutive days in September 2008. Volunteers were unrelated individuals of both sexes and most lived in Boulder, CO. Female subjects F1, F2, F3 and male subjects M1, M2, M3, M4, and M6 were 30-35 years old. Subject M5 was approximately 60 years old. The health status of the volunt…	CCME	TCAG	pyrosequencing	CCME	2008-2009	0	CGS-GL	FLX	Amplicon DNA concentrations were determined using the Quant-iT PicoGreen dsDNA reagent and kit (Invitrogen). Assays were carried out using 5-10 _l of cleaned PCR product in a total reaction volume of 200 _l in black, 96-well microtiter plates. Fluorescence was measured on a BioTek Synergy HT plate reader using the 480/520-nm excitation/emission filter pair. Following quantitation, cleaned amplico…	sample501	Bacterial Community Variation in Human Body Habitats Across Space and Time
M43Knee.140412	GTGGCGATACAC	CATGCTGCCTCCCGTAGGAGT	CCME	1 swab	11/14/08	FKB0RMH	449	Healthy adults were recruited to donate samples on two consecutive days in June and again three months later on two consecutive days in September 2008. Volunteers were unrelated individuals of both sexes and most lived in Boulder, CO. Female subjects F1, F2, F3 and male subjects M1, M2, M3, M4, and M6 were 30-35 years old. Subject M5 was approximately 60 years old. The health status of the volunt…	CCME	TCAG	pyrosequencing	CCME	2008-2009	0	CGS-GL	FLX	Amplicon DNA concentrations were determined using the Quant-iT PicoGreen dsDNA reagent and kit (Invitrogen). Assays were carried out using 5-10 _l of cleaned PCR product in a total reaction volume of 200 _l in black, 96-well microtiter plates. Fluorescence was measured on a BioTek Synergy HT plate reader using the 480/520-nm excitation/emission filter pair. Following quantitation, cleaned amplico…	sample013	Bacterial Community Variation in Human Body Habitats Across Space and Time
F21Fotl.140348	ATGGATACGCTC	CATGCTGCCTCCCGTAGGAGT	CCME	1 swab	8/18/08	FFLHOYS	449	Healthy adults were recruited to donate samples on two consecutive days in June and again three months later on two consecutive days in September 2008. Volunteers were unrelated individuals of both sexes and most lived in Boulder, CO. Female subjects F1, F2, F3 and male subjects M1, M2, M3, M4, and M6 were 30-35 years old. Subject M5 was approximately 60 years old. The health status of the volunt…	CCME	TCAG	pyrosequencing	CCME	2008-2009	0	CGS-GL	FLX	Amplicon DNA concentrations were determined using the Quant-iT PicoGreen dsDNA reagent and kit (Invitrogen). Assays were carried out using 5-10 _l of cleaned PCR product in a total reaction volume of 200 _l in black, 96-well microtiter plates. Fluorescence was measured on a BioTek Synergy HT plate reader using the 480/520-nm excitation/emission filter pair. Following quantitation, cleaned amplico…	sample225	Bacterial Community Variation in Human Body Habitats Across Space and Time
M21Frhd.140641	CAGTGATCCTAG	CATGCTGCCTCCCGTAGGAGT	CCME	1 swab	8/20/08	FFO92CG	449	Healthy adults were recruited to donate samples on two consecutive days in June and again three months later on two consecutive days in September 2008. Volunteers were unrelated individuals of both sexes and most lived in Boulder, CO. Female subjects F1, F2, F3 and male subjects M1, M2, M3, M4, and M6 were 30-35 years old. Subject M5 was approximately 60 years old. The health status of the volunt…	CCME	TCAG	pyrosequencing	CCME	2008-2009	0	CGS-GL	FLX	Amplicon DNA concentrations were determined using the Quant-iT PicoGreen dsDNA reagent and kit (Invitrogen). Assays were carried out using 5-10 _l of cleaned PCR product in a total reaction volume of 200 _l in black, 96-well microtiter plates. Fluorescence was measured on a BioTek Synergy HT plate reader using the 480/520-nm excitation/emission filter pair. Following quantitation, cleaned amplico…	sample049	Bacterial Community Variation in Human Body Habitats Across Space and Time
F11Knel.140331	ACTTGTAGCAGC	CATGCTGCCTCCCGTAGGAGT	CCME	1 swab	8/18/08	FFLHOYS	449	Healthy adults were recruited to donate samples on two consecutive days in June and again three months later on two consecutive days in September 2008. Volunteers were unrelated individuals of both sexes and most lived in Boulder, CO. Female subjects F1, F2, F3 and male subjects M1, M2, M3, M4, and M6 were 30-35 years old. Subject M5 was approximately 60 years old. The health status of the volunt…	CCME	TCAG	pyrosequencing	CCME	2008-2009	0	CGS-GL	FLX	Amplicon DNA concentrations were determined using the Quant-iT PicoGreen dsDNA reagent and kit (Invitrogen). Assays were carried out using 5-10 _l of cleaned PCR product in a total reaction volume of 200 _l in black, 96-well microtiter plates. Fluorescence was measured on a BioTek Synergy HT plate reader using the 480/520-nm excitation/emission filter pair. Following quantitation, cleaned amplico…	sample107	Bacterial Community Variation in Human Body Habitats Across Space and Time
F31Hair.140753	GATTAGCACTCT	CATGCTGCCTCCCGTAGGAGT	CCME	1 swab	8/20/08	FFO92CG	449	Healthy adults were recruited to donate samples on two consecutive days in June and again three months later on two consecutive days in September 2008. Volunteers were unrelated individuals of both sexes and most lived in Boulder, CO. Female subjects F1, F2, F3 and male subjects M1, M2, M3, M4, and M6 were 30-35 years old. Subject M5 was approximately 60 years old. The health status of the volunt…	CCME	TCAG	pyrosequencing	CCME	2008-2009	0	CGS-GL	FLX	Amplicon DNA concentrations were determined using the Quant-iT PicoGreen dsDNA reagent and kit (Invitrogen). Assays were carried out using 5-10 _l of cleaned PCR product in a total reaction volume of 200 _l in black, 96-well microtiter plates. Fluorescence was measured on a BioTek Synergy HT plate reader using the 480/520-nm excitation/emission filter pair. Following quantitation, cleaned amplico…	sample077	Bacterial Community Variation in Human Body Habitats Across Space and Time
M31Knel.140873	CGCTAGAACGCA	CATGCTGCCTCCCGTAGGAGT	CCME	1 swab	8/18/08	FFLHOYS	449	Healthy adults were recruited to donate samples on two consecutive days in June and again three months later on two consecutive days in September 2008. Volunteers were unrelated individuals of both sexes and most lived in Boulder, CO. Female subjects F1, F2, F3 and male subjects M1, M2, M3, M4, and M6 were 30-35 years old. Subject M5 was approximately 60 years old. The health status of the volunt…	CCME	TCAG	pyrosequencing	CCME	2008-2009	0	CGS-GL	FLX	Amplicon DNA concentrations were determined using the Quant-iT PicoGreen dsDNA reagent and kit (Invitrogen). Assays were carried out using 5-10 _l of cleaned PCR product in a total reaction volume of 200 _l in black, 96-well microtiter plates. Fluorescence was measured on a BioTek Synergy HT plate reader using the 480/520-nm excitation/emission filter pair. Following quantitation, cleaned amplico…	sample117	Bacterial Community Variation in Human Body Habitats Across Space and Time
M31Forl.140292	CGTACTAGACTG	CATGCTGCCTCCCGTAGGAGT	CCME	1 swab	8/18/08	FFLHOYS	449	Healthy adults were recruited to donate samples on two consecutive days in June and again three months later on two consecutive days in September 2008. Volunteers were unrelated individuals of both sexes and most lived in Boulder, CO. Female subjects F1, F2, F3 and male subjects M1, M2, M3, M4, and M6 were 30-35 years old. Subject M5 was approximately 60 years old. The health status of the volunt…	CCME	TCAG	pyrosequencing	CCME	2008-2009	0	CGS-GL	FLX	Amplicon DNA concentrations were determined using the Quant-iT PicoGreen dsDNA reagent and kit (Invitrogen). Assays were carried out using 5-10 _l of cleaned PCR product in a total reaction volume of 200 _l in black, 96-well microtiter plates. Fluorescence was measured on a BioTek Synergy HT plate reader using the 480/520-nm excitation/emission filter pair. Following quantitation, cleaned amplico…	sample131	Bacterial Community Variation in Human Body Habitats Across Space and Time
M53Uric.140515	TAGAGAGAGTGG	CATGCTGCCTCCCGTAGGAGT	CCME	1 swab	8/20/08	FKB0RMH	449	Healthy adults were recruited to donate samples on two consecutive days in June and again three months later on two consecutive days in September 2008. Volunteers were unrelated individuals of both sexes and most lived in Boulder, CO. Female subjects F1, F2, F3 and male subjects M1, M2, M3, M4, and M6 were 30-35 years old. Subject M5 was approximately 60 years old. The health status of the volunt…	CCME	TCAG	pyrosequencing	CCME	2008-2009	0	CGS-GL	FLX	Amplicon DNA concentrations were determined using the Quant-iT PicoGreen dsDNA reagent and kit (Invitrogen). Assays were carried out using 5-10 _l of cleaned PCR product in a total reaction volume of 200 _l in black, 96-well microtiter plates. Fluorescence was measured on a BioTek Synergy HT plate reader using the 480/520-nm excitation/emission filter pair. Following quantitation, cleaned amplico…	sample595	Bacterial variation in human body habitats across space and time
M31Tong.140808	CTACATCTAAGC	CATGCTGCCTCCCGTAGGAGT	CCME	1 swab	8/18/08	FFLHOYS	449	Healthy adults were recruited to donate samples on two consecutive days in June and again three months later on two consecutive days in September 2008. Volunteers were unrelated individuals of both sexes and most lived in Boulder, CO. Female subjects F1, F2, F3 and male subjects M1, M2, M3, M4, and M6 were 30-35 years old. Subject M5 was approximately 60 years old. The health status of the volunt…	CCME	TCAG	pyrosequencing	CCME	2008-2009	0	CGS-GL	FLX	Amplicon DNA concentrations were determined using the Quant-iT PicoGreen dsDNA reagent and kit (Invitrogen). Assays were carried out using 5-10 _l of cleaned PCR product in a total reaction volume of 200 _l in black, 96-well microtiter plates. Fluorescence was measured on a BioTek Synergy HT plate reader using the 480/520-nm excitation/emission filter pair. Following quantitation, cleaned amplico…	sample541	Bacterial Community Variation in Human Body Habitats Across Space and Time
M22Tong.140364	CGCAGCGGTATA	CATGCTGCCTCCCGTAGGAGT	CCME	1 swab	8/20/08	FFO92CG	449	Healthy adults were recruited to donate samples on two consecutive days in June and again three months later on two consecutive days in September 2008. Volunteers were unrelated individuals of both sexes and most lived in Boulder, CO. Female subjects F1, F2, F3 and male subjects M1, M2, M3, M4, and M6 were 30-35 years old. Subject M5 was approximately 60 years old. The health status of the volunt…	CCME	TCAG	pyrosequencing	CCME	2008-2009	0	CGS-GL	FLX	Amplicon DNA concentrations were determined using the Quant-iT PicoGreen dsDNA reagent and kit (Invitrogen). Assays were carried out using 5-10 _l of cleaned PCR product in a total reaction volume of 200 _l in black, 96-well microtiter plates. Fluorescence was measured on a BioTek Synergy HT plate reader using the 480/520-nm excitation/emission filter pair. Following quantitation, cleaned amplico…	sample538	Bacterial Community Variation in Human Body Habitats Across Space and Time
F12Forl.140305	AGTCACATCACT	CATGCTGCCTCCCGTAGGAGT	CCME	1 swab	8/18/08	FFLHOYS	449	Healthy adults were recruited to donate samples on two consecutive days in June and again three months later on two consecutive days in September 2008. Volunteers were unrelated individuals of both sexes and most lived in Boulder, CO. Female subjects F1, F2, F3 and male subjects M1, M2, M3, M4, and M6 were 30-35 years old. Subject M5 was approximately 60 years old. The health status of the volunt…	CCME	TCAG	pyrosequencing	CCME	2008-2009	0	CGS-GL	FLX	Amplicon DNA concentrations were determined using the Quant-iT PicoGreen dsDNA reagent and kit (Invitrogen). Assays were carried out using 5-10 _l of cleaned PCR product in a total reaction volume of 200 _l in black, 96-well microtiter plates. Fluorescence was measured on a BioTek Synergy HT plate reader using the 480/520-nm excitation/emission filter pair. Following quantitation, cleaned amplico…	sample122	Bacterial Community Variation in Human Body Habitats Across Space and Time
M43Plmr.140716	GTGAGGTCGCTA	CATGCTGCCTCCCGTAGGAGT	CCME	1 swab	11/14/08	FKB0RMH	449	Healthy adults were recruited to donate samples on two consecutive days in June and again three months later on two consecutive days in September 2008. Volunteers were unrelated individuals of both sexes and most lived in Boulder, CO. Female subjects F1, F2, F3 and male subjects M1, M2, M3, M4, and M6 were 30-35 years old. Subject M5 was approximately 60 years old. The health status of the volunt…	CCME	TCAG	pyrosequencing	CCME	2008-2009	0	CGS-GL	FLX	Amplicon DNA concentrations were determined using the Quant-iT PicoGreen dsDNA reagent and kit (Invitrogen). Assays were carried out using 5-10 _l of cleaned PCR product in a total reaction volume of 200 _l in black, 96-well microtiter plates. Fluorescence was measured on a BioTek Synergy HT plate reader using the 480/520-nm excitation/emission filter pair. Following quantitation, cleaned amplico…	sample438	Bacterial Community Variation in Human Body Habitats Across Space and Time
M23Knee.140621	GATCTATCCGAG	CATGCTGCCTCCCGTAGGAGT	CCME	1 swab	11/14/08	FKB0RMH	449	Healthy adults were recruited to donate samples on two consecutive days in June and again three months later on two consecutive days in September 2008. Volunteers were unrelated individuals of both sexes and most lived in Boulder, CO. Female subjects F1, F2, F3 and male subjects M1, M2, M3, M4, and M6 were 30-35 years old. Subject M5 was approximately 60 years old. The health status of the volunt…	CCME	TCAG	pyrosequencing	CCME	2008-2009	0	CGS-GL	FLX	Amplicon DNA concentrations were determined using the Quant-iT PicoGreen dsDNA reagent and kit (Invitrogen). Assays were carried out using 5-10 _l of cleaned PCR product in a total reaction volume of 200 _l in black, 96-well microtiter plates. Fluorescence was measured on a BioTek Synergy HT plate reader using the 480/520-nm excitation/emission filter pair. Following quantitation, cleaned amplico…	sample009	Bacterial Community Variation in Human Body Habitats Across Space and Time
M44Fotr.140394	TACACACATGGC	CATGCTGCCTCCCGTAGGAGT	CCME	1 swab	11/14/08	FKB0RMH	449	Healthy adults were recruited to donate samples on two consecutive days in June and again three months later on two consecutive days in September 2008. Volunteers were unrelated individuals of both sexes and most lived in Boulder, CO. Female subjects F1, F2, F3 and male subjects M1, M2, M3, M4, and M6 were 30-35 years old. Subject M5 was approximately 60 years old. The health status of the volunt…	CCME	TCAG	pyrosequencing	CCME	2008-2009	0	CGS-GL	FLX	Amplicon DNA concentrations were determined using the Quant-iT PicoGreen dsDNA reagent and kit (Invitrogen). Assays were carried out using 5-10 _l of cleaned PCR product in a total reaction volume of 200 _l in black, 96-well microtiter plates. Fluorescence was measured on a BioTek Synergy HT plate reader using the 480/520-nm excitation/emission filter pair. Following quantitation, cleaned amplico…	sample471	Bacterial Community Variation in Human Body Habitats Across Space and Time
M32Forr.140802	CTATCTAGCGAG	CATGCTGCCTCCCGTAGGAGT	CCME	1 swab	8/18/08	FFLHOYS	449	Healthy adults were recruited to donate samples on two consecutive days in June and again three months later on two consecutive days in September 2008. Volunteers were unrelated individuals of both sexes and most lived in Boulder, CO. Female subjects F1, F2, F3 and male subjects M1, M2, M3, M4, and M6 were 30-35 years old. Subject M5 was approximately 60 years old. The health status of the volunt…	CCME	TCAG	pyrosequencing	CCME	2008-2009	0	CGS-GL	FLX	Amplicon DNA concentrations were determined using the Quant-iT PicoGreen dsDNA reagent and kit (Invitrogen). Assays were carried out using 5-10 _l of cleaned PCR product in a total reaction volume of 200 _l in black, 96-well microtiter plates. Fluorescence was measured on a BioTek Synergy HT plate reader using the 480/520-nm excitation/emission filter pair. Following quantitation, cleaned amplico…	sample354	Bacterial Community Variation in Human Body Habitats Across Space and Time
F31Pinl.140395	GCAGTTCATATC	CATGCTGCCTCCCGTAGGAGT	CCME	1 swab	8/20/08	FFO92CG	449	Healthy adults were recruited to donate samples on two consecutive days in June and again three months later on two consecutive days in September 2008. Volunteers were unrelated individuals of both sexes and most lived in Boulder, CO. Female subjects F1, F2, F3 and male subjects M1, M2, M3, M4, and M6 were 30-35 years old. Subject M5 was approximately 60 years old. The health status of the volunt…	CCME	TCAG	pyrosequencing	CCME	2008-2009	0	CGS-GL	FLX	Amplicon DNA concentrations were determined using the Quant-iT PicoGreen dsDNA reagent and kit (Invitrogen). Assays were carried out using 5-10 _l of cleaned PCR product in a total reaction volume of 200 _l in black, 96-well microtiter plates. Fluorescence was measured on a BioTek Synergy HT plate reader using the 480/520-nm excitation/emission filter pair. Following quantitation, cleaned amplico…	sample166	Bacterial Community Variation in Human Body Habitats Across Space and Time
F14Fotl.140552	GAGTGAGTACAA	CATGCTGCCTCCCGTAGGAGT	CCME	1 swab	11/14/08	FKB0RMH	449	Healthy adults were recruited to donate samples on two consecutive days in June and again three months later on two consecutive days in September 2008. Volunteers were unrelated individuals of both sexes and most lived in Boulder, CO. Female subjects F1, F2, F3 and male subjects M1, M2, M3, M4, and M6 were 30-35 years old. Subject M5 was approximately 60 years old. The health status of the volunt…	CCME	TCAG	pyrosequencing	CCME	2008-2009	0	CGS-GL	FLX	Amplicon DNA concentrations were determined using the Quant-iT PicoGreen dsDNA reagent and kit (Invitrogen). Assays were carried out using 5-10 _l of cleaned PCR product in a total reaction volume of 200 _l in black, 96-well microtiter plates. Fluorescence was measured on a BioTek Synergy HT plate reader using the 480/520-nm excitation/emission filter pair. Following quantitation, cleaned amplico…	sample224	Bacterial Community Variation in Human Body Habitats Across Space and Time
M32Plml.140507	CTCTCTACCTGT	CATGCTGCCTCCCGTAGGAGT	CCME	1 swab	8/18/08	FFLHOYS	449	Healthy adults were recruited to donate samples on two consecutive days in June and again three months later on two consecutive days in September 2008. Volunteers were unrelated individuals of both sexes and most lived in Boulder, CO. Female subjects F1, F2, F3 and male subjects M1, M2, M3, M4, and M6 were 30-35 years old. Subject M5 was approximately 60 years old. The health status of the volunt…	CCME	TCAG	pyrosequencing	CCME	2008-2009	0	CGS-GL	FLX	Amplicon DNA concentrations were determined using the Quant-iT PicoGreen dsDNA reagent and kit (Invitrogen). Assays were carried out using 5-10 _l of cleaned PCR product in a total reaction volume of 200 _l in black, 96-well microtiter plates. Fluorescence was measured on a BioTek Synergy HT plate reader using the 480/520-nm excitation/emission filter pair. Following quantitation, cleaned amplico…	sample210	Bacterial Community Variation in Human Body Habitats Across Space and Time
F11Fotr.140431	AGCTATCCACGA	CATGCTGCCTCCCGTAGGAGT	CCME	1 swab	8/18/08	FFLHOYS	449	Healthy adults were recruited to donate samples on two consecutive days in June and again three months later on two consecutive days in September 2008. Volunteers were unrelated individuals of both sexes and most lived in Boulder, CO. Female subjects F1, F2, F3 and male subjects M1, M2, M3, M4, and M6 were 30-35 years old. Subject M5 was approximately 60 years old. The health status of the volunt…	CCME	TCAG	pyrosequencing	CCME	2008-2009	0	CGS-GL	FLX	Amplicon DNA concentrations were determined using the Quant-iT PicoGreen dsDNA reagent and kit (Invitrogen). Assays were carried out using 5-10 _l of cleaned PCR product in a total reaction volume of 200 _l in black, 96-well microtiter plates. Fluorescence was measured on a BioTek Synergy HT plate reader using the 480/520-nm excitation/emission filter pair. Following quantitation, cleaned amplico…	sample444	Bacterial Community Variation in Human Body Habitats Across Space and Time
F12Fcsp.140694	AGTACTGCAGGC	CATGCTGCCTCCCGTAGGAGT	CCME	1 swab	8/18/08	FFLHOYS	449	Healthy adults were recruited to donate samples on two consecutive days in June and again three months later on two consecutive days in September 2008. Volunteers were unrelated individuals of both sexes and most lived in Boulder, CO. Female subjects F1, F2, F3 and male subjects M1, M2, M3, M4, and M6 were 30-35 years old. Subject M5 was approximately 60 years old. The health status of the volunt…	CCME	TCAG	pyrosequencing	CCME	2008-2009	0	CGS-GL	FLX	Amplicon DNA concentrations were determined using the Quant-iT PicoGreen dsDNA reagent and kit (Invitrogen). Assays were carried out using 5-10 _l of cleaned PCR product in a total reaction volume of 200 _l in black, 96-well microtiter plates. Fluorescence was measured on a BioTek Synergy HT plate reader using the 480/520-nm excitation/emission filter pair. Following quantitation, cleaned amplico…	sample478	Bacterial Community Variation in Human Body Habitats Across Space and Time
F24Nost.140792	GCTAGATGCCAG	CATGCTGCCTCCCGTAGGAGT	CCME	1 swab	11/14/08	FKB0RMH	449	Healthy adults were recruited to donate samples on two consecutive days in June and again three months later on two consecutive days in September 2008. Volunteers were unrelated individuals of both sexes and most lived in Boulder, CO. Female subjects F1, F2, F3 and male subjects M1, M2, M3, M4, and M6 were 30-35 years old. Subject M5 was approximately 60 years old. The health status of the volunt…	CCME	TCAG	pyrosequencing	CCME	2008-2009	0	CGS-GL	FLX	Amplicon DNA concentrations were determined using the Quant-iT PicoGreen dsDNA reagent and kit (Invitrogen). Assays were carried out using 5-10 _l of cleaned PCR product in a total reaction volume of 200 _l in black, 96-well microtiter plates. Fluorescence was measured on a BioTek Synergy HT plate reader using the 480/520-nm excitation/emission filter pair. Following quantitation, cleaned amplico…	sample282	Bacterial Community Variation in Human Body Habitats Across Space and Time
F12Forr.140302	AGTCCATAGCTG	CATGCTGCCTCCCGTAGGAGT	CCME	1 swab	8/18/08	FFLHOYS	449	Healthy adults were recruited to donate samples on two consecutive days in June and again three months later on two consecutive days in September 2008. Volunteers were unrelated individuals of both sexes and most lived in Boulder, CO. Female subjects F1, F2, F3 and male subjects M1, M2, M3, M4, and M6 were 30-35 years old. Subject M5 was approximately 60 years old. The health status of the volunt…	CCME	TCAG	pyrosequencing	CCME	2008-2009	0	CGS-GL	FLX	Amplicon DNA concentrations were determined using the Quant-iT PicoGreen dsDNA reagent and kit (Invitrogen). Assays were carried out using 5-10 _l of cleaned PCR product in a total reaction volume of 200 _l in black, 96-well microtiter plates. Fluorescence was measured on a BioTek Synergy HT plate reader using the 480/520-nm excitation/emission filter pair. Following quantitation, cleaned amplico…	sample344	Bacterial Community Variation in Human Body Habitats Across Space and Time
F34Frhd.140568	GTCGTGTGTCAA	CATGCTGCCTCCCGTAGGAGT	CCME	1 swab	11/14/08	FKB0RMH	449	Healthy adults were recruited to donate samples on two consecutive days in June and again three months later on two consecutive days in September 2008. Volunteers were unrelated individuals of both sexes and most lived in Boulder, CO. Female subjects F1, F2, F3 and male subjects M1, M2, M3, M4, and M6 were 30-35 years old. Subject M5 was approximately 60 years old. The health status of the volunt…	CCME	TCAG	pyrosequencing	CCME	2008-2009	0	CGS-GL	FLX	Amplicon DNA concentrations were determined using the Quant-iT PicoGreen dsDNA reagent and kit (Invitrogen). Assays were carried out using 5-10 _l of cleaned PCR product in a total reaction volume of 200 _l in black, 96-well microtiter plates. Fluorescence was measured on a BioTek Synergy HT plate reader using the 480/520-nm excitation/emission filter pair. Following quantitation, cleaned amplico…	sample044	Bacterial Community Variation in Human Body Habitats Across Space and Time
M44Ewax.140411	TACAGATGGCTC	CATGCTGCCTCCCGTAGGAGT	CCME	1 swab	11/14/08	FKB0RMH	449	Healthy adults were recruited to donate samples on two consecutive days in June and again three months later on two consecutive days in September 2008. Volunteers were unrelated individuals of both sexes and most lived in Boulder, CO. Female subjects F1, F2, F3 and male subjects M1, M2, M3, M4, and M6 were 30-35 years old. Subject M5 was approximately 60 years old. The health status of the volunt…	CCME	TCAG	pyrosequencing	CCME	2008-2009	0	CGS-GL	FLX	Amplicon DNA concentrations were determined using the Quant-iT PicoGreen dsDNA reagent and kit (Invitrogen). Assays were carried out using 5-10 _l of cleaned PCR product in a total reaction volume of 200 _l in black, 96-well microtiter plates. Fluorescence was measured on a BioTek Synergy HT plate reader using the 480/520-nm excitation/emission filter pair. Following quantitation, cleaned amplico…	sample310	Bacterial Community Variation in Human Body Habitats Across Space and Time
F24Plml.140452	GCGTTACACACA	CATGCTGCCTCCCGTAGGAGT	CCME	1 swab	11/14/08	FKB0RMH	449	Healthy adults were recruited to donate samples on two consecutive days in June and again three months later on two consecutive days in September 2008. Volunteers were unrelated individuals of both sexes and most lived in Boulder, CO. Female subjects F1, F2, F3 and male subjects M1, M2, M3, M4, and M6 were 30-35 years old. Subject M5 was approximately 60 years old. The health status of the volunt…	CCME	TCAG	pyrosequencing	CCME	2008-2009	0	CGS-GL	FLX	Amplicon DNA concentrations were determined using the Quant-iT PicoGreen dsDNA reagent and kit (Invitrogen). Assays were carried out using 5-10 _l of cleaned PCR product in a total reaction volume of 200 _l in black, 96-well microtiter plates. Fluorescence was measured on a BioTek Synergy HT plate reader using the 480/520-nm excitation/emission filter pair. Following quantitation, cleaned amplico…	sample196	Bacterial Community Variation in Human Body Habitats Across Space and Time
F14Knee.140634	GAGTATGCAGCC	CATGCTGCCTCCCGTAGGAGT	CCME	1 swab	11/14/08	FKB0RMH	449	Healthy adults were recruited to donate samples on two consecutive days in June and again three months later on two consecutive days in September 2008. Volunteers were unrelated individuals of both sexes and most lived in Boulder, CO. Female subjects F1, F2, F3 and male subjects M1, M2, M3, M4, and M6 were 30-35 years old. Subject M5 was approximately 60 years old. The health status of the volunt…	CCME	TCAG	pyrosequencing	CCME	2008-2009	0	CGS-GL	FLX	Amplicon DNA concentrations were determined using the Quant-iT PicoGreen dsDNA reagent and kit (Invitrogen). Assays were carried out using 5-10 _l of cleaned PCR product in a total reaction volume of 200 _l in black, 96-well microtiter plates. Fluorescence was measured on a BioTek Synergy HT plate reader using the 480/520-nm excitation/emission filter pair. Following quantitation, cleaned amplico…	sample002	Bacterial Community Variation in Human Body Habitats Across Space and Time
M53Plmr.140520	TACGCGCTGAGA	CATGCTGCCTCCCGTAGGAGT	CCME	1 swab	11/14/08	FKB0RMH	449	Healthy adults were recruited to donate samples on two consecutive days in June and again three months later on two consecutive days in September 2008. Volunteers were unrelated individuals of both sexes and most lived in Boulder, CO. Female subjects F1, F2, F3 and male subjects M1, M2, M3, M4, and M6 were 30-35 years old. Subject M5 was approximately 60 years old. The health status of the volunt…	CCME	TCAG	pyrosequencing	CCME	2008-2009	0	CGS-GL	FLX	Amplicon DNA concentrations were determined using the Quant-iT PicoGreen dsDNA reagent and kit (Invitrogen). Assays were carried out using 5-10 _l of cleaned PCR product in a total reaction volume of 200 _l in black, 96-well microtiter plates. Fluorescence was measured on a BioTek Synergy HT plate reader using the 480/520-nm excitation/emission filter pair. Following quantitation, cleaned amplico…	sample440	Bacterial Community Variation in Human Body Habitats Across Space and Time
F22Mout.140788	CACATTGTGAGC	CATGCTGCCTCCCGTAGGAGT	CCME	1 swab	8/18/08	FFLHOYS	449	Healthy adults were recruited to donate samples on two consecutive days in June and again three months later on two consecutive days in September 2008. Volunteers were unrelated individuals of both sexes and most lived in Boulder, CO. Female subjects F1, F2, F3 and male subjects M1, M2, M3, M4, and M6 were 30-35 years old. Subject M5 was approximately 60 years old. The health status of the volunt…	CCME	TCAG	pyrosequencing	CCME	2008-2009	0	CGS-GL	FLX	Amplicon DNA concentrations were determined using the Quant-iT PicoGreen dsDNA reagent and kit (Invitrogen). Assays were carried out using 5-10 _l of cleaned PCR product in a total reaction volume of 200 _l in black, 96-well microtiter plates. Fluorescence was measured on a BioTek Synergy HT plate reader using the 480/520-nm excitation/emission filter pair. Following quantitation, cleaned amplico…	sample256	Bacterial Community Variation in Human Body Habitats Across Space and Time
F33Nost.140487	GTATGACTGGCT	CATGCTGCCTCCCGTAGGAGT	CCME	1 swab	11/14/08	FKB0RMH	449	Healthy adults were recruited to donate samples on two consecutive days in June and again three months later on two consecutive days in September 2008. Volunteers were unrelated individuals of both sexes and most lived in Boulder, CO. Female subjects F1, F2, F3 and male subjects M1, M2, M3, M4, and M6 were 30-35 years old. Subject M5 was approximately 60 years old. The health status of the volunt…	CCME	TCAG	pyrosequencing	CCME	2008-2009	0	CGS-GL	FLX	Amplicon DNA concentrations were determined using the Quant-iT PicoGreen dsDNA reagent and kit (Invitrogen). Assays were carried out using 5-10 _l of cleaned PCR product in a total reaction volume of 200 _l in black, 96-well microtiter plates. Fluorescence was measured on a BioTek Synergy HT plate reader using the 480/520-nm excitation/emission filter pair. Following quantitation, cleaned amplico…	sample283	Bacterial Community Variation in Human Body Habitats Across Space and Time
F13Fotr.140798	GACTTCAGTGTG	CATGCTGCCTCCCGTAGGAGT	CCME	1 swab	11/14/08	FKB0RMH	449	Healthy adults were recruited to donate samples on two consecutive days in June and again three months later on two consecutive days in September 2008. Volunteers were unrelated individuals of both sexes and most lived in Boulder, CO. Female subjects F1, F2, F3 and male subjects M1, M2, M3, M4, and M6 were 30-35 years old. Subject M5 was approximately 60 years old. The health status of the volunt…	CCME	TCAG	pyrosequencing	CCME	2008-2009	0	CGS-GL	FLX	Amplicon DNA concentrations were determined using the Quant-iT PicoGreen dsDNA reagent and kit (Invitrogen). Assays were carried out using 5-10 _l of cleaned PCR product in a total reaction volume of 200 _l in black, 96-well microtiter plates. Fluorescence was measured on a BioTek Synergy HT plate reader using the 480/520-nm excitation/emission filter pair. Following quantitation, cleaned amplico…	sample446	Bacterial Community Variation in Human Body Habitats Across Space and Time
F23Frhd.140622	GCATGTGCATGT	CATGCTGCCTCCCGTAGGAGT	CCME	1 swab	11/14/08	FKB0RMH	449	Healthy adults were recruited to donate samples on two consecutive days in June and again three months later on two consecutive days in September 2008. Volunteers were unrelated individuals of both sexes and most lived in Boulder, CO. Female subjects F1, F2, F3 and male subjects M1, M2, M3, M4, and M6 were 30-35 years old. Subject M5 was approximately 60 years old. The health status of the volunt…	CCME	TCAG	pyrosequencing	CCME	2008-2009	0	CGS-GL	FLX	Amplicon DNA concentrations were determined using the Quant-iT PicoGreen dsDNA reagent and kit (Invitrogen). Assays were carried out using 5-10 _l of cleaned PCR product in a total reaction volume of 200 _l in black, 96-well microtiter plates. Fluorescence was measured on a BioTek Synergy HT plate reader using the 480/520-nm excitation/emission filter pair. Following quantitation, cleaned amplico…	sample039	Bacterial Community Variation in Human Body Habitats Across Space and Time
M21Plmr.140842	CATCTGTAGCGA	CATGCTGCCTCCCGTAGGAGT	CCME	1 swab	8/20/08	FFO92CG	449	Healthy adults were recruited to donate samples on two consecutive days in June and again three months later on two consecutive days in September 2008. Volunteers were unrelated individuals of both sexes and most lived in Boulder, CO. Female subjects F1, F2, F3 and male subjects M1, M2, M3, M4, and M6 were 30-35 years old. Subject M5 was approximately 60 years old. The health status of the volunt…	CCME	TCAG	pyrosequencing	CCME	2008-2009	0	CGS-GL	FLX	Amplicon DNA concentrations were determined using the Quant-iT PicoGreen dsDNA reagent and kit (Invitrogen). Assays were carried out using 5-10 _l of cleaned PCR product in a total reaction volume of 200 _l in black, 96-well microtiter plates. Fluorescence was measured on a BioTek Synergy HT plate reader using the 480/520-nm excitation/emission filter pair. Following quantitation, cleaned amplico…	sample428	Bacterial Community Variation in Human Body Habitats Across Space and Time
M54Nost.140835	TAGCCTCTCTGC	CATGCTGCCTCCCGTAGGAGT	CCME	1 swab	11/14/08	FKB0RMH	449	Healthy adults were recruited to donate samples on two consecutive days in June and again three months later on two consecutive days in September 2008. Volunteers were unrelated individuals of both sexes and most lived in Boulder, CO. Female subjects F1, F2, F3 and male subjects M1, M2, M3, M4, and M6 were 30-35 years old. Subject M5 was approximately 60 years old. The health status of the volunt…	CCME	TCAG	pyrosequencing	CCME	2008-2009	0	CGS-GL	FLX	Amplicon DNA concentrations were determined using the Quant-iT PicoGreen dsDNA reagent and kit (Invitrogen). Assays were carried out using 5-10 _l of cleaned PCR product in a total reaction volume of 200 _l in black, 96-well microtiter plates. Fluorescence was measured on a BioTek Synergy HT plate reader using the 480/520-nm excitation/emission filter pair. Following quantitation, cleaned amplico…	sample294	Bacterial Community Variation in Human Body Habitats Across Space and Time
F31Frhd.140832	GATGTGAGCGCT	CATGCTGCCTCCCGTAGGAGT	CCME	1 swab	8/20/08	FFO92CG	449	Healthy adults were recruited to donate samples on two consecutive days in June and again three months later on two consecutive days in September 2008. Volunteers were unrelated individuals of both sexes and most lived in Boulder, CO. Female subjects F1, F2, F3 and male subjects M1, M2, M3, M4, and M6 were 30-35 years old. Subject M5 was approximately 60 years old. The health status of the volunt…	CCME	TCAG	pyrosequencing	CCME	2008-2009	0	CGS-GL	FLX	Amplicon DNA concentrations were determined using the Quant-iT PicoGreen dsDNA reagent and kit (Invitrogen). Assays were carried out using 5-10 _l of cleaned PCR product in a total reaction volume of 200 _l in black, 96-well microtiter plates. Fluorescence was measured on a BioTek Synergy HT plate reader using the 480/520-nm excitation/emission filter pair. Following quantitation, cleaned amplico…	sample041	Bacterial Community Variation in Human Body Habitats Across Space and Time
F21Mout.140380	ATCTTAGACTGC	CATGCTGCCTCCCGTAGGAGT	CCME	1 swab	8/18/08	FFLHOYS	449	Healthy adults were recruited to donate samples on two consecutive days in June and again three months later on two consecutive days in September 2008. Volunteers were unrelated individuals of both sexes and most lived in Boulder, CO. Female subjects F1, F2, F3 and male subjects M1, M2, M3, M4, and M6 were 30-35 years old. Subject M5 was approximately 60 years old. The health status of the volunt…	CCME	TCAG	pyrosequencing	CCME	2008-2009	0	CGS-GL	FLX	Amplicon DNA concentrations were determined using the Quant-iT PicoGreen dsDNA reagent and kit (Invitrogen). Assays were carried out using 5-10 _l of cleaned PCR product in a total reaction volume of 200 _l in black, 96-well microtiter plates. Fluorescence was measured on a BioTek Synergy HT plate reader using the 480/520-nm excitation/emission filter pair. Following quantitation, cleaned amplico…	sample255	Bacterial Community Variation in Human Body Habitats Across Space and Time
M41Forr.140728	CTTAGCACATCA	CATGCTGCCTCCCGTAGGAGT	CCME	1 swab	8/20/08	FFO92CG	449	Healthy adults were recruited to donate samples on two consecutive days in June and again three months later on two consecutive days in September 2008. Volunteers were unrelated individuals of both sexes and most lived in Boulder, CO. Female subjects F1, F2, F3 and male subjects M1, M2, M3, M4, and M6 were 30-35 years old. Subject M5 was approximately 60 years old. The health status of the volunt…	CCME	TCAG	pyrosequencing	CCME	2008-2009	0	CGS-GL	FLX	Amplicon DNA concentrations were determined using the Quant-iT PicoGreen dsDNA reagent and kit (Invitrogen). Assays were carried out using 5-10 _l of cleaned PCR product in a total reaction volume of 200 _l in black, 96-well microtiter plates. Fluorescence was measured on a BioTek Synergy HT plate reader using the 480/520-nm excitation/emission filter pair. Following quantitation, cleaned amplico…	sample355	Bacterial Community Variation in Human Body Habitats Across Space and Time
M21Glns.140311	CAGTGCATATGC	CATGCTGCCTCCCGTAGGAGT	CCME	1 swab	8/20/08	FFO92CG	449	Healthy adults were recruited to donate samples on two consecutive days in June and again three months later on two consecutive days in September 2008. Volunteers were unrelated individuals of both sexes and most lived in Boulder, CO. Female subjects F1, F2, F3 and male subjects M1, M2, M3, M4, and M6 were 30-35 years old. Subject M5 was approximately 60 years old. The health status of the volunt…	CCME	TCAG	pyrosequencing	CCME	2008-2009	0	CGS-GL	FLX	Amplicon DNA concentrations were determined using the Quant-iT PicoGreen dsDNA reagent and kit (Invitrogen). Assays were carried out using 5-10 _l of cleaned PCR product in a total reaction volume of 200 _l in black, 96-well microtiter plates. Fluorescence was measured on a BioTek Synergy HT plate reader using the 480/520-nm excitation/emission filter pair. Following quantitation, cleaned amplico…	sample067	Bacterial Community Variation in Human Body Habitats Across Space and Time
F12Aptr.140530	AGCTTGACAGCT	CATGCTGCCTCCCGTAGGAGT	CCME	1 swab	8/18/08	FFLHOYS	449	Healthy adults were recruited to donate samples on two consecutive days in June and again three months later on two consecutive days in September 2008. Volunteers were unrelated individuals of both sexes and most lived in Boulder, CO. Female subjects F1, F2, F3 and male subjects M1, M2, M3, M4, and M6 were 30-35 years old. Subject M5 was approximately 60 years old. The health status of the volunt…	CCME	TCAG	pyrosequencing	CCME	2008-2009	0	CGS-GL	FLX	Amplicon DNA concentrations were determined using the Quant-iT PicoGreen dsDNA reagent and kit (Invitrogen). Assays were carried out using 5-10 _l of cleaned PCR product in a total reaction volume of 200 _l in black, 96-well microtiter plates. Fluorescence was measured on a BioTek Synergy HT plate reader using the 480/520-nm excitation/emission filter pair. Following quantitation, cleaned amplico…	sample316	Bacterial Community Variation in Human Body Habitats Across Space and Time
M11Pinl.140316	ACATTCAGCGCA	CATGCTGCCTCCCGTAGGAGT	CCME	1 swab	8/18/08	FFLHOYS	449	Healthy adults were recruited to donate samples on two consecutive days in June and again three months later on two consecutive days in September 2008. Volunteers were unrelated individuals of both sexes and most lived in Boulder, CO. Female subjects F1, F2, F3 and male subjects M1, M2, M3, M4, and M6 were 30-35 years old. Subject M5 was approximately 60 years old. The health status of the volunt…	CCME	TCAG	pyrosequencing	CCME	2008-2009	0	CGS-GL	FLX	Amplicon DNA concentrations were determined using the Quant-iT PicoGreen dsDNA reagent and kit (Invitrogen). Assays were carried out using 5-10 _l of cleaned PCR product in a total reaction volume of 200 _l in black, 96-well microtiter plates. Fluorescence was measured on a BioTek Synergy HT plate reader using the 480/520-nm excitation/emission filter pair. Following quantitation, cleaned amplico…	sample168	Bacterial Community Variation in Human Body Habitats Across Space and Time
F33Ewax.140872	GTCACGACTATT	CATGCTGCCTCCCGTAGGAGT	CCME	1 swab	11/14/08	FKB0RMH	449	Healthy adults were recruited to donate samples on two consecutive days in June and again three months later on two consecutive days in September 2008. Volunteers were unrelated individuals of both sexes and most lived in Boulder, CO. Female subjects F1, F2, F3 and male subjects M1, M2, M3, M4, and M6 were 30-35 years old. Subject M5 was approximately 60 years old. The health status of the volunt…	CCME	TCAG	pyrosequencing	CCME	2008-2009	0	CGS-GL	FLX	Amplicon DNA concentrations were determined using the Quant-iT PicoGreen dsDNA reagent and kit (Invitrogen). Assays were carried out using 5-10 _l of cleaned PCR product in a total reaction volume of 200 _l in black, 96-well microtiter plates. Fluorescence was measured on a BioTek Synergy HT plate reader using the 480/520-nm excitation/emission filter pair. Following quantitation, cleaned amplico…	sample301	Bacterial Community Variation in Human Body Habitats Across Space and Time
M31Plml.140743	CGTGTGATCAGG	CATGCTGCCTCCCGTAGGAGT	CCME	1 swab	8/18/08	FFLHOYS	449	Healthy adults were recruited to donate samples on two consecutive days in June and again three months later on two consecutive days in September 2008. Volunteers were unrelated individuals of both sexes and most lived in Boulder, CO. Female subjects F1, F2, F3 and male subjects M1, M2, M3, M4, and M6 were 30-35 years old. Subject M5 was approximately 60 years old. The health status of the volunt…	CCME	TCAG	pyrosequencing	CCME	2008-2009	0	CGS-GL	FLX	Amplicon DNA concentrations were determined using the Quant-iT PicoGreen dsDNA reagent and kit (Invitrogen). Assays were carried out using 5-10 _l of cleaned PCR product in a total reaction volume of 200 _l in black, 96-well microtiter plates. Fluorescence was measured on a BioTek Synergy HT plate reader using the 480/520-nm excitation/emission filter pair. Following quantitation, cleaned amplico…	sample209	Bacterial Community Variation in Human Body Habitats Across Space and Time
F13Knee.140670	GACTGTCATGCA	CATGCTGCCTCCCGTAGGAGT	CCME	1 swab	11/14/08	FKB0RMH	449	Healthy adults were recruited to donate samples on two consecutive days in June and again three months later on two consecutive days in September 2008. Volunteers were unrelated individuals of both sexes and most lived in Boulder, CO. Female subjects F1, F2, F3 and male subjects M1, M2, M3, M4, and M6 were 30-35 years old. Subject M5 was approximately 60 years old. The health status of the volunt…	CCME	TCAG	pyrosequencing	CCME	2008-2009	0	CGS-GL	FLX	Amplicon DNA concentrations were determined using the Quant-iT PicoGreen dsDNA reagent and kit (Invitrogen). Assays were carried out using 5-10 _l of cleaned PCR product in a total reaction volume of 200 _l in black, 96-well microtiter plates. Fluorescence was measured on a BioTek Synergy HT plate reader using the 480/520-nm excitation/emission filter pair. Following quantitation, cleaned amplico…	sample001	Bacterial Community Variation in Human Body Habitats Across Space and Time
F14Nost.140522	GAGTAGCTCGTG	CATGCTGCCTCCCGTAGGAGT	CCME	1 swab	11/14/08	FKB0RMH	449	Healthy adults were recruited to donate samples on two consecutive days in June and again three months later on two consecutive days in September 2008. Volunteers were unrelated individuals of both sexes and most lived in Boulder, CO. Female subjects F1, F2, F3 and male subjects M1, M2, M3, M4, and M6 were 30-35 years old. Subject M5 was approximately 60 years old. The health status of the volunt…	CCME	TCAG	pyrosequencing	CCME	2008-2009	0	CGS-GL	FLX	Amplicon DNA concentrations were determined using the Quant-iT PicoGreen dsDNA reagent and kit (Invitrogen). Assays were carried out using 5-10 _l of cleaned PCR product in a total reaction volume of 200 _l in black, 96-well microtiter plates. Fluorescence was measured on a BioTek Synergy HT plate reader using the 480/520-nm excitation/emission filter pair. Following quantitation, cleaned amplico…	sample280	Bacterial Community Variation in Human Body Habitats Across Space and Time
M54Tong.140619	TAGGTATCTCAC	CATGCTGCCTCCCGTAGGAGT	CCME	1 swab	11/14/08	FKB0RMH	449	Healthy adults were recruited to donate samples on two consecutive days in June and again three months later on two consecutive days in September 2008. Volunteers were unrelated individuals of both sexes and most lived in Boulder, CO. Female subjects F1, F2, F3 and male subjects M1, M2, M3, M4, and M6 were 30-35 years old. Subject M5 was approximately 60 years old. The health status of the volunt…	CCME	TCAG	pyrosequencing	CCME	2008-2009	0	CGS-GL	FLX	Amplicon DNA concentrations were determined using the Quant-iT PicoGreen dsDNA reagent and kit (Invitrogen). Assays were carried out using 5-10 _l of cleaned PCR product in a total reaction volume of 200 _l in black, 96-well microtiter plates. Fluorescence was measured on a BioTek Synergy HT plate reader using the 480/520-nm excitation/emission filter pair. Following quantitation, cleaned amplico…	sample550	Bacterial Community Variation in Human Body Habitats Across Space and Time
F12Hair.140386	AGTCTCGCATAT	CATGCTGCCTCCCGTAGGAGT	CCME	1 swab	8/18/08	FFLHOYS	449	Healthy adults were recruited to donate samples on two consecutive days in June and again three months later on two consecutive days in September 2008. Volunteers were unrelated individuals of both sexes and most lived in Boulder, CO. Female subjects F1, F2, F3 and male subjects M1, M2, M3, M4, and M6 were 30-35 years old. Subject M5 was approximately 60 years old. The health status of the volunt…	CCME	TCAG	pyrosequencing	CCME	2008-2009	0	CGS-GL	FLX	Amplicon DNA concentrations were determined using the Quant-iT PicoGreen dsDNA reagent and kit (Invitrogen). Assays were carried out using 5-10 _l of cleaned PCR product in a total reaction volume of 200 _l in black, 96-well microtiter plates. Fluorescence was measured on a BioTek Synergy HT plate reader using the 480/520-nm excitation/emission filter pair. Following quantitation, cleaned amplico…	sample074	Bacterial Community Variation in Human Body Habitats Across Space and Time
M64Frhd.140834	TCACTGGCAGTA	CATGCTGCCTCCCGTAGGAGT	CCME	1 swab	11/14/08	FKB0RMH	449	Healthy adults were recruited to donate samples on two consecutive days in June and again three months later on two consecutive days in September 2008. Volunteers were unrelated individuals of both sexes and most lived in Boulder, CO. Female subjects F1, F2, F3 and male subjects M1, M2, M3, M4, and M6 were 30-35 years old. Subject M5 was approximately 60 years old. The health status of the volunt…	CCME	TCAG	pyrosequencing	CCME	2008-2009	0	CGS-GL	FLX	Amplicon DNA concentrations were determined using the Quant-iT PicoGreen dsDNA reagent and kit (Invitrogen). Assays were carried out using 5-10 _l of cleaned PCR product in a total reaction volume of 200 _l in black, 96-well microtiter plates. Fluorescence was measured on a BioTek Synergy HT plate reader using the 480/520-nm excitation/emission filter pair. Following quantitation, cleaned amplico…	sample064	Bacterial Community Variation in Human Body Habitats Across Space and Time
M32Ewxr.140697	CTAGGTCACTAG	CATGCTGCCTCCCGTAGGAGT	CCME	1 swab	8/18/08	FFLHOYS	449	Healthy adults were recruited to donate samples on two consecutive days in June and again three months later on two consecutive days in September 2008. Volunteers were unrelated individuals of both sexes and most lived in Boulder, CO. Female subjects F1, F2, F3 and male subjects M1, M2, M3, M4, and M6 were 30-35 years old. Subject M5 was approximately 60 years old. The health status of the volunt…	CCME	TCAG	pyrosequencing	CCME	2008-2009	0	CGS-GL	FLX	Amplicon DNA concentrations were determined using the Quant-iT PicoGreen dsDNA reagent and kit (Invitrogen). Assays were carried out using 5-10 _l of cleaned PCR product in a total reaction volume of 200 _l in black, 96-well microtiter plates. Fluorescence was measured on a BioTek Synergy HT plate reader using the 480/520-nm excitation/emission filter pair. Following quantitation, cleaned amplico…	sample409	Bacterial Community Variation in Human Body Habitats Across Space and Time
M31Fcsp.140824	CGTAAGTCTACT	CATGCTGCCTCCCGTAGGAGT	CCME	1 swab	8/18/08	FFLHOYS	449	Healthy adults were recruited to donate samples on two consecutive days in June and again three months later on two consecutive days in September 2008. Volunteers were unrelated individuals of both sexes and most lived in Boulder, CO. Female subjects F1, F2, F3 and male subjects M1, M2, M3, M4, and M6 were 30-35 years old. Subject M5 was approximately 60 years old. The health status of the volunt…	CCME	TCAG	pyrosequencing	CCME	2008-2009	0	CGS-GL	FLX	Amplicon DNA concentrations were determined using the Quant-iT PicoGreen dsDNA reagent and kit (Invitrogen). Assays were carried out using 5-10 _l of cleaned PCR product in a total reaction volume of 200 _l in black, 96-well microtiter plates. Fluorescence was measured on a BioTek Synergy HT plate reader using the 480/520-nm excitation/emission filter pair. Following quantitation, cleaned amplico…	sample506	Bacterial Community Variation in Human Body Habitats Across Space and Time
M22Forr.140708	CGAATCGACACT	CATGCTGCCTCCCGTAGGAGT	CCME	1 swab	8/20/08	FFO92CG	449	Healthy adults were recruited to donate samples on two consecutive days in June and again three months later on two consecutive days in September 2008. Volunteers were unrelated individuals of both sexes and most lived in Boulder, CO. Female subjects F1, F2, F3 and male subjects M1, M2, M3, M4, and M6 were 30-35 years old. Subject M5 was approximately 60 years old. The health status of the volunt…	CCME	TCAG	pyrosequencing	CCME	2008-2009	0	CGS-GL	FLX	Amplicon DNA concentrations were determined using the Quant-iT PicoGreen dsDNA reagent and kit (Invitrogen). Assays were carried out using 5-10 _l of cleaned PCR product in a total reaction volume of 200 _l in black, 96-well microtiter plates. Fluorescence was measured on a BioTek Synergy HT plate reader using the 480/520-nm excitation/emission filter pair. Following quantitation, cleaned amplico…	sample352	Bacterial Community Variation in Human Body Habitats Across Space and Time
M63Uric.140617	TCAATCTAGCGT	CATGCTGCCTCCCGTAGGAGT	CCME	1 swab	8/20/08	FKB0RMH	449	Healthy adults were recruited to donate samples on two consecutive days in June and again three months later on two consecutive days in September 2008. Volunteers were unrelated individuals of both sexes and most lived in Boulder, CO. Female subjects F1, F2, F3 and male subjects M1, M2, M3, M4, and M6 were 30-35 years old. Subject M5 was approximately 60 years old. The health status of the volunt…	CCME	TCAG	pyrosequencing	CCME	2008-2009	0	CGS-GL	FLX	Amplicon DNA concentrations were determined using the Quant-iT PicoGreen dsDNA reagent and kit (Invitrogen). Assays were carried out using 5-10 _l of cleaned PCR product in a total reaction volume of 200 _l in black, 96-well microtiter plates. Fluorescence was measured on a BioTek Synergy HT plate reader using the 480/520-nm excitation/emission filter pair. Following quantitation, cleaned amplico…	sample599	Bacterial variation in human body habitats across space and time
M21Pinr.140516	CATGCAGACTGT	CATGCTGCCTCCCGTAGGAGT	CCME	1 swab	8/20/08	FFO92CG	449	Healthy adults were recruited to donate samples on two consecutive days in June and again three months later on two consecutive days in September 2008. Volunteers were unrelated individuals of both sexes and most lived in Boulder, CO. Female subjects F1, F2, F3 and male subjects M1, M2, M3, M4, and M6 were 30-35 years old. Subject M5 was approximately 60 years old. The health status of the volunt…	CCME	TCAG	pyrosequencing	CCME	2008-2009	0	CGS-GL	FLX	Amplicon DNA concentrations were determined using the Quant-iT PicoGreen dsDNA reagent and kit (Invitrogen). Assays were carried out using 5-10 _l of cleaned PCR product in a total reaction volume of 200 _l in black, 96-well microtiter plates. Fluorescence was measured on a BioTek Synergy HT plate reader using the 480/520-nm excitation/emission filter pair. Following quantitation, cleaned amplico…	sample393	Bacterial Community Variation in Human Body Habitats Across Space and Time
M21Aptr.140329	CAGATCGGATCG	CATGCTGCCTCCCGTAGGAGT	CCME	1 swab	8/20/08	FFO92CG	449	Healthy adults were recruited to donate samples on two consecutive days in June and again three months later on two consecutive days in September 2008. Volunteers were unrelated individuals of both sexes and most lived in Boulder, CO. Female subjects F1, F2, F3 and male subjects M1, M2, M3, M4, and M6 were 30-35 years old. Subject M5 was approximately 60 years old. The health status of the volunt…	CCME	TCAG	pyrosequencing	CCME	2008-2009	0	CGS-GL	FLX	Amplicon DNA concentrations were determined using the Quant-iT PicoGreen dsDNA reagent and kit (Invitrogen). Assays were carried out using 5-10 _l of cleaned PCR product in a total reaction volume of 200 _l in black, 96-well microtiter plates. Fluorescence was measured on a BioTek Synergy HT plate reader using the 480/520-nm excitation/emission filter pair. Following quantitation, cleaned amplico…	sample323	Bacterial Community Variation in Human Body Habitats Across Space and Time
M11Indr.140633	ACAGAGTCGGCT	CATGCTGCCTCCCGTAGGAGT	CCME	1 swab	8/18/08	FFLHOYS	449	Healthy adults were recruited to donate samples on two consecutive days in June and again three months later on two consecutive days in September 2008. Volunteers were unrelated individuals of both sexes and most lived in Boulder, CO. Female subjects F1, F2, F3 and male subjects M1, M2, M3, M4, and M6 were 30-35 years old. Subject M5 was approximately 60 years old. The health status of the volunt…	CCME	TCAG	pyrosequencing	CCME	2008-2009	0	CGS-GL	FLX	Amplicon DNA concentrations were determined using the Quant-iT PicoGreen dsDNA reagent and kit (Invitrogen). Assays were carried out using 5-10 _l of cleaned PCR product in a total reaction volume of 200 _l in black, 96-well microtiter plates. Fluorescence was measured on a BioTek Synergy HT plate reader using the 480/520-nm excitation/emission filter pair. Following quantitation, cleaned amplico…	sample363	Bacterial Community Variation in Human Body Habitats Across Space and Time
M33Fotr.140533	GGACGTCACAGT	CATGCTGCCTCCCGTAGGAGT	CCME	1 swab	11/14/08	FKB0RMH	449	Healthy adults were recruited to donate samples on two consecutive days in June and again three months later on two consecutive days in September 2008. Volunteers were unrelated individuals of both sexes and most lived in Boulder, CO. Female subjects F1, F2, F3 and male subjects M1, M2, M3, M4, and M6 were 30-35 years old. Subject M5 was approximately 60 years old. The health status of the volunt…	CCME	TCAG	pyrosequencing	CCME	2008-2009	0	CGS-GL	FLX	Amplicon DNA concentrations were determined using the Quant-iT PicoGreen dsDNA reagent and kit (Invitrogen). Assays were carried out using 5-10 _l of cleaned PCR product in a total reaction volume of 200 _l in black, 96-well microtiter plates. Fluorescence was measured on a BioTek Synergy HT plate reader using the 480/520-nm excitation/emission filter pair. Following quantitation, cleaned amplico…	sample466	Bacterial Community Variation in Human Body Habitats Across Space and Time
F22Fotr.140698	CAGACATTGCGT	CATGCTGCCTCCCGTAGGAGT	CCME	1 swab	8/18/08	FFLHOYS	449	Healthy adults were recruited to donate samples on two consecutive days in June and again three months later on two consecutive days in September 2008. Volunteers were unrelated individuals of both sexes and most lived in Boulder, CO. Female subjects F1, F2, F3 and male subjects M1, M2, M3, M4, and M6 were 30-35 years old. Subject M5 was approximately 60 years old. The health status of the volunt…	CCME	TCAG	pyrosequencing	CCME	2008-2009	0	CGS-GL	FLX	Amplicon DNA concentrations were determined using the Quant-iT PicoGreen dsDNA reagent and kit (Invitrogen). Assays were carried out using 5-10 _l of cleaned PCR product in a total reaction volume of 200 _l in black, 96-well microtiter plates. Fluorescence was measured on a BioTek Synergy HT plate reader using the 480/520-nm excitation/emission filter pair. Following quantitation, cleaned amplico…	sample449	Bacterial Community Variation in Human Body Habitats Across Space and Time
F12Mout.140450	AGTGGATGCTCT	CATGCTGCCTCCCGTAGGAGT	CCME	1 swab	8/18/08	FFLHOYS	449	Healthy adults were recruited to donate samples on two consecutive days in June and again three months later on two consecutive days in September 2008. Volunteers were unrelated individuals of both sexes and most lived in Boulder, CO. Female subjects F1, F2, F3 and male subjects M1, M2, M3, M4, and M6 were 30-35 years old. Subject M5 was approximately 60 years old. The health status of the volunt…	CCME	TCAG	pyrosequencing	CCME	2008-2009	0	CGS-GL	FLX	Amplicon DNA concentrations were determined using the Quant-iT PicoGreen dsDNA reagent and kit (Invitrogen). Assays were carried out using 5-10 _l of cleaned PCR product in a total reaction volume of 200 _l in black, 96-well microtiter plates. Fluorescence was measured on a BioTek Synergy HT plate reader using the 480/520-nm excitation/emission filter pair. Following quantitation, cleaned amplico…	sample254	Bacterial Community Variation in Human Body Habitats Across Space and Time
M53Fotl.140376	TACTGGACGCGA	CATGCTGCCTCCCGTAGGAGT	CCME	1 swab	11/14/08	FKB0RMH	449	Healthy adults were recruited to donate samples on two consecutive days in June and again three months later on two consecutive days in September 2008. Volunteers were unrelated individuals of both sexes and most lived in Boulder, CO. Female subjects F1, F2, F3 and male subjects M1, M2, M3, M4, and M6 were 30-35 years old. Subject M5 was approximately 60 years old. The health status of the volunt…	CCME	TCAG	pyrosequencing	CCME	2008-2009	0	CGS-GL	FLX	Amplicon DNA concentrations were determined using the Quant-iT PicoGreen dsDNA reagent and kit (Invitrogen). Assays were carried out using 5-10 _l of cleaned PCR product in a total reaction volume of 200 _l in black, 96-well microtiter plates. Fluorescence was measured on a BioTek Synergy HT plate reader using the 480/520-nm excitation/emission filter pair. Following quantitation, cleaned amplico…	sample249	Bacterial Community Variation in Human Body Habitats Across Space and Time
F13Frhd.140649	GACTGATCATCT	CATGCTGCCTCCCGTAGGAGT	CCME	1 swab	11/14/08	FKB0RMH	449	Healthy adults were recruited to donate samples on two consecutive days in June and again three months later on two consecutive days in September 2008. Volunteers were unrelated individuals of both sexes and most lived in Boulder, CO. Female subjects F1, F2, F3 and male subjects M1, M2, M3, M4, and M6 were 30-35 years old. Subject M5 was approximately 60 years old. The health status of the volunt…	CCME	TCAG	pyrosequencing	CCME	2008-2009	0	CGS-GL	FLX	Amplicon DNA concentrations were determined using the Quant-iT PicoGreen dsDNA reagent and kit (Invitrogen). Assays were carried out using 5-10 _l of cleaned PCR product in a total reaction volume of 200 _l in black, 96-well microtiter plates. Fluorescence was measured on a BioTek Synergy HT plate reader using the 480/520-nm excitation/emission filter pair. Following quantitation, cleaned amplico…	sample035	Bacterial Community Variation in Human Body Habitats Across Space and Time
F21Ewxl.140312	ATCAGGCGTGTG	CATGCTGCCTCCCGTAGGAGT	CCME	1 swab	8/18/08	FFLHOYS	449	Healthy adults were recruited to donate samples on two consecutive days in June and again three months later on two consecutive days in September 2008. Volunteers were unrelated individuals of both sexes and most lived in Boulder, CO. Female subjects F1, F2, F3 and male subjects M1, M2, M3, M4, and M6 were 30-35 years old. Subject M5 was approximately 60 years old. The health status of the volunt…	CCME	TCAG	pyrosequencing	CCME	2008-2009	0	CGS-GL	FLX	Amplicon DNA concentrations were determined using the Quant-iT PicoGreen dsDNA reagent and kit (Invitrogen). Assays were carried out using 5-10 _l of cleaned PCR product in a total reaction volume of 200 _l in black, 96-well microtiter plates. Fluorescence was measured on a BioTek Synergy HT plate reader using the 480/520-nm excitation/emission filter pair. Following quantitation, cleaned amplico…	sample178	Bacterial Community Variation in Human Body Habitats Across Space and Time
M13Frhd.140349	CTTGATGCGTAT	CATGCTGCCTCCCGTAGGAGT	CCME	1 swab	11/14/08	FKB0RMH	449	Healthy adults were recruited to donate samples on two consecutive days in June and again three months later on two consecutive days in September 2008. Volunteers were unrelated individuals of both sexes and most lived in Boulder, CO. Female subjects F1, F2, F3 and male subjects M1, M2, M3, M4, and M6 were 30-35 years old. Subject M5 was approximately 60 years old. The health status of the volunt…	CCME	TCAG	pyrosequencing	CCME	2008-2009	0	CGS-GL	FLX	Amplicon DNA concentrations were determined using the Quant-iT PicoGreen dsDNA reagent and kit (Invitrogen). Assays were carried out using 5-10 _l of cleaned PCR product in a total reaction volume of 200 _l in black, 96-well microtiter plates. Fluorescence was measured on a BioTek Synergy HT plate reader using the 480/520-nm excitation/emission filter pair. Following quantitation, cleaned amplico…	sample047	Bacterial Community Variation in Human Body Habitats Across Space and Time
M41Glns.140561	CTTGTGTCGATA	CATGCTGCCTCCCGTAGGAGT	CCME	1 swab	8/20/08	FFO92CG	449	Healthy adults were recruited to donate samples on two consecutive days in June and again three months later on two consecutive days in September 2008. Volunteers were unrelated individuals of both sexes and most lived in Boulder, CO. Female subjects F1, F2, F3 and male subjects M1, M2, M3, M4, and M6 were 30-35 years old. Subject M5 was approximately 60 years old. The health status of the volunt…	CCME	TCAG	pyrosequencing	CCME	2008-2009	0	CGS-GL	FLX	Amplicon DNA concentrations were determined using the Quant-iT PicoGreen dsDNA reagent and kit (Invitrogen). Assays were carried out using 5-10 _l of cleaned PCR product in a total reaction volume of 200 _l in black, 96-well microtiter plates. Fluorescence was measured on a BioTek Synergy HT plate reader using the 480/520-nm excitation/emission filter pair. Following quantitation, cleaned amplico…	sample071	Bacterial Community Variation in Human Body Habitats Across Space and Time
M12Navl.140334	ACTACAGCCTAT	CATGCTGCCTCCCGTAGGAGT	CCME	1 swab	8/18/08	FFLHOYS	449	Healthy adults were recruited to donate samples on two consecutive days in June and again three months later on two consecutive days in September 2008. Volunteers were unrelated individuals of both sexes and most lived in Boulder, CO. Female subjects F1, F2, F3 and male subjects M1, M2, M3, M4, and M6 were 30-35 years old. Subject M5 was approximately 60 years old. The health status of the volunt…	CCME	TCAG	pyrosequencing	CCME	2008-2009	0	CGS-GL	FLX	Amplicon DNA concentrations were determined using the Quant-iT PicoGreen dsDNA reagent and kit (Invitrogen). Assays were carried out using 5-10 _l of cleaned PCR product in a total reaction volume of 200 _l in black, 96-well microtiter plates. Fluorescence was measured on a BioTek Synergy HT plate reader using the 480/520-nm excitation/emission filter pair. Following quantitation, cleaned amplico…	sample273	Bacterial Community Variation in Human Body Habitats Across Space and Time
M11Ewxl.140424	AAGCTGCAGTCG	CATGCTGCCTCCCGTAGGAGT	CCME	1 swab	8/18/08	FFLHOYS	449	Healthy adults were recruited to donate samples on two consecutive days in June and again three months later on two consecutive days in September 2008. Volunteers were unrelated individuals of both sexes and most lived in Boulder, CO. Female subjects F1, F2, F3 and male subjects M1, M2, M3, M4, and M6 were 30-35 years old. Subject M5 was approximately 60 years old. The health status of the volunt…	CCME	TCAG	pyrosequencing	CCME	2008-2009	0	CGS-GL	FLX	Amplicon DNA concentrations were determined using the Quant-iT PicoGreen dsDNA reagent and kit (Invitrogen). Assays were carried out using 5-10 _l of cleaned PCR product in a total reaction volume of 200 _l in black, 96-well microtiter plates. Fluorescence was measured on a BioTek Synergy HT plate reader using the 480/520-nm excitation/emission filter pair. Following quantitation, cleaned amplico…	sample181	Bacterial Community Variation in Human Body Habitats Across Space and Time
M54Plml.140636	TAGCACACCTAT	CATGCTGCCTCCCGTAGGAGT	CCME	1 swab	11/14/08	FKB0RMH	449	Healthy adults were recruited to donate samples on two consecutive days in June and again three months later on two consecutive days in September 2008. Volunteers were unrelated individuals of both sexes and most lived in Boulder, CO. Female subjects F1, F2, F3 and male subjects M1, M2, M3, M4, and M6 were 30-35 years old. Subject M5 was approximately 60 years old. The health status of the volunt…	CCME	TCAG	pyrosequencing	CCME	2008-2009	0	CGS-GL	FLX	Amplicon DNA concentrations were determined using the Quant-iT PicoGreen dsDNA reagent and kit (Invitrogen). Assays were carried out using 5-10 _l of cleaned PCR product in a total reaction volume of 200 _l in black, 96-well microtiter plates. Fluorescence was measured on a BioTek Synergy HT plate reader using the 480/520-nm excitation/emission filter pair. Following quantitation, cleaned amplico…	sample218	Bacterial Community Variation in Human Body Habitats Across Space and Time
M32Pinr.140389	CTGAACGCTAGT	CATGCTGCCTCCCGTAGGAGT	CCME	1 swab	8/18/08	FFLHOYS	449	Healthy adults were recruited to donate samples on two consecutive days in June and again three months later on two consecutive days in September 2008. Volunteers were unrelated individuals of both sexes and most lived in Boulder, CO. Female subjects F1, F2, F3 and male subjects M1, M2, M3, M4, and M6 were 30-35 years old. Subject M5 was approximately 60 years old. The health status of the volunt…	CCME	TCAG	pyrosequencing	CCME	2008-2009	0	CGS-GL	FLX	Amplicon DNA concentrations were determined using the Quant-iT PicoGreen dsDNA reagent and kit (Invitrogen). Assays were carried out using 5-10 _l of cleaned PCR product in a total reaction volume of 200 _l in black, 96-well microtiter plates. Fluorescence was measured on a BioTek Synergy HT plate reader using the 480/520-nm excitation/emission filter pair. Following quantitation, cleaned amplico…	sample396	Bacterial Community Variation in Human Body Habitats Across Space and Time
F11Nstr.140303	AGCATATGAGAG	CATGCTGCCTCCCGTAGGAGT	CCME	1 swab	8/18/08	FFLHOYS	449	Healthy adults were recruited to donate samples on two consecutive days in June and again three months later on two consecutive days in September 2008. Volunteers were unrelated individuals of both sexes and most lived in Boulder, CO. Female subjects F1, F2, F3 and male subjects M1, M2, M3, M4, and M6 were 30-35 years old. Subject M5 was approximately 60 years old. The health status of the volunt…	CCME	TCAG	pyrosequencing	CCME	2008-2009	0	CGS-GL	FLX	Amplicon DNA concentrations were determined using the Quant-iT PicoGreen dsDNA reagent and kit (Invitrogen). Assays were carried out using 5-10 _l of cleaned PCR product in a total reaction volume of 200 _l in black, 96-well microtiter plates. Fluorescence was measured on a BioTek Synergy HT plate reader using the 480/520-nm excitation/emission filter pair. Following quantitation, cleaned amplico…	sample371	Bacterial Community Variation in Human Body Habitats Across Space and Time
M53Urin.140277	TAGACTGTACTC	CATGCTGCCTCCCGTAGGAGT	CCME	1 swab	8/20/08	FKB0RMH	449	Healthy adults were recruited to donate samples on two consecutive days in June and again three months later on two consecutive days in September 2008. Volunteers were unrelated individuals of both sexes and most lived in Boulder, CO. Female subjects F1, F2, F3 and male subjects M1, M2, M3, M4, and M6 were 30-35 years old. Subject M5 was approximately 60 years old. The health status of the volunt…	CCME	TCAG	pyrosequencing	CCME	2008-2009	0	CGS-GL	FLX	Amplicon DNA concentrations were determined using the Quant-iT PicoGreen dsDNA reagent and kit (Invitrogen). Assays were carried out using 5-10 _l of cleaned PCR product in a total reaction volume of 200 _l in black, 96-well microtiter plates. Fluorescence was measured on a BioTek Synergy HT plate reader using the 480/520-nm excitation/emission filter pair. Following quantitation, cleaned amplico…	sample596	Bacterial variation in human body habitats across space and time
F31Fcsw.140492	GATGATCGCCGA	CATGCTGCCTCCCGTAGGAGT	CCME	1 swab	8/20/08	FFO92CG	449	Healthy adults were recruited to donate samples on two consecutive days in June and again three months later on two consecutive days in September 2008. Volunteers were unrelated individuals of both sexes and most lived in Boulder, CO. Female subjects F1, F2, F3 and male subjects M1, M2, M3, M4, and M6 were 30-35 years old. Subject M5 was approximately 60 years old. The health status of the volunt…	CCME	TCAG	pyrosequencing	CCME	2008-2009	0	CGS-GL	FLX	Amplicon DNA concentrations were determined using the Quant-iT PicoGreen dsDNA reagent and kit (Invitrogen). Assays were carried out using 5-10 _l of cleaned PCR product in a total reaction volume of 200 _l in black, 96-well microtiter plates. Fluorescence was measured on a BioTek Synergy HT plate reader using the 480/520-nm excitation/emission filter pair. Following quantitation, cleaned amplico…	sample489	Bacterial Community Variation in Human Body Habitats Across Space and Time
M22Nose.140594	CGAGTTGTAGCG	CATGCTGCCTCCCGTAGGAGT	CCME	1 swab	8/20/08	FFO92CG	449	Healthy adults were recruited to donate samples on two consecutive days in June and again three months later on two consecutive days in September 2008. Volunteers were unrelated individuals of both sexes and most lived in Boulder, CO. Female subjects F1, F2, F3 and male subjects M1, M2, M3, M4, and M6 were 30-35 years old. Subject M5 was approximately 60 years old. The health status of the volunt…	CCME	TCAG	pyrosequencing	CCME	2008-2009	0	CGS-GL	FLX	Amplicon DNA concentrations were determined using the Quant-iT PicoGreen dsDNA reagent and kit (Invitrogen). Assays were carried out using 5-10 _l of cleaned PCR product in a total reaction volume of 200 _l in black, 96-well microtiter plates. Fluorescence was measured on a BioTek Synergy HT plate reader using the 480/520-nm excitation/emission filter pair. Following quantitation, cleaned amplico…	sample028	Bacterial Community Variation in Human Body Habitats Across Space and Time
M64Uric.140672	TCAGTCGACGAG	CATGCTGCCTCCCGTAGGAGT	CCME	1 swab	8/20/08	FKB0RMH	449	Healthy adults were recruited to donate samples on two consecutive days in June and again three months later on two consecutive days in September 2008. Volunteers were unrelated individuals of both sexes and most lived in Boulder, CO. Female subjects F1, F2, F3 and male subjects M1, M2, M3, M4, and M6 were 30-35 years old. Subject M5 was approximately 60 years old. The health status of the volunt…	CCME	TCAG	pyrosequencing	CCME	2008-2009	0	CGS-GL	FLX	Amplicon DNA concentrations were determined using the Quant-iT PicoGreen dsDNA reagent and kit (Invitrogen). Assays were carried out using 5-10 _l of cleaned PCR product in a total reaction volume of 200 _l in black, 96-well microtiter plates. Fluorescence was measured on a BioTek Synergy HT plate reader using the 480/520-nm excitation/emission filter pair. Following quantitation, cleaned amplico…	sample601	Bacterial variation in human body habitats across space and time
M53Frhd.140768	TACGTGTACGTG	CATGCTGCCTCCCGTAGGAGT	CCME	1 swab	11/14/08	FKB0RMH	449	Healthy adults were recruited to donate samples on two consecutive days in June and again three months later on two consecutive days in September 2008. Volunteers were unrelated individuals of both sexes and most lived in Boulder, CO. Female subjects F1, F2, F3 and male subjects M1, M2, M3, M4, and M6 were 30-35 years old. Subject M5 was approximately 60 years old. The health status of the volunt…	CCME	TCAG	pyrosequencing	CCME	2008-2009	0	CGS-GL	FLX	Amplicon DNA concentrations were determined using the Quant-iT PicoGreen dsDNA reagent and kit (Invitrogen). Assays were carried out using 5-10 _l of cleaned PCR product in a total reaction volume of 200 _l in black, 96-well microtiter plates. Fluorescence was measured on a BioTek Synergy HT plate reader using the 480/520-nm excitation/emission filter pair. Following quantitation, cleaned amplico…	sample061	Bacterial Community Variation in Human Body Habitats Across Space and Time
F11Fcsw.140616	AGAGAGCAAGTG	CATGCTGCCTCCCGTAGGAGT	CCME	1 swab	8/18/08	FFLHOYS	449	Healthy adults were recruited to donate samples on two consecutive days in June and again three months later on two consecutive days in September 2008. Volunteers were unrelated individuals of both sexes and most lived in Boulder, CO. Female subjects F1, F2, F3 and male subjects M1, M2, M3, M4, and M6 were 30-35 years old. Subject M5 was approximately 60 years old. The health status of the volunt…	CCME	TCAG	pyrosequencing	CCME	2008-2009	0	CGS-GL	FLX	Amplicon DNA concentrations were determined using the Quant-iT PicoGreen dsDNA reagent and kit (Invitrogen). Assays were carried out using 5-10 _l of cleaned PCR product in a total reaction volume of 200 _l in black, 96-well microtiter plates. Fluorescence was measured on a BioTek Synergy HT plate reader using the 480/520-nm excitation/emission filter pair. Following quantitation, cleaned amplico…	sample477	Bacterial Community Variation in Human Body Habitats Across Space and Time
F32Fcsw.140706	GCGTACAACTGT	CATGCTGCCTCCCGTAGGAGT	CCME	1 swab	8/20/08	FFO92CG	449	Healthy adults were recruited to donate samples on two consecutive days in June and again three months later on two consecutive days in September 2008. Volunteers were unrelated individuals of both sexes and most lived in Boulder, CO. Female subjects F1, F2, F3 and male subjects M1, M2, M3, M4, and M6 were 30-35 years old. Subject M5 was approximately 60 years old. The health status of the volunt…	CCME	TCAG	pyrosequencing	CCME	2008-2009	0	CGS-GL	FLX	Amplicon DNA concentrations were determined using the Quant-iT PicoGreen dsDNA reagent and kit (Invitrogen). Assays were carried out using 5-10 _l of cleaned PCR product in a total reaction volume of 200 _l in black, 96-well microtiter plates. Fluorescence was measured on a BioTek Synergy HT plate reader using the 480/520-nm excitation/emission filter pair. Following quantitation, cleaned amplico…	sample491	Bacterial Community Variation in Human Body Habitats Across Space and Time
F34Uric.140423	GTGACCTGATGT	CATGCTGCCTCCCGTAGGAGT	CCME	1 swab	8/20/08	FKB0RMH	449	Healthy adults were recruited to donate samples on two consecutive days in June and again three months later on two consecutive days in September 2008. Volunteers were unrelated individuals of both sexes and most lived in Boulder, CO. Female subjects F1, F2, F3 and male subjects M1, M2, M3, M4, and M6 were 30-35 years old. Subject M5 was approximately 60 years old. The health status of the volunt…	CCME	TCAG	pyrosequencing	CCME	2008-2009	0	CGS-GL	FLX	Amplicon DNA concentrations were determined using the Quant-iT PicoGreen dsDNA reagent and kit (Invitrogen). Assays were carried out using 5-10 _l of cleaned PCR product in a total reaction volume of 200 _l in black, 96-well microtiter plates. Fluorescence was measured on a BioTek Synergy HT plate reader using the 480/520-nm excitation/emission filter pair. Following quantitation, cleaned amplico…	sample577	Bacterial variation in human body habitats across space and time
M41Fotl.140801	GACCGAGCTATG	CATGCTGCCTCCCGTAGGAGT	CCME	1 swab	8/20/08	FFO92CG	449	Healthy adults were recruited to donate samples on two consecutive days in June and again three months later on two consecutive days in September 2008. Volunteers were unrelated individuals of both sexes and most lived in Boulder, CO. Female subjects F1, F2, F3 and male subjects M1, M2, M3, M4, and M6 were 30-35 years old. Subject M5 was approximately 60 years old. The health status of the volunt…	CCME	TCAG	pyrosequencing	CCME	2008-2009	0	CGS-GL	FLX	Amplicon DNA concentrations were determined using the Quant-iT PicoGreen dsDNA reagent and kit (Invitrogen). Assays were carried out using 5-10 _l of cleaned PCR product in a total reaction volume of 200 _l in black, 96-well microtiter plates. Fluorescence was measured on a BioTek Synergy HT plate reader using the 480/520-nm excitation/emission filter pair. Following quantitation, cleaned amplico…	sample245	Bacterial Community Variation in Human Body Habitats Across Space and Time
F31Forl.140333	GATGCATGACGC	CATGCTGCCTCCCGTAGGAGT	CCME	1 swab	8/20/08	FFO92CG	449	Healthy adults were recruited to donate samples on two consecutive days in June and again three months later on two consecutive days in September 2008. Volunteers were unrelated individuals of both sexes and most lived in Boulder, CO. Female subjects F1, F2, F3 and male subjects M1, M2, M3, M4, and M6 were 30-35 years old. Subject M5 was approximately 60 years old. The health status of the volunt…	CCME	TCAG	pyrosequencing	CCME	2008-2009	0	CGS-GL	FLX	Amplicon DNA concentrations were determined using the Quant-iT PicoGreen dsDNA reagent and kit (Invitrogen). Assays were carried out using 5-10 _l of cleaned PCR product in a total reaction volume of 200 _l in black, 96-well microtiter plates. Fluorescence was measured on a BioTek Synergy HT plate reader using the 480/520-nm excitation/emission filter pair. Following quantitation, cleaned amplico…	sample125	Bacterial Community Variation in Human Body Habitats Across Space and Time
F11Aptr.140618	ACTGTGACTTCA	CATGCTGCCTCCCGTAGGAGT	CCME	1 swab	8/18/08	FFLHOYS	449	Healthy adults were recruited to donate samples on two consecutive days in June and again three months later on two consecutive days in September 2008. Volunteers were unrelated individuals of both sexes and most lived in Boulder, CO. Female subjects F1, F2, F3 and male subjects M1, M2, M3, M4, and M6 were 30-35 years old. Subject M5 was approximately 60 years old. The health status of the volunt…	CCME	TCAG	pyrosequencing	CCME	2008-2009	0	CGS-GL	FLX	Amplicon DNA concentrations were determined using the Quant-iT PicoGreen dsDNA reagent and kit (Invitrogen). Assays were carried out using 5-10 _l of cleaned PCR product in a total reaction volume of 200 _l in black, 96-well microtiter plates. Fluorescence was measured on a BioTek Synergy HT plate reader using the 480/520-nm excitation/emission filter pair. Following quantitation, cleaned amplico…	sample315	Bacterial Community Variation in Human Body Habitats Across Space and Time
M53Fcsw.140426	TAGATAGCAGGA	CATGCTGCCTCCCGTAGGAGT	CCME	1 swab	11/14/08	FKB0RMH	449	Healthy adults were recruited to donate samples on two consecutive days in June and again three months later on two consecutive days in September 2008. Volunteers were unrelated individuals of both sexes and most lived in Boulder, CO. Female subjects F1, F2, F3 and male subjects M1, M2, M3, M4, and M6 were 30-35 years old. Subject M5 was approximately 60 years old. The health status of the volunt…	CCME	TCAG	pyrosequencing	CCME	2008-2009	0	CGS-GL	FLX	Amplicon DNA concentrations were determined using the Quant-iT PicoGreen dsDNA reagent and kit (Invitrogen). Assays were carried out using 5-10 _l of cleaned PCR product in a total reaction volume of 200 _l in black, 96-well microtiter plates. Fluorescence was measured on a BioTek Synergy HT plate reader using the 480/520-nm excitation/emission filter pair. Following quantitation, cleaned amplico…	sample517	Bacterial Community Variation in Human Body Habitats Across Space and Time
M21Knel.140490	CAGCACTAAGCG	CATGCTGCCTCCCGTAGGAGT	CCME	1 swab	8/20/08	FFO92CG	449	Healthy adults were recruited to donate samples on two consecutive days in June and again three months later on two consecutive days in September 2008. Volunteers were unrelated individuals of both sexes and most lived in Boulder, CO. Female subjects F1, F2, F3 and male subjects M1, M2, M3, M4, and M6 were 30-35 years old. Subject M5 was approximately 60 years old. The health status of the volunt…	CCME	TCAG	pyrosequencing	CCME	2008-2009	0	CGS-GL	FLX	Amplicon DNA concentrations were determined using the Quant-iT PicoGreen dsDNA reagent and kit (Invitrogen). Assays were carried out using 5-10 _l of cleaned PCR product in a total reaction volume of 200 _l in black, 96-well microtiter plates. Fluorescence was measured on a BioTek Synergy HT plate reader using the 480/520-nm excitation/emission filter pair. Following quantitation, cleaned amplico…	sample115	Bacterial Community Variation in Human Body Habitats Across Space and Time
M42Tong.140857	GATAGTGCCACT	CATGCTGCCTCCCGTAGGAGT	CCME	1 swab	8/20/08	FFO92CG	449	Healthy adults were recruited to donate samples on two consecutive days in June and again three months later on two consecutive days in September 2008. Volunteers were unrelated individuals of both sexes and most lived in Boulder, CO. Female subjects F1, F2, F3 and male subjects M1, M2, M3, M4, and M6 were 30-35 years old. Subject M5 was approximately 60 years old. The health status of the volunt…	CCME	TCAG	pyrosequencing	CCME	2008-2009	0	CGS-GL	FLX	Amplicon DNA concentrations were determined using the Quant-iT PicoGreen dsDNA reagent and kit (Invitrogen). Assays were carried out using 5-10 _l of cleaned PCR product in a total reaction volume of 200 _l in black, 96-well microtiter plates. Fluorescence was measured on a BioTek Synergy HT plate reader using the 480/520-nm excitation/emission filter pair. Following quantitation, cleaned amplico…	sample546	Bacterial Community Variation in Human Body Habitats Across Space and Time
F11Navl.140566	AGCACGAGCCTA	CATGCTGCCTCCCGTAGGAGT	CCME	1 swab	8/18/08	FFLHOYS	449	Healthy adults were recruited to donate samples on two consecutive days in June and again three months later on two consecutive days in September 2008. Volunteers were unrelated individuals of both sexes and most lived in Boulder, CO. Female subjects F1, F2, F3 and male subjects M1, M2, M3, M4, and M6 were 30-35 years old. Subject M5 was approximately 60 years old. The health status of the volunt…	CCME	TCAG	pyrosequencing	CCME	2008-2009	0	CGS-GL	FLX	Amplicon DNA concentrations were determined using the Quant-iT PicoGreen dsDNA reagent and kit (Invitrogen). Assays were carried out using 5-10 _l of cleaned PCR product in a total reaction volume of 200 _l in black, 96-well microtiter plates. Fluorescence was measured on a BioTek Synergy HT plate reader using the 480/520-nm excitation/emission filter pair. Following quantitation, cleaned amplico…	sample267	Bacterial Community Variation in Human Body Habitats Across Space and Time
M43Fotl.140659	GTGTCTACATTG	CATGCTGCCTCCCGTAGGAGT	CCME	1 swab	11/14/08	FKB0RMH	449	Healthy adults were recruited to donate samples on two consecutive days in June and again three months later on two consecutive days in September 2008. Volunteers were unrelated individuals of both sexes and most lived in Boulder, CO. Female subjects F1, F2, F3 and male subjects M1, M2, M3, M4, and M6 were 30-35 years old. Subject M5 was approximately 60 years old. The health status of the volunt…	CCME	TCAG	pyrosequencing	CCME	2008-2009	0	CGS-GL	FLX	Amplicon DNA concentrations were determined using the Quant-iT PicoGreen dsDNA reagent and kit (Invitrogen). Assays were carried out using 5-10 _l of cleaned PCR product in a total reaction volume of 200 _l in black, 96-well microtiter plates. Fluorescence was measured on a BioTek Synergy HT plate reader using the 480/520-nm excitation/emission filter pair. Following quantitation, cleaned amplico…	sample247	Bacterial Community Variation in Human Body Habitats Across Space and Time
M44Plml.140614	GTTGTATACTCG	CATGCTGCCTCCCGTAGGAGT	CCME	1 swab	11/14/08	FKB0RMH	449	Healthy adults were recruited to donate samples on two consecutive days in June and again three months later on two consecutive days in September 2008. Volunteers were unrelated individuals of both sexes and most lived in Boulder, CO. Female subjects F1, F2, F3 and male subjects M1, M2, M3, M4, and M6 were 30-35 years old. Subject M5 was approximately 60 years old. The health status of the volunt…	CCME	TCAG	pyrosequencing	CCME	2008-2009	0	CGS-GL	FLX	Amplicon DNA concentrations were determined using the Quant-iT PicoGreen dsDNA reagent and kit (Invitrogen). Assays were carried out using 5-10 _l of cleaned PCR product in a total reaction volume of 200 _l in black, 96-well microtiter plates. Fluorescence was measured on a BioTek Synergy HT plate reader using the 480/520-nm excitation/emission filter pair. Following quantitation, cleaned amplico…	sample216	Bacterial Community Variation in Human Body Habitats Across Space and Time
M22Fotl.140555	CGCACTCTAGAA	CATGCTGCCTCCCGTAGGAGT	CCME	1 swab	8/20/08	FFO92CG	449	Healthy adults were recruited to donate samples on two consecutive days in June and again three months later on two consecutive days in September 2008. Volunteers were unrelated individuals of both sexes and most lived in Boulder, CO. Female subjects F1, F2, F3 and male subjects M1, M2, M3, M4, and M6 were 30-35 years old. Subject M5 was approximately 60 years old. The health status of the volunt…	CCME	TCAG	pyrosequencing	CCME	2008-2009	0	CGS-GL	FLX	Amplicon DNA concentrations were determined using the Quant-iT PicoGreen dsDNA reagent and kit (Invitrogen). Assays were carried out using 5-10 _l of cleaned PCR product in a total reaction volume of 200 _l in black, 96-well microtiter plates. Fluorescence was measured on a BioTek Synergy HT plate reader using the 480/520-nm excitation/emission filter pair. Following quantitation, cleaned amplico…	sample238	Bacterial Community Variation in Human Body Habitats Across Space and Time
M23Fotl.140684	GATCTTCAGTAC	CATGCTGCCTCCCGTAGGAGT	CCME	1 swab	11/14/08	FKB0RMH	449	Healthy adults were recruited to donate samples on two consecutive days in June and again three months later on two consecutive days in September 2008. Volunteers were unrelated individuals of both sexes and most lived in Boulder, CO. Female subjects F1, F2, F3 and male subjects M1, M2, M3, M4, and M6 were 30-35 years old. Subject M5 was approximately 60 years old. The health status of the volunt…	CCME	TCAG	pyrosequencing	CCME	2008-2009	0	CGS-GL	FLX	Amplicon DNA concentrations were determined using the Quant-iT PicoGreen dsDNA reagent and kit (Invitrogen). Assays were carried out using 5-10 _l of cleaned PCR product in a total reaction volume of 200 _l in black, 96-well microtiter plates. Fluorescence was measured on a BioTek Synergy HT plate reader using the 480/520-nm excitation/emission filter pair. Following quantitation, cleaned amplico…	sample239	Bacterial Community Variation in Human Body Habitats Across Space and Time
F32Ewxl.140542	GCGAGATCCAGT	CATGCTGCCTCCCGTAGGAGT	CCME	1 swab	8/20/08	FFO92CG	449	Healthy adults were recruited to donate samples on two consecutive days in June and again three months later on two consecutive days in September 2008. Volunteers were unrelated individuals of both sexes and most lived in Boulder, CO. Female subjects F1, F2, F3 and male subjects M1, M2, M3, M4, and M6 were 30-35 years old. Subject M5 was approximately 60 years old. The health status of the volunt…	CCME	TCAG	pyrosequencing	CCME	2008-2009	0	CGS-GL	FLX	Amplicon DNA concentrations were determined using the Quant-iT PicoGreen dsDNA reagent and kit (Invitrogen). Assays were carried out using 5-10 _l of cleaned PCR product in a total reaction volume of 200 _l in black, 96-well microtiter plates. Fluorescence was measured on a BioTek Synergy HT plate reader using the 480/520-nm excitation/emission filter pair. Following quantitation, cleaned amplico…	sample180	Bacterial Community Variation in Human Body Habitats Across Space and Time
M43Fcsw.140714	GTTCGCGTATAG	CATGCTGCCTCCCGTAGGAGT	CCME	1 swab	11/14/08	FKB0RMH	449	Healthy adults were recruited to donate samples on two consecutive days in June and again three months later on two consecutive days in September 2008. Volunteers were unrelated individuals of both sexes and most lived in Boulder, CO. Female subjects F1, F2, F3 and male subjects M1, M2, M3, M4, and M6 were 30-35 years old. Subject M5 was approximately 60 years old. The health status of the volunt…	CCME	TCAG	pyrosequencing	CCME	2008-2009	0	CGS-GL	FLX	Amplicon DNA concentrations were determined using the Quant-iT PicoGreen dsDNA reagent and kit (Invitrogen). Assays were carried out using 5-10 _l of cleaned PCR product in a total reaction volume of 200 _l in black, 96-well microtiter plates. Fluorescence was measured on a BioTek Synergy HT plate reader using the 480/520-nm excitation/emission filter pair. Following quantitation, cleaned amplico…	sample515	Bacterial Community Variation in Human Body Habitats Across Space and Time
F14Urin.140297	GATAGCTGTCTT	CATGCTGCCTCCCGTAGGAGT	CCME	1 swab	8/20/08	FKB0RMH	449	Healthy adults were recruited to donate samples on two consecutive days in June and again three months later on two consecutive days in September 2008. Volunteers were unrelated individuals of both sexes and most lived in Boulder, CO. Female subjects F1, F2, F3 and male subjects M1, M2, M3, M4, and M6 were 30-35 years old. Subject M5 was approximately 60 years old. The health status of the volunt…	CCME	TCAG	pyrosequencing	CCME	2008-2009	0	CGS-GL	FLX	Amplicon DNA concentrations were determined using the Quant-iT PicoGreen dsDNA reagent and kit (Invitrogen). Assays were carried out using 5-10 _l of cleaned PCR product in a total reaction volume of 200 _l in black, 96-well microtiter plates. Fluorescence was measured on a BioTek Synergy HT plate reader using the 480/520-nm excitation/emission filter pair. Following quantitation, cleaned amplico…	sample570	Bacterial variation in human body habitats across space and time
F14Fotr.140665	GAGTCTGAGTCT	CATGCTGCCTCCCGTAGGAGT	CCME	1 swab	11/14/08	FKB0RMH	449	Healthy adults were recruited to donate samples on two consecutive days in June and again three months later on two consecutive days in September 2008. Volunteers were unrelated individuals of both sexes and most lived in Boulder, CO. Female subjects F1, F2, F3 and male subjects M1, M2, M3, M4, and M6 were 30-35 years old. Subject M5 was approximately 60 years old. The health status of the volunt…	CCME	TCAG	pyrosequencing	CCME	2008-2009	0	CGS-GL	FLX	Amplicon DNA concentrations were determined using the Quant-iT PicoGreen dsDNA reagent and kit (Invitrogen). Assays were carried out using 5-10 _l of cleaned PCR product in a total reaction volume of 200 _l in black, 96-well microtiter plates. Fluorescence was measured on a BioTek Synergy HT plate reader using the 480/520-nm excitation/emission filter pair. Following quantitation, cleaned amplico…	sample447	Bacterial Community Variation in Human Body Habitats Across Space and Time
M41Mout.140367	GAAGCTACTGTC	CATGCTGCCTCCCGTAGGAGT	CCME	1 swab	8/20/08	FFO92CG	449	Healthy adults were recruited to donate samples on two consecutive days in June and again three months later on two consecutive days in September 2008. Volunteers were unrelated individuals of both sexes and most lived in Boulder, CO. Female subjects F1, F2, F3 and male subjects M1, M2, M3, M4, and M6 were 30-35 years old. Subject M5 was approximately 60 years old. The health status of the volunt…	CCME	TCAG	pyrosequencing	CCME	2008-2009	0	CGS-GL	FLX	Amplicon DNA concentrations were determined using the Quant-iT PicoGreen dsDNA reagent and kit (Invitrogen). Assays were carried out using 5-10 _l of cleaned PCR product in a total reaction volume of 200 _l in black, 96-well microtiter plates. Fluorescence was measured on a BioTek Synergy HT plate reader using the 480/520-nm excitation/emission filter pair. Following quantitation, cleaned amplico…	sample265	Bacterial Community Variation in Human Body Habitats Across Space and Time
F24Frhd.140858	GCTAAGAGAGTA	CATGCTGCCTCCCGTAGGAGT	CCME	1 swab	11/14/08	FKB0RMH	449	Healthy adults were recruited to donate samples on two consecutive days in June and again three months later on two consecutive days in September 2008. Volunteers were unrelated individuals of both sexes and most lived in Boulder, CO. Female subjects F1, F2, F3 and male subjects M1, M2, M3, M4, and M6 were 30-35 years old. Subject M5 was approximately 60 years old. The health status of the volunt…	CCME	TCAG	pyrosequencing	CCME	2008-2009	0	CGS-GL	FLX	Amplicon DNA concentrations were determined using the Quant-iT PicoGreen dsDNA reagent and kit (Invitrogen). Assays were carried out using 5-10 _l of cleaned PCR product in a total reaction volume of 200 _l in black, 96-well microtiter plates. Fluorescence was measured on a BioTek Synergy HT plate reader using the 480/520-nm excitation/emission filter pair. Following quantitation, cleaned amplico…	sample040	Bacterial Community Variation in Human Body Habitats Across Space and Time
M11Hair.140577	ACACTGTTCATG	CATGCTGCCTCCCGTAGGAGT	CCME	1 swab	8/18/08	FFLHOYS	449	Healthy adults were recruited to donate samples on two consecutive days in June and again three months later on two consecutive days in September 2008. Volunteers were unrelated individuals of both sexes and most lived in Boulder, CO. Female subjects F1, F2, F3 and male subjects M1, M2, M3, M4, and M6 were 30-35 years old. Subject M5 was approximately 60 years old. The health status of the volunt…	CCME	TCAG	pyrosequencing	CCME	2008-2009	0	CGS-GL	FLX	Amplicon DNA concentrations were determined using the Quant-iT PicoGreen dsDNA reagent and kit (Invitrogen). Assays were carried out using 5-10 _l of cleaned PCR product in a total reaction volume of 200 _l in black, 96-well microtiter plates. Fluorescence was measured on a BioTek Synergy HT plate reader using the 480/520-nm excitation/emission filter pair. Following quantitation, cleaned amplico…	sample079	Bacterial Community Variation in Human Body Habitats Across Space and Time
F32Forl.140724	GCGTATCTTGAT	CATGCTGCCTCCCGTAGGAGT	CCME	1 swab	8/20/08	FFO92CG	449	Healthy adults were recruited to donate samples on two consecutive days in June and again three months later on two consecutive days in September 2008. Volunteers were unrelated individuals of both sexes and most lived in Boulder, CO. Female subjects F1, F2, F3 and male subjects M1, M2, M3, M4, and M6 were 30-35 years old. Subject M5 was approximately 60 years old. The health status of the volunt…	CCME	TCAG	pyrosequencing	CCME	2008-2009	0	CGS-GL	FLX	Amplicon DNA concentrations were determined using the Quant-iT PicoGreen dsDNA reagent and kit (Invitrogen). Assays were carried out using 5-10 _l of cleaned PCR product in a total reaction volume of 200 _l in black, 96-well microtiter plates. Fluorescence was measured on a BioTek Synergy HT plate reader using the 480/520-nm excitation/emission filter pair. Following quantitation, cleaned amplico…	sample126	Bacterial Community Variation in Human Body Habitats Across Space and Time
M23Tong.140462	GATGCATGACGC	CATGCTGCCTCCCGTAGGAGT	CCME	1 swab	11/14/08	FKB0RMH	449	Healthy adults were recruited to donate samples on two consecutive days in June and again three months later on two consecutive days in September 2008. Volunteers were unrelated individuals of both sexes and most lived in Boulder, CO. Female subjects F1, F2, F3 and male subjects M1, M2, M3, M4, and M6 were 30-35 years old. Subject M5 was approximately 60 years old. The health status of the volunt…	CCME	TCAG	pyrosequencing	CCME	2008-2009	0	CGS-GL	FLX	Amplicon DNA concentrations were determined using the Quant-iT PicoGreen dsDNA reagent and kit (Invitrogen). Assays were carried out using 5-10 _l of cleaned PCR product in a total reaction volume of 200 _l in black, 96-well microtiter plates. Fluorescence was measured on a BioTek Synergy HT plate reader using the 480/520-nm excitation/emission filter pair. Following quantitation, cleaned amplico…	sample539	Bacterial Community Variation in Human Body Habitats Across Space and Time
M12Fcsp.140668	ACGCGCAGATAC	CATGCTGCCTCCCGTAGGAGT	CCME	1 swab	8/18/08	FFLHOYS	449	Healthy adults were recruited to donate samples on two consecutive days in June and again three months later on two consecutive days in September 2008. Volunteers were unrelated individuals of both sexes and most lived in Boulder, CO. Female subjects F1, F2, F3 and male subjects M1, M2, M3, M4, and M6 were 30-35 years old. Subject M5 was approximately 60 years old. The health status of the volunt…	CCME	TCAG	pyrosequencing	CCME	2008-2009	0	CGS-GL	FLX	Amplicon DNA concentrations were determined using the Quant-iT PicoGreen dsDNA reagent and kit (Invitrogen). Assays were carried out using 5-10 _l of cleaned PCR product in a total reaction volume of 200 _l in black, 96-well microtiter plates. Fluorescence was measured on a BioTek Synergy HT plate reader using the 480/520-nm excitation/emission filter pair. Following quantitation, cleaned amplico…	sample496	Bacterial Community Variation in Human Body Habitats Across Space and Time
M33Tong.140346	GGCGACATGTAC	CATGCTGCCTCCCGTAGGAGT	CCME	1 swab	11/14/08	FKB0RMH	449	Healthy adults were recruited to donate samples on two consecutive days in June and again three months later on two consecutive days in September 2008. Volunteers were unrelated individuals of both sexes and most lived in Boulder, CO. Female subjects F1, F2, F3 and male subjects M1, M2, M3, M4, and M6 were 30-35 years old. Subject M5 was approximately 60 years old. The health status of the volunt…	CCME	TCAG	pyrosequencing	CCME	2008-2009	0	CGS-GL	FLX	Amplicon DNA concentrations were determined using the Quant-iT PicoGreen dsDNA reagent and kit (Invitrogen). Assays were carried out using 5-10 _l of cleaned PCR product in a total reaction volume of 200 _l in black, 96-well microtiter plates. Fluorescence was measured on a BioTek Synergy HT plate reader using the 480/520-nm excitation/emission filter pair. Following quantitation, cleaned amplico…	sample543	Bacterial Community Variation in Human Body Habitats Across Space and Time
F21Labi.140606	ATCTGGTGCTAT	CATGCTGCCTCCCGTAGGAGT	CCME	1 swab	8/18/08	FFLHOYS	449	Healthy adults were recruited to donate samples on two consecutive days in June and again three months later on two consecutive days in September 2008. Volunteers were unrelated individuals of both sexes and most lived in Boulder, CO. Female subjects F1, F2, F3 and male subjects M1, M2, M3, M4, and M6 were 30-35 years old. Subject M5 was approximately 60 years old. The health status of the volunt…	CCME	TCAG	pyrosequencing	CCME	2008-2009	0	CGS-GL	FLX	Amplicon DNA concentrations were determined using the Quant-iT PicoGreen dsDNA reagent and kit (Invitrogen). Assays were carried out using 5-10 _l of cleaned PCR product in a total reaction volume of 200 _l in black, 96-well microtiter plates. Fluorescence was measured on a BioTek Synergy HT plate reader using the 480/520-nm excitation/emission filter pair. Following quantitation, cleaned amplico…	sample089	Bacterial Community Variation in Human Body Habitats Across Space and Time
M21Fotl.140499	CATGGCTACACA	CATGCTGCCTCCCGTAGGAGT	CCME	1 swab	8/20/08	FFO92CG	449	Healthy adults were recruited to donate samples on two consecutive days in June and again three months later on two consecutive days in September 2008. Volunteers were unrelated individuals of both sexes and most lived in Boulder, CO. Female subjects F1, F2, F3 and male subjects M1, M2, M3, M4, and M6 were 30-35 years old. Subject M5 was approximately 60 years old. The health status of the volunt…	CCME	TCAG	pyrosequencing	CCME	2008-2009	0	CGS-GL	FLX	Amplicon DNA concentrations were determined using the Quant-iT PicoGreen dsDNA reagent and kit (Invitrogen). Assays were carried out using 5-10 _l of cleaned PCR product in a total reaction volume of 200 _l in black, 96-well microtiter plates. Fluorescence was measured on a BioTek Synergy HT plate reader using the 480/520-nm excitation/emission filter pair. Following quantitation, cleaned amplico…	sample237	Bacterial Community Variation in Human Body Habitats Across Space and Time
M21Urin.140335	CATTCGATGACT	CATGCTGCCTCCCGTAGGAGT	CCME	1 swab	8/20/08	FFO92CG	449	Healthy adults were recruited to donate samples on two consecutive days in June and again three months later on two consecutive days in September 2008. Volunteers were unrelated individuals of both sexes and most lived in Boulder, CO. Female subjects F1, F2, F3 and male subjects M1, M2, M3, M4, and M6 were 30-35 years old. Subject M5 was approximately 60 years old. The health status of the volunt…	CCME	TCAG	pyrosequencing	CCME	2008-2009	0	CGS-GL	FLX	Amplicon DNA concentrations were determined using the Quant-iT PicoGreen dsDNA reagent and kit (Invitrogen). Assays were carried out using 5-10 _l of cleaned PCR product in a total reaction volume of 200 _l in black, 96-well microtiter plates. Fluorescence was measured on a BioTek Synergy HT plate reader using the 480/520-nm excitation/emission filter pair. Following quantitation, cleaned amplico…	sample563	Bacterial variation in human body habitats across space and time
F22Knel.140720	ATGTGCACGACT	CATGCTGCCTCCCGTAGGAGT	CCME	1 swab	8/18/08	FFLHOYS	449	Healthy adults were recruited to donate samples on two consecutive days in June and again three months later on two consecutive days in September 2008. Volunteers were unrelated individuals of both sexes and most lived in Boulder, CO. Female subjects F1, F2, F3 and male subjects M1, M2, M3, M4, and M6 were 30-35 years old. Subject M5 was approximately 60 years old. The health status of the volunt…	CCME	TCAG	pyrosequencing	CCME	2008-2009	0	CGS-GL	FLX	Amplicon DNA concentrations were determined using the Quant-iT PicoGreen dsDNA reagent and kit (Invitrogen). Assays were carried out using 5-10 _l of cleaned PCR product in a total reaction volume of 200 _l in black, 96-well microtiter plates. Fluorescence was measured on a BioTek Synergy HT plate reader using the 480/520-nm excitation/emission filter pair. Following quantitation, cleaned amplico…	sample110	Bacterial Community Variation in Human Body Habitats Across Space and Time
M64Nost.140402	TCACTTCTCGCT	CATGCTGCCTCCCGTAGGAGT	CCME	1 swab	11/14/08	FKB0RMH	449	Healthy adults were recruited to donate samples on two consecutive days in June and again three months later on two consecutive days in September 2008. Volunteers were unrelated individuals of both sexes and most lived in Boulder, CO. Female subjects F1, F2, F3 and male subjects M1, M2, M3, M4, and M6 were 30-35 years old. Subject M5 was approximately 60 years old. The health status of the volunt…	CCME	TCAG	pyrosequencing	CCME	2008-2009	0	CGS-GL	FLX	Amplicon DNA concentrations were determined using the Quant-iT PicoGreen dsDNA reagent and kit (Invitrogen). Assays were carried out using 5-10 _l of cleaned PCR product in a total reaction volume of 200 _l in black, 96-well microtiter plates. Fluorescence was measured on a BioTek Synergy HT plate reader using the 480/520-nm excitation/emission filter pair. Following quantitation, cleaned amplico…	sample296	Bacterial Community Variation in Human Body Habitats Across Space and Time
M11Tong.140453	ACCGCAGAGTCA	CATGCTGCCTCCCGTAGGAGT	CCME	1 swab	8/18/08	FFLHOYS	449	Healthy adults were recruited to donate samples on two consecutive days in June and again three months later on two consecutive days in September 2008. Volunteers were unrelated individuals of both sexes and most lived in Boulder, CO. Female subjects F1, F2, F3 and male subjects M1, M2, M3, M4, and M6 were 30-35 years old. Subject M5 was approximately 60 years old. The health status of the volunt…	CCME	TCAG	pyrosequencing	CCME	2008-2009	0	CGS-GL	FLX	Amplicon DNA concentrations were determined using the Quant-iT PicoGreen dsDNA reagent and kit (Invitrogen). Assays were carried out using 5-10 _l of cleaned PCR product in a total reaction volume of 200 _l in black, 96-well microtiter plates. Fluorescence was measured on a BioTek Synergy HT plate reader using the 480/520-nm excitation/emission filter pair. Following quantitation, cleaned amplico…	sample533	Bacterial Community Variation in Human Body Habitats Across Space and Time
F32Labi.140727	GCTATTCGACAT	CATGCTGCCTCCCGTAGGAGT	CCME	1 swab	8/20/08	FFO92CG	449	Healthy adults were recruited to donate samples on two consecutive days in June and again three months later on two consecutive days in September 2008. Volunteers were unrelated individuals of both sexes and most lived in Boulder, CO. Female subjects F1, F2, F3 and male subjects M1, M2, M3, M4, and M6 were 30-35 years old. Subject M5 was approximately 60 years old. The health status of the volunt…	CCME	TCAG	pyrosequencing	CCME	2008-2009	0	CGS-GL	FLX	Amplicon DNA concentrations were determined using the Quant-iT PicoGreen dsDNA reagent and kit (Invitrogen). Assays were carried out using 5-10 _l of cleaned PCR product in a total reaction volume of 200 _l in black, 96-well microtiter plates. Fluorescence was measured on a BioTek Synergy HT plate reader using the 480/520-nm excitation/emission filter pair. Following quantitation, cleaned amplico…	sample092	Bacterial Community Variation in Human Body Habitats Across Space and Time
M34Nost.140408	GTACAAGAGTGA	CATGCTGCCTCCCGTAGGAGT	CCME	1 swab	11/14/08	FKB0RMH	449	Healthy adults were recruited to donate samples on two consecutive days in June and again three months later on two consecutive days in September 2008. Volunteers were unrelated individuals of both sexes and most lived in Boulder, CO. Female subjects F1, F2, F3 and male subjects M1, M2, M3, M4, and M6 were 30-35 years old. Subject M5 was approximately 60 years old. The health status of the volunt…	CCME	TCAG	pyrosequencing	CCME	2008-2009	0	CGS-GL	FLX	Amplicon DNA concentrations were determined using the Quant-iT PicoGreen dsDNA reagent and kit (Invitrogen). Assays were carried out using 5-10 _l of cleaned PCR product in a total reaction volume of 200 _l in black, 96-well microtiter plates. Fluorescence was measured on a BioTek Synergy HT plate reader using the 480/520-nm excitation/emission filter pair. Following quantitation, cleaned amplico…	sample290	Bacterial Community Variation in Human Body Habitats Across Space and Time
M63Ewax.140384	TATGGCACACAC	CATGCTGCCTCCCGTAGGAGT	CCME	1 swab	11/14/08	FKB0RMH	449	Healthy adults were recruited to donate samples on two consecutive days in June and again three months later on two consecutive days in September 2008. Volunteers were unrelated individuals of both sexes and most lived in Boulder, CO. Female subjects F1, F2, F3 and male subjects M1, M2, M3, M4, and M6 were 30-35 years old. Subject M5 was approximately 60 years old. The health status of the volunt…	CCME	TCAG	pyrosequencing	CCME	2008-2009	0	CGS-GL	FLX	Amplicon DNA concentrations were determined using the Quant-iT PicoGreen dsDNA reagent and kit (Invitrogen). Assays were carried out using 5-10 _l of cleaned PCR product in a total reaction volume of 200 _l in black, 96-well microtiter plates. Fluorescence was measured on a BioTek Synergy HT plate reader using the 480/520-nm excitation/emission filter pair. Following quantitation, cleaned amplico…	sample313	Bacterial Community Variation in Human Body Habitats Across Space and Time
M54Fotr.140667	TAGCGGATCACG	CATGCTGCCTCCCGTAGGAGT	CCME	1 swab	11/14/08	FKB0RMH	449	Healthy adults were recruited to donate samples on two consecutive days in June and again three months later on two consecutive days in September 2008. Volunteers were unrelated individuals of both sexes and most lived in Boulder, CO. Female subjects F1, F2, F3 and male subjects M1, M2, M3, M4, and M6 were 30-35 years old. Subject M5 was approximately 60 years old. The health status of the volunt…	CCME	TCAG	pyrosequencing	CCME	2008-2009	0	CGS-GL	FLX	Amplicon DNA concentrations were determined using the Quant-iT PicoGreen dsDNA reagent and kit (Invitrogen). Assays were carried out using 5-10 _l of cleaned PCR product in a total reaction volume of 200 _l in black, 96-well microtiter plates. Fluorescence was measured on a BioTek Synergy HT plate reader using the 480/520-nm excitation/emission filter pair. Following quantitation, cleaned amplico…	sample473	Bacterial Community Variation in Human Body Habitats Across Space and Time
F24Ewax.140807	GCTCAGTGCAGA	CATGCTGCCTCCCGTAGGAGT	CCME	1 swab	11/14/08	FKB0RMH	449	Healthy adults were recruited to donate samples on two consecutive days in June and again three months later on two consecutive days in September 2008. Volunteers were unrelated individuals of both sexes and most lived in Boulder, CO. Female subjects F1, F2, F3 and male subjects M1, M2, M3, M4, and M6 were 30-35 years old. Subject M5 was approximately 60 years old. The health status of the volunt…	CCME	TCAG	pyrosequencing	CCME	2008-2009	0	CGS-GL	FLX	Amplicon DNA concentrations were determined using the Quant-iT PicoGreen dsDNA reagent and kit (Invitrogen). Assays were carried out using 5-10 _l of cleaned PCR product in a total reaction volume of 200 _l in black, 96-well microtiter plates. Fluorescence was measured on a BioTek Synergy HT plate reader using the 480/520-nm excitation/emission filter pair. Following quantitation, cleaned amplico…	sample300	Bacterial Community Variation in Human Body Habitats Across Space and Time
F32Ewxr.140535	GCGATATATCGC	CATGCTGCCTCCCGTAGGAGT	CCME	1 swab	8/20/08	FFO92CG	449	Healthy adults were recruited to donate samples on two consecutive days in June and again three months later on two consecutive days in September 2008. Volunteers were unrelated individuals of both sexes and most lived in Boulder, CO. Female subjects F1, F2, F3 and male subjects M1, M2, M3, M4, and M6 were 30-35 years old. Subject M5 was approximately 60 years old. The health status of the volunt…	CCME	TCAG	pyrosequencing	CCME	2008-2009	0	CGS-GL	FLX	Amplicon DNA concentrations were determined using the Quant-iT PicoGreen dsDNA reagent and kit (Invitrogen). Assays were carried out using 5-10 _l of cleaned PCR product in a total reaction volume of 200 _l in black, 96-well microtiter plates. Fluorescence was measured on a BioTek Synergy HT plate reader using the 480/520-nm excitation/emission filter pair. Following quantitation, cleaned amplico…	sample404	Bacterial Community Variation in Human Body Habitats Across Space and Time
F32Aptr.140339	GCCAGAGTCGTA	CATGCTGCCTCCCGTAGGAGT	CCME	1 swab	8/20/08	FFO92CG	449	Healthy adults were recruited to donate samples on two consecutive days in June and again three months later on two consecutive days in September 2008. Volunteers were unrelated individuals of both sexes and most lived in Boulder, CO. Female subjects F1, F2, F3 and male subjects M1, M2, M3, M4, and M6 were 30-35 years old. Subject M5 was approximately 60 years old. The health status of the volunt…	CCME	TCAG	pyrosequencing	CCME	2008-2009	0	CGS-GL	FLX	Amplicon DNA concentrations were determined using the Quant-iT PicoGreen dsDNA reagent and kit (Invitrogen). Assays were carried out using 5-10 _l of cleaned PCR product in a total reaction volume of 200 _l in black, 96-well microtiter plates. Fluorescence was measured on a BioTek Synergy HT plate reader using the 480/520-nm excitation/emission filter pair. Following quantitation, cleaned amplico…	sample320	Bacterial Community Variation in Human Body Habitats Across Space and Time
F13Nost.140811	GACTGCATCTTA	CATGCTGCCTCCCGTAGGAGT	CCME	1 swab	11/14/08	FKB0RMH	449	Healthy adults were recruited to donate samples on two consecutive days in June and again three months later on two consecutive days in September 2008. Volunteers were unrelated individuals of both sexes and most lived in Boulder, CO. Female subjects F1, F2, F3 and male subjects M1, M2, M3, M4, and M6 were 30-35 years old. Subject M5 was approximately 60 years old. The health status of the volunt…	CCME	TCAG	pyrosequencing	CCME	2008-2009	0	CGS-GL	FLX	Amplicon DNA concentrations were determined using the Quant-iT PicoGreen dsDNA reagent and kit (Invitrogen). Assays were carried out using 5-10 _l of cleaned PCR product in a total reaction volume of 200 _l in black, 96-well microtiter plates. Fluorescence was measured on a BioTek Synergy HT plate reader using the 480/520-nm excitation/emission filter pair. Following quantitation, cleaned amplico…	sample279	Bacterial Community Variation in Human Body Habitats Across Space and Time
M64Plml.140628	TCACTATGGTCA	CATGCTGCCTCCCGTAGGAGT	CCME	1 swab	11/14/08	FKB0RMH	449	Healthy adults were recruited to donate samples on two consecutive days in June and again three months later on two consecutive days in September 2008. Volunteers were unrelated individuals of both sexes and most lived in Boulder, CO. Female subjects F1, F2, F3 and male subjects M1, M2, M3, M4, and M6 were 30-35 years old. Subject M5 was approximately 60 years old. The health status of the volunt…	CCME	TCAG	pyrosequencing	CCME	2008-2009	0	CGS-GL	FLX	Amplicon DNA concentrations were determined using the Quant-iT PicoGreen dsDNA reagent and kit (Invitrogen). Assays were carried out using 5-10 _l of cleaned PCR product in a total reaction volume of 200 _l in black, 96-well microtiter plates. Fluorescence was measured on a BioTek Synergy HT plate reader using the 480/520-nm excitation/emission filter pair. Following quantitation, cleaned amplico…	sample220	Bacterial Community Variation in Human Body Habitats Across Space and Time
F32Hair.140769	GCTAGATGCCAG	CATGCTGCCTCCCGTAGGAGT	CCME	1 swab	8/20/08	FFO92CG	449	Healthy adults were recruited to donate samples on two consecutive days in June and again three months later on two consecutive days in September 2008. Volunteers were unrelated individuals of both sexes and most lived in Boulder, CO. Female subjects F1, F2, F3 and male subjects M1, M2, M3, M4, and M6 were 30-35 years old. Subject M5 was approximately 60 years old. The health status of the volunt…	CCME	TCAG	pyrosequencing	CCME	2008-2009	0	CGS-GL	FLX	Amplicon DNA concentrations were determined using the Quant-iT PicoGreen dsDNA reagent and kit (Invitrogen). Assays were carried out using 5-10 _l of cleaned PCR product in a total reaction volume of 200 _l in black, 96-well microtiter plates. Fluorescence was measured on a BioTek Synergy HT plate reader using the 480/520-nm excitation/emission filter pair. Following quantitation, cleaned amplico…	sample078	Bacterial Community Variation in Human Body Habitats Across Space and Time
M11Aptl.140830	AACGCACGCTAG	CATGCTGCCTCCCGTAGGAGT	CCME	1 swab	8/18/08	FFLHOYS	449	Healthy adults were recruited to donate samples on two consecutive days in June and again three months later on two consecutive days in September 2008. Volunteers were unrelated individuals of both sexes and most lived in Boulder, CO. Female subjects F1, F2, F3 and male subjects M1, M2, M3, M4, and M6 were 30-35 years old. Subject M5 was approximately 60 years old. The health status of the volunt…	CCME	TCAG	pyrosequencing	CCME	2008-2009	0	CGS-GL	FLX	Amplicon DNA concentrations were determined using the Quant-iT PicoGreen dsDNA reagent and kit (Invitrogen). Assays were carried out using 5-10 _l of cleaned PCR product in a total reaction volume of 200 _l in black, 96-well microtiter plates. Fluorescence was measured on a BioTek Synergy HT plate reader using the 480/520-nm excitation/emission filter pair. Following quantitation, cleaned amplico…	sample099	Bacterial Community Variation in Human Body Habitats Across Space and Time
F13Ewax.140760	GAGACAGCTTGC	CATGCTGCCTCCCGTAGGAGT	CCME	1 swab	11/14/08	FKB0RMH	449	Healthy adults were recruited to donate samples on two consecutive days in June and again three months later on two consecutive days in September 2008. Volunteers were unrelated individuals of both sexes and most lived in Boulder, CO. Female subjects F1, F2, F3 and male subjects M1, M2, M3, M4, and M6 were 30-35 years old. Subject M5 was approximately 60 years old. The health status of the volunt…	CCME	TCAG	pyrosequencing	CCME	2008-2009	0	CGS-GL	FLX	Amplicon DNA concentrations were determined using the Quant-iT PicoGreen dsDNA reagent and kit (Invitrogen). Assays were carried out using 5-10 _l of cleaned PCR product in a total reaction volume of 200 _l in black, 96-well microtiter plates. Fluorescence was measured on a BioTek Synergy HT plate reader using the 480/520-nm excitation/emission filter pair. Following quantitation, cleaned amplico…	sample297	Bacterial Community Variation in Human Body Habitats Across Space and Time
F21Fcsp.140536	ATCCTCAGTAGT	CATGCTGCCTCCCGTAGGAGT	CCME	1 swab	8/18/08	FFLHOYS	449	Healthy adults were recruited to donate samples on two consecutive days in June and again three months later on two consecutive days in September 2008. Volunteers were unrelated individuals of both sexes and most lived in Boulder, CO. Female subjects F1, F2, F3 and male subjects M1, M2, M3, M4, and M6 were 30-35 years old. Subject M5 was approximately 60 years old. The health status of the volunt…	CCME	TCAG	pyrosequencing	CCME	2008-2009	0	CGS-GL	FLX	Amplicon DNA concentrations were determined using the Quant-iT PicoGreen dsDNA reagent and kit (Invitrogen). Assays were carried out using 5-10 _l of cleaned PCR product in a total reaction volume of 200 _l in black, 96-well microtiter plates. Fluorescence was measured on a BioTek Synergy HT plate reader using the 480/520-nm excitation/emission filter pair. Following quantitation, cleaned amplico…	sample482	Bacterial Community Variation in Human Body Habitats Across Space and Time
M21Indl.140576	CATACCAGTAGC	CATGCTGCCTCCCGTAGGAGT	CCME	1 swab	8/20/08	FFO92CG	449	Healthy adults were recruited to donate samples on two consecutive days in June and again three months later on two consecutive days in September 2008. Volunteers were unrelated individuals of both sexes and most lived in Boulder, CO. Female subjects F1, F2, F3 and male subjects M1, M2, M3, M4, and M6 were 30-35 years old. Subject M5 was approximately 60 years old. The health status of the volunt…	CCME	TCAG	pyrosequencing	CCME	2008-2009	0	CGS-GL	FLX	Amplicon DNA concentrations were determined using the Quant-iT PicoGreen dsDNA reagent and kit (Invitrogen). Assays were carried out using 5-10 _l of cleaned PCR product in a total reaction volume of 200 _l in black, 96-well microtiter plates. Fluorescence was measured on a BioTek Synergy HT plate reader using the 480/520-nm excitation/emission filter pair. Following quantitation, cleaned amplico…	sample143	Bacterial Community Variation in Human Body Habitats Across Space and Time
M44Plmr.140868	GTTGACGACAGC	CATGCTGCCTCCCGTAGGAGT	CCME	1 swab	11/14/08	FKB0RMH	449	Healthy adults were recruited to donate samples on two consecutive days in June and again three months later on two consecutive days in September 2008. Volunteers were unrelated individuals of both sexes and most lived in Boulder, CO. Female subjects F1, F2, F3 and male subjects M1, M2, M3, M4, and M6 were 30-35 years old. Subject M5 was approximately 60 years old. The health status of the volunt…	CCME	TCAG	pyrosequencing	CCME	2008-2009	0	CGS-GL	FLX	Amplicon DNA concentrations were determined using the Quant-iT PicoGreen dsDNA reagent and kit (Invitrogen). Assays were carried out using 5-10 _l of cleaned PCR product in a total reaction volume of 200 _l in black, 96-well microtiter plates. Fluorescence was measured on a BioTek Synergy HT plate reader using the 480/520-nm excitation/emission filter pair. Following quantitation, cleaned amplico…	sample439	Bacterial Community Variation in Human Body Habitats Across Space and Time
M53Plml.140660	TACGGTATGTCT	CATGCTGCCTCCCGTAGGAGT	CCME	1 swab	11/14/08	FKB0RMH	449	Healthy adults were recruited to donate samples on two consecutive days in June and again three months later on two consecutive days in September 2008. Volunteers were unrelated individuals of both sexes and most lived in Boulder, CO. Female subjects F1, F2, F3 and male subjects M1, M2, M3, M4, and M6 were 30-35 years old. Subject M5 was approximately 60 years old. The health status of the volunt…	CCME	TCAG	pyrosequencing	CCME	2008-2009	0	CGS-GL	FLX	Amplicon DNA concentrations were determined using the Quant-iT PicoGreen dsDNA reagent and kit (Invitrogen). Assays were carried out using 5-10 _l of cleaned PCR product in a total reaction volume of 200 _l in black, 96-well microtiter plates. Fluorescence was measured on a BioTek Synergy HT plate reader using the 480/520-nm excitation/emission filter pair. Following quantitation, cleaned amplico…	sample217	Bacterial Community Variation in Human Body Habitats Across Space and Time
M23Nost.140669	GATCGTCCAGAT	CATGCTGCCTCCCGTAGGAGT	CCME	1 swab	11/14/08	FKB0RMH	449	Healthy adults were recruited to donate samples on two consecutive days in June and again three months later on two consecutive days in September 2008. Volunteers were unrelated individuals of both sexes and most lived in Boulder, CO. Female subjects F1, F2, F3 and male subjects M1, M2, M3, M4, and M6 were 30-35 years old. Subject M5 was approximately 60 years old. The health status of the volunt…	CCME	TCAG	pyrosequencing	CCME	2008-2009	0	CGS-GL	FLX	Amplicon DNA concentrations were determined using the Quant-iT PicoGreen dsDNA reagent and kit (Invitrogen). Assays were carried out using 5-10 _l of cleaned PCR product in a total reaction volume of 200 _l in black, 96-well microtiter plates. Fluorescence was measured on a BioTek Synergy HT plate reader using the 480/520-nm excitation/emission filter pair. Following quantitation, cleaned amplico…	sample287	Bacterial Community Variation in Human Body Habitats Across Space and Time
F22Hair.140512	CACACGTGAGCA	CATGCTGCCTCCCGTAGGAGT	CCME	1 swab	8/18/08	FFLHOYS	449	Healthy adults were recruited to donate samples on two consecutive days in June and again three months later on two consecutive days in September 2008. Volunteers were unrelated individuals of both sexes and most lived in Boulder, CO. Female subjects F1, F2, F3 and male subjects M1, M2, M3, M4, and M6 were 30-35 years old. Subject M5 was approximately 60 years old. The health status of the volunt…	CCME	TCAG	pyrosequencing	CCME	2008-2009	0	CGS-GL	FLX	Amplicon DNA concentrations were determined using the Quant-iT PicoGreen dsDNA reagent and kit (Invitrogen). Assays were carried out using 5-10 _l of cleaned PCR product in a total reaction volume of 200 _l in black, 96-well microtiter plates. Fluorescence was measured on a BioTek Synergy HT plate reader using the 480/520-nm excitation/emission filter pair. Following quantitation, cleaned amplico…	sample076	Bacterial Community Variation in Human Body Habitats Across Space and Time
M44Urin.140414	TACATCACCACA	CATGCTGCCTCCCGTAGGAGT	CCME	1 swab	8/20/08	FKB0RMH	449	Healthy adults were recruited to donate samples on two consecutive days in June and again three months later on two consecutive days in September 2008. Volunteers were unrelated individuals of both sexes and most lived in Boulder, CO. Female subjects F1, F2, F3 and male subjects M1, M2, M3, M4, and M6 were 30-35 years old. Subject M5 was approximately 60 years old. The health status of the volunt…	CCME	TCAG	pyrosequencing	CCME	2008-2009	0	CGS-GL	FLX	Amplicon DNA concentrations were determined using the Quant-iT PicoGreen dsDNA reagent and kit (Invitrogen). Assays were carried out using 5-10 _l of cleaned PCR product in a total reaction volume of 200 _l in black, 96-well microtiter plates. Fluorescence was measured on a BioTek Synergy HT plate reader using the 480/520-nm excitation/emission filter pair. Following quantitation, cleaned amplico…	sample594	Bacterial variation in human body habitats across space and time
M33Plmr.140723	GCTGTAGTATGC	CATGCTGCCTCCCGTAGGAGT	CCME	1 swab	11/14/08	FKB0RMH	449	Healthy adults were recruited to donate samples on two consecutive days in June and again three months later on two consecutive days in September 2008. Volunteers were unrelated individuals of both sexes and most lived in Boulder, CO. Female subjects F1, F2, F3 and male subjects M1, M2, M3, M4, and M6 were 30-35 years old. Subject M5 was approximately 60 years old. The health status of the volunt…	CCME	TCAG	pyrosequencing	CCME	2008-2009	0	CGS-GL	FLX	Amplicon DNA concentrations were determined using the Quant-iT PicoGreen dsDNA reagent and kit (Invitrogen). Assays were carried out using 5-10 _l of cleaned PCR product in a total reaction volume of 200 _l in black, 96-well microtiter plates. Fluorescence was measured on a BioTek Synergy HT plate reader using the 480/520-nm excitation/emission filter pair. Following quantitation, cleaned amplico…	sample434	Bacterial Community Variation in Human Body Habitats Across Space and Time
F31Urin.140602	GCATTGCGTGAG	CATGCTGCCTCCCGTAGGAGT	CCME	1 swab	8/20/08	FFO92CG	449	Healthy adults were recruited to donate samples on two consecutive days in June and again three months later on two consecutive days in September 2008. Volunteers were unrelated individuals of both sexes and most lived in Boulder, CO. Female subjects F1, F2, F3 and male subjects M1, M2, M3, M4, and M6 were 30-35 years old. Subject M5 was approximately 60 years old. The health status of the volunt…	CCME	TCAG	pyrosequencing	CCME	2008-2009	0	CGS-GL	FLX	Amplicon DNA concentrations were determined using the Quant-iT PicoGreen dsDNA reagent and kit (Invitrogen). Assays were carried out using 5-10 _l of cleaned PCR product in a total reaction volume of 200 _l in black, 96-well microtiter plates. Fluorescence was measured on a BioTek Synergy HT plate reader using the 480/520-nm excitation/emission filter pair. Following quantitation, cleaned amplico…	sample561	Bacterial variation in human body habitats across space and time
M32Urin.140565	CTGCAGTACTTA	CATGCTGCCTCCCGTAGGAGT	CCME	1 swab	8/18/08	FFLHOYS	449	Healthy adults were recruited to donate samples on two consecutive days in June and again three months later on two consecutive days in September 2008. Volunteers were unrelated individuals of both sexes and most lived in Boulder, CO. Female subjects F1, F2, F3 and male subjects M1, M2, M3, M4, and M6 were 30-35 years old. Subject M5 was approximately 60 years old. The health status of the volunt…	CCME	TCAG	pyrosequencing	CCME	2008-2009	0	CGS-GL	FLX	Amplicon DNA concentrations were determined using the Quant-iT PicoGreen dsDNA reagent and kit (Invitrogen). Assays were carried out using 5-10 _l of cleaned PCR product in a total reaction volume of 200 _l in black, 96-well microtiter plates. Fluorescence was measured on a BioTek Synergy HT plate reader using the 480/520-nm excitation/emission filter pair. Following quantitation, cleaned amplico…	sample560	Bacterial variation in human body habitats across space and time
F23Urin.140495	GCGATATATCGC	CATGCTGCCTCCCGTAGGAGT	CCME	1 swab	8/20/08	FKB0RMH	449	Healthy adults were recruited to donate samples on two consecutive days in June and again three months later on two consecutive days in September 2008. Volunteers were unrelated individuals of both sexes and most lived in Boulder, CO. Female subjects F1, F2, F3 and male subjects M1, M2, M3, M4, and M6 were 30-35 years old. Subject M5 was approximately 60 years old. The health status of the volunt…	CCME	TCAG	pyrosequencing	CCME	2008-2009	0	CGS-GL	FLX	Amplicon DNA concentrations were determined using the Quant-iT PicoGreen dsDNA reagent and kit (Invitrogen). Assays were carried out using 5-10 _l of cleaned PCR product in a total reaction volume of 200 _l in black, 96-well microtiter plates. Fluorescence was measured on a BioTek Synergy HT plate reader using the 480/520-nm excitation/emission filter pair. Following quantitation, cleaned amplico…	sample572	Bacterial variation in human body habitats across space and time
M24Fotl.140320	GCAGCCGAGTAT	CATGCTGCCTCCCGTAGGAGT	CCME	1 swab	11/14/08	FKB0RMH	449	Healthy adults were recruited to donate samples on two consecutive days in June and again three months later on two consecutive days in September 2008. Volunteers were unrelated individuals of both sexes and most lived in Boulder, CO. Female subjects F1, F2, F3 and male subjects M1, M2, M3, M4, and M6 were 30-35 years old. Subject M5 was approximately 60 years old. The health status of the volunt…	CCME	TCAG	pyrosequencing	CCME	2008-2009	0	CGS-GL	FLX	Amplicon DNA concentrations were determined using the Quant-iT PicoGreen dsDNA reagent and kit (Invitrogen). Assays were carried out using 5-10 _l of cleaned PCR product in a total reaction volume of 200 _l in black, 96-well microtiter plates. Fluorescence was measured on a BioTek Synergy HT plate reader using the 480/520-nm excitation/emission filter pair. Following quantitation, cleaned amplico…	sample240	Bacterial Community Variation in Human Body Habitats Across Space and Time
M11Fotr.140751	ACCAGCGACTAG	CATGCTGCCTCCCGTAGGAGT	CCME	1 swab	8/18/08	FFLHOYS	449	Healthy adults were recruited to donate samples on two consecutive days in June and again three months later on two consecutive days in September 2008. Volunteers were unrelated individuals of both sexes and most lived in Boulder, CO. Female subjects F1, F2, F3 and male subjects M1, M2, M3, M4, and M6 were 30-35 years old. Subject M5 was approximately 60 years old. The health status of the volunt…	CCME	TCAG	pyrosequencing	CCME	2008-2009	0	CGS-GL	FLX	Amplicon DNA concentrations were determined using the Quant-iT PicoGreen dsDNA reagent and kit (Invitrogen). Assays were carried out using 5-10 _l of cleaned PCR product in a total reaction volume of 200 _l in black, 96-well microtiter plates. Fluorescence was measured on a BioTek Synergy HT plate reader using the 480/520-nm excitation/emission filter pair. Following quantitation, cleaned amplico…	sample456	Bacterial Community Variation in Human Body Habitats Across Space and Time
M22Ewxl.140750	CCGACTGAGATG	CATGCTGCCTCCCGTAGGAGT	CCME	1 swab	8/20/08	FFO92CG	449	Healthy adults were recruited to donate samples on two consecutive days in June and again three months later on two consecutive days in September 2008. Volunteers were unrelated individuals of both sexes and most lived in Boulder, CO. Female subjects F1, F2, F3 and male subjects M1, M2, M3, M4, and M6 were 30-35 years old. Subject M5 was approximately 60 years old. The health status of the volunt…	CCME	TCAG	pyrosequencing	CCME	2008-2009	0	CGS-GL	FLX	Amplicon DNA concentrations were determined using the Quant-iT PicoGreen dsDNA reagent and kit (Invitrogen). Assays were carried out using 5-10 _l of cleaned PCR product in a total reaction volume of 200 _l in black, 96-well microtiter plates. Fluorescence was measured on a BioTek Synergy HT plate reader using the 480/520-nm excitation/emission filter pair. Following quantitation, cleaned amplico…	sample184	Bacterial Community Variation in Human Body Habitats Across Space and Time
M11Fotl.140711	ACCAGACGATGC	CATGCTGCCTCCCGTAGGAGT	CCME	1 swab	8/18/08	FFLHOYS	449	Healthy adults were recruited to donate samples on two consecutive days in June and again three months later on two consecutive days in September 2008. Volunteers were unrelated individuals of both sexes and most lived in Boulder, CO. Female subjects F1, F2, F3 and male subjects M1, M2, M3, M4, and M6 were 30-35 years old. Subject M5 was approximately 60 years old. The health status of the volunt…	CCME	TCAG	pyrosequencing	CCME	2008-2009	0	CGS-GL	FLX	Amplicon DNA concentrations were determined using the Quant-iT PicoGreen dsDNA reagent and kit (Invitrogen). Assays were carried out using 5-10 _l of cleaned PCR product in a total reaction volume of 200 _l in black, 96-well microtiter plates. Fluorescence was measured on a BioTek Synergy HT plate reader using the 480/520-nm excitation/emission filter pair. Following quantitation, cleaned amplico…	sample233	Bacterial Community Variation in Human Body Habitats Across Space and Time
M42Frhd.140770	GAGAATACGTGA	CATGCTGCCTCCCGTAGGAGT	CCME	1 swab	8/20/08	FFO92CG	449	Healthy adults were recruited to donate samples on two consecutive days in June and again three months later on two consecutive days in September 2008. Volunteers were unrelated individuals of both sexes and most lived in Boulder, CO. Female subjects F1, F2, F3 and male subjects M1, M2, M3, M4, and M6 were 30-35 years old. Subject M5 was approximately 60 years old. The health status of the volunt…	CCME	TCAG	pyrosequencing	CCME	2008-2009	0	CGS-GL	FLX	Amplicon DNA concentrations were determined using the Quant-iT PicoGreen dsDNA reagent and kit (Invitrogen). Assays were carried out using 5-10 _l of cleaned PCR product in a total reaction volume of 200 _l in black, 96-well microtiter plates. Fluorescence was measured on a BioTek Synergy HT plate reader using the 480/520-nm excitation/emission filter pair. Following quantitation, cleaned amplico…	sample058	Bacterial Community Variation in Human Body Habitats Across Space and Time
F11Tong.140366	AGCTCCATACAG	CATGCTGCCTCCCGTAGGAGT	CCME	1 swab	8/18/08	FFLHOYS	449	Healthy adults were recruited to donate samples on two consecutive days in June and again three months later on two consecutive days in September 2008. Volunteers were unrelated individuals of both sexes and most lived in Boulder, CO. Female subjects F1, F2, F3 and male subjects M1, M2, M3, M4, and M6 were 30-35 years old. Subject M5 was approximately 60 years old. The health status of the volunt…	CCME	TCAG	pyrosequencing	CCME	2008-2009	0	CGS-GL	FLX	Amplicon DNA concentrations were determined using the Quant-iT PicoGreen dsDNA reagent and kit (Invitrogen). Assays were carried out using 5-10 _l of cleaned PCR product in a total reaction volume of 200 _l in black, 96-well microtiter plates. Fluorescence was measured on a BioTek Synergy HT plate reader using the 480/520-nm excitation/emission filter pair. Following quantitation, cleaned amplico…	sample521	Bacterial Community Variation in Human Body Habitats Across Space and Time
M31Aptl.140756	CGCGATAGCAGT	CATGCTGCCTCCCGTAGGAGT	CCME	1 swab	8/18/08	FFLHOYS	449	Healthy adults were recruited to donate samples on two consecutive days in June and again three months later on two consecutive days in September 2008. Volunteers were unrelated individuals of both sexes and most lived in Boulder, CO. Female subjects F1, F2, F3 and male subjects M1, M2, M3, M4, and M6 were 30-35 years old. Subject M5 was approximately 60 years old. The health status of the volunt…	CCME	TCAG	pyrosequencing	CCME	2008-2009	0	CGS-GL	FLX	Amplicon DNA concentrations were determined using the Quant-iT PicoGreen dsDNA reagent and kit (Invitrogen). Assays were carried out using 5-10 _l of cleaned PCR product in a total reaction volume of 200 _l in black, 96-well microtiter plates. Fluorescence was measured on a BioTek Synergy HT plate reader using the 480/520-nm excitation/emission filter pair. Following quantitation, cleaned amplico…	sample103	Bacterial Community Variation in Human Body Habitats Across Space and Time
M31Indl.140291	CGTCACGACTAA	CATGCTGCCTCCCGTAGGAGT	CCME	1 swab	8/18/08	FFLHOYS	449	Healthy adults were recruited to donate samples on two consecutive days in June and again three months later on two consecutive days in September 2008. Volunteers were unrelated individuals of both sexes and most lived in Boulder, CO. Female subjects F1, F2, F3 and male subjects M1, M2, M3, M4, and M6 were 30-35 years old. Subject M5 was approximately 60 years old. The health status of the volunt…	CCME	TCAG	pyrosequencing	CCME	2008-2009	0	CGS-GL	FLX	Amplicon DNA concentrations were determined using the Quant-iT PicoGreen dsDNA reagent and kit (Invitrogen). Assays were carried out using 5-10 _l of cleaned PCR product in a total reaction volume of 200 _l in black, 96-well microtiter plates. Fluorescence was measured on a BioTek Synergy HT plate reader using the 480/520-nm excitation/emission filter pair. Following quantitation, cleaned amplico…	sample145	Bacterial Community Variation in Human Body Habitats Across Space and Time
M31Fotl.140712	CTAACGCAGTCA	CATGCTGCCTCCCGTAGGAGT	CCME	1 swab	8/18/08	FFLHOYS	449	Healthy adults were recruited to donate samples on two consecutive days in June and again three months later on two consecutive days in September 2008. Volunteers were unrelated individuals of both sexes and most lived in Boulder, CO. Female subjects F1, F2, F3 and male subjects M1, M2, M3, M4, and M6 were 30-35 years old. Subject M5 was approximately 60 years old. The health status of the volunt…	CCME	TCAG	pyrosequencing	CCME	2008-2009	0	CGS-GL	FLX	Amplicon DNA concentrations were determined using the Quant-iT PicoGreen dsDNA reagent and kit (Invitrogen). Assays were carried out using 5-10 _l of cleaned PCR product in a total reaction volume of 200 _l in black, 96-well microtiter plates. Fluorescence was measured on a BioTek Synergy HT plate reader using the 480/520-nm excitation/emission filter pair. Following quantitation, cleaned amplico…	sample241	Bacterial Community Variation in Human Body Habitats Across Space and Time
F34Plmr.140416	GTCGCTGTCTTC	CATGCTGCCTCCCGTAGGAGT	CCME	1 swab	11/14/08	FKB0RMH	449	Healthy adults were recruited to donate samples on two consecutive days in June and again three months later on two consecutive days in September 2008. Volunteers were unrelated individuals of both sexes and most lived in Boulder, CO. Female subjects F1, F2, F3 and male subjects M1, M2, M3, M4, and M6 were 30-35 years old. Subject M5 was approximately 60 years old. The health status of the volunt…	CCME	TCAG	pyrosequencing	CCME	2008-2009	0	CGS-GL	FLX	Amplicon DNA concentrations were determined using the Quant-iT PicoGreen dsDNA reagent and kit (Invitrogen). Assays were carried out using 5-10 _l of cleaned PCR product in a total reaction volume of 200 _l in black, 96-well microtiter plates. Fluorescence was measured on a BioTek Synergy HT plate reader using the 480/520-nm excitation/emission filter pair. Following quantitation, cleaned amplico…	sample423	Bacterial Community Variation in Human Body Habitats Across Space and Time
F11Labi.140687	AGATGTTCTGCT	CATGCTGCCTCCCGTAGGAGT	CCME	1 swab	8/18/08	FFLHOYS	449	Healthy adults were recruited to donate samples on two consecutive days in June and again three months later on two consecutive days in September 2008. Volunteers were unrelated individuals of both sexes and most lived in Boulder, CO. Female subjects F1, F2, F3 and male subjects M1, M2, M3, M4, and M6 were 30-35 years old. Subject M5 was approximately 60 years old. The health status of the volunt…	CCME	TCAG	pyrosequencing	CCME	2008-2009	0	CGS-GL	FLX	Amplicon DNA concentrations were determined using the Quant-iT PicoGreen dsDNA reagent and kit (Invitrogen). Assays were carried out using 5-10 _l of cleaned PCR product in a total reaction volume of 200 _l in black, 96-well microtiter plates. Fluorescence was measured on a BioTek Synergy HT plate reader using the 480/520-nm excitation/emission filter pair. Following quantitation, cleaned amplico…	sample087	Bacterial Community Variation in Human Body Habitats Across Space and Time
M42Forr.140521	GACTTCAGTGTG	CATGCTGCCTCCCGTAGGAGT	CCME	1 swab	8/20/08	FFO92CG	449	Healthy adults were recruited to donate samples on two consecutive days in June and again three months later on two consecutive days in September 2008. Volunteers were unrelated individuals of both sexes and most lived in Boulder, CO. Female subjects F1, F2, F3 and male subjects M1, M2, M3, M4, and M6 were 30-35 years old. Subject M5 was approximately 60 years old. The health status of the volunt…	CCME	TCAG	pyrosequencing	CCME	2008-2009	0	CGS-GL	FLX	Amplicon DNA concentrations were determined using the Quant-iT PicoGreen dsDNA reagent and kit (Invitrogen). Assays were carried out using 5-10 _l of cleaned PCR product in a total reaction volume of 200 _l in black, 96-well microtiter plates. Fluorescence was measured on a BioTek Synergy HT plate reader using the 480/520-nm excitation/emission filter pair. Following quantitation, cleaned amplico…	sample356	Bacterial Community Variation in Human Body Habitats Across Space and Time
F34Fotr.140673	GTCTCATGTAGG	CATGCTGCCTCCCGTAGGAGT	CCME	1 swab	11/14/08	FKB0RMH	449	Healthy adults were recruited to donate samples on two consecutive days in June and again three months later on two consecutive days in September 2008. Volunteers were unrelated individuals of both sexes and most lived in Boulder, CO. Female subjects F1, F2, F3 and male subjects M1, M2, M3, M4, and M6 were 30-35 years old. Subject M5 was approximately 60 years old. The health status of the volunt…	CCME	TCAG	pyrosequencing	CCME	2008-2009	0	CGS-GL	FLX	Amplicon DNA concentrations were determined using the Quant-iT PicoGreen dsDNA reagent and kit (Invitrogen). Assays were carried out using 5-10 _l of cleaned PCR product in a total reaction volume of 200 _l in black, 96-well microtiter plates. Fluorescence was measured on a BioTek Synergy HT plate reader using the 480/520-nm excitation/emission filter pair. Following quantitation, cleaned amplico…	sample455	Bacterial Community Variation in Human Body Habitats Across Space and Time
F23Tong.140417	GCGAGATCCAGT	CATGCTGCCTCCCGTAGGAGT	CCME	1 swab	11/14/08	FKB0RMH	449	Healthy adults were recruited to donate samples on two consecutive days in June and again three months later on two consecutive days in September 2008. Volunteers were unrelated individuals of both sexes and most lived in Boulder, CO. Female subjects F1, F2, F3 and male subjects M1, M2, M3, M4, and M6 were 30-35 years old. Subject M5 was approximately 60 years old. The health status of the volunt…	CCME	TCAG	pyrosequencing	CCME	2008-2009	0	CGS-GL	FLX	Amplicon DNA concentrations were determined using the Quant-iT PicoGreen dsDNA reagent and kit (Invitrogen). Assays were carried out using 5-10 _l of cleaned PCR product in a total reaction volume of 200 _l in black, 96-well microtiter plates. Fluorescence was measured on a BioTek Synergy HT plate reader using the 480/520-nm excitation/emission filter pair. Following quantitation, cleaned amplico…	sample527	Bacterial Community Variation in Human Body Habitats Across Space and Time
M24Plml.140651	GCACATCGAGCA	CATGCTGCCTCCCGTAGGAGT	CCME	1 swab	11/14/08	FKB0RMH	449	Healthy adults were recruited to donate samples on two consecutive days in June and again three months later on two consecutive days in September 2008. Volunteers were unrelated individuals of both sexes and most lived in Boulder, CO. Female subjects F1, F2, F3 and male subjects M1, M2, M3, M4, and M6 were 30-35 years old. Subject M5 was approximately 60 years old. The health status of the volunt…	CCME	TCAG	pyrosequencing	CCME	2008-2009	0	CGS-GL	FLX	Amplicon DNA concentrations were determined using the Quant-iT PicoGreen dsDNA reagent and kit (Invitrogen). Assays were carried out using 5-10 _l of cleaned PCR product in a total reaction volume of 200 _l in black, 96-well microtiter plates. Fluorescence was measured on a BioTek Synergy HT plate reader using the 480/520-nm excitation/emission filter pair. Following quantitation, cleaned amplico…	sample208	Bacterial Community Variation in Human Body Habitats Across Space and Time
M13Plmr.140301	CTGTTCGTAGAG	CATGCTGCCTCCCGTAGGAGT	CCME	1 swab	11/14/08	FKB0RMH	449	Healthy adults were recruited to donate samples on two consecutive days in June and again three months later on two consecutive days in September 2008. Volunteers were unrelated individuals of both sexes and most lived in Boulder, CO. Female subjects F1, F2, F3 and male subjects M1, M2, M3, M4, and M6 were 30-35 years old. Subject M5 was approximately 60 years old. The health status of the volunt…	CCME	TCAG	pyrosequencing	CCME	2008-2009	0	CGS-GL	FLX	Amplicon DNA concentrations were determined using the Quant-iT PicoGreen dsDNA reagent and kit (Invitrogen). Assays were carried out using 5-10 _l of cleaned PCR product in a total reaction volume of 200 _l in black, 96-well microtiter plates. Fluorescence was measured on a BioTek Synergy HT plate reader using the 480/520-nm excitation/emission filter pair. Following quantitation, cleaned amplico…	sample426	Bacterial Community Variation in Human Body Habitats Across Space and Time
F22Frhd.140836	CAAGTGAGAGAG	CATGCTGCCTCCCGTAGGAGT	CCME	1 swab	8/18/08	FFLHOYS	449	Healthy adults were recruited to donate samples on two consecutive days in June and again three months later on two consecutive days in September 2008. Volunteers were unrelated individuals of both sexes and most lived in Boulder, CO. Female subjects F1, F2, F3 and male subjects M1, M2, M3, M4, and M6 were 30-35 years old. Subject M5 was approximately 60 years old. The health status of the volunt…	CCME	TCAG	pyrosequencing	CCME	2008-2009	0	CGS-GL	FLX	Amplicon DNA concentrations were determined using the Quant-iT PicoGreen dsDNA reagent and kit (Invitrogen). Assays were carried out using 5-10 _l of cleaned PCR product in a total reaction volume of 200 _l in black, 96-well microtiter plates. Fluorescence was measured on a BioTek Synergy HT plate reader using the 480/520-nm excitation/emission filter pair. Following quantitation, cleaned amplico…	sample038	Bacterial Community Variation in Human Body Habitats Across Space and Time
F14Fcsw.140752	GATATGCGGCTG	CATGCTGCCTCCCGTAGGAGT	CCME	1 swab	11/14/08	FKB0RMH	449	Healthy adults were recruited to donate samples on two consecutive days in June and again three months later on two consecutive days in September 2008. Volunteers were unrelated individuals of both sexes and most lived in Boulder, CO. Female subjects F1, F2, F3 and male subjects M1, M2, M3, M4, and M6 were 30-35 years old. Subject M5 was approximately 60 years old. The health status of the volunt…	CCME	TCAG	pyrosequencing	CCME	2008-2009	0	CGS-GL	FLX	Amplicon DNA concentrations were determined using the Quant-iT PicoGreen dsDNA reagent and kit (Invitrogen). Assays were carried out using 5-10 _l of cleaned PCR product in a total reaction volume of 200 _l in black, 96-well microtiter plates. Fluorescence was measured on a BioTek Synergy HT plate reader using the 480/520-nm excitation/emission filter pair. Following quantitation, cleaned amplico…	sample481	Bacterial Community Variation in Human Body Habitats Across Space and Time
F31Mout.140605	GCACTCGTTAGA	CATGCTGCCTCCCGTAGGAGT	CCME	1 swab	8/20/08	FFO92CG	449	Healthy adults were recruited to donate samples on two consecutive days in June and again three months later on two consecutive days in September 2008. Volunteers were unrelated individuals of both sexes and most lived in Boulder, CO. Female subjects F1, F2, F3 and male subjects M1, M2, M3, M4, and M6 were 30-35 years old. Subject M5 was approximately 60 years old. The health status of the volunt…	CCME	TCAG	pyrosequencing	CCME	2008-2009	0	CGS-GL	FLX	Amplicon DNA concentrations were determined using the Quant-iT PicoGreen dsDNA reagent and kit (Invitrogen). Assays were carried out using 5-10 _l of cleaned PCR product in a total reaction volume of 200 _l in black, 96-well microtiter plates. Fluorescence was measured on a BioTek Synergy HT plate reader using the 480/520-nm excitation/emission filter pair. Following quantitation, cleaned amplico…	sample257	Bacterial Community Variation in Human Body Habitats Across Space and Time
M11Forl.140337	ACACATGTCTAC	CATGCTGCCTCCCGTAGGAGT	CCME	1 swab	8/18/08	FFLHOYS	449	Healthy adults were recruited to donate samples on two consecutive days in June and again three months later on two consecutive days in September 2008. Volunteers were unrelated individuals of both sexes and most lived in Boulder, CO. Female subjects F1, F2, F3 and male subjects M1, M2, M3, M4, and M6 were 30-35 years old. Subject M5 was approximately 60 years old. The health status of the volunt…	CCME	TCAG	pyrosequencing	CCME	2008-2009	0	CGS-GL	FLX	Amplicon DNA concentrations were determined using the Quant-iT PicoGreen dsDNA reagent and kit (Invitrogen). Assays were carried out using 5-10 _l of cleaned PCR product in a total reaction volume of 200 _l in black, 96-well microtiter plates. Fluorescence was measured on a BioTek Synergy HT plate reader using the 480/520-nm excitation/emission filter pair. Following quantitation, cleaned amplico…	sample127	Bacterial Community Variation in Human Body Habitats Across Space and Time
M14Fcsw.140443	GACTAGACCAGC	CATGCTGCCTCCCGTAGGAGT	CCME	1 swab	11/14/08	FKB0RMH	449	Healthy adults were recruited to donate samples on two consecutive days in June and again three months later on two consecutive days in September 2008. Volunteers were unrelated individuals of both sexes and most lived in Boulder, CO. Female subjects F1, F2, F3 and male subjects M1, M2, M3, M4, and M6 were 30-35 years old. Subject M5 was approximately 60 years old. The health status of the volunt…	CCME	TCAG	pyrosequencing	CCME	2008-2009	0	CGS-GL	FLX	Amplicon DNA concentrations were determined using the Quant-iT PicoGreen dsDNA reagent and kit (Invitrogen). Assays were carried out using 5-10 _l of cleaned PCR product in a total reaction volume of 200 _l in black, 96-well microtiter plates. Fluorescence was measured on a BioTek Synergy HT plate reader using the 480/520-nm excitation/emission filter pair. Following quantitation, cleaned amplico…	sample499	Bacterial Community Variation in Human Body Habitats Across Space and Time
F32Knel.140324	GCCTATACTACA	CATGCTGCCTCCCGTAGGAGT	CCME	1 swab	8/20/08	FFO92CG	449	Healthy adults were recruited to donate samples on two consecutive days in June and again three months later on two consecutive days in September 2008. Volunteers were unrelated individuals of both sexes and most lived in Boulder, CO. Female subjects F1, F2, F3 and male subjects M1, M2, M3, M4, and M6 were 30-35 years old. Subject M5 was approximately 60 years old. The health status of the volunt…	CCME	TCAG	pyrosequencing	CCME	2008-2009	0	CGS-GL	FLX	Amplicon DNA concentrations were determined using the Quant-iT PicoGreen dsDNA reagent and kit (Invitrogen). Assays were carried out using 5-10 _l of cleaned PCR product in a total reaction volume of 200 _l in black, 96-well microtiter plates. Fluorescence was measured on a BioTek Synergy HT plate reader using the 480/520-nm excitation/emission filter pair. Following quantitation, cleaned amplico…	sample112	Bacterial Community Variation in Human Body Habitats Across Space and Time
M24Nost.140862	GCACTCGTTAGA	CATGCTGCCTCCCGTAGGAGT	CCME	1 swab	11/14/08	FKB0RMH	449	Healthy adults were recruited to donate samples on two consecutive days in June and again three months later on two consecutive days in September 2008. Volunteers were unrelated individuals of both sexes and most lived in Boulder, CO. Female subjects F1, F2, F3 and male subjects M1, M2, M3, M4, and M6 were 30-35 years old. Subject M5 was approximately 60 years old. The health status of the volunt…	CCME	TCAG	pyrosequencing	CCME	2008-2009	0	CGS-GL	FLX	Amplicon DNA concentrations were determined using the Quant-iT PicoGreen dsDNA reagent and kit (Invitrogen). Assays were carried out using 5-10 _l of cleaned PCR product in a total reaction volume of 200 _l in black, 96-well microtiter plates. Fluorescence was measured on a BioTek Synergy HT plate reader using the 480/520-nm excitation/emission filter pair. Following quantitation, cleaned amplico…	sample288	Bacterial Community Variation in Human Body Habitats Across Space and Time
M31Navl.140871	CGTGACAATGTC	CATGCTGCCTCCCGTAGGAGT	CCME	1 swab	8/18/08	FFLHOYS	449	Healthy adults were recruited to donate samples on two consecutive days in June and again three months later on two consecutive days in September 2008. Volunteers were unrelated individuals of both sexes and most lived in Boulder, CO. Female subjects F1, F2, F3 and male subjects M1, M2, M3, M4, and M6 were 30-35 years old. Subject M5 was approximately 60 years old. The health status of the volunt…	CCME	TCAG	pyrosequencing	CCME	2008-2009	0	CGS-GL	FLX	Amplicon DNA concentrations were determined using the Quant-iT PicoGreen dsDNA reagent and kit (Invitrogen). Assays were carried out using 5-10 _l of cleaned PCR product in a total reaction volume of 200 _l in black, 96-well microtiter plates. Fluorescence was measured on a BioTek Synergy HT plate reader using the 480/520-nm excitation/emission filter pair. Following quantitation, cleaned amplico…	sample276	Bacterial Community Variation in Human Body Habitats Across Space and Time
M32Fotl.140843	CTGACACGACAG	CATGCTGCCTCCCGTAGGAGT	CCME	1 swab	8/18/08	FFLHOYS	449	Healthy adults were recruited to donate samples on two consecutive days in June and again three months later on two consecutive days in September 2008. Volunteers were unrelated individuals of both sexes and most lived in Boulder, CO. Female subjects F1, F2, F3 and male subjects M1, M2, M3, M4, and M6 were 30-35 years old. Subject M5 was approximately 60 years old. The health status of the volunt…	CCME	TCAG	pyrosequencing	CCME	2008-2009	0	CGS-GL	FLX	Amplicon DNA concentrations were determined using the Quant-iT PicoGreen dsDNA reagent and kit (Invitrogen). Assays were carried out using 5-10 _l of cleaned PCR product in a total reaction volume of 200 _l in black, 96-well microtiter plates. Fluorescence was measured on a BioTek Synergy HT plate reader using the 480/520-nm excitation/emission filter pair. Following quantitation, cleaned amplico…	sample242	Bacterial Community Variation in Human Body Habitats Across Space and Time
F21Fcsw.140506	ATCGATCTGTGG	CATGCTGCCTCCCGTAGGAGT	CCME	1 swab	8/18/08	FFLHOYS	449	Healthy adults were recruited to donate samples on two consecutive days in June and again three months later on two consecutive days in September 2008. Volunteers were unrelated individuals of both sexes and most lived in Boulder, CO. Female subjects F1, F2, F3 and male subjects M1, M2, M3, M4, and M6 were 30-35 years old. Subject M5 was approximately 60 years old. The health status of the volunt…	CCME	TCAG	pyrosequencing	CCME	2008-2009	0	CGS-GL	FLX	Amplicon DNA concentrations were determined using the Quant-iT PicoGreen dsDNA reagent and kit (Invitrogen). Assays were carried out using 5-10 _l of cleaned PCR product in a total reaction volume of 200 _l in black, 96-well microtiter plates. Fluorescence was measured on a BioTek Synergy HT plate reader using the 480/520-nm excitation/emission filter pair. Following quantitation, cleaned amplico…	sample483	Bacterial Community Variation in Human Body Habitats Across Space and Time
M43Ewax.140650	GTGTGCTATCAG	CATGCTGCCTCCCGTAGGAGT	CCME	1 swab	11/14/08	FKB0RMH	449	Healthy adults were recruited to donate samples on two consecutive days in June and again three months later on two consecutive days in September 2008. Volunteers were unrelated individuals of both sexes and most lived in Boulder, CO. Female subjects F1, F2, F3 and male subjects M1, M2, M3, M4, and M6 were 30-35 years old. Subject M5 was approximately 60 years old. The health status of the volunt…	CCME	TCAG	pyrosequencing	CCME	2008-2009	0	CGS-GL	FLX	Amplicon DNA concentrations were determined using the Quant-iT PicoGreen dsDNA reagent and kit (Invitrogen). Assays were carried out using 5-10 _l of cleaned PCR product in a total reaction volume of 200 _l in black, 96-well microtiter plates. Fluorescence was measured on a BioTek Synergy HT plate reader using the 480/520-nm excitation/emission filter pair. Following quantitation, cleaned amplico…	sample309	Bacterial Community Variation in Human Body Habitats Across Space and Time
M42Pinl.140354	GAGTGAGTACAA	CATGCTGCCTCCCGTAGGAGT	CCME	1 swab	8/20/08	FFO92CG	449	Healthy adults were recruited to donate samples on two consecutive days in June and again three months later on two consecutive days in September 2008. Volunteers were unrelated individuals of both sexes and most lived in Boulder, CO. Female subjects F1, F2, F3 and male subjects M1, M2, M3, M4, and M6 were 30-35 years old. Subject M5 was approximately 60 years old. The health status of the volunt…	CCME	TCAG	pyrosequencing	CCME	2008-2009	0	CGS-GL	FLX	Amplicon DNA concentrations were determined using the Quant-iT PicoGreen dsDNA reagent and kit (Invitrogen). Assays were carried out using 5-10 _l of cleaned PCR product in a total reaction volume of 200 _l in black, 96-well microtiter plates. Fluorescence was measured on a BioTek Synergy HT plate reader using the 480/520-nm excitation/emission filter pair. Following quantitation, cleaned amplico…	sample175	Bacterial Community Variation in Human Body Habitats Across Space and Time
F12Fcsw.140400	AGTAGTATCCTC	CATGCTGCCTCCCGTAGGAGT	CCME	1 swab	8/18/08	FFLHOYS	449	Healthy adults were recruited to donate samples on two consecutive days in June and again three months later on two consecutive days in September 2008. Volunteers were unrelated individuals of both sexes and most lived in Boulder, CO. Female subjects F1, F2, F3 and male subjects M1, M2, M3, M4, and M6 were 30-35 years old. Subject M5 was approximately 60 years old. The health status of the volunt…	CCME	TCAG	pyrosequencing	CCME	2008-2009	0	CGS-GL	FLX	Amplicon DNA concentrations were determined using the Quant-iT PicoGreen dsDNA reagent and kit (Invitrogen). Assays were carried out using 5-10 _l of cleaned PCR product in a total reaction volume of 200 _l in black, 96-well microtiter plates. Fluorescence was measured on a BioTek Synergy HT plate reader using the 480/520-nm excitation/emission filter pair. Following quantitation, cleaned amplico…	sample479	Bacterial Community Variation in Human Body Habitats Across Space and Time
F11Aptl.140780	ACTGTCGAAGCT	CATGCTGCCTCCCGTAGGAGT	CCME	1 swab	8/18/08	FFLHOYS	449	Healthy adults were recruited to donate samples on two consecutive days in June and again three months later on two consecutive days in September 2008. Volunteers were unrelated individuals of both sexes and most lived in Boulder, CO. Female subjects F1, F2, F3 and male subjects M1, M2, M3, M4, and M6 were 30-35 years old. Subject M5 was approximately 60 years old. The health status of the volunt…	CCME	TCAG	pyrosequencing	CCME	2008-2009	0	CGS-GL	FLX	Amplicon DNA concentrations were determined using the Quant-iT PicoGreen dsDNA reagent and kit (Invitrogen). Assays were carried out using 5-10 _l of cleaned PCR product in a total reaction volume of 200 _l in black, 96-well microtiter plates. Fluorescence was measured on a BioTek Synergy HT plate reader using the 480/520-nm excitation/emission filter pair. Following quantitation, cleaned amplico…	sample093	Bacterial Community Variation in Human Body Habitats Across Space and Time
M41Plml.140691	GACAGGAGATAG	CATGCTGCCTCCCGTAGGAGT	CCME	1 swab	8/20/08	FFO92CG	449	Healthy adults were recruited to donate samples on two consecutive days in June and again three months later on two consecutive days in September 2008. Volunteers were unrelated individuals of both sexes and most lived in Boulder, CO. Female subjects F1, F2, F3 and male subjects M1, M2, M3, M4, and M6 were 30-35 years old. Subject M5 was approximately 60 years old. The health status of the volunt…	CCME	TCAG	pyrosequencing	CCME	2008-2009	0	CGS-GL	FLX	Amplicon DNA concentrations were determined using the Quant-iT PicoGreen dsDNA reagent and kit (Invitrogen). Assays were carried out using 5-10 _l of cleaned PCR product in a total reaction volume of 200 _l in black, 96-well microtiter plates. Fluorescence was measured on a BioTek Synergy HT plate reader using the 480/520-nm excitation/emission filter pair. Following quantitation, cleaned amplico…	sample213	Bacterial Community Variation in Human Body Habitats Across Space and Time
F22Fcsw.140281	CAACTATCAGCT	CATGCTGCCTCCCGTAGGAGT	CCME	1 swab	8/18/08	FFLHOYS	449	Healthy adults were recruited to donate samples on two consecutive days in June and again three months later on two consecutive days in September 2008. Volunteers were unrelated individuals of both sexes and most lived in Boulder, CO. Female subjects F1, F2, F3 and male subjects M1, M2, M3, M4, and M6 were 30-35 years old. Subject M5 was approximately 60 years old. The health status of the volunt…	CCME	TCAG	pyrosequencing	CCME	2008-2009	0	CGS-GL	FLX	Amplicon DNA concentrations were determined using the Quant-iT PicoGreen dsDNA reagent and kit (Invitrogen). Assays were carried out using 5-10 _l of cleaned PCR product in a total reaction volume of 200 _l in black, 96-well microtiter plates. Fluorescence was measured on a BioTek Synergy HT plate reader using the 480/520-nm excitation/emission filter pair. Following quantitation, cleaned amplico…	sample485	Bacterial Community Variation in Human Body Habitats Across Space and Time
M63Tong.140865	TATTCGTGTCAG	CATGCTGCCTCCCGTAGGAGT	CCME	1 swab	11/14/08	FKB0RMH	449	Healthy adults were recruited to donate samples on two consecutive days in June and again three months later on two consecutive days in September 2008. Volunteers were unrelated individuals of both sexes and most lived in Boulder, CO. Female subjects F1, F2, F3 and male subjects M1, M2, M3, M4, and M6 were 30-35 years old. Subject M5 was approximately 60 years old. The health status of the volunt…	CCME	TCAG	pyrosequencing	CCME	2008-2009	0	CGS-GL	FLX	Amplicon DNA concentrations were determined using the Quant-iT PicoGreen dsDNA reagent and kit (Invitrogen). Assays were carried out using 5-10 _l of cleaned PCR product in a total reaction volume of 200 _l in black, 96-well microtiter plates. Fluorescence was measured on a BioTek Synergy HT plate reader using the 480/520-nm excitation/emission filter pair. Following quantitation, cleaned amplico…	sample551	Bacterial Community Variation in Human Body Habitats Across Space and Time
M34Fotl.140468	GTAGACTGCGTG	CATGCTGCCTCCCGTAGGAGT	CCME	1 swab	11/14/08	FKB0RMH	449	Healthy adults were recruited to donate samples on two consecutive days in June and again three months later on two consecutive days in September 2008. Volunteers were unrelated individuals of both sexes and most lived in Boulder, CO. Female subjects F1, F2, F3 and male subjects M1, M2, M3, M4, and M6 were 30-35 years old. Subject M5 was approximately 60 years old. The health status of the volunt…	CCME	TCAG	pyrosequencing	CCME	2008-2009	0	CGS-GL	FLX	Amplicon DNA concentrations were determined using the Quant-iT PicoGreen dsDNA reagent and kit (Invitrogen). Assays were carried out using 5-10 _l of cleaned PCR product in a total reaction volume of 200 _l in black, 96-well microtiter plates. Fluorescence was measured on a BioTek Synergy HT plate reader using the 480/520-nm excitation/emission filter pair. Following quantitation, cleaned amplico…	sample244	Bacterial Community Variation in Human Body Habitats Across Space and Time
M31Hair.140713	CGTCAACGATGT	CATGCTGCCTCCCGTAGGAGT	CCME	1 swab	8/18/08	FFLHOYS	449	Healthy adults were recruited to donate samples on two consecutive days in June and again three months later on two consecutive days in September 2008. Volunteers were unrelated individuals of both sexes and most lived in Boulder, CO. Female subjects F1, F2, F3 and male subjects M1, M2, M3, M4, and M6 were 30-35 years old. Subject M5 was approximately 60 years old. The health status of the volunt…	CCME	TCAG	pyrosequencing	CCME	2008-2009	0	CGS-GL	FLX	Amplicon DNA concentrations were determined using the Quant-iT PicoGreen dsDNA reagent and kit (Invitrogen). Assays were carried out using 5-10 _l of cleaned PCR product in a total reaction volume of 200 _l in black, 96-well microtiter plates. Fluorescence was measured on a BioTek Synergy HT plate reader using the 480/520-nm excitation/emission filter pair. Following quantitation, cleaned amplico…	sample083	Bacterial Community Variation in Human Body Habitats Across Space and Time
F31Plml.140322	GCAGGCAGTACT	CATGCTGCCTCCCGTAGGAGT	CCME	1 swab	8/20/08	FFO92CG	449	Healthy adults were recruited to donate samples on two consecutive days in June and again three months later on two consecutive days in September 2008. Volunteers were unrelated individuals of both sexes and most lived in Boulder, CO. Female subjects F1, F2, F3 and male subjects M1, M2, M3, M4, and M6 were 30-35 years old. Subject M5 was approximately 60 years old. The health status of the volunt…	CCME	TCAG	pyrosequencing	CCME	2008-2009	0	CGS-GL	FLX	Amplicon DNA concentrations were determined using the Quant-iT PicoGreen dsDNA reagent and kit (Invitrogen). Assays were carried out using 5-10 _l of cleaned PCR product in a total reaction volume of 200 _l in black, 96-well microtiter plates. Fluorescence was measured on a BioTek Synergy HT plate reader using the 480/520-nm excitation/emission filter pair. Following quantitation, cleaned amplico…	sample197	Bacterial Community Variation in Human Body Habitats Across Space and Time
F22Pinl.140717	CACTCTGATTAG	CATGCTGCCTCCCGTAGGAGT	CCME	1 swab	8/18/08	FFLHOYS	449	Healthy adults were recruited to donate samples on two consecutive days in June and again three months later on two consecutive days in September 2008. Volunteers were unrelated individuals of both sexes and most lived in Boulder, CO. Female subjects F1, F2, F3 and male subjects M1, M2, M3, M4, and M6 were 30-35 years old. Subject M5 was approximately 60 years old. The health status of the volunt…	CCME	TCAG	pyrosequencing	CCME	2008-2009	0	CGS-GL	FLX	Amplicon DNA concentrations were determined using the Quant-iT PicoGreen dsDNA reagent and kit (Invitrogen). Assays were carried out using 5-10 _l of cleaned PCR product in a total reaction volume of 200 _l in black, 96-well microtiter plates. Fluorescence was measured on a BioTek Synergy HT plate reader using the 480/520-nm excitation/emission filter pair. Following quantitation, cleaned amplico…	sample165	Bacterial Community Variation in Human Body Habitats Across Space and Time
M21Tong.140323	CATGTCTCTCCG	CATGCTGCCTCCCGTAGGAGT	CCME	1 swab	8/20/08	FFO92CG	449	Healthy adults were recruited to donate samples on two consecutive days in June and again three months later on two consecutive days in September 2008. Volunteers were unrelated individuals of both sexes and most lived in Boulder, CO. Female subjects F1, F2, F3 and male subjects M1, M2, M3, M4, and M6 were 30-35 years old. Subject M5 was approximately 60 years old. The health status of the volunt…	CCME	TCAG	pyrosequencing	CCME	2008-2009	0	CGS-GL	FLX	Amplicon DNA concentrations were determined using the Quant-iT PicoGreen dsDNA reagent and kit (Invitrogen). Assays were carried out using 5-10 _l of cleaned PCR product in a total reaction volume of 200 _l in black, 96-well microtiter plates. Fluorescence was measured on a BioTek Synergy HT plate reader using the 480/520-nm excitation/emission filter pair. Following quantitation, cleaned amplico…	sample537	Bacterial Community Variation in Human Body Habitats Across Space and Time
M22Urin.140805	CGCATGAGGATC	CATGCTGCCTCCCGTAGGAGT	CCME	1 swab	8/20/08	FFO92CG	449	Healthy adults were recruited to donate samples on two consecutive days in June and again three months later on two consecutive days in September 2008. Volunteers were unrelated individuals of both sexes and most lived in Boulder, CO. Female subjects F1, F2, F3 and male subjects M1, M2, M3, M4, and M6 were 30-35 years old. Subject M5 was approximately 60 years old. The health status of the volunt…	CCME	TCAG	pyrosequencing	CCME	2008-2009	0	CGS-GL	FLX	Amplicon DNA concentrations were determined using the Quant-iT PicoGreen dsDNA reagent and kit (Invitrogen). Assays were carried out using 5-10 _l of cleaned PCR product in a total reaction volume of 200 _l in black, 96-well microtiter plates. Fluorescence was measured on a BioTek Synergy HT plate reader using the 480/520-nm excitation/emission filter pair. Following quantitation, cleaned amplico…	sample564	Bacterial variation in human body habitats across space and time
M12Indr.140762	ACGTGCCGTAGA	CATGCTGCCTCCCGTAGGAGT	CCME	1 swab	8/18/08	FFLHOYS	449	Healthy adults were recruited to donate samples on two consecutive days in June and again three months later on two consecutive days in September 2008. Volunteers were unrelated individuals of both sexes and most lived in Boulder, CO. Female subjects F1, F2, F3 and male subjects M1, M2, M3, M4, and M6 were 30-35 years old. Subject M5 was approximately 60 years old. The health status of the volunt…	CCME	TCAG	pyrosequencing	CCME	2008-2009	0	CGS-GL	FLX	Amplicon DNA concentrations were determined using the Quant-iT PicoGreen dsDNA reagent and kit (Invitrogen). Assays were carried out using 5-10 _l of cleaned PCR product in a total reaction volume of 200 _l in black, 96-well microtiter plates. Fluorescence was measured on a BioTek Synergy HT plate reader using the 480/520-nm excitation/emission filter pair. Following quantitation, cleaned amplico…	sample364	Bacterial Community Variation in Human Body Habitats Across Space and Time
M41Forl.140496	CTGTTCGTAGAG	CATGCTGCCTCCCGTAGGAGT	CCME	1 swab	8/20/08	FFO92CG	449	Healthy adults were recruited to donate samples on two consecutive days in June and again three months later on two consecutive days in September 2008. Volunteers were unrelated individuals of both sexes and most lived in Boulder, CO. Female subjects F1, F2, F3 and male subjects M1, M2, M3, M4, and M6 were 30-35 years old. Subject M5 was approximately 60 years old. The health status of the volunt…	CCME	TCAG	pyrosequencing	CCME	2008-2009	0	CGS-GL	FLX	Amplicon DNA concentrations were determined using the Quant-iT PicoGreen dsDNA reagent and kit (Invitrogen). Assays were carried out using 5-10 _l of cleaned PCR product in a total reaction volume of 200 _l in black, 96-well microtiter plates. Fluorescence was measured on a BioTek Synergy HT plate reader using the 480/520-nm excitation/emission filter pair. Following quantitation, cleaned amplico…	sample133	Bacterial Community Variation in Human Body Habitats Across Space and Time
M32Ewxl.140473	CTAGCGAACATC	CATGCTGCCTCCCGTAGGAGT	CCME	1 swab	8/18/08	FFLHOYS	449	Healthy adults were recruited to donate samples on two consecutive days in June and again three months later on two consecutive days in September 2008. Volunteers were unrelated individuals of both sexes and most lived in Boulder, CO. Female subjects F1, F2, F3 and male subjects M1, M2, M3, M4, and M6 were 30-35 years old. Subject M5 was approximately 60 years old. The health status of the volunt…	CCME	TCAG	pyrosequencing	CCME	2008-2009	0	CGS-GL	FLX	Amplicon DNA concentrations were determined using the Quant-iT PicoGreen dsDNA reagent and kit (Invitrogen). Assays were carried out using 5-10 _l of cleaned PCR product in a total reaction volume of 200 _l in black, 96-well microtiter plates. Fluorescence was measured on a BioTek Synergy HT plate reader using the 480/520-nm excitation/emission filter pair. Following quantitation, cleaned amplico…	sample186	Bacterial Community Variation in Human Body Habitats Across Space and Time
F31Nstl.140789	GCAGCCGAGTAT	CATGCTGCCTCCCGTAGGAGT	CCME	1 swab	8/20/08	FFO92CG	449	Healthy adults were recruited to donate samples on two consecutive days in June and again three months later on two consecutive days in September 2008. Volunteers were unrelated individuals of both sexes and most lived in Boulder, CO. Female subjects F1, F2, F3 and male subjects M1, M2, M3, M4, and M6 were 30-35 years old. Subject M5 was approximately 60 years old. The health status of the volunt…	CCME	TCAG	pyrosequencing	CCME	2008-2009	0	CGS-GL	FLX	Amplicon DNA concentrations were determined using the Quant-iT PicoGreen dsDNA reagent and kit (Invitrogen). Assays were carried out using 5-10 _l of cleaned PCR product in a total reaction volume of 200 _l in black, 96-well microtiter plates. Fluorescence was measured on a BioTek Synergy HT plate reader using the 480/520-nm excitation/emission filter pair. Following quantitation, cleaned amplico…	sample153	Bacterial Community Variation in Human Body Habitats Across Space and Time
M11Glns.140664	ACACTAGATCCG	CATGCTGCCTCCCGTAGGAGT	CCME	1 swab	8/18/08	FFLHOYS	449	Healthy adults were recruited to donate samples on two consecutive days in June and again three months later on two consecutive days in September 2008. Volunteers were unrelated individuals of both sexes and most lived in Boulder, CO. Female subjects F1, F2, F3 and male subjects M1, M2, M3, M4, and M6 were 30-35 years old. Subject M5 was approximately 60 years old. The health status of the volunt…	CCME	TCAG	pyrosequencing	CCME	2008-2009	0	CGS-GL	FLX	Amplicon DNA concentrations were determined using the Quant-iT PicoGreen dsDNA reagent and kit (Invitrogen). Assays were carried out using 5-10 _l of cleaned PCR product in a total reaction volume of 200 _l in black, 96-well microtiter plates. Fluorescence was measured on a BioTek Synergy HT plate reader using the 480/520-nm excitation/emission filter pair. Following quantitation, cleaned amplico…	sample065	Bacterial Community Variation in Human Body Habitats Across Space and Time
F33Uric.140793	GTCCATAGCTAG	CATGCTGCCTCCCGTAGGAGT	CCME	1 swab	8/20/08	FKB0RMH	449	Healthy adults were recruited to donate samples on two consecutive days in June and again three months later on two consecutive days in September 2008. Volunteers were unrelated individuals of both sexes and most lived in Boulder, CO. Female subjects F1, F2, F3 and male subjects M1, M2, M3, M4, and M6 were 30-35 years old. Subject M5 was approximately 60 years old. The health status of the volunt…	CCME	TCAG	pyrosequencing	CCME	2008-2009	0	CGS-GL	FLX	Amplicon DNA concentrations were determined using the Quant-iT PicoGreen dsDNA reagent and kit (Invitrogen). Assays were carried out using 5-10 _l of cleaned PCR product in a total reaction volume of 200 _l in black, 96-well microtiter plates. Fluorescence was measured on a BioTek Synergy HT plate reader using the 480/520-nm excitation/emission filter pair. Following quantitation, cleaned amplico…	sample575	Bacterial variation in human body habitats across space and time
M53Tong.140327	TACTTCGCTCGC	CATGCTGCCTCCCGTAGGAGT	CCME	1 swab	11/14/08	FKB0RMH	449	Healthy adults were recruited to donate samples on two consecutive days in June and again three months later on two consecutive days in September 2008. Volunteers were unrelated individuals of both sexes and most lived in Boulder, CO. Female subjects F1, F2, F3 and male subjects M1, M2, M3, M4, and M6 were 30-35 years old. Subject M5 was approximately 60 years old. The health status of the volunt…	CCME	TCAG	pyrosequencing	CCME	2008-2009	0	CGS-GL	FLX	Amplicon DNA concentrations were determined using the Quant-iT PicoGreen dsDNA reagent and kit (Invitrogen). Assays were carried out using 5-10 _l of cleaned PCR product in a total reaction volume of 200 _l in black, 96-well microtiter plates. Fluorescence was measured on a BioTek Synergy HT plate reader using the 480/520-nm excitation/emission filter pair. Following quantitation, cleaned amplico…	sample549	Bacterial Community Variation in Human Body Habitats Across Space and Time
M22Pinr.140692	CGCACATGTTAT	CATGCTGCCTCCCGTAGGAGT	CCME	1 swab	8/20/08	FFO92CG	449	Healthy adults were recruited to donate samples on two consecutive days in June and again three months later on two consecutive days in September 2008. Volunteers were unrelated individuals of both sexes and most lived in Boulder, CO. Female subjects F1, F2, F3 and male subjects M1, M2, M3, M4, and M6 were 30-35 years old. Subject M5 was approximately 60 years old. The health status of the volunt…	CCME	TCAG	pyrosequencing	CCME	2008-2009	0	CGS-GL	FLX	Amplicon DNA concentrations were determined using the Quant-iT PicoGreen dsDNA reagent and kit (Invitrogen). Assays were carried out using 5-10 _l of cleaned PCR product in a total reaction volume of 200 _l in black, 96-well microtiter plates. Fluorescence was measured on a BioTek Synergy HT plate reader using the 480/520-nm excitation/emission filter pair. Following quantitation, cleaned amplico…	sample394	Bacterial Community Variation in Human Body Habitats Across Space and Time
M12Kner.140631	ACGATGCGACCA	CATGCTGCCTCCCGTAGGAGT	CCME	1 swab	8/18/08	FFLHOYS	449	Healthy adults were recruited to donate samples on two consecutive days in June and again three months later on two consecutive days in September 2008. Volunteers were unrelated individuals of both sexes and most lived in Boulder, CO. Female subjects F1, F2, F3 and male subjects M1, M2, M3, M4, and M6 were 30-35 years old. Subject M5 was approximately 60 years old. The health status of the volunt…	CCME	TCAG	pyrosequencing	CCME	2008-2009	0	CGS-GL	FLX	Amplicon DNA concentrations were determined using the Quant-iT PicoGreen dsDNA reagent and kit (Invitrogen). Assays were carried out using 5-10 _l of cleaned PCR product in a total reaction volume of 200 _l in black, 96-well microtiter plates. Fluorescence was measured on a BioTek Synergy HT plate reader using the 480/520-nm excitation/emission filter pair. Following quantitation, cleaned amplico…	sample336	Bacterial Community Variation in Human Body Habitats Across Space and Time
F31Knel.140379	GATCGCAGGTGT	CATGCTGCCTCCCGTAGGAGT	CCME	1 swab	8/20/08	FFO92CG	449	Healthy adults were recruited to donate samples on two consecutive days in June and again three months later on two consecutive days in September 2008. Volunteers were unrelated individuals of both sexes and most lived in Boulder, CO. Female subjects F1, F2, F3 and male subjects M1, M2, M3, M4, and M6 were 30-35 years old. Subject M5 was approximately 60 years old. The health status of the volunt…	CCME	TCAG	pyrosequencing	CCME	2008-2009	0	CGS-GL	FLX	Amplicon DNA concentrations were determined using the Quant-iT PicoGreen dsDNA reagent and kit (Invitrogen). Assays were carried out using 5-10 _l of cleaned PCR product in a total reaction volume of 200 _l in black, 96-well microtiter plates. Fluorescence was measured on a BioTek Synergy HT plate reader using the 480/520-nm excitation/emission filter pair. Following quantitation, cleaned amplico…	sample111	Bacterial Community Variation in Human Body Habitats Across Space and Time
F13Tong.140677	GAGAGAATGATC	CATGCTGCCTCCCGTAGGAGT	CCME	1 swab	11/14/08	FKB0RMH	449	Healthy adults were recruited to donate samples on two consecutive days in June and again three months later on two consecutive days in September 2008. Volunteers were unrelated individuals of both sexes and most lived in Boulder, CO. Female subjects F1, F2, F3 and male subjects M1, M2, M3, M4, and M6 were 30-35 years old. Subject M5 was approximately 60 years old. The health status of the volunt…	CCME	TCAG	pyrosequencing	CCME	2008-2009	0	CGS-GL	FLX	Amplicon DNA concentrations were determined using the Quant-iT PicoGreen dsDNA reagent and kit (Invitrogen). Assays were carried out using 5-10 _l of cleaned PCR product in a total reaction volume of 200 _l in black, 96-well microtiter plates. Fluorescence was measured on a BioTek Synergy HT plate reader using the 480/520-nm excitation/emission filter pair. Following quantitation, cleaned amplico…	sample523	Bacterial Community Variation in Human Body Habitats Across Space and Time
M31Pinl.140703	CGTTATGTACAC	CATGCTGCCTCCCGTAGGAGT	CCME	1 swab	8/18/08	FFLHOYS	449	Healthy adults were recruited to donate samples on two consecutive days in June and again three months later on two consecutive days in September 2008. Volunteers were unrelated individuals of both sexes and most lived in Boulder, CO. Female subjects F1, F2, F3 and male subjects M1, M2, M3, M4, and M6 were 30-35 years old. Subject M5 was approximately 60 years old. The health status of the volunt…	CCME	TCAG	pyrosequencing	CCME	2008-2009	0	CGS-GL	FLX	Amplicon DNA concentrations were determined using the Quant-iT PicoGreen dsDNA reagent and kit (Invitrogen). Assays were carried out using 5-10 _l of cleaned PCR product in a total reaction volume of 200 _l in black, 96-well microtiter plates. Fluorescence was measured on a BioTek Synergy HT plate reader using the 480/520-nm excitation/emission filter pair. Following quantitation, cleaned amplico…	sample172	Bacterial Community Variation in Human Body Habitats Across Space and Time
M12Tong.140559	ACTGATCCTAGT	CATGCTGCCTCCCGTAGGAGT	CCME	1 swab	8/18/08	FFLHOYS	449	Healthy adults were recruited to donate samples on two consecutive days in June and again three months later on two consecutive days in September 2008. Volunteers were unrelated individuals of both sexes and most lived in Boulder, CO. Female subjects F1, F2, F3 and male subjects M1, M2, M3, M4, and M6 were 30-35 years old. Subject M5 was approximately 60 years old. The health status of the volunt…	CCME	TCAG	pyrosequencing	CCME	2008-2009	0	CGS-GL	FLX	Amplicon DNA concentrations were determined using the Quant-iT PicoGreen dsDNA reagent and kit (Invitrogen). Assays were carried out using 5-10 _l of cleaned PCR product in a total reaction volume of 200 _l in black, 96-well microtiter plates. Fluorescence was measured on a BioTek Synergy HT plate reader using the 480/520-nm excitation/emission filter pair. Following quantitation, cleaned amplico…	sample534	Bacterial Community Variation in Human Body Habitats Across Space and Time
M13Fcsw.140390	GACAGCGTTGAC	CATGCTGCCTCCCGTAGGAGT	CCME	1 swab	11/14/08	FKB0RMH	449	Healthy adults were recruited to donate samples on two consecutive days in June and again three months later on two consecutive days in September 2008. Volunteers were unrelated individuals of both sexes and most lived in Boulder, CO. Female subjects F1, F2, F3 and male subjects M1, M2, M3, M4, and M6 were 30-35 years old. Subject M5 was approximately 60 years old. The health status of the volunt…	CCME	TCAG	pyrosequencing	CCME	2008-2009	0	CGS-GL	FLX	Amplicon DNA concentrations were determined using the Quant-iT PicoGreen dsDNA reagent and kit (Invitrogen). Assays were carried out using 5-10 _l of cleaned PCR product in a total reaction volume of 200 _l in black, 96-well microtiter plates. Fluorescence was measured on a BioTek Synergy HT plate reader using the 480/520-nm excitation/emission filter pair. Following quantitation, cleaned amplico…	sample498	Bacterial Community Variation in Human Body Habitats Across Space and Time
F21Indr.140440	ATCTGAGCTGGT	CATGCTGCCTCCCGTAGGAGT	CCME	1 swab	8/18/08	FFLHOYS	449	Healthy adults were recruited to donate samples on two consecutive days in June and again three months later on two consecutive days in September 2008. Volunteers were unrelated individuals of both sexes and most lived in Boulder, CO. Female subjects F1, F2, F3 and male subjects M1, M2, M3, M4, and M6 were 30-35 years old. Subject M5 was approximately 60 years old. The health status of the volunt…	CCME	TCAG	pyrosequencing	CCME	2008-2009	0	CGS-GL	FLX	Amplicon DNA concentrations were determined using the Quant-iT PicoGreen dsDNA reagent and kit (Invitrogen). Assays were carried out using 5-10 _l of cleaned PCR product in a total reaction volume of 200 _l in black, 96-well microtiter plates. Fluorescence was measured on a BioTek Synergy HT plate reader using the 480/520-nm excitation/emission filter pair. Following quantitation, cleaned amplico…	sample359	Bacterial Community Variation in Human Body Habitats Across Space and Time
F11Nose.140325	AGCAGCACTTGT	CATGCTGCCTCCCGTAGGAGT	CCME	1 swab	8/18/08	FFLHOYS	449	Healthy adults were recruited to donate samples on two consecutive days in June and again three months later on two consecutive days in September 2008. Volunteers were unrelated individuals of both sexes and most lived in Boulder, CO. Female subjects F1, F2, F3 and male subjects M1, M2, M3, M4, and M6 were 30-35 years old. Subject M5 was approximately 60 years old. The health status of the volunt…	CCME	TCAG	pyrosequencing	CCME	2008-2009	0	CGS-GL	FLX	Amplicon DNA concentrations were determined using the Quant-iT PicoGreen dsDNA reagent and kit (Invitrogen). Assays were carried out using 5-10 _l of cleaned PCR product in a total reaction volume of 200 _l in black, 96-well microtiter plates. Fluorescence was measured on a BioTek Synergy HT plate reader using the 480/520-nm excitation/emission filter pair. Following quantitation, cleaned amplico…	sample019	Bacterial Community Variation in Human Body Habitats Across Space and Time
M11Knel.140676	AACTGTGCGTAC	CATGCTGCCTCCCGTAGGAGT	CCME	1 swab	8/18/08	FFLHOYS	449	Healthy adults were recruited to donate samples on two consecutive days in June and again three months later on two consecutive days in September 2008. Volunteers were unrelated individuals of both sexes and most lived in Boulder, CO. Female subjects F1, F2, F3 and male subjects M1, M2, M3, M4, and M6 were 30-35 years old. Subject M5 was approximately 60 years old. The health status of the volunt…	CCME	TCAG	pyrosequencing	CCME	2008-2009	0	CGS-GL	FLX	Amplicon DNA concentrations were determined using the Quant-iT PicoGreen dsDNA reagent and kit (Invitrogen). Assays were carried out using 5-10 _l of cleaned PCR product in a total reaction volume of 200 _l in black, 96-well microtiter plates. Fluorescence was measured on a BioTek Synergy HT plate reader using the 480/520-nm excitation/emission filter pair. Following quantitation, cleaned amplico…	sample113	Bacterial Community Variation in Human Body Habitats Across Space and Time
M42Nstr.140784	GAGTAGCTCGTG	CATGCTGCCTCCCGTAGGAGT	CCME	1 swab	8/20/08	FFO92CG	449	Healthy adults were recruited to donate samples on two consecutive days in June and again three months later on two consecutive days in September 2008. Volunteers were unrelated individuals of both sexes and most lived in Boulder, CO. Female subjects F1, F2, F3 and male subjects M1, M2, M3, M4, and M6 were 30-35 years old. Subject M5 was approximately 60 years old. The health status of the volunt…	CCME	TCAG	pyrosequencing	CCME	2008-2009	0	CGS-GL	FLX	Amplicon DNA concentrations were determined using the Quant-iT PicoGreen dsDNA reagent and kit (Invitrogen). Assays were carried out using 5-10 _l of cleaned PCR product in a total reaction volume of 200 _l in black, 96-well microtiter plates. Fluorescence was measured on a BioTek Synergy HT plate reader using the 480/520-nm excitation/emission filter pair. Following quantitation, cleaned amplico…	sample384	Bacterial Community Variation in Human Body Habitats Across Space and Time
F31Ewxr.140289	GATCTCATAGGC	CATGCTGCCTCCCGTAGGAGT	CCME	1 swab	8/20/08	FFO92CG	449	Healthy adults were recruited to donate samples on two consecutive days in June and again three months later on two consecutive days in September 2008. Volunteers were unrelated individuals of both sexes and most lived in Boulder, CO. Female subjects F1, F2, F3 and male subjects M1, M2, M3, M4, and M6 were 30-35 years old. Subject M5 was approximately 60 years old. The health status of the volunt…	CCME	TCAG	pyrosequencing	CCME	2008-2009	0	CGS-GL	FLX	Amplicon DNA concentrations were determined using the Quant-iT PicoGreen dsDNA reagent and kit (Invitrogen). Assays were carried out using 5-10 _l of cleaned PCR product in a total reaction volume of 200 _l in black, 96-well microtiter plates. Fluorescence was measured on a BioTek Synergy HT plate reader using the 480/520-nm excitation/emission filter pair. Following quantitation, cleaned amplico…	sample403	Bacterial Community Variation in Human Body Habitats Across Space and Time
M41Fcsp.140643	CTGTGACATTGT	CATGCTGCCTCCCGTAGGAGT	CCME	1 swab	8/20/08	FFO92CG	449	Healthy adults were recruited to donate samples on two consecutive days in June and again three months later on two consecutive days in September 2008. Volunteers were unrelated individuals of both sexes and most lived in Boulder, CO. Female subjects F1, F2, F3 and male subjects M1, M2, M3, M4, and M6 were 30-35 years old. Subject M5 was approximately 60 years old. The health status of the volunt…	CCME	TCAG	pyrosequencing	CCME	2008-2009	0	CGS-GL	FLX	Amplicon DNA concentrations were determined using the Quant-iT PicoGreen dsDNA reagent and kit (Invitrogen). Assays were carried out using 5-10 _l of cleaned PCR product in a total reaction volume of 200 _l in black, 96-well microtiter plates. Fluorescence was measured on a BioTek Synergy HT plate reader using the 480/520-nm excitation/emission filter pair. Following quantitation, cleaned amplico…	sample511	Bacterial Community Variation in Human Body Habitats Across Space and Time
F11Indl.140283	AGATCGGCTCGA	CATGCTGCCTCCCGTAGGAGT	CCME	1 swab	8/18/08	FFLHOYS	449	Healthy adults were recruited to donate samples on two consecutive days in June and again three months later on two consecutive days in September 2008. Volunteers were unrelated individuals of both sexes and most lived in Boulder, CO. Female subjects F1, F2, F3 and male subjects M1, M2, M3, M4, and M6 were 30-35 years old. Subject M5 was approximately 60 years old. The health status of the volunt…	CCME	TCAG	pyrosequencing	CCME	2008-2009	0	CGS-GL	FLX	Amplicon DNA concentrations were determined using the Quant-iT PicoGreen dsDNA reagent and kit (Invitrogen). Assays were carried out using 5-10 _l of cleaned PCR product in a total reaction volume of 200 _l in black, 96-well microtiter plates. Fluorescence was measured on a BioTek Synergy HT plate reader using the 480/520-nm excitation/emission filter pair. Following quantitation, cleaned amplico…	sample135	Bacterial Community Variation in Human Body Habitats Across Space and Time
M24Fotr.140398	GCAGCACGTTGA	CATGCTGCCTCCCGTAGGAGT	CCME	1 swab	11/14/08	FKB0RMH	449	Healthy adults were recruited to donate samples on two consecutive days in June and again three months later on two consecutive days in September 2008. Volunteers were unrelated individuals of both sexes and most lived in Boulder, CO. Female subjects F1, F2, F3 and male subjects M1, M2, M3, M4, and M6 were 30-35 years old. Subject M5 was approximately 60 years old. The health status of the volunt…	CCME	TCAG	pyrosequencing	CCME	2008-2009	0	CGS-GL	FLX	Amplicon DNA concentrations were determined using the Quant-iT PicoGreen dsDNA reagent and kit (Invitrogen). Assays were carried out using 5-10 _l of cleaned PCR product in a total reaction volume of 200 _l in black, 96-well microtiter plates. Fluorescence was measured on a BioTek Synergy HT plate reader using the 480/520-nm excitation/emission filter pair. Following quantitation, cleaned amplico…	sample463	Bacterial Community Variation in Human Body Habitats Across Space and Time
M32Pinl.140666	CTCTGCTAGCCT	CATGCTGCCTCCCGTAGGAGT	CCME	1 swab	8/18/08	FFLHOYS	449	Healthy adults were recruited to donate samples on two consecutive days in June and again three months later on two consecutive days in September 2008. Volunteers were unrelated individuals of both sexes and most lived in Boulder, CO. Female subjects F1, F2, F3 and male subjects M1, M2, M3, M4, and M6 were 30-35 years old. Subject M5 was approximately 60 years old. The health status of the volunt…	CCME	TCAG	pyrosequencing	CCME	2008-2009	0	CGS-GL	FLX	Amplicon DNA concentrations were determined using the Quant-iT PicoGreen dsDNA reagent and kit (Invitrogen). Assays were carried out using 5-10 _l of cleaned PCR product in a total reaction volume of 200 _l in black, 96-well microtiter plates. Fluorescence was measured on a BioTek Synergy HT plate reader using the 480/520-nm excitation/emission filter pair. Following quantitation, cleaned amplico…	sample173	Bacterial Community Variation in Human Body Habitats Across Space and Time
F21Plml.140704	ATGCACTGGCGA	CATGCTGCCTCCCGTAGGAGT	CCME	1 swab	8/18/08	FFLHOYS	449	Healthy adults were recruited to donate samples on two consecutive days in June and again three months later on two consecutive days in September 2008. Volunteers were unrelated individuals of both sexes and most lived in Boulder, CO. Female subjects F1, F2, F3 and male subjects M1, M2, M3, M4, and M6 were 30-35 years old. Subject M5 was approximately 60 years old. The health status of the volunt…	CCME	TCAG	pyrosequencing	CCME	2008-2009	0	CGS-GL	FLX	Amplicon DNA concentrations were determined using the Quant-iT PicoGreen dsDNA reagent and kit (Invitrogen). Assays were carried out using 5-10 _l of cleaned PCR product in a total reaction volume of 200 _l in black, 96-well microtiter plates. Fluorescence was measured on a BioTek Synergy HT plate reader using the 480/520-nm excitation/emission filter pair. Following quantitation, cleaned amplico…	sample193	Bacterial Community Variation in Human Body Habitats Across Space and Time
F34Knee.140341	GTCTATCGGAGT	CATGCTGCCTCCCGTAGGAGT	CCME	1 swab	11/14/08	FKB0RMH	449	Healthy adults were recruited to donate samples on two consecutive days in June and again three months later on two consecutive days in September 2008. Volunteers were unrelated individuals of both sexes and most lived in Boulder, CO. Female subjects F1, F2, F3 and male subjects M1, M2, M3, M4, and M6 were 30-35 years old. Subject M5 was approximately 60 years old. The health status of the volunt…	CCME	TCAG	pyrosequencing	CCME	2008-2009	0	CGS-GL	FLX	Amplicon DNA concentrations were determined using the Quant-iT PicoGreen dsDNA reagent and kit (Invitrogen). Assays were carried out using 5-10 _l of cleaned PCR product in a total reaction volume of 200 _l in black, 96-well microtiter plates. Fluorescence was measured on a BioTek Synergy HT plate reader using the 480/520-nm excitation/emission filter pair. Following quantitation, cleaned amplico…	sample006	Bacterial Community Variation in Human Body Habitats Across Space and Time
M23Plmr.140648	GATCAGAAGATG	CATGCTGCCTCCCGTAGGAGT	CCME	1 swab	11/14/08	FKB0RMH	449	Healthy adults were recruited to donate samples on two consecutive days in June and again three months later on two consecutive days in September 2008. Volunteers were unrelated individuals of both sexes and most lived in Boulder, CO. Female subjects F1, F2, F3 and male subjects M1, M2, M3, M4, and M6 were 30-35 years old. Subject M5 was approximately 60 years old. The health status of the volunt…	CCME	TCAG	pyrosequencing	CCME	2008-2009	0	CGS-GL	FLX	Amplicon DNA concentrations were determined using the Quant-iT PicoGreen dsDNA reagent and kit (Invitrogen). Assays were carried out using 5-10 _l of cleaned PCR product in a total reaction volume of 200 _l in black, 96-well microtiter plates. Fluorescence was measured on a BioTek Synergy HT plate reader using the 480/520-nm excitation/emission filter pair. Following quantitation, cleaned amplico…	sample430	Bacterial Community Variation in Human Body Habitats Across Space and Time
M42Indr.140519	GAGATGCCGACT	CATGCTGCCTCCCGTAGGAGT	CCME	1 swab	8/20/08	FFO92CG	449	Healthy adults were recruited to donate samples on two consecutive days in June and again three months later on two consecutive days in September 2008. Volunteers were unrelated individuals of both sexes and most lived in Boulder, CO. Female subjects F1, F2, F3 and male subjects M1, M2, M3, M4, and M6 were 30-35 years old. Subject M5 was approximately 60 years old. The health status of the volunt…	CCME	TCAG	pyrosequencing	CCME	2008-2009	0	CGS-GL	FLX	Amplicon DNA concentrations were determined using the Quant-iT PicoGreen dsDNA reagent and kit (Invitrogen). Assays were carried out using 5-10 _l of cleaned PCR product in a total reaction volume of 200 _l in black, 96-well microtiter plates. Fluorescence was measured on a BioTek Synergy HT plate reader using the 480/520-nm excitation/emission filter pair. Following quantitation, cleaned amplico…	sample370	Bacterial Community Variation in Human Body Habitats Across Space and Time
M13Plml.140472	CTTAGCACATCA	CATGCTGCCTCCCGTAGGAGT	CCME	1 swab	11/14/08	FKB0RMH	449	Healthy adults were recruited to donate samples on two consecutive days in June and again three months later on two consecutive days in September 2008. Volunteers were unrelated individuals of both sexes and most lived in Boulder, CO. Female subjects F1, F2, F3 and male subjects M1, M2, M3, M4, and M6 were 30-35 years old. Subject M5 was approximately 60 years old. The health status of the volunt…	CCME	TCAG	pyrosequencing	CCME	2008-2009	0	CGS-GL	FLX	Amplicon DNA concentrations were determined using the Quant-iT PicoGreen dsDNA reagent and kit (Invitrogen). Assays were carried out using 5-10 _l of cleaned PCR product in a total reaction volume of 200 _l in black, 96-well microtiter plates. Fluorescence was measured on a BioTek Synergy HT plate reader using the 480/520-nm excitation/emission filter pair. Following quantitation, cleaned amplico…	sample203	Bacterial Community Variation in Human Body Habitats Across Space and Time
M32Indl.140814	CTCATGTACAGT	CATGCTGCCTCCCGTAGGAGT	CCME	1 swab	8/18/08	FFLHOYS	449	Healthy adults were recruited to donate samples on two consecutive days in June and again three months later on two consecutive days in September 2008. Volunteers were unrelated individuals of both sexes and most lived in Boulder, CO. Female subjects F1, F2, F3 and male subjects M1, M2, M3, M4, and M6 were 30-35 years old. Subject M5 was approximately 60 years old. The health status of the volunt…	CCME	TCAG	pyrosequencing	CCME	2008-2009	0	CGS-GL	FLX	Amplicon DNA concentrations were determined using the Quant-iT PicoGreen dsDNA reagent and kit (Invitrogen). Assays were carried out using 5-10 _l of cleaned PCR product in a total reaction volume of 200 _l in black, 96-well microtiter plates. Fluorescence was measured on a BioTek Synergy HT plate reader using the 480/520-nm excitation/emission filter pair. Following quantitation, cleaned amplico…	sample146	Bacterial Community Variation in Human Body Habitats Across Space and Time
[truncated: 215 more rows]
