# Supplementary material for: The Biological Observation Matrix (BIOM) format or: how I learned to stop worrying and love the ome-ome
Source: Gigascience. 2012 Jul 12;1:7. doi: 10.1186/2047-217X-1-7 (PMC3626512; doi:10.1186/2047-217X-1-7)
Supplement: Additional file 3: — Comparison of QIIME OTU Table collapsing code with native QIIME OTU table data structures (Panels A-D) and biom-format Table objects (Panel E). Panels A-D (combined) provide the same functionality as Panel E. [file 2047-217X-1-7-S3.zip › SupplementaryFile2/mapping_550.txt]

#SampleID	BarcodeSequence	LinkerPrimerSequence	SAMPLE_CENTER	SAMP_SIZE	RUN_DATE	RUN_PREFIX	STUDY_ID	EXPERIMENT_DESIGN_DESCRIPTION	STUDY_CENTER	KEY_SEQ	SEQUENCING_METH	EXPERIMENT_CENTER	COLLECTION_DATE	REGION	RUN_CENTER	PLATFORM	LIBRARY_CONSTRUCTION_PROTOCOL	ANONYMIZED_NAME	Description
L6S234.275085	ACAGTGCTTCAT	noneGTGCCAGCMGCCGCGGTAA	CCME	1 swab	8/27/10	s_6_sequence	550	Sample collection and DNA isolation were performed as described in Costello et al. [6]; and PCR, sequencing, and quality filtering of reads were performed as described in Caporaso et al. [14]. Samples were not collected on days 422 through 437. To facilitate massively parallel sequencing (1967 samples), barcodes were reused across six lanes in a single Illumina GAIIx, with 374, 372, 364, 271, 265…	CCME	none	pyrosequencing	CCME	9/11/2009	L6	CGS-GL	Illumina	Five primers, two for PCR and three for sequencing, were developed for this analysis (Fig. 1). The PCR primers (F515/R806) were developed against the V4 region of the 16S rRNA, which we determined would yield optimal community clustering with reads of this length using a procedure similar to that of ref. 15. [For reference, this primer pair ampli?es the region 533?786 in the Escherichia coli stra…	sample_1794	illumina_time_series
L3S107.273949	GTATATCCGCAG	noneGTGCCAGCMGCCGCGGTAA	CCME	1 swab	8/27/10	s_3_sequence	550	Sample collection and DNA isolation were performed as described in Costello et al. [6]; and PCR, sequencing, and quality filtering of reads were performed as described in Caporaso et al. [14]. Samples were not collected on days 422 through 437. To facilitate massively parallel sequencing (1967 samples), barcodes were reused across six lanes in a single Illumina GAIIx, with 374, 372, 364, 271, 265…	CCME	none	pyrosequencing	CCME	8/6/2009	L3	CGS-GL	Illumina	Five primers, two for PCR and three for sequencing, were developed for this analysis (Fig. 1). The PCR primers (F515/R806) were developed against the V4 region of the 16S rRNA, which we determined would yield optimal community clustering with reads of this length using a procedure similar to that of ref. 15. [For reference, this primer pair ampli?es the region 533?786 in the Escherichia coli stra…	sample_756	illumina_time_series
L4S282.273852	GTAGCTGACGCA	noneGTGCCAGCMGCCGCGGTAA	CCME	1 swab	8/27/10	s_4_sequence	550	Sample collection and DNA isolation were performed as described in Costello et al. [6]; and PCR, sequencing, and quality filtering of reads were performed as described in Caporaso et al. [14]. Samples were not collected on days 422 through 437. To facilitate massively parallel sequencing (1967 samples), barcodes were reused across six lanes in a single Illumina GAIIx, with 374, 372, 364, 271, 265…	CCME	none	pyrosequencing	CCME	9/16/2009	L4	CGS-GL	Illumina	Five primers, two for PCR and three for sequencing, were developed for this analysis (Fig. 1). The PCR primers (F515/R806) were developed against the V4 region of the 16S rRNA, which we determined would yield optimal community clustering with reads of this length using a procedure similar to that of ref. 15. [For reference, this primer pair ampli?es the region 533?786 in the Escherichia coli stra…	sample_1300	illumina_time_series
L4S166.274315	GCAGGCAGTACT	noneGTGCCAGCMGCCGCGGTAA	CCME	1 swab	8/27/10	s_4_sequence	550	Sample collection and DNA isolation were performed as described in Costello et al. [6]; and PCR, sequencing, and quality filtering of reads were performed as described in Caporaso et al. [14]. Samples were not collected on days 422 through 437. To facilitate massively parallel sequencing (1967 samples), barcodes were reused across six lanes in a single Illumina GAIIx, with 374, 372, 364, 271, 265…	CCME	none	pyrosequencing	CCME	5/13/2009	L4	CGS-GL	Illumina	Five primers, two for PCR and three for sequencing, were developed for this analysis (Fig. 1). The PCR primers (F515/R806) were developed against the V4 region of the 16S rRNA, which we determined would yield optimal community clustering with reads of this length using a procedure similar to that of ref. 15. [For reference, this primer pair ampli?es the region 533?786 in the Escherichia coli stra…	sample_1185	illumina_time_series
L2S154.273597	ACATCACTTAGC	noneGTGCCAGCMGCCGCGGTAA	CCME	1 swab	8/27/10	s_2_sequence	550	Sample collection and DNA isolation were performed as described in Costello et al. [6]; and PCR, sequencing, and quality filtering of reads were performed as described in Caporaso et al. [14]. Samples were not collected on days 422 through 437. To facilitate massively parallel sequencing (1967 samples), barcodes were reused across six lanes in a single Illumina GAIIx, with 374, 372, 364, 271, 265…	CCME	none	pyrosequencing	CCME	1/13/2009	L2	CGS-GL	Illumina	Five primers, two for PCR and three for sequencing, were developed for this analysis (Fig. 1). The PCR primers (F515/R806) were developed against the V4 region of the 16S rRNA, which we determined would yield optimal community clustering with reads of this length using a procedure similar to that of ref. 15. [For reference, this primer pair ampli?es the region 533?786 in the Escherichia coli stra…	sample_436	illumina_time_series
L5S128.274609	CATAGCGAGTTC	noneGTGCCAGCMGCCGCGGTAA	CCME	1 swab	8/27/10	s_5_sequence	550	Sample collection and DNA isolation were performed as described in Costello et al. [6]; and PCR, sequencing, and quality filtering of reads were performed as described in Caporaso et al. [14]. Samples were not collected on days 422 through 437. To facilitate massively parallel sequencing (1967 samples), barcodes were reused across six lanes in a single Illumina GAIIx, with 374, 372, 364, 271, 265…	CCME	none	pyrosequencing	CCME	11/21/2008	L5	CGS-GL	Illumina	Five primers, two for PCR and three for sequencing, were developed for this analysis (Fig. 1). The PCR primers (F515/R806) were developed against the V4 region of the 16S rRNA, which we determined would yield optimal community clustering with reads of this length using a procedure similar to that of ref. 15. [For reference, this primer pair ampli?es the region 533?786 in the Escherichia coli stra…	sample_1413	illumina_time_series
L1S311.273978	GCATGTGCATGT	noneGTGCCAGCMGCCGCGGTAA	CCME	1 swab	8/27/10	s_1_sequence	550	Sample collection and DNA isolation were performed as described in Costello et al. [6]; and PCR, sequencing, and quality filtering of reads were performed as described in Caporaso et al. [14]. Samples were not collected on days 422 through 437. To facilitate massively parallel sequencing (1967 samples), barcodes were reused across six lanes in a single Illumina GAIIx, with 374, 372, 364, 271, 265…	CCME	none	pyrosequencing	CCME	5/18/2009	L1	CGS-GL	Illumina	Five primers, two for PCR and three for sequencing, were developed for this analysis (Fig. 1). The PCR primers (F515/R806) were developed against the V4 region of the 16S rRNA, which we determined would yield optimal community clustering with reads of this length using a procedure similar to that of ref. 15. [For reference, this primer pair ampli?es the region 533?786 in the Escherichia coli stra…	sample_231	illumina_time_series
L5S27.274638	ACCTCGATCAGA	noneGTGCCAGCMGCCGCGGTAA	CCME	1 swab	8/27/10	s_5_sequence	550	Sample collection and DNA isolation were performed as described in Costello et al. [6]; and PCR, sequencing, and quality filtering of reads were performed as described in Caporaso et al. [14]. Samples were not collected on days 422 through 437. To facilitate massively parallel sequencing (1967 samples), barcodes were reused across six lanes in a single Illumina GAIIx, with 374, 372, 364, 271, 265…	CCME	none	pyrosequencing	CCME	10/19/2009	L5	CGS-GL	Illumina	Five primers, two for PCR and three for sequencing, were developed for this analysis (Fig. 1). The PCR primers (F515/R806) were developed against the V4 region of the 16S rRNA, which we determined would yield optimal community clustering with reads of this length using a procedure similar to that of ref. 15. [For reference, this primer pair ampli?es the region 533?786 in the Escherichia coli stra…	sample_1569	illumina_time_series
L6S158.274025	TACAGATGGCTC	noneGTGCCAGCMGCCGCGGTAA	CCME	1 swab	8/27/10	s_6_sequence	550	Sample collection and DNA isolation were performed as described in Costello et al. [6]; and PCR, sequencing, and quality filtering of reads were performed as described in Caporaso et al. [14]. Samples were not collected on days 422 through 437. To facilitate massively parallel sequencing (1967 samples), barcodes were reused across six lanes in a single Illumina GAIIx, with 374, 372, 364, 271, 265…	CCME	none	pyrosequencing	CCME	6/24/2009	L6	CGS-GL	Illumina	Five primers, two for PCR and three for sequencing, were developed for this analysis (Fig. 1). The PCR primers (F515/R806) were developed against the V4 region of the 16S rRNA, which we determined would yield optimal community clustering with reads of this length using a procedure similar to that of ref. 15. [For reference, this primer pair ampli?es the region 533?786 in the Escherichia coli stra…	sample_1710	illumina_time_series
L6S156.274940	GTCTGACAGTTG	noneGTGCCAGCMGCCGCGGTAA	CCME	1 swab	8/27/10	s_6_sequence	550	Sample collection and DNA isolation were performed as described in Costello et al. [6]; and PCR, sequencing, and quality filtering of reads were performed as described in Caporaso et al. [14]. Samples were not collected on days 422 through 437. To facilitate massively parallel sequencing (1967 samples), barcodes were reused across six lanes in a single Illumina GAIIx, with 374, 372, 364, 271, 265…	CCME	none	pyrosequencing	CCME	6/22/2009	L6	CGS-GL	Illumina	Five primers, two for PCR and three for sequencing, were developed for this analysis (Fig. 1). The PCR primers (F515/R806) were developed against the V4 region of the 16S rRNA, which we determined would yield optimal community clustering with reads of this length using a procedure similar to that of ref. 15. [For reference, this primer pair ampli?es the region 533?786 in the Escherichia coli stra…	sample_1708	illumina_time_series
L2S284.273757	ATGTGTCGACTT	noneGTGCCAGCMGCCGCGGTAA	CCME	1 swab	8/27/10	s_2_sequence	550	Sample collection and DNA isolation were performed as described in Costello et al. [6]; and PCR, sequencing, and quality filtering of reads were performed as described in Caporaso et al. [14]. Samples were not collected on days 422 through 437. To facilitate massively parallel sequencing (1967 samples), barcodes were reused across six lanes in a single Illumina GAIIx, with 374, 372, 364, 271, 265…	CCME	none	pyrosequencing	CCME	12/20/2008	L2	CGS-GL	Illumina	Five primers, two for PCR and three for sequencing, were developed for this analysis (Fig. 1). The PCR primers (F515/R806) were developed against the V4 region of the 16S rRNA, which we determined would yield optimal community clustering with reads of this length using a procedure similar to that of ref. 15. [For reference, this primer pair ampli?es the region 533?786 in the Escherichia coli stra…	sample_576	illumina_time_series
L2S58.275074	GTAGAGCTGTTC	noneGTGCCAGCMGCCGCGGTAA	CCME	1 swab	8/27/10	s_2_sequence	550	Sample collection and DNA isolation were performed as described in Costello et al. [6]; and PCR, sequencing, and quality filtering of reads were performed as described in Caporaso et al. [14]. Samples were not collected on days 422 through 437. To facilitate massively parallel sequencing (1967 samples), barcodes were reused across six lanes in a single Illumina GAIIx, with 374, 372, 364, 271, 265…	CCME	none	pyrosequencing	CCME	10/24/2009	L2	CGS-GL	Illumina	Five primers, two for PCR and three for sequencing, were developed for this analysis (Fig. 1). The PCR primers (F515/R806) were developed against the V4 region of the 16S rRNA, which we determined would yield optimal community clustering with reads of this length using a procedure similar to that of ref. 15. [For reference, this primer pair ampli?es the region 533?786 in the Escherichia coli stra…	sample_705	illumina_time_series
L5S78.273646	AGATCTCTGCAT	noneGTGCCAGCMGCCGCGGTAA	CCME	1 swab	8/27/10	s_5_sequence	550	Sample collection and DNA isolation were performed as described in Costello et al. [6]; and PCR, sequencing, and quality filtering of reads were performed as described in Caporaso et al. [14]. Samples were not collected on days 422 through 437. To facilitate massively parallel sequencing (1967 samples), barcodes were reused across six lanes in a single Illumina GAIIx, with 374, 372, 364, 271, 265…	CCME	none	pyrosequencing	CCME	1/3/2010	L5	CGS-GL	Illumina	Five primers, two for PCR and three for sequencing, were developed for this analysis (Fig. 1). The PCR primers (F515/R806) were developed against the V4 region of the 16S rRNA, which we determined would yield optimal community clustering with reads of this length using a procedure similar to that of ref. 15. [For reference, this primer pair ampli?es the region 533?786 in the Escherichia coli stra…	sample_1640	illumina_time_series
L5S203.274721	CGATGCACCAGA	noneGTGCCAGCMGCCGCGGTAA	CCME	1 swab	8/27/10	s_5_sequence	550	Sample collection and DNA isolation were performed as described in Costello et al. [6]; and PCR, sequencing, and quality filtering of reads were performed as described in Caporaso et al. [14]. Samples were not collected on days 422 through 437. To facilitate massively parallel sequencing (1967 samples), barcodes were reused across six lanes in a single Illumina GAIIx, with 374, 372, 364, 271, 265…	CCME	none	pyrosequencing	CCME	3/17/2009	L5	CGS-GL	Illumina	Five primers, two for PCR and three for sequencing, were developed for this analysis (Fig. 1). The PCR primers (F515/R806) were developed against the V4 region of the 16S rRNA, which we determined would yield optimal community clustering with reads of this length using a procedure similar to that of ref. 15. [For reference, this primer pair ampli?es the region 533?786 in the Escherichia coli stra…	sample_1496	illumina_time_series
L5S208.274784	CTGAGATACGCG	noneGTGCCAGCMGCCGCGGTAA	CCME	1 swab	8/27/10	s_5_sequence	550	Sample collection and DNA isolation were performed as described in Costello et al. [6]; and PCR, sequencing, and quality filtering of reads were performed as described in Caporaso et al. [14]. Samples were not collected on days 422 through 437. To facilitate massively parallel sequencing (1967 samples), barcodes were reused across six lanes in a single Illumina GAIIx, with 374, 372, 364, 271, 265…	CCME	none	pyrosequencing	CCME	3/22/2009	L5	CGS-GL	Illumina	Five primers, two for PCR and three for sequencing, were developed for this analysis (Fig. 1). The PCR primers (F515/R806) were developed against the V4 region of the 16S rRNA, which we determined would yield optimal community clustering with reads of this length using a procedure similar to that of ref. 15. [For reference, this primer pair ampli?es the region 533?786 in the Escherichia coli stra…	sample_1501	illumina_time_series
L3S4.273960	GAGCATTCTCTA	noneGTGCCAGCMGCCGCGGTAA	CCME	1 swab	8/27/10	s_3_sequence	550	Sample collection and DNA isolation were performed as described in Costello et al. [6]; and PCR, sequencing, and quality filtering of reads were performed as described in Caporaso et al. [14]. Samples were not collected on days 422 through 437. To facilitate massively parallel sequencing (1967 samples), barcodes were reused across six lanes in a single Illumina GAIIx, with 374, 372, 364, 271, 265…	CCME	none	pyrosequencing	CCME	4/19/2009	L3	CGS-GL	Illumina	Five primers, two for PCR and three for sequencing, were developed for this analysis (Fig. 1). The PCR primers (F515/R806) were developed against the V4 region of the 16S rRNA, which we determined would yield optimal community clustering with reads of this length using a procedure similar to that of ref. 15. [For reference, this primer pair ampli?es the region 533?786 in the Escherichia coli stra…	sample_1047	illumina_time_series
L2S338.274929	CGAGCAGCACAT	noneGTGCCAGCMGCCGCGGTAA	CCME	1 swab	8/27/10	s_2_sequence	550	Sample collection and DNA isolation were performed as described in Costello et al. [6]; and PCR, sequencing, and quality filtering of reads were performed as described in Caporaso et al. [14]. Samples were not collected on days 422 through 437. To facilitate massively parallel sequencing (1967 samples), barcodes were reused across six lanes in a single Illumina GAIIx, with 374, 372, 364, 271, 265…	CCME	none	pyrosequencing	CCME	2/25/2009	L2	CGS-GL	Illumina	Five primers, two for PCR and three for sequencing, were developed for this analysis (Fig. 1). The PCR primers (F515/R806) were developed against the V4 region of the 16S rRNA, which we determined would yield optimal community clustering with reads of this length using a procedure similar to that of ref. 15. [For reference, this primer pair ampli?es the region 533?786 in the Escherichia coli stra…	sample_635	illumina_time_series
L3S304.275091	CATACCAGTAGC	noneGTGCCAGCMGCCGCGGTAA	CCME	1 swab	8/27/10	s_3_sequence	550	Sample collection and DNA isolation were performed as described in Costello et al. [6]; and PCR, sequencing, and quality filtering of reads were performed as described in Caporaso et al. [14]. Samples were not collected on days 422 through 437. To facilitate massively parallel sequencing (1967 samples), barcodes were reused across six lanes in a single Illumina GAIIx, with 374, 372, 364, 271, 265…	CCME	none	pyrosequencing	CCME	2/1/2009	L3	CGS-GL	Illumina	Five primers, two for PCR and three for sequencing, were developed for this analysis (Fig. 1). The PCR primers (F515/R806) were developed against the V4 region of the 16S rRNA, which we determined would yield optimal community clustering with reads of this length using a procedure similar to that of ref. 15. [For reference, this primer pair ampli?es the region 533?786 in the Escherichia coli stra…	sample_959	illumina_time_series
L1S193.275122	CATGGCTACACA	noneGTGCCAGCMGCCGCGGTAA	CCME	1 swab	8/27/10	s_1_sequence	550	Sample collection and DNA isolation were performed as described in Costello et al. [6]; and PCR, sequencing, and quality filtering of reads were performed as described in Caporaso et al. [14]. Samples were not collected on days 422 through 437. To facilitate massively parallel sequencing (1967 samples), barcodes were reused across six lanes in a single Illumina GAIIx, with 374, 372, 364, 271, 265…	CCME	none	pyrosequencing	CCME	12/30/2008	L1	CGS-GL	Illumina	Five primers, two for PCR and three for sequencing, were developed for this analysis (Fig. 1). The PCR primers (F515/R806) were developed against the V4 region of the 16S rRNA, which we determined would yield optimal community clustering with reads of this length using a procedure similar to that of ref. 15. [For reference, this primer pair ampli?es the region 533?786 in the Escherichia coli stra…	sample_104	illumina_time_series
L6S204.274507	ACGGATCGTCAG	noneGTGCCAGCMGCCGCGGTAA	CCME	1 swab	8/27/10	s_6_sequence	550	Sample collection and DNA isolation were performed as described in Costello et al. [6]; and PCR, sequencing, and quality filtering of reads were performed as described in Caporaso et al. [14]. Samples were not collected on days 422 through 437. To facilitate massively parallel sequencing (1967 samples), barcodes were reused across six lanes in a single Illumina GAIIx, with 374, 372, 364, 271, 265…	CCME	none	pyrosequencing	CCME	8/10/2009	L6	CGS-GL	Illumina	Five primers, two for PCR and three for sequencing, were developed for this analysis (Fig. 1). The PCR primers (F515/R806) were developed against the V4 region of the 16S rRNA, which we determined would yield optimal community clustering with reads of this length using a procedure similar to that of ref. 15. [For reference, this primer pair ampli?es the region 533?786 in the Escherichia coli stra…	sample_1761	illumina_time_series
L3S58.274070	GACGCAGTAGCT	noneGTGCCAGCMGCCGCGGTAA	CCME	1 swab	8/27/10	s_3_sequence	550	Sample collection and DNA isolation were performed as described in Costello et al. [6]; and PCR, sequencing, and quality filtering of reads were performed as described in Caporaso et al. [14]. Samples were not collected on days 422 through 437. To facilitate massively parallel sequencing (1967 samples), barcodes were reused across six lanes in a single Illumina GAIIx, with 374, 372, 364, 271, 265…	CCME	none	pyrosequencing	CCME	6/17/2009	L3	CGS-GL	Illumina	Five primers, two for PCR and three for sequencing, were developed for this analysis (Fig. 1). The PCR primers (F515/R806) were developed against the V4 region of the 16S rRNA, which we determined would yield optimal community clustering with reads of this length using a procedure similar to that of ref. 15. [For reference, this primer pair ampli?es the region 533?786 in the Escherichia coli stra…	sample_1066	illumina_time_series
L4S238.273642	TACACACATGGC	noneGTGCCAGCMGCCGCGGTAA	CCME	1 swab	8/27/10	s_4_sequence	550	Sample collection and DNA isolation were performed as described in Costello et al. [6]; and PCR, sequencing, and quality filtering of reads were performed as described in Caporaso et al. [14]. Samples were not collected on days 422 through 437. To facilitate massively parallel sequencing (1967 samples), barcodes were reused across six lanes in a single Illumina GAIIx, with 374, 372, 364, 271, 265…	CCME	none	pyrosequencing	CCME	7/31/2009	L4	CGS-GL	Illumina	Five primers, two for PCR and three for sequencing, were developed for this analysis (Fig. 1). The PCR primers (F515/R806) were developed against the V4 region of the 16S rRNA, which we determined would yield optimal community clustering with reads of this length using a procedure similar to that of ref. 15. [For reference, this primer pair ampli?es the region 533?786 in the Escherichia coli stra…	sample_1259	illumina_time_series
L1S258.273240	CGAGTCTAGTTG	noneGTGCCAGCMGCCGCGGTAA	CCME	1 swab	8/27/10	s_1_sequence	550	Sample collection and DNA isolation were performed as described in Costello et al. [6]; and PCR, sequencing, and quality filtering of reads were performed as described in Caporaso et al. [14]. Samples were not collected on days 422 through 437. To facilitate massively parallel sequencing (1967 samples), barcodes were reused across six lanes in a single Illumina GAIIx, with 374, 372, 364, 271, 265…	CCME	none	pyrosequencing	CCME	3/18/2009	L1	CGS-GL	Illumina	Five primers, two for PCR and three for sequencing, were developed for this analysis (Fig. 1). The PCR primers (F515/R806) were developed against the V4 region of the 16S rRNA, which we determined would yield optimal community clustering with reads of this length using a procedure similar to that of ref. 15. [For reference, this primer pair ampli?es the region 533?786 in the Escherichia coli stra…	sample_173	illumina_time_series
L6S119.274806	TACGTGTACGTG	noneGTGCCAGCMGCCGCGGTAA	CCME	1 swab	8/27/10	s_6_sequence	550	Sample collection and DNA isolation were performed as described in Costello et al. [6]; and PCR, sequencing, and quality filtering of reads were performed as described in Caporaso et al. [14]. Samples were not collected on days 422 through 437. To facilitate massively parallel sequencing (1967 samples), barcodes were reused across six lanes in a single Illumina GAIIx, with 374, 372, 364, 271, 265…	CCME	none	pyrosequencing	CCME	5/10/2009	L6	CGS-GL	Illumina	Five primers, two for PCR and three for sequencing, were developed for this analysis (Fig. 1). The PCR primers (F515/R806) were developed against the V4 region of the 16S rRNA, which we determined would yield optimal community clustering with reads of this length using a procedure similar to that of ref. 15. [For reference, this primer pair ampli?es the region 533?786 in the Escherichia coli stra…	sample_1668	illumina_time_series
L5S279.274796	CTCTGCTAGCCT	noneGTGCCAGCMGCCGCGGTAA	CCME	1 swab	8/27/10	s_5_sequence	550	Sample collection and DNA isolation were performed as described in Costello et al. [6]; and PCR, sequencing, and quality filtering of reads were performed as described in Caporaso et al. [14]. Samples were not collected on days 422 through 437. To facilitate massively parallel sequencing (1967 samples), barcodes were reused across six lanes in a single Illumina GAIIx, with 374, 372, 364, 271, 265…	CCME	none	pyrosequencing	CCME	12/16/2008	L5	CGS-GL	Illumina	Five primers, two for PCR and three for sequencing, were developed for this analysis (Fig. 1). The PCR primers (F515/R806) were developed against the V4 region of the 16S rRNA, which we determined would yield optimal community clustering with reads of this length using a procedure similar to that of ref. 15. [For reference, this primer pair ampli?es the region 533?786 in the Escherichia coli stra…	sample_1579	illumina_time_series
L2S211.274302	ATCGTACAACTC	noneGTGCCAGCMGCCGCGGTAA	CCME	1 swab	8/27/10	s_2_sequence	550	Sample collection and DNA isolation were performed as described in Costello et al. [6]; and PCR, sequencing, and quality filtering of reads were performed as described in Caporaso et al. [14]. Samples were not collected on days 422 through 437. To facilitate massively parallel sequencing (1967 samples), barcodes were reused across six lanes in a single Illumina GAIIx, with 374, 372, 364, 271, 265…	CCME	none	pyrosequencing	CCME	3/27/2009	L2	CGS-GL	Illumina	Five primers, two for PCR and three for sequencing, were developed for this analysis (Fig. 1). The PCR primers (F515/R806) were developed against the V4 region of the 16S rRNA, which we determined would yield optimal community clustering with reads of this length using a procedure similar to that of ref. 15. [For reference, this primer pair ampli?es the region 533?786 in the Escherichia coli stra…	sample_498	illumina_time_series
L2S103.274678	AGCACGAGCCTA	noneGTGCCAGCMGCCGCGGTAA	CCME	1 swab	8/27/10	s_2_sequence	550	Sample collection and DNA isolation were performed as described in Costello et al. [6]; and PCR, sequencing, and quality filtering of reads were performed as described in Caporaso et al. [14]. Samples were not collected on days 422 through 437. To facilitate massively parallel sequencing (1967 samples), barcodes were reused across six lanes in a single Illumina GAIIx, with 374, 372, 364, 271, 265…	CCME	none	pyrosequencing	CCME	10/27/2008	L2	CGS-GL	Illumina	Five primers, two for PCR and three for sequencing, were developed for this analysis (Fig. 1). The PCR primers (F515/R806) were developed against the V4 region of the 16S rRNA, which we determined would yield optimal community clustering with reads of this length using a procedure similar to that of ref. 15. [For reference, this primer pair ampli?es the region 533?786 in the Escherichia coli stra…	sample_380	illumina_time_series
L3S345.275161	AGTTCTACGTCA	noneGTGCCAGCMGCCGCGGTAA	CCME	1 swab	8/27/10	s_3_sequence	550	Sample collection and DNA isolation were performed as described in Costello et al. [6]; and PCR, sequencing, and quality filtering of reads were performed as described in Caporaso et al. [14]. Samples were not collected on days 422 through 437. To facilitate massively parallel sequencing (1967 samples), barcodes were reused across six lanes in a single Illumina GAIIx, with 374, 372, 364, 271, 265…	CCME	none	pyrosequencing	CCME	3/21/2009	L3	CGS-GL	Illumina	Five primers, two for PCR and three for sequencing, were developed for this analysis (Fig. 1). The PCR primers (F515/R806) were developed against the V4 region of the 16S rRNA, which we determined would yield optimal community clustering with reads of this length using a procedure similar to that of ref. 15. [For reference, this primer pair ampli?es the region 533?786 in the Escherichia coli stra…	sample_1004	illumina_time_series
L3S15.274504	GCATCGTCAACA	noneGTGCCAGCMGCCGCGGTAA	CCME	1 swab	8/27/10	s_3_sequence	550	Sample collection and DNA isolation were performed as described in Costello et al. [6]; and PCR, sequencing, and quality filtering of reads were performed as described in Caporaso et al. [14]. Samples were not collected on days 422 through 437. To facilitate massively parallel sequencing (1967 samples), barcodes were reused across six lanes in a single Illumina GAIIx, with 374, 372, 364, 271, 265…	CCME	none	pyrosequencing	CCME	4/30/2009	L3	CGS-GL	Illumina	Five primers, two for PCR and three for sequencing, were developed for this analysis (Fig. 1). The PCR primers (F515/R806) were developed against the V4 region of the 16S rRNA, which we determined would yield optimal community clustering with reads of this length using a procedure similar to that of ref. 15. [For reference, this primer pair ampli?es the region 533?786 in the Escherichia coli stra…	sample_801	illumina_time_series
L3S195.274992	ACCAGACGATGC	noneGTGCCAGCMGCCGCGGTAA	CCME	1 swab	8/27/10	s_3_sequence	550	Sample collection and DNA isolation were performed as described in Costello et al. [6]; and PCR, sequencing, and quality filtering of reads were performed as described in Caporaso et al. [14]. Samples were not collected on days 422 through 437. To facilitate massively parallel sequencing (1967 samples), barcodes were reused across six lanes in a single Illumina GAIIx, with 374, 372, 364, 271, 265…	CCME	none	pyrosequencing	CCME	11/6/2009	L3	CGS-GL	Illumina	Five primers, two for PCR and three for sequencing, were developed for this analysis (Fig. 1). The PCR primers (F515/R806) were developed against the V4 region of the 16S rRNA, which we determined would yield optimal community clustering with reads of this length using a procedure similar to that of ref. 15. [For reference, this primer pair ampli?es the region 533?786 in the Escherichia coli stra…	sample_839	illumina_time_series
L6S225.275025	AAGCTGCAGTCG	noneGTGCCAGCMGCCGCGGTAA	CCME	1 swab	8/27/10	s_6_sequence	550	Sample collection and DNA isolation were performed as described in Costello et al. [6]; and PCR, sequencing, and quality filtering of reads were performed as described in Caporaso et al. [14]. Samples were not collected on days 422 through 437. To facilitate massively parallel sequencing (1967 samples), barcodes were reused across six lanes in a single Illumina GAIIx, with 374, 372, 364, 271, 265…	CCME	none	pyrosequencing	CCME	9/2/2009	L6	CGS-GL	Illumina	Five primers, two for PCR and three for sequencing, were developed for this analysis (Fig. 1). The PCR primers (F515/R806) were developed against the V4 region of the 16S rRNA, which we determined would yield optimal community clustering with reads of this length using a procedure similar to that of ref. 15. [For reference, this primer pair ampli?es the region 533?786 in the Escherichia coli stra…	sample_1784	illumina_time_series
L5S224.273452	CTGCAGTACTTA	noneGTGCCAGCMGCCGCGGTAA	CCME	1 swab	8/27/10	s_5_sequence	550	Sample collection and DNA isolation were performed as described in Costello et al. [6]; and PCR, sequencing, and quality filtering of reads were performed as described in Caporaso et al. [14]. Samples were not collected on days 422 through 437. To facilitate massively parallel sequencing (1967 samples), barcodes were reused across six lanes in a single Illumina GAIIx, with 374, 372, 364, 271, 265…	CCME	none	pyrosequencing	CCME	4/16/2009	L5	CGS-GL	Illumina	Five primers, two for PCR and three for sequencing, were developed for this analysis (Fig. 1). The PCR primers (F515/R806) were developed against the V4 region of the 16S rRNA, which we determined would yield optimal community clustering with reads of this length using a procedure similar to that of ref. 15. [For reference, this primer pair ampli?es the region 533?786 in the Escherichia coli stra…	sample_1519	illumina_time_series
L3S319.274074	CAGCATGTGTTG	noneGTGCCAGCMGCCGCGGTAA	CCME	1 swab	8/27/10	s_3_sequence	550	Sample collection and DNA isolation were performed as described in Costello et al. [6]; and PCR, sequencing, and quality filtering of reads were performed as described in Caporaso et al. [14]. Samples were not collected on days 422 through 437. To facilitate massively parallel sequencing (1967 samples), barcodes were reused across six lanes in a single Illumina GAIIx, with 374, 372, 364, 271, 265…	CCME	none	pyrosequencing	CCME	2/23/2009	L3	CGS-GL	Illumina	Five primers, two for PCR and three for sequencing, were developed for this analysis (Fig. 1). The PCR primers (F515/R806) were developed against the V4 region of the 16S rRNA, which we determined would yield optimal community clustering with reads of this length using a procedure similar to that of ref. 15. [For reference, this primer pair ampli?es the region 533?786 in the Escherichia coli stra…	sample_975	illumina_time_series
L2S258.274781	ATCAGGCGTGTG	noneGTGCCAGCMGCCGCGGTAA	CCME	1 swab	8/27/10	s_2_sequence	550	Sample collection and DNA isolation were performed as described in Costello et al. [6]; and PCR, sequencing, and quality filtering of reads were performed as described in Caporaso et al. [14]. Samples were not collected on days 422 through 437. To facilitate massively parallel sequencing (1967 samples), barcodes were reused across six lanes in a single Illumina GAIIx, with 374, 372, 364, 271, 265…	CCME	none	pyrosequencing	CCME	11/15/2008	L2	CGS-GL	Illumina	Five primers, two for PCR and three for sequencing, were developed for this analysis (Fig. 1). The PCR primers (F515/R806) were developed against the V4 region of the 16S rRNA, which we determined would yield optimal community clustering with reads of this length using a procedure similar to that of ref. 15. [For reference, this primer pair ampli?es the region 533?786 in the Escherichia coli stra…	sample_549	illumina_time_series
L6S166.275126	TACAGTCTCATG	noneGTGCCAGCMGCCGCGGTAA	CCME	1 swab	8/27/10	s_6_sequence	550	Sample collection and DNA isolation were performed as described in Costello et al. [6]; and PCR, sequencing, and quality filtering of reads were performed as described in Caporaso et al. [14]. Samples were not collected on days 422 through 437. To facilitate massively parallel sequencing (1967 samples), barcodes were reused across six lanes in a single Illumina GAIIx, with 374, 372, 364, 271, 265…	CCME	none	pyrosequencing	CCME	7/2/2009	L6	CGS-GL	Illumina	Five primers, two for PCR and three for sequencing, were developed for this analysis (Fig. 1). The PCR primers (F515/R806) were developed against the V4 region of the 16S rRNA, which we determined would yield optimal community clustering with reads of this length using a procedure similar to that of ref. 15. [For reference, this primer pair ampli?es the region 533?786 in the Escherichia coli stra…	sample_1719	illumina_time_series
L2S84.273312	GTGACCTGATGT	noneGTGCCAGCMGCCGCGGTAA	CCME	1 swab	8/27/10	s_2_sequence	550	Sample collection and DNA isolation were performed as described in Costello et al. [6]; and PCR, sequencing, and quality filtering of reads were performed as described in Caporaso et al. [14]. Samples were not collected on days 422 through 437. To facilitate massively parallel sequencing (1967 samples), barcodes were reused across six lanes in a single Illumina GAIIx, with 374, 372, 364, 271, 265…	CCME	none	pyrosequencing	CCME	11/26/2009	L2	CGS-GL	Illumina	Five primers, two for PCR and three for sequencing, were developed for this analysis (Fig. 1). The PCR primers (F515/R806) were developed against the V4 region of the 16S rRNA, which we determined would yield optimal community clustering with reads of this length using a procedure similar to that of ref. 15. [For reference, this primer pair ampli?es the region 533?786 in the Escherichia coli stra…	sample_732	illumina_time_series
L6S112.273612	TAGCACACCTAT	noneGTGCCAGCMGCCGCGGTAA	CCME	1 swab	8/27/10	s_6_sequence	550	Sample collection and DNA isolation were performed as described in Costello et al. [6]; and PCR, sequencing, and quality filtering of reads were performed as described in Caporaso et al. [14]. Samples were not collected on days 422 through 437. To facilitate massively parallel sequencing (1967 samples), barcodes were reused across six lanes in a single Illumina GAIIx, with 374, 372, 364, 271, 265…	CCME	none	pyrosequencing	CCME	5/3/2009	L6	CGS-GL	Illumina	Five primers, two for PCR and three for sequencing, were developed for this analysis (Fig. 1). The PCR primers (F515/R806) were developed against the V4 region of the 16S rRNA, which we determined would yield optimal community clustering with reads of this length using a procedure similar to that of ref. 15. [For reference, this primer pair ampli?es the region 533?786 in the Escherichia coli stra…	sample_1661	illumina_time_series
L3S199.274970	AGCACGAGCCTA	noneGTGCCAGCMGCCGCGGTAA	CCME	1 swab	8/27/10	s_3_sequence	550	Sample collection and DNA isolation were performed as described in Costello et al. [6]; and PCR, sequencing, and quality filtering of reads were performed as described in Caporaso et al. [14]. Samples were not collected on days 422 through 437. To facilitate massively parallel sequencing (1967 samples), barcodes were reused across six lanes in a single Illumina GAIIx, with 374, 372, 364, 271, 265…	CCME	none	pyrosequencing	CCME	11/10/2009	L3	CGS-GL	Illumina	Five primers, two for PCR and three for sequencing, were developed for this analysis (Fig. 1). The PCR primers (F515/R806) were developed against the V4 region of the 16S rRNA, which we determined would yield optimal community clustering with reads of this length using a procedure similar to that of ref. 15. [For reference, this primer pair ampli?es the region 533?786 in the Escherichia coli stra…	sample_843	illumina_time_series
L1S110.274759	CACGGACTATAC	noneGTGCCAGCMGCCGCGGTAA	CCME	1 swab	8/27/10	s_1_sequence	550	Sample collection and DNA isolation were performed as described in Costello et al. [6]; and PCR, sequencing, and quality filtering of reads were performed as described in Caporaso et al. [14]. Samples were not collected on days 422 through 437. To facilitate massively parallel sequencing (1967 samples), barcodes were reused across six lanes in a single Illumina GAIIx, with 374, 372, 364, 271, 265…	CCME	none	pyrosequencing	CCME	3/22/2009	L1	CGS-GL	Illumina	Five primers, two for PCR and three for sequencing, were developed for this analysis (Fig. 1). The PCR primers (F515/R806) were developed against the V4 region of the 16S rRNA, which we determined would yield optimal community clustering with reads of this length using a procedure similar to that of ref. 15. [For reference, this primer pair ampli?es the region 533?786 in the Escherichia coli stra…	sample_14	illumina_time_series
L3S217.273947	AAGAGATGTCGA	noneGTGCCAGCMGCCGCGGTAA	CCME	1 swab	8/27/10	s_3_sequence	550	Sample collection and DNA isolation were performed as described in Costello et al. [6]; and PCR, sequencing, and quality filtering of reads were performed as described in Caporaso et al. [14]. Samples were not collected on days 422 through 437. To facilitate massively parallel sequencing (1967 samples), barcodes were reused across six lanes in a single Illumina GAIIx, with 374, 372, 364, 271, 265…	CCME	none	pyrosequencing	CCME	11/30/2009	L3	CGS-GL	Illumina	Five primers, two for PCR and three for sequencing, were developed for this analysis (Fig. 1). The PCR primers (F515/R806) were developed against the V4 region of the 16S rRNA, which we determined would yield optimal community clustering with reads of this length using a procedure similar to that of ref. 15. [For reference, this primer pair ampli?es the region 533?786 in the Escherichia coli stra…	sample_864	illumina_time_series
L2S236.274123	ATGGCAGCTCTA	noneGTGCCAGCMGCCGCGGTAA	CCME	1 swab	8/27/10	s_2_sequence	550	Sample collection and DNA isolation were performed as described in Costello et al. [6]; and PCR, sequencing, and quality filtering of reads were performed as described in Caporaso et al. [14]. Samples were not collected on days 422 through 437. To facilitate massively parallel sequencing (1967 samples), barcodes were reused across six lanes in a single Illumina GAIIx, with 374, 372, 364, 271, 265…	CCME	none	pyrosequencing	CCME	10/24/2008	L2	CGS-GL	Illumina	Five primers, two for PCR and three for sequencing, were developed for this analysis (Fig. 1). The PCR primers (F515/R806) were developed against the V4 region of the 16S rRNA, which we determined would yield optimal community clustering with reads of this length using a procedure similar to that of ref. 15. [For reference, this primer pair ampli?es the region 533?786 in the Escherichia coli stra…	sample_525	illumina_time_series
L4S206.273845	GTTGTATACTCG	noneGTGCCAGCMGCCGCGGTAA	CCME	1 swab	8/27/10	s_4_sequence	550	Sample collection and DNA isolation were performed as described in Costello et al. [6]; and PCR, sequencing, and quality filtering of reads were performed as described in Caporaso et al. [14]. Samples were not collected on days 422 through 437. To facilitate massively parallel sequencing (1967 samples), barcodes were reused across six lanes in a single Illumina GAIIx, with 374, 372, 364, 271, 265…	CCME	none	pyrosequencing	CCME	6/27/2009	L4	CGS-GL	Illumina	Five primers, two for PCR and three for sequencing, were developed for this analysis (Fig. 1). The PCR primers (F515/R806) were developed against the V4 region of the 16S rRNA, which we determined would yield optimal community clustering with reads of this length using a procedure similar to that of ref. 15. [For reference, this primer pair ampli?es the region 533?786 in the Escherichia coli stra…	sample_1227	illumina_time_series
L6S262.274063	AGATCGGCTCGA	noneGTGCCAGCMGCCGCGGTAA	CCME	1 swab	8/27/10	s_6_sequence	550	Sample collection and DNA isolation were performed as described in Costello et al. [6]; and PCR, sequencing, and quality filtering of reads were performed as described in Caporaso et al. [14]. Samples were not collected on days 422 through 437. To facilitate massively parallel sequencing (1967 samples), barcodes were reused across six lanes in a single Illumina GAIIx, with 374, 372, 364, 271, 265…	CCME	none	pyrosequencing	CCME	10/10/2009	L6	CGS-GL	Illumina	Five primers, two for PCR and three for sequencing, were developed for this analysis (Fig. 1). The PCR primers (F515/R806) were developed against the V4 region of the 16S rRNA, which we determined would yield optimal community clustering with reads of this length using a procedure similar to that of ref. 15. [For reference, this primer pair ampli?es the region 533?786 in the Escherichia coli stra…	sample_1824	illumina_time_series
L3S305.273611	AGTGGATGCTCT	noneGTGCCAGCMGCCGCGGTAA	CCME	1 swab	8/27/10	s_3_sequence	550	Sample collection and DNA isolation were performed as described in Costello et al. [6]; and PCR, sequencing, and quality filtering of reads were performed as described in Caporaso et al. [14]. Samples were not collected on days 422 through 437. To facilitate massively parallel sequencing (1967 samples), barcodes were reused across six lanes in a single Illumina GAIIx, with 374, 372, 364, 271, 265…	CCME	none	pyrosequencing	CCME	2/2/2009	L3	CGS-GL	Illumina	Five primers, two for PCR and three for sequencing, were developed for this analysis (Fig. 1). The PCR primers (F515/R806) were developed against the V4 region of the 16S rRNA, which we determined would yield optimal community clustering with reads of this length using a procedure similar to that of ref. 15. [For reference, this primer pair ampli?es the region 533?786 in the Escherichia coli stra…	sample_960	illumina_time_series
L2S75.274835	GTCATTCACGAG	noneGTGCCAGCMGCCGCGGTAA	CCME	1 swab	8/27/10	s_2_sequence	550	Sample collection and DNA isolation were performed as described in Costello et al. [6]; and PCR, sequencing, and quality filtering of reads were performed as described in Caporaso et al. [14]. Samples were not collected on days 422 through 437. To facilitate massively parallel sequencing (1967 samples), barcodes were reused across six lanes in a single Illumina GAIIx, with 374, 372, 364, 271, 265…	CCME	none	pyrosequencing	CCME	11/13/2009	L2	CGS-GL	Illumina	Five primers, two for PCR and three for sequencing, were developed for this analysis (Fig. 1). The PCR primers (F515/R806) were developed against the V4 region of the 16S rRNA, which we determined would yield optimal community clustering with reads of this length using a procedure similar to that of ref. 15. [For reference, this primer pair ampli?es the region 533?786 in the Escherichia coli stra…	sample_724	illumina_time_series
L3S343.273923	CAGGTGCTACTA	noneGTGCCAGCMGCCGCGGTAA	CCME	1 swab	8/27/10	s_3_sequence	550	Sample collection and DNA isolation were performed as described in Costello et al. [6]; and PCR, sequencing, and quality filtering of reads were performed as described in Caporaso et al. [14]. Samples were not collected on days 422 through 437. To facilitate massively parallel sequencing (1967 samples), barcodes were reused across six lanes in a single Illumina GAIIx, with 374, 372, 364, 271, 265…	CCME	none	pyrosequencing	CCME	3/19/2009	L3	CGS-GL	Illumina	Five primers, two for PCR and three for sequencing, were developed for this analysis (Fig. 1). The PCR primers (F515/R806) were developed against the V4 region of the 16S rRNA, which we determined would yield optimal community clustering with reads of this length using a procedure similar to that of ref. 15. [For reference, this primer pair ampli?es the region 533?786 in the Escherichia coli stra…	sample_1002	illumina_time_series
L3S53.274325	GATCTTCAGTAC	noneGTGCCAGCMGCCGCGGTAA	CCME	1 swab	8/27/10	s_3_sequence	550	Sample collection and DNA isolation were performed as described in Costello et al. [6]; and PCR, sequencing, and quality filtering of reads were performed as described in Caporaso et al. [14]. Samples were not collected on days 422 through 437. To facilitate massively parallel sequencing (1967 samples), barcodes were reused across six lanes in a single Illumina GAIIx, with 374, 372, 364, 271, 265…	CCME	none	pyrosequencing	CCME	6/12/2009	L3	CGS-GL	Illumina	Five primers, two for PCR and three for sequencing, were developed for this analysis (Fig. 1). The PCR primers (F515/R806) were developed against the V4 region of the 16S rRNA, which we determined would yield optimal community clustering with reads of this length using a procedure similar to that of ref. 15. [For reference, this primer pair ampli?es the region 533?786 in the Escherichia coli stra…	sample_1062	illumina_time_series
L1S146.273215	ATCACGTAGCGG	noneGTGCCAGCMGCCGCGGTAA	CCME	1 swab	8/27/10	s_1_sequence	550	Sample collection and DNA isolation were performed as described in Costello et al. [6]; and PCR, sequencing, and quality filtering of reads were performed as described in Caporaso et al. [14]. Samples were not collected on days 422 through 437. To facilitate massively parallel sequencing (1967 samples), barcodes were reused across six lanes in a single Illumina GAIIx, with 374, 372, 364, 271, 265…	CCME	none	pyrosequencing	CCME	11/3/2008	L1	CGS-GL	Illumina	Five primers, two for PCR and three for sequencing, were developed for this analysis (Fig. 1). The PCR primers (F515/R806) were developed against the V4 region of the 16S rRNA, which we determined would yield optimal community clustering with reads of this length using a procedure similar to that of ref. 15. [For reference, this primer pair ampli?es the region 533?786 in the Escherichia coli stra…	sample_53	illumina_time_series
L6S148.274107	GTCTCTCTACGC	noneGTGCCAGCMGCCGCGGTAA	CCME	1 swab	8/27/10	s_6_sequence	550	Sample collection and DNA isolation were performed as described in Costello et al. [6]; and PCR, sequencing, and quality filtering of reads were performed as described in Caporaso et al. [14]. Samples were not collected on days 422 through 437. To facilitate massively parallel sequencing (1967 samples), barcodes were reused across six lanes in a single Illumina GAIIx, with 374, 372, 364, 271, 265…	CCME	none	pyrosequencing	CCME	6/13/2009	L6	CGS-GL	Illumina	Five primers, two for PCR and three for sequencing, were developed for this analysis (Fig. 1). The PCR primers (F515/R806) were developed against the V4 region of the 16S rRNA, which we determined would yield optimal community clustering with reads of this length using a procedure similar to that of ref. 15. [For reference, this primer pair ampli?es the region 533?786 in the Escherichia coli stra…	sample_1699	illumina_time_series
L2S355.274178	CGCGATAGCAGT	noneGTGCCAGCMGCCGCGGTAA	CCME	1 swab	8/27/10	s_2_sequence	550	Sample collection and DNA isolation were performed as described in Costello et al. [6]; and PCR, sequencing, and quality filtering of reads were performed as described in Caporaso et al. [14]. Samples were not collected on days 422 through 437. To facilitate massively parallel sequencing (1967 samples), barcodes were reused across six lanes in a single Illumina GAIIx, with 374, 372, 364, 271, 265…	CCME	none	pyrosequencing	CCME	3/15/2009	L2	CGS-GL	Illumina	Five primers, two for PCR and three for sequencing, were developed for this analysis (Fig. 1). The PCR primers (F515/R806) were developed against the V4 region of the 16S rRNA, which we determined would yield optimal community clustering with reads of this length using a procedure similar to that of ref. 15. [For reference, this primer pair ampli?es the region 533?786 in the Escherichia coli stra…	sample_654	illumina_time_series
L6S143.273966	TACTGCGACAGT	noneGTGCCAGCMGCCGCGGTAA	CCME	1 swab	8/27/10	s_6_sequence	550	Sample collection and DNA isolation were performed as described in Costello et al. [6]; and PCR, sequencing, and quality filtering of reads were performed as described in Caporaso et al. [14]. Samples were not collected on days 422 through 437. To facilitate massively parallel sequencing (1967 samples), barcodes were reused across six lanes in a single Illumina GAIIx, with 374, 372, 364, 271, 265…	CCME	none	pyrosequencing	CCME	6/6/2009	L6	CGS-GL	Illumina	Five primers, two for PCR and three for sequencing, were developed for this analysis (Fig. 1). The PCR primers (F515/R806) were developed against the V4 region of the 16S rRNA, which we determined would yield optimal community clustering with reads of this length using a procedure similar to that of ref. 15. [For reference, this primer pair ampli?es the region 533?786 in the Escherichia coli stra…	sample_1694	illumina_time_series
L1S128.274455	CATAGCGAGTTC	noneGTGCCAGCMGCCGCGGTAA	CCME	1 swab	8/27/10	s_1_sequence	550	Sample collection and DNA isolation were performed as described in Costello et al. [6]; and PCR, sequencing, and quality filtering of reads were performed as described in Caporaso et al. [14]. Samples were not collected on days 422 through 437. To facilitate massively parallel sequencing (1967 samples), barcodes were reused across six lanes in a single Illumina GAIIx, with 374, 372, 364, 271, 265…	CCME	none	pyrosequencing	CCME	4/20/2009	L1	CGS-GL	Illumina	Five primers, two for PCR and three for sequencing, were developed for this analysis (Fig. 1). The PCR primers (F515/R806) were developed against the V4 region of the 16S rRNA, which we determined would yield optimal community clustering with reads of this length using a procedure similar to that of ref. 15. [For reference, this primer pair ampli?es the region 533?786 in the Escherichia coli stra…	sample_33	illumina_time_series
L3S377.274720	ATACGTCTTCGA	noneGTGCCAGCMGCCGCGGTAA	CCME	1 swab	8/27/10	s_3_sequence	550	Sample collection and DNA isolation were performed as described in Costello et al. [6]; and PCR, sequencing, and quality filtering of reads were performed as described in Caporaso et al. [14]. Samples were not collected on days 422 through 437. To facilitate massively parallel sequencing (1967 samples), barcodes were reused across six lanes in a single Illumina GAIIx, with 374, 372, 364, 271, 265…	CCME	none	pyrosequencing	CCME	10/27/2008	L3	CGS-GL	Illumina	Five primers, two for PCR and three for sequencing, were developed for this analysis (Fig. 1). The PCR primers (F515/R806) were developed against the V4 region of the 16S rRNA, which we determined would yield optimal community clustering with reads of this length using a procedure similar to that of ref. 15. [For reference, this primer pair ampli?es the region 533?786 in the Escherichia coli stra…	sample_1039	illumina_time_series
L1S101.274587	ATTATCGTGCAC	noneGTGCCAGCMGCCGCGGTAA	CCME	1 swab	8/27/10	s_1_sequence	550	Sample collection and DNA isolation were performed as described in Costello et al. [6]; and PCR, sequencing, and quality filtering of reads were performed as described in Caporaso et al. [14]. Samples were not collected on days 422 through 437. To facilitate massively parallel sequencing (1967 samples), barcodes were reused across six lanes in a single Illumina GAIIx, with 374, 372, 364, 271, 265…	CCME	none	pyrosequencing	CCME	3/13/2009	L1	CGS-GL	Illumina	Five primers, two for PCR and three for sequencing, were developed for this analysis (Fig. 1). The PCR primers (F515/R806) were developed against the V4 region of the 16S rRNA, which we determined would yield optimal community clustering with reads of this length using a procedure similar to that of ref. 15. [For reference, this primer pair ampli?es the region 533?786 in the Escherichia coli stra…	sample_4	illumina_time_series
L2S323.273891	CGCACTCTAGAA	noneGTGCCAGCMGCCGCGGTAA	CCME	1 swab	8/27/10	s_2_sequence	550	Sample collection and DNA isolation were performed as described in Costello et al. [6]; and PCR, sequencing, and quality filtering of reads were performed as described in Caporaso et al. [14]. Samples were not collected on days 422 through 437. To facilitate massively parallel sequencing (1967 samples), barcodes were reused across six lanes in a single Illumina GAIIx, with 374, 372, 364, 271, 265…	CCME	none	pyrosequencing	CCME	2/3/2009	L2	CGS-GL	Illumina	Five primers, two for PCR and three for sequencing, were developed for this analysis (Fig. 1). The PCR primers (F515/R806) were developed against the V4 region of the 16S rRNA, which we determined would yield optimal community clustering with reads of this length using a procedure similar to that of ref. 15. [For reference, this primer pair ampli?es the region 533?786 in the Escherichia coli stra…	sample_619	illumina_time_series
L3S364.274972	ATGTCACCGTGA	noneGTGCCAGCMGCCGCGGTAA	CCME	1 swab	8/27/10	s_3_sequence	550	Sample collection and DNA isolation were performed as described in Costello et al. [6]; and PCR, sequencing, and quality filtering of reads were performed as described in Caporaso et al. [14]. Samples were not collected on days 422 through 437. To facilitate massively parallel sequencing (1967 samples), barcodes were reused across six lanes in a single Illumina GAIIx, with 374, 372, 364, 271, 265…	CCME	none	pyrosequencing	CCME	4/18/2009	L3	CGS-GL	Illumina	Five primers, two for PCR and three for sequencing, were developed for this analysis (Fig. 1). The PCR primers (F515/R806) were developed against the V4 region of the 16S rRNA, which we determined would yield optimal community clustering with reads of this length using a procedure similar to that of ref. 15. [For reference, this primer pair ampli?es the region 533?786 in the Escherichia coli stra…	sample_1025	illumina_time_series
L3S297.275024	AGTGCGATGCGT	noneGTGCCAGCMGCCGCGGTAA	CCME	1 swab	8/27/10	s_3_sequence	550	Sample collection and DNA isolation were performed as described in Costello et al. [6]; and PCR, sequencing, and quality filtering of reads were performed as described in Caporaso et al. [14]. Samples were not collected on days 422 through 437. To facilitate massively parallel sequencing (1967 samples), barcodes were reused across six lanes in a single Illumina GAIIx, with 374, 372, 364, 271, 265…	CCME	none	pyrosequencing	CCME	1/24/2009	L3	CGS-GL	Illumina	Five primers, two for PCR and three for sequencing, were developed for this analysis (Fig. 1). The PCR primers (F515/R806) were developed against the V4 region of the 16S rRNA, which we determined would yield optimal community clustering with reads of this length using a procedure similar to that of ref. 15. [For reference, this primer pair ampli?es the region 533?786 in the Escherichia coli stra…	sample_950	illumina_time_series
L3S68.273881	GATACGTCCTGA	noneGTGCCAGCMGCCGCGGTAA	CCME	1 swab	8/27/10	s_3_sequence	550	Sample collection and DNA isolation were performed as described in Costello et al. [6]; and PCR, sequencing, and quality filtering of reads were performed as described in Caporaso et al. [14]. Samples were not collected on days 422 through 437. To facilitate massively parallel sequencing (1967 samples), barcodes were reused across six lanes in a single Illumina GAIIx, with 374, 372, 364, 271, 265…	CCME	none	pyrosequencing	CCME	6/28/2009	L3	CGS-GL	Illumina	Five primers, two for PCR and three for sequencing, were developed for this analysis (Fig. 1). The PCR primers (F515/R806) were developed against the V4 region of the 16S rRNA, which we determined would yield optimal community clustering with reads of this length using a procedure similar to that of ref. 15. [For reference, this primer pair ampli?es the region 533?786 in the Escherichia coli stra…	sample_1077	illumina_time_series
L4S201.274355	GCTGTGTAGGAC	noneGTGCCAGCMGCCGCGGTAA	CCME	1 swab	8/27/10	s_4_sequence	550	Sample collection and DNA isolation were performed as described in Costello et al. [6]; and PCR, sequencing, and quality filtering of reads were performed as described in Caporaso et al. [14]. Samples were not collected on days 422 through 437. To facilitate massively parallel sequencing (1967 samples), barcodes were reused across six lanes in a single Illumina GAIIx, with 374, 372, 364, 271, 265…	CCME	none	pyrosequencing	CCME	6/22/2009	L4	CGS-GL	Illumina	Five primers, two for PCR and three for sequencing, were developed for this analysis (Fig. 1). The PCR primers (F515/R806) were developed against the V4 region of the 16S rRNA, which we determined would yield optimal community clustering with reads of this length using a procedure similar to that of ref. 15. [For reference, this primer pair ampli?es the region 533?786 in the Escherichia coli stra…	sample_1223	illumina_time_series
L4S105.274484	CTTAGCACATCA	noneGTGCCAGCMGCCGCGGTAA	CCME	1 swab	8/27/10	s_4_sequence	550	Sample collection and DNA isolation were performed as described in Costello et al. [6]; and PCR, sequencing, and quality filtering of reads were performed as described in Caporaso et al. [14]. Samples were not collected on days 422 through 437. To facilitate massively parallel sequencing (1967 samples), barcodes were reused across six lanes in a single Illumina GAIIx, with 374, 372, 364, 271, 265…	CCME	none	pyrosequencing	CCME	3/10/2009	L4	CGS-GL	Illumina	Five primers, two for PCR and three for sequencing, were developed for this analysis (Fig. 1). The PCR primers (F515/R806) were developed against the V4 region of the 16S rRNA, which we determined would yield optimal community clustering with reads of this length using a procedure similar to that of ref. 15. [For reference, this primer pair ampli?es the region 533?786 in the Escherichia coli stra…	sample_1118	illumina_time_series
L5S62.273259	AGATACACGCGC	noneGTGCCAGCMGCCGCGGTAA	CCME	1 swab	8/27/10	s_5_sequence	550	Sample collection and DNA isolation were performed as described in Costello et al. [6]; and PCR, sequencing, and quality filtering of reads were performed as described in Caporaso et al. [14]. Samples were not collected on days 422 through 437. To facilitate massively parallel sequencing (1967 samples), barcodes were reused across six lanes in a single Illumina GAIIx, with 374, 372, 364, 271, 265…	CCME	none	pyrosequencing	CCME	11/25/2009	L5	CGS-GL	Illumina	Five primers, two for PCR and three for sequencing, were developed for this analysis (Fig. 1). The PCR primers (F515/R806) were developed against the V4 region of the 16S rRNA, which we determined would yield optimal community clustering with reads of this length using a procedure similar to that of ref. 15. [For reference, this primer pair ampli?es the region 533?786 in the Escherichia coli stra…	sample_1623	illumina_time_series
L3S332.273713	ATGGCAGCTCTA	noneGTGCCAGCMGCCGCGGTAA	CCME	1 swab	8/27/10	s_3_sequence	550	Sample collection and DNA isolation were performed as described in Costello et al. [6]; and PCR, sequencing, and quality filtering of reads were performed as described in Caporaso et al. [14]. Samples were not collected on days 422 through 437. To facilitate massively parallel sequencing (1967 samples), barcodes were reused across six lanes in a single Illumina GAIIx, with 374, 372, 364, 271, 265…	CCME	none	pyrosequencing	CCME	3/8/2009	L3	CGS-GL	Illumina	Five primers, two for PCR and three for sequencing, were developed for this analysis (Fig. 1). The PCR primers (F515/R806) were developed against the V4 region of the 16S rRNA, which we determined would yield optimal community clustering with reads of this length using a procedure similar to that of ref. 15. [For reference, this primer pair ampli?es the region 533?786 in the Escherichia coli stra…	sample_990	illumina_time_series
L2S1.273670	GCTGTAGTATGC	noneGTGCCAGCMGCCGCGGTAA	CCME	1 swab	8/27/10	s_2_sequence	550	Sample collection and DNA isolation were performed as described in Costello et al. [6]; and PCR, sequencing, and quality filtering of reads were performed as described in Caporaso et al. [14]. Samples were not collected on days 422 through 437. To facilitate massively parallel sequencing (1967 samples), barcodes were reused across six lanes in a single Illumina GAIIx, with 374, 372, 364, 271, 265…	CCME	none	pyrosequencing	CCME	8/16/2009	L2	CGS-GL	Illumina	Five primers, two for PCR and three for sequencing, were developed for this analysis (Fig. 1). The PCR primers (F515/R806) were developed against the V4 region of the 16S rRNA, which we determined would yield optimal community clustering with reads of this length using a procedure similar to that of ref. 15. [For reference, this primer pair ampli?es the region 533?786 in the Escherichia coli stra…	sample_375	illumina_time_series
L5S259.274424	CGCGATAGCAGT	noneGTGCCAGCMGCCGCGGTAA	CCME	1 swab	8/27/10	s_5_sequence	550	Sample collection and DNA isolation were performed as described in Costello et al. [6]; and PCR, sequencing, and quality filtering of reads were performed as described in Caporaso et al. [14]. Samples were not collected on days 422 through 437. To facilitate massively parallel sequencing (1967 samples), barcodes were reused across six lanes in a single Illumina GAIIx, with 374, 372, 364, 271, 265…	CCME	none	pyrosequencing	CCME	11/16/2008	L5	CGS-GL	Illumina	Five primers, two for PCR and three for sequencing, were developed for this analysis (Fig. 1). The PCR primers (F515/R806) were developed against the V4 region of the 16S rRNA, which we determined would yield optimal community clustering with reads of this length using a procedure similar to that of ref. 15. [For reference, this primer pair ampli?es the region 533?786 in the Escherichia coli stra…	sample_1557	illumina_time_series
L4S40.274573	CTGCTGCGAAGA	noneGTGCCAGCMGCCGCGGTAA	CCME	1 swab	8/27/10	s_4_sequence	550	Sample collection and DNA isolation were performed as described in Costello et al. [6]; and PCR, sequencing, and quality filtering of reads were performed as described in Caporaso et al. [14]. Samples were not collected on days 422 through 437. To facilitate massively parallel sequencing (1967 samples), barcodes were reused across six lanes in a single Illumina GAIIx, with 374, 372, 364, 271, 265…	CCME	none	pyrosequencing	CCME	12/21/2008	L4	CGS-GL	Illumina	Five primers, two for PCR and three for sequencing, were developed for this analysis (Fig. 1). The PCR primers (F515/R806) were developed against the V4 region of the 16S rRNA, which we determined would yield optimal community clustering with reads of this length using a procedure similar to that of ref. 15. [For reference, this primer pair ampli?es the region 533?786 in the Escherichia coli stra…	sample_1319	illumina_time_series
L4S123.274541	GACTGCATCTTA	noneGTGCCAGCMGCCGCGGTAA	CCME	1 swab	8/27/10	s_4_sequence	550	Sample collection and DNA isolation were performed as described in Costello et al. [6]; and PCR, sequencing, and quality filtering of reads were performed as described in Caporaso et al. [14]. Samples were not collected on days 422 through 437. To facilitate massively parallel sequencing (1967 samples), barcodes were reused across six lanes in a single Illumina GAIIx, with 374, 372, 364, 271, 265…	CCME	none	pyrosequencing	CCME	3/29/2009	L4	CGS-GL	Illumina	Five primers, two for PCR and three for sequencing, were developed for this analysis (Fig. 1). The PCR primers (F515/R806) were developed against the V4 region of the 16S rRNA, which we determined would yield optimal community clustering with reads of this length using a procedure similar to that of ref. 15. [For reference, this primer pair ampli?es the region 533?786 in the Escherichia coli stra…	sample_1138	illumina_time_series
L2S39.273828	TACTACATGGTC	noneGTGCCAGCMGCCGCGGTAA	CCME	1 swab	8/27/10	s_2_sequence	550	Sample collection and DNA isolation were performed as described in Costello et al. [6]; and PCR, sequencing, and quality filtering of reads were performed as described in Caporaso et al. [14]. Samples were not collected on days 422 through 437. To facilitate massively parallel sequencing (1967 samples), barcodes were reused across six lanes in a single Illumina GAIIx, with 374, 372, 364, 271, 265…	CCME	none	pyrosequencing	CCME	9/27/2009	L2	CGS-GL	Illumina	Five primers, two for PCR and three for sequencing, were developed for this analysis (Fig. 1). The PCR primers (F515/R806) were developed against the V4 region of the 16S rRNA, which we determined would yield optimal community clustering with reads of this length using a procedure similar to that of ref. 15. [For reference, this primer pair ampli?es the region 533?786 in the Escherichia coli stra…	sample_684	illumina_time_series
L5S13.274019	ACTCAGATACTC	noneGTGCCAGCMGCCGCGGTAA	CCME	1 swab	8/27/10	s_5_sequence	550	Sample collection and DNA isolation were performed as described in Costello et al. [6]; and PCR, sequencing, and quality filtering of reads were performed as described in Caporaso et al. [14]. Samples were not collected on days 422 through 437. To facilitate massively parallel sequencing (1967 samples), barcodes were reused across six lanes in a single Illumina GAIIx, with 374, 372, 364, 271, 265…	CCME	none	pyrosequencing	CCME	10/5/2009	L5	CGS-GL	Illumina	Five primers, two for PCR and three for sequencing, were developed for this analysis (Fig. 1). The PCR primers (F515/R806) were developed against the V4 region of the 16S rRNA, which we determined would yield optimal community clustering with reads of this length using a procedure similar to that of ref. 15. [For reference, this primer pair ampli?es the region 533?786 in the Escherichia coli stra…	sample_1415	illumina_time_series
L6S26.275125	GACCACTACGAT	noneGTGCCAGCMGCCGCGGTAA	CCME	1 swab	8/27/10	s_6_sequence	550	Sample collection and DNA isolation were performed as described in Costello et al. [6]; and PCR, sequencing, and quality filtering of reads were performed as described in Caporaso et al. [14]. Samples were not collected on days 422 through 437. To facilitate massively parallel sequencing (1967 samples), barcodes were reused across six lanes in a single Illumina GAIIx, with 374, 372, 364, 271, 265…	CCME	none	pyrosequencing	CCME	1/26/2009	L6	CGS-GL	Illumina	Five primers, two for PCR and three for sequencing, were developed for this analysis (Fig. 1). The PCR primers (F515/R806) were developed against the V4 region of the 16S rRNA, which we determined would yield optimal community clustering with reads of this length using a procedure similar to that of ref. 15. [For reference, this primer pair ampli?es the region 533?786 in the Escherichia coli stra…	sample_1821	illumina_time_series
L6S292.275093	ATGCACTGGCGA	noneGTGCCAGCMGCCGCGGTAA	CCME	1 swab	8/27/10	s_6_sequence	550	Sample collection and DNA isolation were performed as described in Costello et al. [6]; and PCR, sequencing, and quality filtering of reads were performed as described in Caporaso et al. [14]. Samples were not collected on days 422 through 437. To facilitate massively parallel sequencing (1967 samples), barcodes were reused across six lanes in a single Illumina GAIIx, with 374, 372, 364, 271, 265…	CCME	none	pyrosequencing	CCME	11/9/2009	L6	CGS-GL	Illumina	Five primers, two for PCR and three for sequencing, were developed for this analysis (Fig. 1). The PCR primers (F515/R806) were developed against the V4 region of the 16S rRNA, which we determined would yield optimal community clustering with reads of this length using a procedure similar to that of ref. 15. [For reference, this primer pair ampli?es the region 533?786 in the Escherichia coli stra…	sample_1856	illumina_time_series
L3S87.273786	GCGGATGTGACT	noneGTGCCAGCMGCCGCGGTAA	CCME	1 swab	8/27/10	s_3_sequence	550	Sample collection and DNA isolation were performed as described in Costello et al. [6]; and PCR, sequencing, and quality filtering of reads were performed as described in Caporaso et al. [14]. Samples were not collected on days 422 through 437. To facilitate massively parallel sequencing (1967 samples), barcodes were reused across six lanes in a single Illumina GAIIx, with 374, 372, 364, 271, 265…	CCME	none	pyrosequencing	CCME	7/17/2009	L3	CGS-GL	Illumina	Five primers, two for PCR and three for sequencing, were developed for this analysis (Fig. 1). The PCR primers (F515/R806) were developed against the V4 region of the 16S rRNA, which we determined would yield optimal community clustering with reads of this length using a procedure similar to that of ref. 15. [For reference, this primer pair ampli?es the region 533?786 in the Escherichia coli stra…	sample_1098	illumina_time_series
L6S252.275036	ACGTTAGCACAC	noneGTGCCAGCMGCCGCGGTAA	CCME	1 swab	8/27/10	s_6_sequence	550	Sample collection and DNA isolation were performed as described in Costello et al. [6]; and PCR, sequencing, and quality filtering of reads were performed as described in Caporaso et al. [14]. Samples were not collected on days 422 through 437. To facilitate massively parallel sequencing (1967 samples), barcodes were reused across six lanes in a single Illumina GAIIx, with 374, 372, 364, 271, 265…	CCME	none	pyrosequencing	CCME	9/30/2009	L6	CGS-GL	Illumina	Five primers, two for PCR and three for sequencing, were developed for this analysis (Fig. 1). The PCR primers (F515/R806) were developed against the V4 region of the 16S rRNA, which we determined would yield optimal community clustering with reads of this length using a procedure similar to that of ref. 15. [For reference, this primer pair ampli?es the region 533?786 in the Escherichia coli stra…	sample_1813	illumina_time_series
L1S139.274985	ATCTGAGCTGGT	noneGTGCCAGCMGCCGCGGTAA	CCME	1 swab	8/27/10	s_1_sequence	550	Sample collection and DNA isolation were performed as described in Costello et al. [6]; and PCR, sequencing, and quality filtering of reads were performed as described in Caporaso et al. [14]. Samples were not collected on days 422 through 437. To facilitate massively parallel sequencing (1967 samples), barcodes were reused across six lanes in a single Illumina GAIIx, with 374, 372, 364, 271, 265…	CCME	none	pyrosequencing	CCME	10/27/2008	L1	CGS-GL	Illumina	Five primers, two for PCR and three for sequencing, were developed for this analysis (Fig. 1). The PCR primers (F515/R806) were developed against the V4 region of the 16S rRNA, which we determined would yield optimal community clustering with reads of this length using a procedure similar to that of ref. 15. [For reference, this primer pair ampli?es the region 533?786 in the Escherichia coli stra…	sample_45	illumina_time_series
L5S24.273729	AGGACGCACTGT	noneGTGCCAGCMGCCGCGGTAA	CCME	1 swab	8/27/10	s_5_sequence	550	Sample collection and DNA isolation were performed as described in Costello et al. [6]; and PCR, sequencing, and quality filtering of reads were performed as described in Caporaso et al. [14]. Samples were not collected on days 422 through 437. To facilitate massively parallel sequencing (1967 samples), barcodes were reused across six lanes in a single Illumina GAIIx, with 374, 372, 364, 271, 265…	CCME	none	pyrosequencing	CCME	10/16/2009	L5	CGS-GL	Illumina	Five primers, two for PCR and three for sequencing, were developed for this analysis (Fig. 1). The PCR primers (F515/R806) were developed against the V4 region of the 16S rRNA, which we determined would yield optimal community clustering with reads of this length using a procedure similar to that of ref. 15. [For reference, this primer pair ampli?es the region 533?786 in the Escherichia coli stra…	sample_1536	illumina_time_series
L5S228.275031	CGTACTAGACTG	noneGTGCCAGCMGCCGCGGTAA	CCME	1 swab	8/27/10	s_5_sequence	550	Sample collection and DNA isolation were performed as described in Costello et al. [6]; and PCR, sequencing, and quality filtering of reads were performed as described in Caporaso et al. [14]. Samples were not collected on days 422 through 437. To facilitate massively parallel sequencing (1967 samples), barcodes were reused across six lanes in a single Illumina GAIIx, with 374, 372, 364, 271, 265…	CCME	none	pyrosequencing	CCME	4/20/2009	L5	CGS-GL	Illumina	Five primers, two for PCR and three for sequencing, were developed for this analysis (Fig. 1). The PCR primers (F515/R806) were developed against the V4 region of the 16S rRNA, which we determined would yield optimal community clustering with reads of this length using a procedure similar to that of ref. 15. [For reference, this primer pair ampli?es the region 533?786 in the Escherichia coli stra…	sample_1523	illumina_time_series
L4S85.273674	CTACATCTAAGC	noneGTGCCAGCMGCCGCGGTAA	CCME	1 swab	8/27/10	s_4_sequence	550	Sample collection and DNA isolation were performed as described in Costello et al. [6]; and PCR, sequencing, and quality filtering of reads were performed as described in Caporaso et al. [14]. Samples were not collected on days 422 through 437. To facilitate massively parallel sequencing (1967 samples), barcodes were reused across six lanes in a single Illumina GAIIx, with 374, 372, 364, 271, 265…	CCME	none	pyrosequencing	CCME	2/18/2009	L4	CGS-GL	Illumina	Five primers, two for PCR and three for sequencing, were developed for this analysis (Fig. 1). The PCR primers (F515/R806) were developed against the V4 region of the 16S rRNA, which we determined would yield optimal community clustering with reads of this length using a procedure similar to that of ref. 15. [For reference, this primer pair ampli?es the region 533?786 in the Escherichia coli stra…	sample_1368	illumina_time_series
L3S159.274097	TACTTACTGCAG	noneGTGCCAGCMGCCGCGGTAA	CCME	1 swab	8/27/10	s_3_sequence	550	Sample collection and DNA isolation were performed as described in Costello et al. [6]; and PCR, sequencing, and quality filtering of reads were performed as described in Caporaso et al. [14]. Samples were not collected on days 422 through 437. To facilitate massively parallel sequencing (1967 samples), barcodes were reused across six lanes in a single Illumina GAIIx, with 374, 372, 364, 271, 265…	CCME	none	pyrosequencing	CCME	10/1/2009	L3	CGS-GL	Illumina	Five primers, two for PCR and three for sequencing, were developed for this analysis (Fig. 1). The PCR primers (F515/R806) were developed against the V4 region of the 16S rRNA, which we determined would yield optimal community clustering with reads of this length using a procedure similar to that of ref. 15. [For reference, this primer pair ampli?es the region 533?786 in the Escherichia coli stra…	sample_807	illumina_time_series
L4S125.274323	GATCGTCCAGAT	noneGTGCCAGCMGCCGCGGTAA	CCME	1 swab	8/27/10	s_4_sequence	550	Sample collection and DNA isolation were performed as described in Costello et al. [6]; and PCR, sequencing, and quality filtering of reads were performed as described in Caporaso et al. [14]. Samples were not collected on days 422 through 437. To facilitate massively parallel sequencing (1967 samples), barcodes were reused across six lanes in a single Illumina GAIIx, with 374, 372, 364, 271, 265…	CCME	none	pyrosequencing	CCME	3/31/2009	L4	CGS-GL	Illumina	Five primers, two for PCR and three for sequencing, were developed for this analysis (Fig. 1). The PCR primers (F515/R806) were developed against the V4 region of the 16S rRNA, which we determined would yield optimal community clustering with reads of this length using a procedure similar to that of ref. 15. [For reference, this primer pair ampli?es the region 533?786 in the Escherichia coli stra…	sample_1140	illumina_time_series
L4S195.274073	GTAGTGTCTAGC	noneGTGCCAGCMGCCGCGGTAA	CCME	1 swab	8/27/10	s_4_sequence	550	Sample collection and DNA isolation were performed as described in Costello et al. [6]; and PCR, sequencing, and quality filtering of reads were performed as described in Caporaso et al. [14]. Samples were not collected on days 422 through 437. To facilitate massively parallel sequencing (1967 samples), barcodes were reused across six lanes in a single Illumina GAIIx, with 374, 372, 364, 271, 265…	CCME	none	pyrosequencing	CCME	6/15/2009	L4	CGS-GL	Illumina	Five primers, two for PCR and three for sequencing, were developed for this analysis (Fig. 1). The PCR primers (F515/R806) were developed against the V4 region of the 16S rRNA, which we determined would yield optimal community clustering with reads of this length using a procedure similar to that of ref. 15. [For reference, this primer pair ampli?es the region 533?786 in the Escherichia coli stra…	sample_1216	illumina_time_series
L6S217.274225	AAGAGATGTCGA	noneGTGCCAGCMGCCGCGGTAA	CCME	1 swab	8/27/10	s_6_sequence	550	Sample collection and DNA isolation were performed as described in Costello et al. [6]; and PCR, sequencing, and quality filtering of reads were performed as described in Caporaso et al. [14]. Samples were not collected on days 422 through 437. To facilitate massively parallel sequencing (1967 samples), barcodes were reused across six lanes in a single Illumina GAIIx, with 374, 372, 364, 271, 265…	CCME	none	pyrosequencing	CCME	8/23/2009	L6	CGS-GL	Illumina	Five primers, two for PCR and three for sequencing, were developed for this analysis (Fig. 1). The PCR primers (F515/R806) were developed against the V4 region of the 16S rRNA, which we determined would yield optimal community clustering with reads of this length using a procedure similar to that of ref. 15. [For reference, this primer pair ampli?es the region 533?786 in the Escherichia coli stra…	sample_1775	illumina_time_series
L6S152.273283	TAGCTCGTAACT	noneGTGCCAGCMGCCGCGGTAA	CCME	1 swab	8/27/10	s_6_sequence	550	Sample collection and DNA isolation were performed as described in Costello et al. [6]; and PCR, sequencing, and quality filtering of reads were performed as described in Caporaso et al. [14]. Samples were not collected on days 422 through 437. To facilitate massively parallel sequencing (1967 samples), barcodes were reused across six lanes in a single Illumina GAIIx, with 374, 372, 364, 271, 265…	CCME	none	pyrosequencing	CCME	6/17/2009	L6	CGS-GL	Illumina	Five primers, two for PCR and three for sequencing, were developed for this analysis (Fig. 1). The PCR primers (F515/R806) were developed against the V4 region of the 16S rRNA, which we determined would yield optimal community clustering with reads of this length using a procedure similar to that of ref. 15. [For reference, this primer pair ampli?es the region 533?786 in the Escherichia coli stra…	sample_1704	illumina_time_series
L4S38.275158	CTAGCGAACATC	noneGTGCCAGCMGCCGCGGTAA	CCME	1 swab	8/27/10	s_4_sequence	550	Sample collection and DNA isolation were performed as described in Costello et al. [6]; and PCR, sequencing, and quality filtering of reads were performed as described in Caporaso et al. [14]. Samples were not collected on days 422 through 437. To facilitate massively parallel sequencing (1967 samples), barcodes were reused across six lanes in a single Illumina GAIIx, with 374, 372, 364, 271, 265…	CCME	none	pyrosequencing	CCME	12/19/2008	L4	CGS-GL	Illumina	Five primers, two for PCR and three for sequencing, were developed for this analysis (Fig. 1). The PCR primers (F515/R806) were developed against the V4 region of the 16S rRNA, which we determined would yield optimal community clustering with reads of this length using a procedure similar to that of ref. 15. [For reference, this primer pair ampli?es the region 533?786 in the Escherichia coli stra…	sample_1316	illumina_time_series
L6S146.273477	GTAGACTGCGTG	noneGTGCCAGCMGCCGCGGTAA	CCME	1 swab	8/27/10	s_6_sequence	550	Sample collection and DNA isolation were performed as described in Costello et al. [6]; and PCR, sequencing, and quality filtering of reads were performed as described in Caporaso et al. [14]. Samples were not collected on days 422 through 437. To facilitate massively parallel sequencing (1967 samples), barcodes were reused across six lanes in a single Illumina GAIIx, with 374, 372, 364, 271, 265…	CCME	none	pyrosequencing	CCME	6/9/2009	L6	CGS-GL	Illumina	Five primers, two for PCR and three for sequencing, were developed for this analysis (Fig. 1). The PCR primers (F515/R806) were developed against the V4 region of the 16S rRNA, which we determined would yield optimal community clustering with reads of this length using a procedure similar to that of ref. 15. [For reference, this primer pair ampli?es the region 533?786 in the Escherichia coli stra…	sample_1697	illumina_time_series
L2S164.274096	ACTACAGCCTAT	noneGTGCCAGCMGCCGCGGTAA	CCME	1 swab	8/27/10	s_2_sequence	550	Sample collection and DNA isolation were performed as described in Costello et al. [6]; and PCR, sequencing, and quality filtering of reads were performed as described in Caporaso et al. [14]. Samples were not collected on days 422 through 437. To facilitate massively parallel sequencing (1967 samples), barcodes were reused across six lanes in a single Illumina GAIIx, with 374, 372, 364, 271, 265…	CCME	none	pyrosequencing	CCME	1/30/2009	L2	CGS-GL	Illumina	Five primers, two for PCR and three for sequencing, were developed for this analysis (Fig. 1). The PCR primers (F515/R806) were developed against the V4 region of the 16S rRNA, which we determined would yield optimal community clustering with reads of this length using a procedure similar to that of ref. 15. [For reference, this primer pair ampli?es the region 533?786 in the Escherichia coli stra…	sample_447	illumina_time_series
L4S21.273906	CGTGCATTATCA	noneGTGCCAGCMGCCGCGGTAA	CCME	1 swab	8/27/10	s_4_sequence	550	Sample collection and DNA isolation were performed as described in Costello et al. [6]; and PCR, sequencing, and quality filtering of reads were performed as described in Caporaso et al. [14]. Samples were not collected on days 422 through 437. To facilitate massively parallel sequencing (1967 samples), barcodes were reused across six lanes in a single Illumina GAIIx, with 374, 372, 364, 271, 265…	CCME	none	pyrosequencing	CCME	12/1/2008	L4	CGS-GL	Illumina	Five primers, two for PCR and three for sequencing, were developed for this analysis (Fig. 1). The PCR primers (F515/R806) were developed against the V4 region of the 16S rRNA, which we determined would yield optimal community clustering with reads of this length using a procedure similar to that of ref. 15. [For reference, this primer pair ampli?es the region 533?786 in the Escherichia coli stra…	sample_1231	illumina_time_series
L5S125.273487	CAACTATCAGCT	noneGTGCCAGCMGCCGCGGTAA	CCME	1 swab	8/27/10	s_5_sequence	550	Sample collection and DNA isolation were performed as described in Costello et al. [6]; and PCR, sequencing, and quality filtering of reads were performed as described in Caporaso et al. [14]. Samples were not collected on days 422 through 437. To facilitate massively parallel sequencing (1967 samples), barcodes were reused across six lanes in a single Illumina GAIIx, with 374, 372, 364, 271, 265…	CCME	none	pyrosequencing	CCME	11/18/2008	L5	CGS-GL	Illumina	Five primers, two for PCR and three for sequencing, were developed for this analysis (Fig. 1). The PCR primers (F515/R806) were developed against the V4 region of the 16S rRNA, which we determined would yield optimal community clustering with reads of this length using a procedure similar to that of ref. 15. [For reference, this primer pair ampli?es the region 533?786 in the Escherichia coli stra…	sample_1410	illumina_time_series
L3S125.274039	GTGCACATTATC	noneGTGCCAGCMGCCGCGGTAA	CCME	1 swab	8/27/10	s_3_sequence	550	Sample collection and DNA isolation were performed as described in Costello et al. [6]; and PCR, sequencing, and quality filtering of reads were performed as described in Caporaso et al. [14]. Samples were not collected on days 422 through 437. To facilitate massively parallel sequencing (1967 samples), barcodes were reused across six lanes in a single Illumina GAIIx, with 374, 372, 364, 271, 265…	CCME	none	pyrosequencing	CCME	8/25/2009	L3	CGS-GL	Illumina	Five primers, two for PCR and three for sequencing, were developed for this analysis (Fig. 1). The PCR primers (F515/R806) were developed against the V4 region of the 16S rRNA, which we determined would yield optimal community clustering with reads of this length using a procedure similar to that of ref. 15. [For reference, this primer pair ampli?es the region 533?786 in the Escherichia coli stra…	sample_776	illumina_time_series
L5S108.275060	ATGCAGCTCAGT	noneGTGCCAGCMGCCGCGGTAA	CCME	1 swab	8/27/10	s_5_sequence	550	Sample collection and DNA isolation were performed as described in Costello et al. [6]; and PCR, sequencing, and quality filtering of reads were performed as described in Caporaso et al. [14]. Samples were not collected on days 422 through 437. To facilitate massively parallel sequencing (1967 samples), barcodes were reused across six lanes in a single Illumina GAIIx, with 374, 372, 364, 271, 265…	CCME	none	pyrosequencing	CCME	11/1/2008	L5	CGS-GL	Illumina	Five primers, two for PCR and three for sequencing, were developed for this analysis (Fig. 1). The PCR primers (F515/R806) were developed against the V4 region of the 16S rRNA, which we determined would yield optimal community clustering with reads of this length using a procedure similar to that of ref. 15. [For reference, this primer pair ampli?es the region 533?786 in the Escherichia coli stra…	sample_1392	illumina_time_series
L6S330.274280	ATATGCCAGTGC	noneGTGCCAGCMGCCGCGGTAA	CCME	1 swab	8/27/10	s_6_sequence	550	Sample collection and DNA isolation were performed as described in Costello et al. [6]; and PCR, sequencing, and quality filtering of reads were performed as described in Caporaso et al. [14]. Samples were not collected on days 422 through 437. To facilitate massively parallel sequencing (1967 samples), barcodes were reused across six lanes in a single Illumina GAIIx, with 374, 372, 364, 271, 265…	CCME	none	pyrosequencing	CCME	1/3/2010	L6	CGS-GL	Illumina	Five primers, two for PCR and three for sequencing, were developed for this analysis (Fig. 1). The PCR primers (F515/R806) were developed against the V4 region of the 16S rRNA, which we determined would yield optimal community clustering with reads of this length using a procedure similar to that of ref. 15. [For reference, this primer pair ampli?es the region 533?786 in the Escherichia coli stra…	sample_1897	illumina_time_series
L4S223.273496	TACTAATCTGCG	noneGTGCCAGCMGCCGCGGTAA	CCME	1 swab	8/27/10	s_4_sequence	550	Sample collection and DNA isolation were performed as described in Costello et al. [6]; and PCR, sequencing, and quality filtering of reads were performed as described in Caporaso et al. [14]. Samples were not collected on days 422 through 437. To facilitate massively parallel sequencing (1967 samples), barcodes were reused across six lanes in a single Illumina GAIIx, with 374, 372, 364, 271, 265…	CCME	none	pyrosequencing	CCME	7/15/2009	L4	CGS-GL	Illumina	Five primers, two for PCR and three for sequencing, were developed for this analysis (Fig. 1). The PCR primers (F515/R806) were developed against the V4 region of the 16S rRNA, which we determined would yield optimal community clustering with reads of this length using a procedure similar to that of ref. 15. [For reference, this primer pair ampli?es the region 533?786 in the Escherichia coli stra…	sample_1245	illumina_time_series
L3S99.273515	GTAGTGTCTAGC	noneGTGCCAGCMGCCGCGGTAA	CCME	1 swab	8/27/10	s_3_sequence	550	Sample collection and DNA isolation were performed as described in Costello et al. [6]; and PCR, sequencing, and quality filtering of reads were performed as described in Caporaso et al. [14]. Samples were not collected on days 422 through 437. To facilitate massively parallel sequencing (1967 samples), barcodes were reused across six lanes in a single Illumina GAIIx, with 374, 372, 364, 271, 265…	CCME	none	pyrosequencing	CCME	7/29/2009	L3	CGS-GL	Illumina	Five primers, two for PCR and three for sequencing, were developed for this analysis (Fig. 1). The PCR primers (F515/R806) were developed against the V4 region of the 16S rRNA, which we determined would yield optimal community clustering with reads of this length using a procedure similar to that of ref. 15. [For reference, this primer pair ampli?es the region 533?786 in the Escherichia coli stra…	sample_1110	illumina_time_series
L2S186.274629	ACCACATACATC	noneGTGCCAGCMGCCGCGGTAA	CCME	1 swab	8/27/10	s_2_sequence	550	Sample collection and DNA isolation were performed as described in Costello et al. [6]; and PCR, sequencing, and quality filtering of reads were performed as described in Caporaso et al. [14]. Samples were not collected on days 422 through 437. To facilitate massively parallel sequencing (1967 samples), barcodes were reused across six lanes in a single Illumina GAIIx, with 374, 372, 364, 271, 265…	CCME	none	pyrosequencing	CCME	2/28/2009	L2	CGS-GL	Illumina	Five primers, two for PCR and three for sequencing, were developed for this analysis (Fig. 1). The PCR primers (F515/R806) were developed against the V4 region of the 16S rRNA, which we determined would yield optimal community clustering with reads of this length using a procedure similar to that of ref. 15. [For reference, this primer pair ampli?es the region 533?786 in the Escherichia coli stra…	sample_470	illumina_time_series
L6S94.274145	GCATAGTAGCCG	noneGTGCCAGCMGCCGCGGTAA	CCME	1 swab	8/27/10	s_6_sequence	550	Sample collection and DNA isolation were performed as described in Costello et al. [6]; and PCR, sequencing, and quality filtering of reads were performed as described in Caporaso et al. [14]. Samples were not collected on days 422 through 437. To facilitate massively parallel sequencing (1967 samples), barcodes were reused across six lanes in a single Illumina GAIIx, with 374, 372, 364, 271, 265…	CCME	none	pyrosequencing	CCME	4/15/2009	L6	CGS-GL	Illumina	Five primers, two for PCR and three for sequencing, were developed for this analysis (Fig. 1). The PCR primers (F515/R806) were developed against the V4 region of the 16S rRNA, which we determined would yield optimal community clustering with reads of this length using a procedure similar to that of ref. 15. [For reference, this primer pair ampli?es the region 533?786 in the Escherichia coli stra…	sample_1965	illumina_time_series
L4S187.274677	GAGCAGATGCCT	noneGTGCCAGCMGCCGCGGTAA	CCME	1 swab	8/27/10	s_4_sequence	550	Sample collection and DNA isolation were performed as described in Costello et al. [6]; and PCR, sequencing, and quality filtering of reads were performed as described in Caporaso et al. [14]. Samples were not collected on days 422 through 437. To facilitate massively parallel sequencing (1967 samples), barcodes were reused across six lanes in a single Illumina GAIIx, with 374, 372, 364, 271, 265…	CCME	none	pyrosequencing	CCME	6/6/2009	L4	CGS-GL	Illumina	Five primers, two for PCR and three for sequencing, were developed for this analysis (Fig. 1). The PCR primers (F515/R806) were developed against the V4 region of the 16S rRNA, which we determined would yield optimal community clustering with reads of this length using a procedure similar to that of ref. 15. [For reference, this primer pair ampli?es the region 533?786 in the Escherichia coli stra…	sample_1208	illumina_time_series
L6S58.274877	GACGCAGTAGCT	noneGTGCCAGCMGCCGCGGTAA	CCME	1 swab	8/27/10	s_6_sequence	550	Sample collection and DNA isolation were performed as described in Costello et al. [6]; and PCR, sequencing, and quality filtering of reads were performed as described in Caporaso et al. [14]. Samples were not collected on days 422 through 437. To facilitate massively parallel sequencing (1967 samples), barcodes were reused across six lanes in a single Illumina GAIIx, with 374, 372, 364, 271, 265…	CCME	none	pyrosequencing	CCME	3/7/2009	L6	CGS-GL	Illumina	Five primers, two for PCR and three for sequencing, were developed for this analysis (Fig. 1). The PCR primers (F515/R806) were developed against the V4 region of the 16S rRNA, which we determined would yield optimal community clustering with reads of this length using a procedure similar to that of ref. 15. [For reference, this primer pair ampli?es the region 533?786 in the Escherichia coli stra…	sample_1925	illumina_time_series
L1S378.274245	GACTAGACCAGC	noneGTGCCAGCMGCCGCGGTAA	CCME	1 swab	8/27/10	s_1_sequence	550	Sample collection and DNA isolation were performed as described in Costello et al. [6]; and PCR, sequencing, and quality filtering of reads were performed as described in Caporaso et al. [14]. Samples were not collected on days 422 through 437. To facilitate massively parallel sequencing (1967 samples), barcodes were reused across six lanes in a single Illumina GAIIx, with 374, 372, 364, 271, 265…	CCME	none	pyrosequencing	CCME	8/7/2009	L1	CGS-GL	Illumina	Five primers, two for PCR and three for sequencing, were developed for this analysis (Fig. 1). The PCR primers (F515/R806) were developed against the V4 region of the 16S rRNA, which we determined would yield optimal community clustering with reads of this length using a procedure similar to that of ref. 15. [For reference, this primer pair ampli?es the region 533?786 in the Escherichia coli stra…	sample_302	illumina_time_series
L4S202.273235	GGTCGTAGCGTA	noneGTGCCAGCMGCCGCGGTAA	CCME	1 swab	8/27/10	s_4_sequence	550	Sample collection and DNA isolation were performed as described in Costello et al. [6]; and PCR, sequencing, and quality filtering of reads were performed as described in Caporaso et al. [14]. Samples were not collected on days 422 through 437. To facilitate massively parallel sequencing (1967 samples), barcodes were reused across six lanes in a single Illumina GAIIx, with 374, 372, 364, 271, 265…	CCME	none	pyrosequencing	CCME	6/23/2009	L4	CGS-GL	Illumina	Five primers, two for PCR and three for sequencing, were developed for this analysis (Fig. 1). The PCR primers (F515/R806) were developed against the V4 region of the 16S rRNA, which we determined would yield optimal community clustering with reads of this length using a procedure similar to that of ref. 15. [For reference, this primer pair ampli?es the region 533?786 in the Escherichia coli stra…	sample_1224	illumina_time_series
L2S281.274734	ATACGTCTTCGA	noneGTGCCAGCMGCCGCGGTAA	CCME	1 swab	8/27/10	s_2_sequence	550	Sample collection and DNA isolation were performed as described in Costello et al. [6]; and PCR, sequencing, and quality filtering of reads were performed as described in Caporaso et al. [14]. Samples were not collected on days 422 through 437. To facilitate massively parallel sequencing (1967 samples), barcodes were reused across six lanes in a single Illumina GAIIx, with 374, 372, 364, 271, 265…	CCME	none	pyrosequencing	CCME	12/17/2008	L2	CGS-GL	Illumina	Five primers, two for PCR and three for sequencing, were developed for this analysis (Fig. 1). The PCR primers (F515/R806) were developed against the V4 region of the 16S rRNA, which we determined would yield optimal community clustering with reads of this length using a procedure similar to that of ref. 15. [For reference, this primer pair ampli?es the region 533?786 in the Escherichia coli stra…	sample_573	illumina_time_series
L1S357.274041	GATGCATGACGC	noneGTGCCAGCMGCCGCGGTAA	CCME	1 swab	8/27/10	s_1_sequence	550	Sample collection and DNA isolation were performed as described in Costello et al. [6]; and PCR, sequencing, and quality filtering of reads were performed as described in Caporaso et al. [14]. Samples were not collected on days 422 through 437. To facilitate massively parallel sequencing (1967 samples), barcodes were reused across six lanes in a single Illumina GAIIx, with 374, 372, 364, 271, 265…	CCME	none	pyrosequencing	CCME	7/7/2009	L1	CGS-GL	Illumina	Five primers, two for PCR and three for sequencing, were developed for this analysis (Fig. 1). The PCR primers (F515/R806) were developed against the V4 region of the 16S rRNA, which we determined would yield optimal community clustering with reads of this length using a procedure similar to that of ref. 15. [For reference, this primer pair ampli?es the region 533?786 in the Escherichia coli stra…	sample_281	illumina_time_series
L4S211.273225	GTATCCATGCGA	noneGTGCCAGCMGCCGCGGTAA	CCME	1 swab	8/27/10	s_4_sequence	550	Sample collection and DNA isolation were performed as described in Costello et al. [6]; and PCR, sequencing, and quality filtering of reads were performed as described in Caporaso et al. [14]. Samples were not collected on days 422 through 437. To facilitate massively parallel sequencing (1967 samples), barcodes were reused across six lanes in a single Illumina GAIIx, with 374, 372, 364, 271, 265…	CCME	none	pyrosequencing	CCME	7/2/2009	L4	CGS-GL	Illumina	Five primers, two for PCR and three for sequencing, were developed for this analysis (Fig. 1). The PCR primers (F515/R806) were developed against the V4 region of the 16S rRNA, which we determined would yield optimal community clustering with reads of this length using a procedure similar to that of ref. 15. [For reference, this primer pair ampli?es the region 533?786 in the Escherichia coli stra…	sample_1233	illumina_time_series
L6S196.273219	ACGCTCATGGAT	noneGTGCCAGCMGCCGCGGTAA	CCME	1 swab	8/27/10	s_6_sequence	550	Sample collection and DNA isolation were performed as described in Costello et al. [6]; and PCR, sequencing, and quality filtering of reads were performed as described in Caporaso et al. [14]. Samples were not collected on days 422 through 437. To facilitate massively parallel sequencing (1967 samples), barcodes were reused across six lanes in a single Illumina GAIIx, with 374, 372, 364, 271, 265…	CCME	none	pyrosequencing	CCME	8/1/2009	L6	CGS-GL	Illumina	Five primers, two for PCR and three for sequencing, were developed for this analysis (Fig. 1). The PCR primers (F515/R806) were developed against the V4 region of the 16S rRNA, which we determined would yield optimal community clustering with reads of this length using a procedure similar to that of ref. 15. [For reference, this primer pair ampli?es the region 533?786 in the Escherichia coli stra…	sample_1751	illumina_time_series
L2S376.273627	CTGTGACATTGT	noneGTGCCAGCMGCCGCGGTAA	CCME	1 swab	8/27/10	s_2_sequence	550	Sample collection and DNA isolation were performed as described in Costello et al. [6]; and PCR, sequencing, and quality filtering of reads were performed as described in Caporaso et al. [14]. Samples were not collected on days 422 through 437. To facilitate massively parallel sequencing (1967 samples), barcodes were reused across six lanes in a single Illumina GAIIx, with 374, 372, 364, 271, 265…	CCME	none	pyrosequencing	CCME	4/7/2009	L2	CGS-GL	Illumina	Five primers, two for PCR and three for sequencing, were developed for this analysis (Fig. 1). The PCR primers (F515/R806) were developed against the V4 region of the 16S rRNA, which we determined would yield optimal community clustering with reads of this length using a procedure similar to that of ref. 15. [For reference, this primer pair ampli?es the region 533?786 in the Escherichia coli stra…	sample_675	illumina_time_series
L3S339.274517	ATCTGGTGCTAT	noneGTGCCAGCMGCCGCGGTAA	CCME	1 swab	8/27/10	s_3_sequence	550	Sample collection and DNA isolation were performed as described in Costello et al. [6]; and PCR, sequencing, and quality filtering of reads were performed as described in Caporaso et al. [14]. Samples were not collected on days 422 through 437. To facilitate massively parallel sequencing (1967 samples), barcodes were reused across six lanes in a single Illumina GAIIx, with 374, 372, 364, 271, 265…	CCME	none	pyrosequencing	CCME	3/15/2009	L3	CGS-GL	Illumina	Five primers, two for PCR and three for sequencing, were developed for this analysis (Fig. 1). The PCR primers (F515/R806) were developed against the V4 region of the 16S rRNA, which we determined would yield optimal community clustering with reads of this length using a procedure similar to that of ref. 15. [For reference, this primer pair ampli?es the region 533?786 in the Escherichia coli stra…	sample_997	illumina_time_series
L4S88.273311	CTGTGACATTGT	noneGTGCCAGCMGCCGCGGTAA	CCME	1 swab	8/27/10	s_4_sequence	550	Sample collection and DNA isolation were performed as described in Costello et al. [6]; and PCR, sequencing, and quality filtering of reads were performed as described in Caporaso et al. [14]. Samples were not collected on days 422 through 437. To facilitate massively parallel sequencing (1967 samples), barcodes were reused across six lanes in a single Illumina GAIIx, with 374, 372, 364, 271, 265…	CCME	none	pyrosequencing	CCME	2/21/2009	L4	CGS-GL	Illumina	Five primers, two for PCR and three for sequencing, were developed for this analysis (Fig. 1). The PCR primers (F515/R806) were developed against the V4 region of the 16S rRNA, which we determined would yield optimal community clustering with reads of this length using a procedure similar to that of ref. 15. [For reference, this primer pair ampli?es the region 533?786 in the Escherichia coli stra…	sample_1371	illumina_time_series
L4S143.274451	GCCAGAGTCGTA	noneGTGCCAGCMGCCGCGGTAA	CCME	1 swab	8/27/10	s_4_sequence	550	Sample collection and DNA isolation were performed as described in Costello et al. [6]; and PCR, sequencing, and quality filtering of reads were performed as described in Caporaso et al. [14]. Samples were not collected on days 422 through 437. To facilitate massively parallel sequencing (1967 samples), barcodes were reused across six lanes in a single Illumina GAIIx, with 374, 372, 364, 271, 265…	CCME	none	pyrosequencing	CCME	4/20/2009	L4	CGS-GL	Illumina	Five primers, two for PCR and three for sequencing, were developed for this analysis (Fig. 1). The PCR primers (F515/R806) were developed against the V4 region of the 16S rRNA, which we determined would yield optimal community clustering with reads of this length using a procedure similar to that of ref. 15. [For reference, this primer pair ampli?es the region 533?786 in the Escherichia coli stra…	sample_1160	illumina_time_series
L6S6.274839	GCAATAGCTGCT	noneGTGCCAGCMGCCGCGGTAA	CCME	1 swab	8/27/10	s_6_sequence	550	Sample collection and DNA isolation were performed as described in Costello et al. [6]; and PCR, sequencing, and quality filtering of reads were performed as described in Caporaso et al. [14]. Samples were not collected on days 422 through 437. To facilitate massively parallel sequencing (1967 samples), barcodes were reused across six lanes in a single Illumina GAIIx, with 374, 372, 364, 271, 265…	CCME	none	pyrosequencing	CCME	12/31/2008	L6	CGS-GL	Illumina	Five primers, two for PCR and three for sequencing, were developed for this analysis (Fig. 1). The PCR primers (F515/R806) were developed against the V4 region of the 16S rRNA, which we determined would yield optimal community clustering with reads of this length using a procedure similar to that of ref. 15. [For reference, this primer pair ampli?es the region 533?786 in the Escherichia coli stra…	sample_1927	illumina_time_series
L4S66.273817	CGAGTCTAGTTG	noneGTGCCAGCMGCCGCGGTAA	CCME	1 swab	8/27/10	s_4_sequence	550	Sample collection and DNA isolation were performed as described in Costello et al. [6]; and PCR, sequencing, and quality filtering of reads were performed as described in Caporaso et al. [14]. Samples were not collected on days 422 through 437. To facilitate massively parallel sequencing (1967 samples), barcodes were reused across six lanes in a single Illumina GAIIx, with 374, 372, 364, 271, 265…	CCME	none	pyrosequencing	CCME	1/23/2009	L4	CGS-GL	Illumina	Five primers, two for PCR and three for sequencing, were developed for this analysis (Fig. 1). The PCR primers (F515/R806) were developed against the V4 region of the 16S rRNA, which we determined would yield optimal community clustering with reads of this length using a procedure similar to that of ref. 15. [For reference, this primer pair ampli?es the region 533?786 in the Escherichia coli stra…	sample_1347	illumina_time_series
L2S255.274361	CAGTACGATCTT	noneGTGCCAGCMGCCGCGGTAA	CCME	1 swab	8/27/10	s_2_sequence	550	Sample collection and DNA isolation were performed as described in Costello et al. [6]; and PCR, sequencing, and quality filtering of reads were performed as described in Caporaso et al. [14]. Samples were not collected on days 422 through 437. To facilitate massively parallel sequencing (1967 samples), barcodes were reused across six lanes in a single Illumina GAIIx, with 374, 372, 364, 271, 265…	CCME	none	pyrosequencing	CCME	11/12/2008	L2	CGS-GL	Illumina	Five primers, two for PCR and three for sequencing, were developed for this analysis (Fig. 1). The PCR primers (F515/R806) were developed against the V4 region of the 16S rRNA, which we determined would yield optimal community clustering with reads of this length using a procedure similar to that of ref. 15. [For reference, this primer pair ampli?es the region 533?786 in the Escherichia coli stra…	sample_546	illumina_time_series
L1S283.273819	CGCTTATCGAGA	noneGTGCCAGCMGCCGCGGTAA	CCME	1 swab	8/27/10	s_1_sequence	550	Sample collection and DNA isolation were performed as described in Costello et al. [6]; and PCR, sequencing, and quality filtering of reads were performed as described in Caporaso et al. [14]. Samples were not collected on days 422 through 437. To facilitate massively parallel sequencing (1967 samples), barcodes were reused across six lanes in a single Illumina GAIIx, with 374, 372, 364, 271, 265…	CCME	none	pyrosequencing	CCME	4/16/2009	L1	CGS-GL	Illumina	Five primers, two for PCR and three for sequencing, were developed for this analysis (Fig. 1). The PCR primers (F515/R806) were developed against the V4 region of the 16S rRNA, which we determined would yield optimal community clustering with reads of this length using a procedure similar to that of ref. 15. [For reference, this primer pair ampli?es the region 533?786 in the Escherichia coli stra…	sample_200	illumina_time_series
L3S330.274669	ATATGCCAGTGC	noneGTGCCAGCMGCCGCGGTAA	CCME	1 swab	8/27/10	s_3_sequence	550	Sample collection and DNA isolation were performed as described in Costello et al. [6]; and PCR, sequencing, and quality filtering of reads were performed as described in Caporaso et al. [14]. Samples were not collected on days 422 through 437. To facilitate massively parallel sequencing (1967 samples), barcodes were reused across six lanes in a single Illumina GAIIx, with 374, 372, 364, 271, 265…	CCME	none	pyrosequencing	CCME	3/6/2009	L3	CGS-GL	Illumina	Five primers, two for PCR and three for sequencing, were developed for this analysis (Fig. 1). The PCR primers (F515/R806) were developed against the V4 region of the 16S rRNA, which we determined would yield optimal community clustering with reads of this length using a procedure similar to that of ref. 15. [For reference, this primer pair ampli?es the region 533?786 in the Escherichia coli stra…	sample_988	illumina_time_series
L5S249.274023	CCATACATAGCT	noneGTGCCAGCMGCCGCGGTAA	CCME	1 swab	8/27/10	s_5_sequence	550	Sample collection and DNA isolation were performed as described in Costello et al. [6]; and PCR, sequencing, and quality filtering of reads were performed as described in Caporaso et al. [14]. Samples were not collected on days 422 through 437. To facilitate massively parallel sequencing (1967 samples), barcodes were reused across six lanes in a single Illumina GAIIx, with 374, 372, 364, 271, 265…	CCME	none	pyrosequencing	CCME	11/6/2008	L5	CGS-GL	Illumina	Five primers, two for PCR and three for sequencing, were developed for this analysis (Fig. 1). The PCR primers (F515/R806) were developed against the V4 region of the 16S rRNA, which we determined would yield optimal community clustering with reads of this length using a procedure similar to that of ref. 15. [For reference, this primer pair ampli?es the region 533?786 in the Escherichia coli stra…	sample_1546	illumina_time_series
L1S224.273764	CTGCAGTACTTA	noneGTGCCAGCMGCCGCGGTAA	CCME	1 swab	8/27/10	s_1_sequence	550	Sample collection and DNA isolation were performed as described in Costello et al. [6]; and PCR, sequencing, and quality filtering of reads were performed as described in Caporaso et al. [14]. Samples were not collected on days 422 through 437. To facilitate massively parallel sequencing (1967 samples), barcodes were reused across six lanes in a single Illumina GAIIx, with 374, 372, 364, 271, 265…	CCME	none	pyrosequencing	CCME	2/11/2009	L1	CGS-GL	Illumina	Five primers, two for PCR and three for sequencing, were developed for this analysis (Fig. 1). The PCR primers (F515/R806) were developed against the V4 region of the 16S rRNA, which we determined would yield optimal community clustering with reads of this length using a procedure similar to that of ref. 15. [For reference, this primer pair ampli?es the region 533?786 in the Escherichia coli stra…	sample_138	illumina_time_series
L3S178.273318	GTAGCGCGAGTT	noneGTGCCAGCMGCCGCGGTAA	CCME	1 swab	8/27/10	s_3_sequence	550	Sample collection and DNA isolation were performed as described in Costello et al. [6]; and PCR, sequencing, and quality filtering of reads were performed as described in Caporaso et al. [14]. Samples were not collected on days 422 through 437. To facilitate massively parallel sequencing (1967 samples), barcodes were reused across six lanes in a single Illumina GAIIx, with 374, 372, 364, 271, 265…	CCME	none	pyrosequencing	CCME	10/21/2009	L3	CGS-GL	Illumina	Five primers, two for PCR and three for sequencing, were developed for this analysis (Fig. 1). The PCR primers (F515/R806) were developed against the V4 region of the 16S rRNA, which we determined would yield optimal community clustering with reads of this length using a procedure similar to that of ref. 15. [For reference, this primer pair ampli?es the region 533?786 in the Escherichia coli stra…	sample_825	illumina_time_series
L2S12.274348	GTCGTAGCCAGA	noneGTGCCAGCMGCCGCGGTAA	CCME	1 swab	8/27/10	s_2_sequence	550	Sample collection and DNA isolation were performed as described in Costello et al. [6]; and PCR, sequencing, and quality filtering of reads were performed as described in Caporaso et al. [14]. Samples were not collected on days 422 through 437. To facilitate massively parallel sequencing (1967 samples), barcodes were reused across six lanes in a single Illumina GAIIx, with 374, 372, 364, 271, 265…	CCME	none	pyrosequencing	CCME	8/31/2009	L2	CGS-GL	Illumina	Five primers, two for PCR and three for sequencing, were developed for this analysis (Fig. 1). The PCR primers (F515/R806) were developed against the V4 region of the 16S rRNA, which we determined would yield optimal community clustering with reads of this length using a procedure similar to that of ref. 15. [For reference, this primer pair ampli?es the region 533?786 in the Escherichia coli stra…	sample_398	illumina_time_series
L5S38.274369	AGAGCAAGAGCA	noneGTGCCAGCMGCCGCGGTAA	CCME	1 swab	8/27/10	s_5_sequence	550	Sample collection and DNA isolation were performed as described in Costello et al. [6]; and PCR, sequencing, and quality filtering of reads were performed as described in Caporaso et al. [14]. Samples were not collected on days 422 through 437. To facilitate massively parallel sequencing (1967 samples), barcodes were reused across six lanes in a single Illumina GAIIx, with 374, 372, 364, 271, 265…	CCME	none	pyrosequencing	CCME	10/31/2009	L5	CGS-GL	Illumina	Five primers, two for PCR and three for sequencing, were developed for this analysis (Fig. 1). The PCR primers (F515/R806) were developed against the V4 region of the 16S rRNA, which we determined would yield optimal community clustering with reads of this length using a procedure similar to that of ref. 15. [For reference, this primer pair ampli?es the region 533?786 in the Escherichia coli stra…	sample_1596	illumina_time_series
L2S33.275034	GCTTGCGAGACA	noneGTGCCAGCMGCCGCGGTAA	CCME	1 swab	8/27/10	s_2_sequence	550	Sample collection and DNA isolation were performed as described in Costello et al. [6]; and PCR, sequencing, and quality filtering of reads were performed as described in Caporaso et al. [14]. Samples were not collected on days 422 through 437. To facilitate massively parallel sequencing (1967 samples), barcodes were reused across six lanes in a single Illumina GAIIx, with 374, 372, 364, 271, 265…	CCME	none	pyrosequencing	CCME	9/21/2009	L2	CGS-GL	Illumina	Five primers, two for PCR and three for sequencing, were developed for this analysis (Fig. 1). The PCR primers (F515/R806) were developed against the V4 region of the 16S rRNA, which we determined would yield optimal community clustering with reads of this length using a procedure similar to that of ref. 15. [For reference, this primer pair ampli?es the region 533?786 in the Escherichia coli stra…	sample_626	illumina_time_series
L2S141.273404	ACTGACAGCCAT	noneGTGCCAGCMGCCGCGGTAA	CCME	1 swab	8/27/10	s_2_sequence	550	Sample collection and DNA isolation were performed as described in Costello et al. [6]; and PCR, sequencing, and quality filtering of reads were performed as described in Caporaso et al. [14]. Samples were not collected on days 422 through 437. To facilitate massively parallel sequencing (1967 samples), barcodes were reused across six lanes in a single Illumina GAIIx, with 374, 372, 364, 271, 265…	CCME	none	pyrosequencing	CCME	12/15/2008	L2	CGS-GL	Illumina	Five primers, two for PCR and three for sequencing, were developed for this analysis (Fig. 1). The PCR primers (F515/R806) were developed against the V4 region of the 16S rRNA, which we determined would yield optimal community clustering with reads of this length using a procedure similar to that of ref. 15. [For reference, this primer pair ampli?es the region 533?786 in the Escherichia coli stra…	sample_422	illumina_time_series
L3S37.274411	GATCTATCCGAG	noneGTGCCAGCMGCCGCGGTAA	CCME	1 swab	8/27/10	s_3_sequence	550	Sample collection and DNA isolation were performed as described in Costello et al. [6]; and PCR, sequencing, and quality filtering of reads were performed as described in Caporaso et al. [14]. Samples were not collected on days 422 through 437. To facilitate massively parallel sequencing (1967 samples), barcodes were reused across six lanes in a single Illumina GAIIx, with 374, 372, 364, 271, 265…	CCME	none	pyrosequencing	CCME	5/24/2009	L3	CGS-GL	Illumina	Five primers, two for PCR and three for sequencing, were developed for this analysis (Fig. 1). The PCR primers (F515/R806) were developed against the V4 region of the 16S rRNA, which we determined would yield optimal community clustering with reads of this length using a procedure similar to that of ref. 15. [For reference, this primer pair ampli?es the region 533?786 in the Escherichia coli stra…	sample_1031	illumina_time_series
L3S186.273799	GTAGCTGACGCA	noneGTGCCAGCMGCCGCGGTAA	CCME	1 swab	8/27/10	s_3_sequence	550	Sample collection and DNA isolation were performed as described in Costello et al. [6]; and PCR, sequencing, and quality filtering of reads were performed as described in Caporaso et al. [14]. Samples were not collected on days 422 through 437. To facilitate massively parallel sequencing (1967 samples), barcodes were reused across six lanes in a single Illumina GAIIx, with 374, 372, 364, 271, 265…	CCME	none	pyrosequencing	CCME	10/29/2009	L3	CGS-GL	Illumina	Five primers, two for PCR and three for sequencing, were developed for this analysis (Fig. 1). The PCR primers (F515/R806) were developed against the V4 region of the 16S rRNA, which we determined would yield optimal community clustering with reads of this length using a procedure similar to that of ref. 15. [For reference, this primer pair ampli?es the region 533?786 in the Escherichia coli stra…	sample_831	illumina_time_series
L6S123.274816	GTATGACTGGCT	noneGTGCCAGCMGCCGCGGTAA	CCME	1 swab	8/27/10	s_6_sequence	550	Sample collection and DNA isolation were performed as described in Costello et al. [6]; and PCR, sequencing, and quality filtering of reads were performed as described in Caporaso et al. [14]. Samples were not collected on days 422 through 437. To facilitate massively parallel sequencing (1967 samples), barcodes were reused across six lanes in a single Illumina GAIIx, with 374, 372, 364, 271, 265…	CCME	none	pyrosequencing	CCME	5/14/2009	L6	CGS-GL	Illumina	Five primers, two for PCR and three for sequencing, were developed for this analysis (Fig. 1). The PCR primers (F515/R806) were developed against the V4 region of the 16S rRNA, which we determined would yield optimal community clustering with reads of this length using a procedure similar to that of ref. 15. [For reference, this primer pair ampli?es the region 533?786 in the Escherichia coli stra…	sample_1672	illumina_time_series
L4S241.273621	GGATCGCAGATC	noneGTGCCAGCMGCCGCGGTAA	CCME	1 swab	8/27/10	s_4_sequence	550	Sample collection and DNA isolation were performed as described in Costello et al. [6]; and PCR, sequencing, and quality filtering of reads were performed as described in Caporaso et al. [14]. Samples were not collected on days 422 through 437. To facilitate massively parallel sequencing (1967 samples), barcodes were reused across six lanes in a single Illumina GAIIx, with 374, 372, 364, 271, 265…	CCME	none	pyrosequencing	CCME	8/3/2009	L4	CGS-GL	Illumina	Five primers, two for PCR and three for sequencing, were developed for this analysis (Fig. 1). The PCR primers (F515/R806) were developed against the V4 region of the 16S rRNA, which we determined would yield optimal community clustering with reads of this length using a procedure similar to that of ref. 15. [For reference, this primer pair ampli?es the region 533?786 in the Escherichia coli stra…	sample_1263	illumina_time_series
L1S310.274766	GCACGACAACAC	noneGTGCCAGCMGCCGCGGTAA	CCME	1 swab	8/27/10	s_1_sequence	550	Sample collection and DNA isolation were performed as described in Costello et al. [6]; and PCR, sequencing, and quality filtering of reads were performed as described in Caporaso et al. [14]. Samples were not collected on days 422 through 437. To facilitate massively parallel sequencing (1967 samples), barcodes were reused across six lanes in a single Illumina GAIIx, with 374, 372, 364, 271, 265…	CCME	none	pyrosequencing	CCME	5/17/2009	L1	CGS-GL	Illumina	Five primers, two for PCR and three for sequencing, were developed for this analysis (Fig. 1). The PCR primers (F515/R806) were developed against the V4 region of the 16S rRNA, which we determined would yield optimal community clustering with reads of this length using a procedure similar to that of ref. 15. [For reference, this primer pair ampli?es the region 533?786 in the Escherichia coli stra…	sample_230	illumina_time_series
L3S62.274808	GCAGGATAGATA	noneGTGCCAGCMGCCGCGGTAA	CCME	1 swab	8/27/10	s_3_sequence	550	Sample collection and DNA isolation were performed as described in Costello et al. [6]; and PCR, sequencing, and quality filtering of reads were performed as described in Caporaso et al. [14]. Samples were not collected on days 422 through 437. To facilitate massively parallel sequencing (1967 samples), barcodes were reused across six lanes in a single Illumina GAIIx, with 374, 372, 364, 271, 265…	CCME	none	pyrosequencing	CCME	6/22/2009	L3	CGS-GL	Illumina	Five primers, two for PCR and three for sequencing, were developed for this analysis (Fig. 1). The PCR primers (F515/R806) were developed against the V4 region of the 16S rRNA, which we determined would yield optimal community clustering with reads of this length using a procedure similar to that of ref. 15. [For reference, this primer pair ampli?es the region 533?786 in the Escherichia coli stra…	sample_1071	illumina_time_series
L2S383.274828	CTGAACGCTAGT	noneGTGCCAGCMGCCGCGGTAA	CCME	1 swab	8/27/10	s_2_sequence	550	Sample collection and DNA isolation were performed as described in Costello et al. [6]; and PCR, sequencing, and quality filtering of reads were performed as described in Caporaso et al. [14]. Samples were not collected on days 422 through 437. To facilitate massively parallel sequencing (1967 samples), barcodes were reused across six lanes in a single Illumina GAIIx, with 374, 372, 364, 271, 265…	CCME	none	pyrosequencing	CCME	4/15/2009	L2	CGS-GL	Illumina	Five primers, two for PCR and three for sequencing, were developed for this analysis (Fig. 1). The PCR primers (F515/R806) were developed against the V4 region of the 16S rRNA, which we determined would yield optimal community clustering with reads of this length using a procedure similar to that of ref. 15. [For reference, this primer pair ampli?es the region 533?786 in the Escherichia coli stra…	sample_683	illumina_time_series
L6S272.274378	AGTCCATAGCTG	noneGTGCCAGCMGCCGCGGTAA	CCME	1 swab	8/27/10	s_6_sequence	550	Sample collection and DNA isolation were performed as described in Costello et al. [6]; and PCR, sequencing, and quality filtering of reads were performed as described in Caporaso et al. [14]. Samples were not collected on days 422 through 437. To facilitate massively parallel sequencing (1967 samples), barcodes were reused across six lanes in a single Illumina GAIIx, with 374, 372, 364, 271, 265…	CCME	none	pyrosequencing	CCME	10/21/2009	L6	CGS-GL	Illumina	Five primers, two for PCR and three for sequencing, were developed for this analysis (Fig. 1). The PCR primers (F515/R806) were developed against the V4 region of the 16S rRNA, which we determined would yield optimal community clustering with reads of this length using a procedure similar to that of ref. 15. [For reference, this primer pair ampli?es the region 533?786 in the Escherichia coli stra…	sample_1835	illumina_time_series
L2S210.273444	ATAGCTCCATAC	noneGTGCCAGCMGCCGCGGTAA	CCME	1 swab	8/27/10	s_2_sequence	550	Sample collection and DNA isolation were performed as described in Costello et al. [6]; and PCR, sequencing, and quality filtering of reads were performed as described in Caporaso et al. [14]. Samples were not collected on days 422 through 437. To facilitate massively parallel sequencing (1967 samples), barcodes were reused across six lanes in a single Illumina GAIIx, with 374, 372, 364, 271, 265…	CCME	none	pyrosequencing	CCME	3/25/2009	L2	CGS-GL	Illumina	Five primers, two for PCR and three for sequencing, were developed for this analysis (Fig. 1). The PCR primers (F515/R806) were developed against the V4 region of the 16S rRNA, which we determined would yield optimal community clustering with reads of this length using a procedure similar to that of ref. 15. [For reference, this primer pair ampli?es the region 533?786 in the Escherichia coli stra…	sample_497	illumina_time_series
L4S200.274383	TAGATCCTCGAT	noneGTGCCAGCMGCCGCGGTAA	CCME	1 swab	8/27/10	s_4_sequence	550	Sample collection and DNA isolation were performed as described in Costello et al. [6]; and PCR, sequencing, and quality filtering of reads were performed as described in Caporaso et al. [14]. Samples were not collected on days 422 through 437. To facilitate massively parallel sequencing (1967 samples), barcodes were reused across six lanes in a single Illumina GAIIx, with 374, 372, 364, 271, 265…	CCME	none	pyrosequencing	CCME	6/21/2009	L4	CGS-GL	Illumina	Five primers, two for PCR and three for sequencing, were developed for this analysis (Fig. 1). The PCR primers (F515/R806) were developed against the V4 region of the 16S rRNA, which we determined would yield optimal community clustering with reads of this length using a procedure similar to that of ref. 15. [For reference, this primer pair ampli?es the region 533?786 in the Escherichia coli stra…	sample_1222	illumina_time_series
L4S45.274753	CGTTACTAGAGC	noneGTGCCAGCMGCCGCGGTAA	CCME	1 swab	8/27/10	s_4_sequence	550	Sample collection and DNA isolation were performed as described in Costello et al. [6]; and PCR, sequencing, and quality filtering of reads were performed as described in Caporaso et al. [14]. Samples were not collected on days 422 through 437. To facilitate massively parallel sequencing (1967 samples), barcodes were reused across six lanes in a single Illumina GAIIx, with 374, 372, 364, 271, 265…	CCME	none	pyrosequencing	CCME	12/27/2008	L4	CGS-GL	Illumina	Five primers, two for PCR and three for sequencing, were developed for this analysis (Fig. 1). The PCR primers (F515/R806) were developed against the V4 region of the 16S rRNA, which we determined would yield optimal community clustering with reads of this length using a procedure similar to that of ref. 15. [For reference, this primer pair ampli?es the region 533?786 in the Escherichia coli stra…	sample_1324	illumina_time_series
L2S55.273237	TACTGGACGCGA	noneGTGCCAGCMGCCGCGGTAA	CCME	1 swab	8/27/10	s_2_sequence	550	Sample collection and DNA isolation were performed as described in Costello et al. [6]; and PCR, sequencing, and quality filtering of reads were performed as described in Caporaso et al. [14]. Samples were not collected on days 422 through 437. To facilitate massively parallel sequencing (1967 samples), barcodes were reused across six lanes in a single Illumina GAIIx, with 374, 372, 364, 271, 265…	CCME	none	pyrosequencing	CCME	10/20/2009	L2	CGS-GL	Illumina	Five primers, two for PCR and three for sequencing, were developed for this analysis (Fig. 1). The PCR primers (F515/R806) were developed against the V4 region of the 16S rRNA, which we determined would yield optimal community clustering with reads of this length using a procedure similar to that of ref. 15. [For reference, this primer pair ampli?es the region 533?786 in the Escherichia coli stra…	sample_702	illumina_time_series
L5S61.274167	ACTGTACGCGTA	noneGTGCCAGCMGCCGCGGTAA	CCME	1 swab	8/27/10	s_5_sequence	550	Sample collection and DNA isolation were performed as described in Costello et al. [6]; and PCR, sequencing, and quality filtering of reads were performed as described in Caporaso et al. [14]. Samples were not collected on days 422 through 437. To facilitate massively parallel sequencing (1967 samples), barcodes were reused across six lanes in a single Illumina GAIIx, with 374, 372, 364, 271, 265…	CCME	none	pyrosequencing	CCME	11/24/2009	L5	CGS-GL	Illumina	Five primers, two for PCR and three for sequencing, were developed for this analysis (Fig. 1). The PCR primers (F515/R806) were developed against the V4 region of the 16S rRNA, which we determined would yield optimal community clustering with reads of this length using a procedure similar to that of ref. 15. [For reference, this primer pair ampli?es the region 533?786 in the Escherichia coli stra…	sample_1622	illumina_time_series
L5S99.274143	ATCGCGGACGAT	noneGTGCCAGCMGCCGCGGTAA	CCME	1 swab	8/27/10	s_5_sequence	550	Sample collection and DNA isolation were performed as described in Costello et al. [6]; and PCR, sequencing, and quality filtering of reads were performed as described in Caporaso et al. [14]. Samples were not collected on days 422 through 437. To facilitate massively parallel sequencing (1967 samples), barcodes were reused across six lanes in a single Illumina GAIIx, with 374, 372, 364, 271, 265…	CCME	none	pyrosequencing	CCME	10/23/2008	L5	CGS-GL	Illumina	Five primers, two for PCR and three for sequencing, were developed for this analysis (Fig. 1). The PCR primers (F515/R806) were developed against the V4 region of the 16S rRNA, which we determined would yield optimal community clustering with reads of this length using a procedure similar to that of ref. 15. [For reference, this primer pair ampli?es the region 533?786 in the Escherichia coli stra…	sample_1646	illumina_time_series
L5S242.274185	CGAGCAGCACAT	noneGTGCCAGCMGCCGCGGTAA	CCME	1 swab	8/27/10	s_5_sequence	550	Sample collection and DNA isolation were performed as described in Costello et al. [6]; and PCR, sequencing, and quality filtering of reads were performed as described in Caporaso et al. [14]. Samples were not collected on days 422 through 437. To facilitate massively parallel sequencing (1967 samples), barcodes were reused across six lanes in a single Illumina GAIIx, with 374, 372, 364, 271, 265…	CCME	none	pyrosequencing	CCME	10/30/2008	L5	CGS-GL	Illumina	Five primers, two for PCR and three for sequencing, were developed for this analysis (Fig. 1). The PCR primers (F515/R806) were developed against the V4 region of the 16S rRNA, which we determined would yield optimal community clustering with reads of this length using a procedure similar to that of ref. 15. [For reference, this primer pair ampli?es the region 533?786 in the Escherichia coli stra…	sample_1539	illumina_time_series
L2S148.274630	ACGTGCCGTAGA	noneGTGCCAGCMGCCGCGGTAA	CCME	1 swab	8/27/10	s_2_sequence	550	Sample collection and DNA isolation were performed as described in Costello et al. [6]; and PCR, sequencing, and quality filtering of reads were performed as described in Caporaso et al. [14]. Samples were not collected on days 422 through 437. To facilitate massively parallel sequencing (1967 samples), barcodes were reused across six lanes in a single Illumina GAIIx, with 374, 372, 364, 271, 265…	CCME	none	pyrosequencing	CCME	12/22/2008	L2	CGS-GL	Illumina	Five primers, two for PCR and three for sequencing, were developed for this analysis (Fig. 1). The PCR primers (F515/R806) were developed against the V4 region of the 16S rRNA, which we determined would yield optimal community clustering with reads of this length using a procedure similar to that of ref. 15. [For reference, this primer pair ampli?es the region 533?786 in the Escherichia coli stra…	sample_429	illumina_time_series
L6S11.274258	GACTCGAATCGT	noneGTGCCAGCMGCCGCGGTAA	CCME	1 swab	8/27/10	s_6_sequence	550	Sample collection and DNA isolation were performed as described in Costello et al. [6]; and PCR, sequencing, and quality filtering of reads were performed as described in Caporaso et al. [14]. Samples were not collected on days 422 through 437. To facilitate massively parallel sequencing (1967 samples), barcodes were reused across six lanes in a single Illumina GAIIx, with 374, 372, 364, 271, 265…	CCME	none	pyrosequencing	CCME	1/10/2009	L6	CGS-GL	Illumina	Five primers, two for PCR and three for sequencing, were developed for this analysis (Fig. 1). The PCR primers (F515/R806) were developed against the V4 region of the 16S rRNA, which we determined would yield optimal community clustering with reads of this length using a procedure similar to that of ref. 15. [For reference, this primer pair ampli?es the region 533?786 in the Escherichia coli stra…	sample_1658	illumina_time_series
L1S204.274607	CGGCGATGTACA	noneGTGCCAGCMGCCGCGGTAA	CCME	1 swab	8/27/10	s_1_sequence	550	Sample collection and DNA isolation were performed as described in Costello et al. [6]; and PCR, sequencing, and quality filtering of reads were performed as described in Caporaso et al. [14]. Samples were not collected on days 422 through 437. To facilitate massively parallel sequencing (1967 samples), barcodes were reused across six lanes in a single Illumina GAIIx, with 374, 372, 364, 271, 265…	CCME	none	pyrosequencing	CCME	1/16/2009	L1	CGS-GL	Illumina	Five primers, two for PCR and three for sequencing, were developed for this analysis (Fig. 1). The PCR primers (F515/R806) were developed against the V4 region of the 16S rRNA, which we determined would yield optimal community clustering with reads of this length using a procedure similar to that of ref. 15. [For reference, this primer pair ampli?es the region 533?786 in the Escherichia coli stra…	sample_117	illumina_time_series
L6S190.274001	TACGATGACCAC	noneGTGCCAGCMGCCGCGGTAA	CCME	1 swab	8/27/10	s_6_sequence	550	Sample collection and DNA isolation were performed as described in Costello et al. [6]; and PCR, sequencing, and quality filtering of reads were performed as described in Caporaso et al. [14]. Samples were not collected on days 422 through 437. To facilitate massively parallel sequencing (1967 samples), barcodes were reused across six lanes in a single Illumina GAIIx, with 374, 372, 364, 271, 265…	CCME	none	pyrosequencing	CCME	7/27/2009	L6	CGS-GL	Illumina	Five primers, two for PCR and three for sequencing, were developed for this analysis (Fig. 1). The PCR primers (F515/R806) were developed against the V4 region of the 16S rRNA, which we determined would yield optimal community clustering with reads of this length using a procedure similar to that of ref. 15. [For reference, this primer pair ampli?es the region 533?786 in the Escherichia coli stra…	sample_1746	illumina_time_series
L6S187.274747	GTCGACTCCTCT	noneGTGCCAGCMGCCGCGGTAA	CCME	1 swab	8/27/10	s_6_sequence	550	Sample collection and DNA isolation were performed as described in Costello et al. [6]; and PCR, sequencing, and quality filtering of reads were performed as described in Caporaso et al. [14]. Samples were not collected on days 422 through 437. To facilitate massively parallel sequencing (1967 samples), barcodes were reused across six lanes in a single Illumina GAIIx, with 374, 372, 364, 271, 265…	CCME	none	pyrosequencing	CCME	7/23/2009	L6	CGS-GL	Illumina	Five primers, two for PCR and three for sequencing, were developed for this analysis (Fig. 1). The PCR primers (F515/R806) were developed against the V4 region of the 16S rRNA, which we determined would yield optimal community clustering with reads of this length using a procedure similar to that of ref. 15. [For reference, this primer pair ampli?es the region 533?786 in the Escherichia coli stra…	sample_1742	illumina_time_series
L6S32.274863	GCTAGATGCCAG	noneGTGCCAGCMGCCGCGGTAA	CCME	1 swab	8/27/10	s_6_sequence	550	Sample collection and DNA isolation were performed as described in Costello et al. [6]; and PCR, sequencing, and quality filtering of reads were performed as described in Caporaso et al. [14]. Samples were not collected on days 422 through 437. To facilitate massively parallel sequencing (1967 samples), barcodes were reused across six lanes in a single Illumina GAIIx, with 374, 372, 364, 271, 265…	CCME	none	pyrosequencing	CCME	2/1/2009	L6	CGS-GL	Illumina	Five primers, two for PCR and three for sequencing, were developed for this analysis (Fig. 1). The PCR primers (F515/R806) were developed against the V4 region of the 16S rRNA, which we determined would yield optimal community clustering with reads of this length using a procedure similar to that of ref. 15. [For reference, this primer pair ampli?es the region 533?786 in the Escherichia coli stra…	sample_1886	illumina_time_series
L5S76.274543	ACTACGTGTGGT	noneGTGCCAGCMGCCGCGGTAA	CCME	1 swab	8/27/10	s_5_sequence	550	Sample collection and DNA isolation were performed as described in Costello et al. [6]; and PCR, sequencing, and quality filtering of reads were performed as described in Caporaso et al. [14]. Samples were not collected on days 422 through 437. To facilitate massively parallel sequencing (1967 samples), barcodes were reused across six lanes in a single Illumina GAIIx, with 374, 372, 364, 271, 265…	CCME	none	pyrosequencing	CCME	12/15/2009	L5	CGS-GL	Illumina	Five primers, two for PCR and three for sequencing, were developed for this analysis (Fig. 1). The PCR primers (F515/R806) were developed against the V4 region of the 16S rRNA, which we determined would yield optimal community clustering with reads of this length using a procedure similar to that of ref. 15. [For reference, this primer pair ampli?es the region 533?786 in the Escherichia coli stra…	sample_1638	illumina_time_series
L5S25.274241	AAGAGATGTCGA	noneGTGCCAGCMGCCGCGGTAA	CCME	1 swab	8/27/10	s_5_sequence	550	Sample collection and DNA isolation were performed as described in Costello et al. [6]; and PCR, sequencing, and quality filtering of reads were performed as described in Caporaso et al. [14]. Samples were not collected on days 422 through 437. To facilitate massively parallel sequencing (1967 samples), barcodes were reused across six lanes in a single Illumina GAIIx, with 374, 372, 364, 271, 265…	CCME	none	pyrosequencing	CCME	10/17/2009	L5	CGS-GL	Illumina	Five primers, two for PCR and three for sequencing, were developed for this analysis (Fig. 1). The PCR primers (F515/R806) were developed against the V4 region of the 16S rRNA, which we determined would yield optimal community clustering with reads of this length using a procedure similar to that of ref. 15. [For reference, this primer pair ampli?es the region 533?786 in the Escherichia coli stra…	sample_1547	illumina_time_series
L5S49.274316	AATCGTGACTCG	noneGTGCCAGCMGCCGCGGTAA	CCME	1 swab	8/27/10	s_5_sequence	550	Sample collection and DNA isolation were performed as described in Costello et al. [6]; and PCR, sequencing, and quality filtering of reads were performed as described in Caporaso et al. [14]. Samples were not collected on days 422 through 437. To facilitate massively parallel sequencing (1967 samples), barcodes were reused across six lanes in a single Illumina GAIIx, with 374, 372, 364, 271, 265…	CCME	none	pyrosequencing	CCME	11/11/2009	L5	CGS-GL	Illumina	Five primers, two for PCR and three for sequencing, were developed for this analysis (Fig. 1). The PCR primers (F515/R806) were developed against the V4 region of the 16S rRNA, which we determined would yield optimal community clustering with reads of this length using a procedure similar to that of ref. 15. [For reference, this primer pair ampli?es the region 533?786 in the Escherichia coli stra…	sample_1608	illumina_time_series
L3S278.273760	AGATGTTCTGCT	noneGTGCCAGCMGCCGCGGTAA	CCME	1 swab	8/27/10	s_3_sequence	550	Sample collection and DNA isolation were performed as described in Costello et al. [6]; and PCR, sequencing, and quality filtering of reads were performed as described in Caporaso et al. [14]. Samples were not collected on days 422 through 437. To facilitate massively parallel sequencing (1967 samples), barcodes were reused across six lanes in a single Illumina GAIIx, with 374, 372, 364, 271, 265…	CCME	none	pyrosequencing	CCME	12/14/2008	L3	CGS-GL	Illumina	Five primers, two for PCR and three for sequencing, were developed for this analysis (Fig. 1). The PCR primers (F515/R806) were developed against the V4 region of the 16S rRNA, which we determined would yield optimal community clustering with reads of this length using a procedure similar to that of ref. 15. [For reference, this primer pair ampli?es the region 533?786 in the Escherichia coli stra…	sample_930	illumina_time_series
L5S129.274856	AGTGTTCGATCG	noneGTGCCAGCMGCCGCGGTAA	CCME	1 swab	8/27/10	s_5_sequence	550	Sample collection and DNA isolation were performed as described in Costello et al. [6]; and PCR, sequencing, and quality filtering of reads were performed as described in Caporaso et al. [14]. Samples were not collected on days 422 through 437. To facilitate massively parallel sequencing (1967 samples), barcodes were reused across six lanes in a single Illumina GAIIx, with 374, 372, 364, 271, 265…	CCME	none	pyrosequencing	CCME	12/2/2008	L5	CGS-GL	Illumina	Five primers, two for PCR and three for sequencing, were developed for this analysis (Fig. 1). The PCR primers (F515/R806) were developed against the V4 region of the 16S rRNA, which we determined would yield optimal community clustering with reads of this length using a procedure similar to that of ref. 15. [For reference, this primer pair ampli?es the region 533?786 in the Escherichia coli stra…	sample_1414	illumina_time_series
L3S255.275160	AGCGCTGATGTG	noneGTGCCAGCMGCCGCGGTAA	CCME	1 swab	8/27/10	s_3_sequence	550	Sample collection and DNA isolation were performed as described in Costello et al. [6]; and PCR, sequencing, and quality filtering of reads were performed as described in Caporaso et al. [14]. Samples were not collected on days 422 through 437. To facilitate massively parallel sequencing (1967 samples), barcodes were reused across six lanes in a single Illumina GAIIx, with 374, 372, 364, 271, 265…	CCME	none	pyrosequencing	CCME	11/10/2008	L3	CGS-GL	Illumina	Five primers, two for PCR and three for sequencing, were developed for this analysis (Fig. 1). The PCR primers (F515/R806) were developed against the V4 region of the 16S rRNA, which we determined would yield optimal community clustering with reads of this length using a procedure similar to that of ref. 15. [For reference, this primer pair ampli?es the region 533?786 in the Escherichia coli stra…	sample_906	illumina_time_series
L1S284.274692	CGTCGATCTCTC	noneGTGCCAGCMGCCGCGGTAA	CCME	1 swab	8/27/10	s_1_sequence	550	Sample collection and DNA isolation were performed as described in Costello et al. [6]; and PCR, sequencing, and quality filtering of reads were performed as described in Caporaso et al. [14]. Samples were not collected on days 422 through 437. To facilitate massively parallel sequencing (1967 samples), barcodes were reused across six lanes in a single Illumina GAIIx, with 374, 372, 364, 271, 265…	CCME	none	pyrosequencing	CCME	4/18/2009	L1	CGS-GL	Illumina	Five primers, two for PCR and three for sequencing, were developed for this analysis (Fig. 1). The PCR primers (F515/R806) were developed against the V4 region of the 16S rRNA, which we determined would yield optimal community clustering with reads of this length using a procedure similar to that of ref. 15. [For reference, this primer pair ampli?es the region 533?786 in the Escherichia coli stra…	sample_201	illumina_time_series
L5S184.273875	CATGAGTGCTAC	noneGTGCCAGCMGCCGCGGTAA	CCME	1 swab	8/27/10	s_5_sequence	550	Sample collection and DNA isolation were performed as described in Costello et al. [6]; and PCR, sequencing, and quality filtering of reads were performed as described in Caporaso et al. [14]. Samples were not collected on days 422 through 437. To facilitate massively parallel sequencing (1967 samples), barcodes were reused across six lanes in a single Illumina GAIIx, with 374, 372, 364, 271, 265…	CCME	none	pyrosequencing	CCME	2/27/2009	L5	CGS-GL	Illumina	Five primers, two for PCR and three for sequencing, were developed for this analysis (Fig. 1). The PCR primers (F515/R806) were developed against the V4 region of the 16S rRNA, which we determined would yield optimal community clustering with reads of this length using a procedure similar to that of ref. 15. [For reference, this primer pair ampli?es the region 533?786 in the Escherichia coli stra…	sample_1475	illumina_time_series
L5S183.273581	CAGTGATCCTAG	noneGTGCCAGCMGCCGCGGTAA	CCME	1 swab	8/27/10	s_5_sequence	550	Sample collection and DNA isolation were performed as described in Costello et al. [6]; and PCR, sequencing, and quality filtering of reads were performed as described in Caporaso et al. [14]. Samples were not collected on days 422 through 437. To facilitate massively parallel sequencing (1967 samples), barcodes were reused across six lanes in a single Illumina GAIIx, with 374, 372, 364, 271, 265…	CCME	none	pyrosequencing	CCME	2/26/2009	L5	CGS-GL	Illumina	Five primers, two for PCR and three for sequencing, were developed for this analysis (Fig. 1). The PCR primers (F515/R806) were developed against the V4 region of the 16S rRNA, which we determined would yield optimal community clustering with reads of this length using a procedure similar to that of ref. 15. [For reference, this primer pair ampli?es the region 533?786 in the Escherichia coli stra…	sample_1474	illumina_time_series
L5S110.273660	CACGGACTATAC	noneGTGCCAGCMGCCGCGGTAA	CCME	1 swab	8/27/10	s_5_sequence	550	Sample collection and DNA isolation were performed as described in Costello et al. [6]; and PCR, sequencing, and quality filtering of reads were performed as described in Caporaso et al. [14]. Samples were not collected on days 422 through 437. To facilitate massively parallel sequencing (1967 samples), barcodes were reused across six lanes in a single Illumina GAIIx, with 374, 372, 364, 271, 265…	CCME	none	pyrosequencing	CCME	11/3/2008	L5	CGS-GL	Illumina	Five primers, two for PCR and three for sequencing, were developed for this analysis (Fig. 1). The PCR primers (F515/R806) were developed against the V4 region of the 16S rRNA, which we determined would yield optimal community clustering with reads of this length using a procedure similar to that of ref. 15. [For reference, this primer pair ampli?es the region 533?786 in the Escherichia coli stra…	sample_1394	illumina_time_series
L4S266.274150	GTAGCAACGTCT	noneGTGCCAGCMGCCGCGGTAA	CCME	1 swab	8/27/10	s_4_sequence	550	Sample collection and DNA isolation were performed as described in Costello et al. [6]; and PCR, sequencing, and quality filtering of reads were performed as described in Caporaso et al. [14]. Samples were not collected on days 422 through 437. To facilitate massively parallel sequencing (1967 samples), barcodes were reused across six lanes in a single Illumina GAIIx, with 374, 372, 364, 271, 265…	CCME	none	pyrosequencing	CCME	8/31/2009	L4	CGS-GL	Illumina	Five primers, two for PCR and three for sequencing, were developed for this analysis (Fig. 1). The PCR primers (F515/R806) were developed against the V4 region of the 16S rRNA, which we determined would yield optimal community clustering with reads of this length using a procedure similar to that of ref. 15. [For reference, this primer pair ampli?es the region 533?786 in the Escherichia coli stra…	sample_1289	illumina_time_series
L2S65.273492	GGCGACATGTAC	noneGTGCCAGCMGCCGCGGTAA	CCME	1 swab	8/27/10	s_2_sequence	550	Sample collection and DNA isolation were performed as described in Costello et al. [6]; and PCR, sequencing, and quality filtering of reads were performed as described in Caporaso et al. [14]. Samples were not collected on days 422 through 437. To facilitate massively parallel sequencing (1967 samples), barcodes were reused across six lanes in a single Illumina GAIIx, with 374, 372, 364, 271, 265…	CCME	none	pyrosequencing	CCME	10/31/2009	L2	CGS-GL	Illumina	Five primers, two for PCR and three for sequencing, were developed for this analysis (Fig. 1). The PCR primers (F515/R806) were developed against the V4 region of the 16S rRNA, which we determined would yield optimal community clustering with reads of this length using a procedure similar to that of ref. 15. [For reference, this primer pair ampli?es the region 533?786 in the Escherichia coli stra…	sample_713	illumina_time_series
L6S145.274619	GGATCGCAGATC	noneGTGCCAGCMGCCGCGGTAA	CCME	1 swab	8/27/10	s_6_sequence	550	Sample collection and DNA isolation were performed as described in Costello et al. [6]; and PCR, sequencing, and quality filtering of reads were performed as described in Caporaso et al. [14]. Samples were not collected on days 422 through 437. To facilitate massively parallel sequencing (1967 samples), barcodes were reused across six lanes in a single Illumina GAIIx, with 374, 372, 364, 271, 265…	CCME	none	pyrosequencing	CCME	6/8/2009	L6	CGS-GL	Illumina	Five primers, two for PCR and three for sequencing, were developed for this analysis (Fig. 1). The PCR primers (F515/R806) were developed against the V4 region of the 16S rRNA, which we determined would yield optimal community clustering with reads of this length using a procedure similar to that of ref. 15. [For reference, this primer pair ampli?es the region 533?786 in the Escherichia coli stra…	sample_1696	illumina_time_series
L4S257.274976	GGCGACATGTAC	noneGTGCCAGCMGCCGCGGTAA	CCME	1 swab	8/27/10	s_4_sequence	550	Sample collection and DNA isolation were performed as described in Costello et al. [6]; and PCR, sequencing, and quality filtering of reads were performed as described in Caporaso et al. [14]. Samples were not collected on days 422 through 437. To facilitate massively parallel sequencing (1967 samples), barcodes were reused across six lanes in a single Illumina GAIIx, with 374, 372, 364, 271, 265…	CCME	none	pyrosequencing	CCME	8/20/2009	L4	CGS-GL	Illumina	Five primers, two for PCR and three for sequencing, were developed for this analysis (Fig. 1). The PCR primers (F515/R806) were developed against the V4 region of the 16S rRNA, which we determined would yield optimal community clustering with reads of this length using a procedure similar to that of ref. 15. [For reference, this primer pair ampli?es the region 533?786 in the Escherichia coli stra…	sample_1280	illumina_time_series
L2S239.274925	CAGCTAGAACGC	noneGTGCCAGCMGCCGCGGTAA	CCME	1 swab	8/27/10	s_2_sequence	550	Sample collection and DNA isolation were performed as described in Costello et al. [6]; and PCR, sequencing, and quality filtering of reads were performed as described in Caporaso et al. [14]. Samples were not collected on days 422 through 437. To facilitate massively parallel sequencing (1967 samples), barcodes were reused across six lanes in a single Illumina GAIIx, with 374, 372, 364, 271, 265…	CCME	none	pyrosequencing	CCME	10/27/2008	L2	CGS-GL	Illumina	Five primers, two for PCR and three for sequencing, were developed for this analysis (Fig. 1). The PCR primers (F515/R806) were developed against the V4 region of the 16S rRNA, which we determined would yield optimal community clustering with reads of this length using a procedure similar to that of ref. 15. [For reference, this primer pair ampli?es the region 533?786 in the Escherichia coli stra…	sample_528	illumina_time_series
L1S343.274134	GCCTATACTACA	noneGTGCCAGCMGCCGCGGTAA	CCME	1 swab	8/27/10	s_1_sequence	550	Sample collection and DNA isolation were performed as described in Costello et al. [6]; and PCR, sequencing, and quality filtering of reads were performed as described in Caporaso et al. [14]. Samples were not collected on days 422 through 437. To facilitate massively parallel sequencing (1967 samples), barcodes were reused across six lanes in a single Illumina GAIIx, with 374, 372, 364, 271, 265…	CCME	none	pyrosequencing	CCME	6/22/2009	L1	CGS-GL	Illumina	Five primers, two for PCR and three for sequencing, were developed for this analysis (Fig. 1). The PCR primers (F515/R806) were developed against the V4 region of the 16S rRNA, which we determined would yield optimal community clustering with reads of this length using a procedure similar to that of ref. 15. [For reference, this primer pair ampli?es the region 533?786 in the Escherichia coli stra…	sample_266	illumina_time_series
L6S82.274714	GACTAACGTCAC	noneGTGCCAGCMGCCGCGGTAA	CCME	1 swab	8/27/10	s_6_sequence	550	Sample collection and DNA isolation were performed as described in Costello et al. [6]; and PCR, sequencing, and quality filtering of reads were performed as described in Caporaso et al. [14]. Samples were not collected on days 422 through 437. To facilitate massively parallel sequencing (1967 samples), barcodes were reused across six lanes in a single Illumina GAIIx, with 374, 372, 364, 271, 265…	CCME	none	pyrosequencing	CCME	4/1/2009	L6	CGS-GL	Illumina	Five primers, two for PCR and three for sequencing, were developed for this analysis (Fig. 1). The PCR primers (F515/R806) were developed against the V4 region of the 16S rRNA, which we determined would yield optimal community clustering with reads of this length using a procedure similar to that of ref. 15. [For reference, this primer pair ampli?es the region 533?786 in the Escherichia coli stra…	sample_1952	illumina_time_series
L3S380.273732	ATGTGTCGACTT	noneGTGCCAGCMGCCGCGGTAA	CCME	1 swab	8/27/10	s_3_sequence	550	Sample collection and DNA isolation were performed as described in Costello et al. [6]; and PCR, sequencing, and quality filtering of reads were performed as described in Caporaso et al. [14]. Samples were not collected on days 422 through 437. To facilitate massively parallel sequencing (1967 samples), barcodes were reused across six lanes in a single Illumina GAIIx, with 374, 372, 364, 271, 265…	CCME	none	pyrosequencing	CCME	10/30/2008	L3	CGS-GL	Illumina	Five primers, two for PCR and three for sequencing, were developed for this analysis (Fig. 1). The PCR primers (F515/R806) were developed against the V4 region of the 16S rRNA, which we determined would yield optimal community clustering with reads of this length using a procedure similar to that of ref. 15. [For reference, this primer pair ampli?es the region 533?786 in the Escherichia coli stra…	sample_1043	illumina_time_series
L2S106.274109	ACAGACCACTCA	noneGTGCCAGCMGCCGCGGTAA	CCME	1 swab	8/27/10	s_2_sequence	550	Sample collection and DNA isolation were performed as described in Costello et al. [6]; and PCR, sequencing, and quality filtering of reads were performed as described in Caporaso et al. [14]. Samples were not collected on days 422 through 437. To facilitate massively parallel sequencing (1967 samples), barcodes were reused across six lanes in a single Illumina GAIIx, with 374, 372, 364, 271, 265…	CCME	none	pyrosequencing	CCME	10/30/2008	L2	CGS-GL	Illumina	Five primers, two for PCR and three for sequencing, were developed for this analysis (Fig. 1). The PCR primers (F515/R806) were developed against the V4 region of the 16S rRNA, which we determined would yield optimal community clustering with reads of this length using a procedure similar to that of ref. 15. [For reference, this primer pair ampli?es the region 533?786 in the Escherichia coli stra…	sample_383	illumina_time_series
L6S215.273292	AGCAGTCGCGAT	noneGTGCCAGCMGCCGCGGTAA	CCME	1 swab	8/27/10	s_6_sequence	550	Sample collection and DNA isolation were performed as described in Costello et al. [6]; and PCR, sequencing, and quality filtering of reads were performed as described in Caporaso et al. [14]. Samples were not collected on days 422 through 437. To facilitate massively parallel sequencing (1967 samples), barcodes were reused across six lanes in a single Illumina GAIIx, with 374, 372, 364, 271, 265…	CCME	none	pyrosequencing	CCME	8/21/2009	L6	CGS-GL	Illumina	Five primers, two for PCR and three for sequencing, were developed for this analysis (Fig. 1). The PCR primers (F515/R806) were developed against the V4 region of the 16S rRNA, which we determined would yield optimal community clustering with reads of this length using a procedure similar to that of ref. 15. [For reference, this primer pair ampli?es the region 533?786 in the Escherichia coli stra…	sample_1773	illumina_time_series
L4S109.273641	GATCCGACACTA	noneGTGCCAGCMGCCGCGGTAA	CCME	1 swab	8/27/10	s_4_sequence	550	Sample collection and DNA isolation were performed as described in Costello et al. [6]; and PCR, sequencing, and quality filtering of reads were performed as described in Caporaso et al. [14]. Samples were not collected on days 422 through 437. To facilitate massively parallel sequencing (1967 samples), barcodes were reused across six lanes in a single Illumina GAIIx, with 374, 372, 364, 271, 265…	CCME	none	pyrosequencing	CCME	3/14/2009	L4	CGS-GL	Illumina	Five primers, two for PCR and three for sequencing, were developed for this analysis (Fig. 1). The PCR primers (F515/R806) were developed against the V4 region of the 16S rRNA, which we determined would yield optimal community clustering with reads of this length using a procedure similar to that of ref. 15. [For reference, this primer pair ampli?es the region 533?786 in the Escherichia coli stra…	sample_1122	illumina_time_series
L1S140.274872	ATGGCAGCTCTA	noneGTGCCAGCMGCCGCGGTAA	CCME	1 swab	8/27/10	s_1_sequence	550	Sample collection and DNA isolation were performed as described in Costello et al. [6]; and PCR, sequencing, and quality filtering of reads were performed as described in Caporaso et al. [14]. Samples were not collected on days 422 through 437. To facilitate massively parallel sequencing (1967 samples), barcodes were reused across six lanes in a single Illumina GAIIx, with 374, 372, 364, 271, 265…	CCME	none	pyrosequencing	CCME	10/28/2008	L1	CGS-GL	Illumina	Five primers, two for PCR and three for sequencing, were developed for this analysis (Fig. 1). The PCR primers (F515/R806) were developed against the V4 region of the 16S rRNA, which we determined would yield optimal community clustering with reads of this length using a procedure similar to that of ref. 15. [For reference, this primer pair ampli?es the region 533?786 in the Escherichia coli stra…	sample_47	illumina_time_series
L2S251.274093	ATCTTAGACTGC	noneGTGCCAGCMGCCGCGGTAA	CCME	1 swab	8/27/10	s_2_sequence	550	Sample collection and DNA isolation were performed as described in Costello et al. [6]; and PCR, sequencing, and quality filtering of reads were performed as described in Caporaso et al. [14]. Samples were not collected on days 422 through 437. To facilitate massively parallel sequencing (1967 samples), barcodes were reused across six lanes in a single Illumina GAIIx, with 374, 372, 364, 271, 265…	CCME	none	pyrosequencing	CCME	11/8/2008	L2	CGS-GL	Illumina	Five primers, two for PCR and three for sequencing, were developed for this analysis (Fig. 1). The PCR primers (F515/R806) were developed against the V4 region of the 16S rRNA, which we determined would yield optimal community clustering with reads of this length using a procedure similar to that of ref. 15. [For reference, this primer pair ampli?es the region 533?786 in the Escherichia coli stra…	sample_542	illumina_time_series
L1S93.274999	AGAACACGTCTC	noneGTGCCAGCMGCCGCGGTAA	CCME	1 swab	8/27/10	s_1_sequence	550	Sample collection and DNA isolation were performed as described in Costello et al. [6]; and PCR, sequencing, and quality filtering of reads were performed as described in Caporaso et al. [14]. Samples were not collected on days 422 through 437. To facilitate massively parallel sequencing (1967 samples), barcodes were reused across six lanes in a single Illumina GAIIx, with 374, 372, 364, 271, 265…	CCME	none	pyrosequencing	CCME	3/6/2009	L1	CGS-GL	Illumina	Five primers, two for PCR and three for sequencing, were developed for this analysis (Fig. 1). The PCR primers (F515/R806) were developed against the V4 region of the 16S rRNA, which we determined would yield optimal community clustering with reads of this length using a procedure similar to that of ref. 15. [For reference, this primer pair ampli?es the region 533?786 in the Escherichia coli stra…	sample_369	illumina_time_series
L2S220.274533	ATGCGTAGTGCG	noneGTGCCAGCMGCCGCGGTAA	CCME	1 swab	8/27/10	s_2_sequence	550	Sample collection and DNA isolation were performed as described in Costello et al. [6]; and PCR, sequencing, and quality filtering of reads were performed as described in Caporaso et al. [14]. Samples were not collected on days 422 through 437. To facilitate massively parallel sequencing (1967 samples), barcodes were reused across six lanes in a single Illumina GAIIx, with 374, 372, 364, 271, 265…	CCME	none	pyrosequencing	CCME	4/12/2009	L2	CGS-GL	Illumina	Five primers, two for PCR and three for sequencing, were developed for this analysis (Fig. 1). The PCR primers (F515/R806) were developed against the V4 region of the 16S rRNA, which we determined would yield optimal community clustering with reads of this length using a procedure similar to that of ref. 15. [For reference, this primer pair ampli?es the region 533?786 in the Escherichia coli stra…	sample_508	illumina_time_series
L2S18.274071	GGTGCGTGTATG	noneGTGCCAGCMGCCGCGGTAA	CCME	1 swab	8/27/10	s_2_sequence	550	Sample collection and DNA isolation were performed as described in Costello et al. [6]; and PCR, sequencing, and quality filtering of reads were performed as described in Caporaso et al. [14]. Samples were not collected on days 422 through 437. To facilitate massively parallel sequencing (1967 samples), barcodes were reused across six lanes in a single Illumina GAIIx, with 374, 372, 364, 271, 265…	CCME	none	pyrosequencing	CCME	9/6/2009	L2	CGS-GL	Illumina	Five primers, two for PCR and three for sequencing, were developed for this analysis (Fig. 1). The PCR primers (F515/R806) were developed against the V4 region of the 16S rRNA, which we determined would yield optimal community clustering with reads of this length using a procedure similar to that of ref. 15. [For reference, this primer pair ampli?es the region 533?786 in the Escherichia coli stra…	sample_463	illumina_time_series
L1S326.273313	GCACTGAGACGT	noneGTGCCAGCMGCCGCGGTAA	CCME	1 swab	8/27/10	s_1_sequence	550	Sample collection and DNA isolation were performed as described in Costello et al. [6]; and PCR, sequencing, and quality filtering of reads were performed as described in Caporaso et al. [14]. Samples were not collected on days 422 through 437. To facilitate massively parallel sequencing (1967 samples), barcodes were reused across six lanes in a single Illumina GAIIx, with 374, 372, 364, 271, 265…	CCME	none	pyrosequencing	CCME	6/3/2009	L1	CGS-GL	Illumina	Five primers, two for PCR and three for sequencing, were developed for this analysis (Fig. 1). The PCR primers (F515/R806) were developed against the V4 region of the 16S rRNA, which we determined would yield optimal community clustering with reads of this length using a procedure similar to that of ref. 15. [For reference, this primer pair ampli?es the region 533?786 in the Escherichia coli stra…	sample_247	illumina_time_series
L1S340.274616	GAGTGAGTACAA	noneGTGCCAGCMGCCGCGGTAA	CCME	1 swab	8/27/10	s_1_sequence	550	Sample collection and DNA isolation were performed as described in Costello et al. [6]; and PCR, sequencing, and quality filtering of reads were performed as described in Caporaso et al. [14]. Samples were not collected on days 422 through 437. To facilitate massively parallel sequencing (1967 samples), barcodes were reused across six lanes in a single Illumina GAIIx, with 374, 372, 364, 271, 265…	CCME	none	pyrosequencing	CCME	6/18/2009	L1	CGS-GL	Illumina	Five primers, two for PCR and three for sequencing, were developed for this analysis (Fig. 1). The PCR primers (F515/R806) were developed against the V4 region of the 16S rRNA, which we determined would yield optimal community clustering with reads of this length using a procedure similar to that of ref. 15. [For reference, this primer pair ampli?es the region 533?786 in the Escherichia coli stra…	sample_263	illumina_time_series
L2S166.274382	AGATCGGCTCGA	noneGTGCCAGCMGCCGCGGTAA	CCME	1 swab	8/27/10	s_2_sequence	550	Sample collection and DNA isolation were performed as described in Costello et al. [6]; and PCR, sequencing, and quality filtering of reads were performed as described in Caporaso et al. [14]. Samples were not collected on days 422 through 437. To facilitate massively parallel sequencing (1967 samples), barcodes were reused across six lanes in a single Illumina GAIIx, with 374, 372, 364, 271, 265…	CCME	none	pyrosequencing	CCME	2/1/2009	L2	CGS-GL	Illumina	Five primers, two for PCR and three for sequencing, were developed for this analysis (Fig. 1). The PCR primers (F515/R806) were developed against the V4 region of the 16S rRNA, which we determined would yield optimal community clustering with reads of this length using a procedure similar to that of ref. 15. [For reference, this primer pair ampli?es the region 533?786 in the Escherichia coli stra…	sample_449	illumina_time_series
L4S94.273505	CTCAATGACTCA	noneGTGCCAGCMGCCGCGGTAA	CCME	1 swab	8/27/10	s_4_sequence	550	Sample collection and DNA isolation were performed as described in Costello et al. [6]; and PCR, sequencing, and quality filtering of reads were performed as described in Caporaso et al. [14]. Samples were not collected on days 422 through 437. To facilitate massively parallel sequencing (1967 samples), barcodes were reused across six lanes in a single Illumina GAIIx, with 374, 372, 364, 271, 265…	CCME	none	pyrosequencing	CCME	2/27/2009	L4	CGS-GL	Illumina	Five primers, two for PCR and three for sequencing, were developed for this analysis (Fig. 1). The PCR primers (F515/R806) were developed against the V4 region of the 16S rRNA, which we determined would yield optimal community clustering with reads of this length using a procedure similar to that of ref. 15. [For reference, this primer pair ampli?es the region 533?786 in the Escherichia coli stra…	sample_1378	illumina_time_series
L3S167.273782	TACTTCGCTCGC	noneGTGCCAGCMGCCGCGGTAA	CCME	1 swab	8/27/10	s_3_sequence	550	Sample collection and DNA isolation were performed as described in Costello et al. [6]; and PCR, sequencing, and quality filtering of reads were performed as described in Caporaso et al. [14]. Samples were not collected on days 422 through 437. To facilitate massively parallel sequencing (1967 samples), barcodes were reused across six lanes in a single Illumina GAIIx, with 374, 372, 364, 271, 265…	CCME	none	pyrosequencing	CCME	10/9/2009	L3	CGS-GL	Illumina	Five primers, two for PCR and three for sequencing, were developed for this analysis (Fig. 1). The PCR primers (F515/R806) were developed against the V4 region of the 16S rRNA, which we determined would yield optimal community clustering with reads of this length using a procedure similar to that of ref. 15. [For reference, this primer pair ampli?es the region 533?786 in the Escherichia coli stra…	sample_815	illumina_time_series
L1S98.273755	ATACTATTGCGC	noneGTGCCAGCMGCCGCGGTAA	CCME	1 swab	8/27/10	s_1_sequence	550	Sample collection and DNA isolation were performed as described in Costello et al. [6]; and PCR, sequencing, and quality filtering of reads were performed as described in Caporaso et al. [14]. Samples were not collected on days 422 through 437. To facilitate massively parallel sequencing (1967 samples), barcodes were reused across six lanes in a single Illumina GAIIx, with 374, 372, 364, 271, 265…	CCME	none	pyrosequencing	CCME	3/10/2009	L1	CGS-GL	Illumina	Five primers, two for PCR and three for sequencing, were developed for this analysis (Fig. 1). The PCR primers (F515/R806) were developed against the V4 region of the 16S rRNA, which we determined would yield optimal community clustering with reads of this length using a procedure similar to that of ref. 15. [For reference, this primer pair ampli?es the region 533?786 in the Escherichia coli stra…	sample_373	illumina_time_series
L4S50.274371	CGAGCAGCACAT	noneGTGCCAGCMGCCGCGGTAA	CCME	1 swab	8/27/10	s_4_sequence	550	Sample collection and DNA isolation were performed as described in Costello et al. [6]; and PCR, sequencing, and quality filtering of reads were performed as described in Caporaso et al. [14]. Samples were not collected on days 422 through 437. To facilitate massively parallel sequencing (1967 samples), barcodes were reused across six lanes in a single Illumina GAIIx, with 374, 372, 364, 271, 265…	CCME	none	pyrosequencing	CCME	1/1/2009	L4	CGS-GL	Illumina	Five primers, two for PCR and three for sequencing, were developed for this analysis (Fig. 1). The PCR primers (F515/R806) were developed against the V4 region of the 16S rRNA, which we determined would yield optimal community clustering with reads of this length using a procedure similar to that of ref. 15. [For reference, this primer pair ampli?es the region 533?786 in the Escherichia coli stra…	sample_1330	illumina_time_series
L5S98.274127	ATACTATTGCGC	noneGTGCCAGCMGCCGCGGTAA	CCME	1 swab	8/27/10	s_5_sequence	550	Sample collection and DNA isolation were performed as described in Costello et al. [6]; and PCR, sequencing, and quality filtering of reads were performed as described in Caporaso et al. [14]. Samples were not collected on days 422 through 437. To facilitate massively parallel sequencing (1967 samples), barcodes were reused across six lanes in a single Illumina GAIIx, with 374, 372, 364, 271, 265…	CCME	none	pyrosequencing	CCME	10/22/2008	L5	CGS-GL	Illumina	Five primers, two for PCR and three for sequencing, were developed for this analysis (Fig. 1). The PCR primers (F515/R806) were developed against the V4 region of the 16S rRNA, which we determined would yield optimal community clustering with reads of this length using a procedure similar to that of ref. 15. [For reference, this primer pair ampli?es the region 533?786 in the Escherichia coli stra…	sample_1645	illumina_time_series
L1S247.273479	CTCGCACATATA	noneGTGCCAGCMGCCGCGGTAA	CCME	1 swab	8/27/10	s_1_sequence	550	Sample collection and DNA isolation were performed as described in Costello et al. [6]; and PCR, sequencing, and quality filtering of reads were performed as described in Caporaso et al. [14]. Samples were not collected on days 422 through 437. To facilitate massively parallel sequencing (1967 samples), barcodes were reused across six lanes in a single Illumina GAIIx, with 374, 372, 364, 271, 265…	CCME	none	pyrosequencing	CCME	3/7/2009	L1	CGS-GL	Illumina	Five primers, two for PCR and three for sequencing, were developed for this analysis (Fig. 1). The PCR primers (F515/R806) were developed against the V4 region of the 16S rRNA, which we determined would yield optimal community clustering with reads of this length using a procedure similar to that of ref. 15. [For reference, this primer pair ampli?es the region 533?786 in the Escherichia coli stra…	sample_161	illumina_time_series
L3S214.273976	AGACTGCGTACT	noneGTGCCAGCMGCCGCGGTAA	CCME	1 swab	8/27/10	s_3_sequence	550	Sample collection and DNA isolation were performed as described in Costello et al. [6]; and PCR, sequencing, and quality filtering of reads were performed as described in Caporaso et al. [14]. Samples were not collected on days 422 through 437. To facilitate massively parallel sequencing (1967 samples), barcodes were reused across six lanes in a single Illumina GAIIx, with 374, 372, 364, 271, 265…	CCME	none	pyrosequencing	CCME	11/26/2009	L3	CGS-GL	Illumina	Five primers, two for PCR and three for sequencing, were developed for this analysis (Fig. 1). The PCR primers (F515/R806) were developed against the V4 region of the 16S rRNA, which we determined would yield optimal community clustering with reads of this length using a procedure similar to that of ref. 15. [For reference, this primer pair ampli?es the region 533?786 in the Escherichia coli stra…	sample_861	illumina_time_series
L1S294.273585	GCAATAGCTGCT	noneGTGCCAGCMGCCGCGGTAA	CCME	1 swab	8/27/10	s_1_sequence	550	Sample collection and DNA isolation were performed as described in Costello et al. [6]; and PCR, sequencing, and quality filtering of reads were performed as described in Caporaso et al. [14]. Samples were not collected on days 422 through 437. To facilitate massively parallel sequencing (1967 samples), barcodes were reused across six lanes in a single Illumina GAIIx, with 374, 372, 364, 271, 265…	CCME	none	pyrosequencing	CCME	4/30/2009	L1	CGS-GL	Illumina	Five primers, two for PCR and three for sequencing, were developed for this analysis (Fig. 1). The PCR primers (F515/R806) were developed against the V4 region of the 16S rRNA, which we determined would yield optimal community clustering with reads of this length using a procedure similar to that of ref. 15. [For reference, this primer pair ampli?es the region 533?786 in the Escherichia coli stra…	sample_211	illumina_time_series
L2S250.274151	ATCACTAGTCAC	noneGTGCCAGCMGCCGCGGTAA	CCME	1 swab	8/27/10	s_2_sequence	550	Sample collection and DNA isolation were performed as described in Costello et al. [6]; and PCR, sequencing, and quality filtering of reads were performed as described in Caporaso et al. [14]. Samples were not collected on days 422 through 437. To facilitate massively parallel sequencing (1967 samples), barcodes were reused across six lanes in a single Illumina GAIIx, with 374, 372, 364, 271, 265…	CCME	none	pyrosequencing	CCME	11/7/2008	L2	CGS-GL	Illumina	Five primers, two for PCR and three for sequencing, were developed for this analysis (Fig. 1). The PCR primers (F515/R806) were developed against the V4 region of the 16S rRNA, which we determined would yield optimal community clustering with reads of this length using a procedure similar to that of ref. 15. [For reference, this primer pair ampli?es the region 533?786 in the Escherichia coli stra…	sample_541	illumina_time_series
L3S382.273329	CAGAGGAGCTCT	noneGTGCCAGCMGCCGCGGTAA	CCME	1 swab	8/27/10	s_3_sequence	550	Sample collection and DNA isolation were performed as described in Costello et al. [6]; and PCR, sequencing, and quality filtering of reads were performed as described in Caporaso et al. [14]. Samples were not collected on days 422 through 437. To facilitate massively parallel sequencing (1967 samples), barcodes were reused across six lanes in a single Illumina GAIIx, with 374, 372, 364, 271, 265…	CCME	none	pyrosequencing	CCME	11/1/2008	L3	CGS-GL	Illumina	Five primers, two for PCR and three for sequencing, were developed for this analysis (Fig. 1). The PCR primers (F515/R806) were developed against the V4 region of the 16S rRNA, which we determined would yield optimal community clustering with reads of this length using a procedure similar to that of ref. 15. [For reference, this primer pair ampli?es the region 533?786 in the Escherichia coli stra…	sample_1045	illumina_time_series
L2S54.273803	TACACGATCTAC	noneGTGCCAGCMGCCGCGGTAA	CCME	1 swab	8/27/10	s_2_sequence	550	Sample collection and DNA isolation were performed as described in Costello et al. [6]; and PCR, sequencing, and quality filtering of reads were performed as described in Caporaso et al. [14]. Samples were not collected on days 422 through 437. To facilitate massively parallel sequencing (1967 samples), barcodes were reused across six lanes in a single Illumina GAIIx, with 374, 372, 364, 271, 265…	CCME	none	pyrosequencing	CCME	10/19/2009	L2	CGS-GL	Illumina	Five primers, two for PCR and three for sequencing, were developed for this analysis (Fig. 1). The PCR primers (F515/R806) were developed against the V4 region of the 16S rRNA, which we determined would yield optimal community clustering with reads of this length using a procedure similar to that of ref. 15. [For reference, this primer pair ampli?es the region 533?786 in the Escherichia coli stra…	sample_701	illumina_time_series
L3S320.273326	CATAGCGAGTTC	noneGTGCCAGCMGCCGCGGTAA	CCME	1 swab	8/27/10	s_3_sequence	550	Sample collection and DNA isolation were performed as described in Costello et al. [6]; and PCR, sequencing, and quality filtering of reads were performed as described in Caporaso et al. [14]. Samples were not collected on days 422 through 437. To facilitate massively parallel sequencing (1967 samples), barcodes were reused across six lanes in a single Illumina GAIIx, with 374, 372, 364, 271, 265…	CCME	none	pyrosequencing	CCME	2/24/2009	L3	CGS-GL	Illumina	Five primers, two for PCR and three for sequencing, were developed for this analysis (Fig. 1). The PCR primers (F515/R806) were developed against the V4 region of the 16S rRNA, which we determined would yield optimal community clustering with reads of this length using a procedure similar to that of ref. 15. [For reference, this primer pair ampli?es the region 533?786 in the Escherichia coli stra…	sample_977	illumina_time_series
L1S122.273565	ATAGGCGATCTC	noneGTGCCAGCMGCCGCGGTAA	CCME	1 swab	8/27/10	s_1_sequence	550	Sample collection and DNA isolation were performed as described in Costello et al. [6]; and PCR, sequencing, and quality filtering of reads were performed as described in Caporaso et al. [14]. Samples were not collected on days 422 through 437. To facilitate massively parallel sequencing (1967 samples), barcodes were reused across six lanes in a single Illumina GAIIx, with 374, 372, 364, 271, 265…	CCME	none	pyrosequencing	CCME	4/12/2009	L1	CGS-GL	Illumina	Five primers, two for PCR and three for sequencing, were developed for this analysis (Fig. 1). The PCR primers (F515/R806) were developed against the V4 region of the 16S rRNA, which we determined would yield optimal community clustering with reads of this length using a procedure similar to that of ref. 15. [For reference, this primer pair ampli?es the region 533?786 in the Escherichia coli stra…	sample_27	illumina_time_series
L3S291.273654	ATCGCGGACGAT	noneGTGCCAGCMGCCGCGGTAA	CCME	1 swab	8/27/10	s_3_sequence	550	Sample collection and DNA isolation were performed as described in Costello et al. [6]; and PCR, sequencing, and quality filtering of reads were performed as described in Caporaso et al. [14]. Samples were not collected on days 422 through 437. To facilitate massively parallel sequencing (1967 samples), barcodes were reused across six lanes in a single Illumina GAIIx, with 374, 372, 364, 271, 265…	CCME	none	pyrosequencing	CCME	1/11/2009	L3	CGS-GL	Illumina	Five primers, two for PCR and three for sequencing, were developed for this analysis (Fig. 1). The PCR primers (F515/R806) were developed against the V4 region of the 16S rRNA, which we determined would yield optimal community clustering with reads of this length using a procedure similar to that of ref. 15. [For reference, this primer pair ampli?es the region 533?786 in the Escherichia coli stra…	sample_944	illumina_time_series
L6S325.274851	CAACTCATCGTA	noneGTGCCAGCMGCCGCGGTAA	CCME	1 swab	8/27/10	s_6_sequence	550	Sample collection and DNA isolation were performed as described in Costello et al. [6]; and PCR, sequencing, and quality filtering of reads were performed as described in Caporaso et al. [14]. Samples were not collected on days 422 through 437. To facilitate massively parallel sequencing (1967 samples), barcodes were reused across six lanes in a single Illumina GAIIx, with 374, 372, 364, 271, 265…	CCME	none	pyrosequencing	CCME	1/5/2010	L6	CGS-GL	Illumina	Five primers, two for PCR and three for sequencing, were developed for this analysis (Fig. 1). The PCR primers (F515/R806) were developed against the V4 region of the 16S rRNA, which we determined would yield optimal community clustering with reads of this length using a procedure similar to that of ref. 15. [For reference, this primer pair ampli?es the region 533?786 in the Escherichia coli stra…	sample_1892	illumina_time_series
L1S330.274950	GACGAGTCAGTC	noneGTGCCAGCMGCCGCGGTAA	CCME	1 swab	8/27/10	s_1_sequence	550	Sample collection and DNA isolation were performed as described in Costello et al. [6]; and PCR, sequencing, and quality filtering of reads were performed as described in Caporaso et al. [14]. Samples were not collected on days 422 through 437. To facilitate massively parallel sequencing (1967 samples), barcodes were reused across six lanes in a single Illumina GAIIx, with 374, 372, 364, 271, 265…	CCME	none	pyrosequencing	CCME	6/7/2009	L1	CGS-GL	Illumina	Five primers, two for PCR and three for sequencing, were developed for this analysis (Fig. 1). The PCR primers (F515/R806) were developed against the V4 region of the 16S rRNA, which we determined would yield optimal community clustering with reads of this length using a procedure similar to that of ref. 15. [For reference, this primer pair ampli?es the region 533?786 in the Escherichia coli stra…	sample_252	illumina_time_series
L2S144.273964	AGTACGCTCGAG	noneGTGCCAGCMGCCGCGGTAA	CCME	1 swab	8/27/10	s_2_sequence	550	Sample collection and DNA isolation were performed as described in Costello et al. [6]; and PCR, sequencing, and quality filtering of reads were performed as described in Caporaso et al. [14]. Samples were not collected on days 422 through 437. To facilitate massively parallel sequencing (1967 samples), barcodes were reused across six lanes in a single Illumina GAIIx, with 374, 372, 364, 271, 265…	CCME	none	pyrosequencing	CCME	12/18/2008	L2	CGS-GL	Illumina	Five primers, two for PCR and three for sequencing, were developed for this analysis (Fig. 1). The PCR primers (F515/R806) were developed against the V4 region of the 16S rRNA, which we determined would yield optimal community clustering with reads of this length using a procedure similar to that of ref. 15. [For reference, this primer pair ampli?es the region 533?786 in the Escherichia coli stra…	sample_425	illumina_time_series
L3S200.273435	AGCTGACTAGTC	noneGTGCCAGCMGCCGCGGTAA	CCME	1 swab	8/27/10	s_3_sequence	550	Sample collection and DNA isolation were performed as described in Costello et al. [6]; and PCR, sequencing, and quality filtering of reads were performed as described in Caporaso et al. [14]. Samples were not collected on days 422 through 437. To facilitate massively parallel sequencing (1967 samples), barcodes were reused across six lanes in a single Illumina GAIIx, with 374, 372, 364, 271, 265…	CCME	none	pyrosequencing	CCME	11/11/2009	L3	CGS-GL	Illumina	Five primers, two for PCR and three for sequencing, were developed for this analysis (Fig. 1). The PCR primers (F515/R806) were developed against the V4 region of the 16S rRNA, which we determined would yield optimal community clustering with reads of this length using a procedure similar to that of ref. 15. [For reference, this primer pair ampli?es the region 533?786 in the Escherichia coli stra…	sample_846	illumina_time_series
L6S1.273314	CTGTTCGTAGAG	noneGTGCCAGCMGCCGCGGTAA	CCME	1 swab	8/27/10	s_6_sequence	550	Sample collection and DNA isolation were performed as described in Costello et al. [6]; and PCR, sequencing, and quality filtering of reads were performed as described in Caporaso et al. [14]. Samples were not collected on days 422 through 437. To facilitate massively parallel sequencing (1967 samples), barcodes were reused across six lanes in a single Illumina GAIIx, with 374, 372, 364, 271, 265…	CCME	none	pyrosequencing	CCME	12/26/2008	L6	CGS-GL	Illumina	Five primers, two for PCR and three for sequencing, were developed for this analysis (Fig. 1). The PCR primers (F515/R806) were developed against the V4 region of the 16S rRNA, which we determined would yield optimal community clustering with reads of this length using a procedure similar to that of ref. 15. [For reference, this primer pair ampli?es the region 533?786 in the Escherichia coli stra…	sample_1647	illumina_time_series
L2S336.273961	CTGGACTCATAG	noneGTGCCAGCMGCCGCGGTAA	CCME	1 swab	8/27/10	s_2_sequence	550	Sample collection and DNA isolation were performed as described in Costello et al. [6]; and PCR, sequencing, and quality filtering of reads were performed as described in Caporaso et al. [14]. Samples were not collected on days 422 through 437. To facilitate massively parallel sequencing (1967 samples), barcodes were reused across six lanes in a single Illumina GAIIx, with 374, 372, 364, 271, 265…	CCME	none	pyrosequencing	CCME	2/23/2009	L2	CGS-GL	Illumina	Five primers, two for PCR and three for sequencing, were developed for this analysis (Fig. 1). The PCR primers (F515/R806) were developed against the V4 region of the 16S rRNA, which we determined would yield optimal community clustering with reads of this length using a procedure similar to that of ref. 15. [For reference, this primer pair ampli?es the region 533?786 in the Escherichia coli stra…	sample_633	illumina_time_series
L1S118.274243	CACGTCGATGGA	noneGTGCCAGCMGCCGCGGTAA	CCME	1 swab	8/27/10	s_1_sequence	550	Sample collection and DNA isolation were performed as described in Costello et al. [6]; and PCR, sequencing, and quality filtering of reads were performed as described in Caporaso et al. [14]. Samples were not collected on days 422 through 437. To facilitate massively parallel sequencing (1967 samples), barcodes were reused across six lanes in a single Illumina GAIIx, with 374, 372, 364, 271, 265…	CCME	none	pyrosequencing	CCME	4/5/2009	L1	CGS-GL	Illumina	Five primers, two for PCR and three for sequencing, were developed for this analysis (Fig. 1). The PCR primers (F515/R806) were developed against the V4 region of the 16S rRNA, which we determined would yield optimal community clustering with reads of this length using a procedure similar to that of ref. 15. [For reference, this primer pair ampli?es the region 533?786 in the Escherichia coli stra…	sample_22	illumina_time_series
L5S153.275023	AGTTCTACGTCA	noneGTGCCAGCMGCCGCGGTAA	CCME	1 swab	8/27/10	s_5_sequence	550	Sample collection and DNA isolation were performed as described in Costello et al. [6]; and PCR, sequencing, and quality filtering of reads were performed as described in Caporaso et al. [14]. Samples were not collected on days 422 through 437. To facilitate massively parallel sequencing (1967 samples), barcodes were reused across six lanes in a single Illumina GAIIx, with 374, 372, 364, 271, 265…	CCME	none	pyrosequencing	CCME	1/12/2009	L5	CGS-GL	Illumina	Five primers, two for PCR and three for sequencing, were developed for this analysis (Fig. 1). The PCR primers (F515/R806) were developed against the V4 region of the 16S rRNA, which we determined would yield optimal community clustering with reads of this length using a procedure similar to that of ref. 15. [For reference, this primer pair ampli?es the region 533?786 in the Escherichia coli stra…	sample_1441	illumina_time_series
L1S256.274285	CTGGCTGTATGA	noneGTGCCAGCMGCCGCGGTAA	CCME	1 swab	8/27/10	s_1_sequence	550	Sample collection and DNA isolation were performed as described in Costello et al. [6]; and PCR, sequencing, and quality filtering of reads were performed as described in Caporaso et al. [14]. Samples were not collected on days 422 through 437. To facilitate massively parallel sequencing (1967 samples), barcodes were reused across six lanes in a single Illumina GAIIx, with 374, 372, 364, 271, 265…	CCME	none	pyrosequencing	CCME	3/16/2009	L1	CGS-GL	Illumina	Five primers, two for PCR and three for sequencing, were developed for this analysis (Fig. 1). The PCR primers (F515/R806) were developed against the V4 region of the 16S rRNA, which we determined would yield optimal community clustering with reads of this length using a procedure similar to that of ref. 15. [For reference, this primer pair ampli?es the region 533?786 in the Escherichia coli stra…	sample_171	illumina_time_series
L5S123.274431	ATCTACTACACG	noneGTGCCAGCMGCCGCGGTAA	CCME	1 swab	8/27/10	s_5_sequence	550	Sample collection and DNA isolation were performed as described in Costello et al. [6]; and PCR, sequencing, and quality filtering of reads were performed as described in Caporaso et al. [14]. Samples were not collected on days 422 through 437. To facilitate massively parallel sequencing (1967 samples), barcodes were reused across six lanes in a single Illumina GAIIx, with 374, 372, 364, 271, 265…	CCME	none	pyrosequencing	CCME	11/16/2008	L5	CGS-GL	Illumina	Five primers, two for PCR and three for sequencing, were developed for this analysis (Fig. 1). The PCR primers (F515/R806) were developed against the V4 region of the 16S rRNA, which we determined would yield optimal community clustering with reads of this length using a procedure similar to that of ref. 15. [For reference, this primer pair ampli?es the region 533?786 in the Escherichia coli stra…	sample_1408	illumina_time_series
L3S51.274805	GAGAATACGTGA	noneGTGCCAGCMGCCGCGGTAA	CCME	1 swab	8/27/10	s_3_sequence	550	Sample collection and DNA isolation were performed as described in Costello et al. [6]; and PCR, sequencing, and quality filtering of reads were performed as described in Caporaso et al. [14]. Samples were not collected on days 422 through 437. To facilitate massively parallel sequencing (1967 samples), barcodes were reused across six lanes in a single Illumina GAIIx, with 374, 372, 364, 271, 265…	CCME	none	pyrosequencing	CCME	6/8/2009	L3	CGS-GL	Illumina	Five primers, two for PCR and three for sequencing, were developed for this analysis (Fig. 1). The PCR primers (F515/R806) were developed against the V4 region of the 16S rRNA, which we determined would yield optimal community clustering with reads of this length using a procedure similar to that of ref. 15. [For reference, this primer pair ampli?es the region 533?786 in the Escherichia coli stra…	sample_1060	illumina_time_series
L2S235.274188	ATCTGAGCTGGT	noneGTGCCAGCMGCCGCGGTAA	CCME	1 swab	8/27/10	s_2_sequence	550	Sample collection and DNA isolation were performed as described in Costello et al. [6]; and PCR, sequencing, and quality filtering of reads were performed as described in Caporaso et al. [14]. Samples were not collected on days 422 through 437. To facilitate massively parallel sequencing (1967 samples), barcodes were reused across six lanes in a single Illumina GAIIx, with 374, 372, 364, 271, 265…	CCME	none	pyrosequencing	CCME	10/23/2008	L2	CGS-GL	Illumina	Five primers, two for PCR and three for sequencing, were developed for this analysis (Fig. 1). The PCR primers (F515/R806) were developed against the V4 region of the 16S rRNA, which we determined would yield optimal community clustering with reads of this length using a procedure similar to that of ref. 15. [For reference, this primer pair ampli?es the region 533?786 in the Escherichia coli stra…	sample_524	illumina_time_series
L2S32.273780	TAGCCTCTCTGC	noneGTGCCAGCMGCCGCGGTAA	CCME	1 swab	8/27/10	s_2_sequence	550	Sample collection and DNA isolation were performed as described in Costello et al. [6]; and PCR, sequencing, and quality filtering of reads were performed as described in Caporaso et al. [14]. Samples were not collected on days 422 through 437. To facilitate massively parallel sequencing (1967 samples), barcodes were reused across six lanes in a single Illumina GAIIx, with 374, 372, 364, 271, 265…	CCME	none	pyrosequencing	CCME	9/20/2009	L2	CGS-GL	Illumina	Five primers, two for PCR and three for sequencing, were developed for this analysis (Fig. 1). The PCR primers (F515/R806) were developed against the V4 region of the 16S rRNA, which we determined would yield optimal community clustering with reads of this length using a procedure similar to that of ref. 15. [For reference, this primer pair ampli?es the region 533?786 in the Escherichia coli stra…	sample_615	illumina_time_series
L4S178.274459	GACTAACGTCAC	noneGTGCCAGCMGCCGCGGTAA	CCME	1 swab	8/27/10	s_4_sequence	550	Sample collection and DNA isolation were performed as described in Costello et al. [6]; and PCR, sequencing, and quality filtering of reads were performed as described in Caporaso et al. [14]. Samples were not collected on days 422 through 437. To facilitate massively parallel sequencing (1967 samples), barcodes were reused across six lanes in a single Illumina GAIIx, with 374, 372, 364, 271, 265…	CCME	none	pyrosequencing	CCME	5/27/2009	L4	CGS-GL	Illumina	Five primers, two for PCR and three for sequencing, were developed for this analysis (Fig. 1). The PCR primers (F515/R806) were developed against the V4 region of the 16S rRNA, which we determined would yield optimal community clustering with reads of this length using a procedure similar to that of ref. 15. [For reference, this primer pair ampli?es the region 533?786 in the Escherichia coli stra…	sample_1198	illumina_time_series
L2S213.273541	CAACACGCACGA	noneGTGCCAGCMGCCGCGGTAA	CCME	1 swab	8/27/10	s_2_sequence	550	Sample collection and DNA isolation were performed as described in Costello et al. [6]; and PCR, sequencing, and quality filtering of reads were performed as described in Caporaso et al. [14]. Samples were not collected on days 422 through 437. To facilitate massively parallel sequencing (1967 samples), barcodes were reused across six lanes in a single Illumina GAIIx, with 374, 372, 364, 271, 265…	CCME	none	pyrosequencing	CCME	3/29/2009	L2	CGS-GL	Illumina	Five primers, two for PCR and three for sequencing, were developed for this analysis (Fig. 1). The PCR primers (F515/R806) were developed against the V4 region of the 16S rRNA, which we determined would yield optimal community clustering with reads of this length using a procedure similar to that of ref. 15. [For reference, this primer pair ampli?es the region 533?786 in the Escherichia coli stra…	sample_500	illumina_time_series
L3S127.274265	TACTAATCTGCG	noneGTGCCAGCMGCCGCGGTAA	CCME	1 swab	8/27/10	s_3_sequence	550	Sample collection and DNA isolation were performed as described in Costello et al. [6]; and PCR, sequencing, and quality filtering of reads were performed as described in Caporaso et al. [14]. Samples were not collected on days 422 through 437. To facilitate massively parallel sequencing (1967 samples), barcodes were reused across six lanes in a single Illumina GAIIx, with 374, 372, 364, 271, 265…	CCME	none	pyrosequencing	CCME	8/28/2009	L3	CGS-GL	Illumina	Five primers, two for PCR and three for sequencing, were developed for this analysis (Fig. 1). The PCR primers (F515/R806) were developed against the V4 region of the 16S rRNA, which we determined would yield optimal community clustering with reads of this length using a procedure similar to that of ref. 15. [For reference, this primer pair ampli?es the region 533?786 in the Escherichia coli stra…	sample_778	illumina_time_series
L1S252.274163	CGTATGCTGTAT	noneGTGCCAGCMGCCGCGGTAA	CCME	1 swab	8/27/10	s_1_sequence	550	Sample collection and DNA isolation were performed as described in Costello et al. [6]; and PCR, sequencing, and quality filtering of reads were performed as described in Caporaso et al. [14]. Samples were not collected on days 422 through 437. To facilitate massively parallel sequencing (1967 samples), barcodes were reused across six lanes in a single Illumina GAIIx, with 374, 372, 364, 271, 265…	CCME	none	pyrosequencing	CCME	3/12/2009	L1	CGS-GL	Illumina	Five primers, two for PCR and three for sequencing, were developed for this analysis (Fig. 1). The PCR primers (F515/R806) were developed against the V4 region of the 16S rRNA, which we determined would yield optimal community clustering with reads of this length using a procedure similar to that of ref. 15. [For reference, this primer pair ampli?es the region 533?786 in the Escherichia coli stra…	sample_167	illumina_time_series
L3S100.274551	GTCGCTGTCTTC	noneGTGCCAGCMGCCGCGGTAA	CCME	1 swab	8/27/10	s_3_sequence	550	Sample collection and DNA isolation were performed as described in Costello et al. [6]; and PCR, sequencing, and quality filtering of reads were performed as described in Caporaso et al. [14]. Samples were not collected on days 422 through 437. To facilitate massively parallel sequencing (1967 samples), barcodes were reused across six lanes in a single Illumina GAIIx, with 374, 372, 364, 271, 265…	CCME	none	pyrosequencing	CCME	7/30/2009	L3	CGS-GL	Illumina	Five primers, two for PCR and three for sequencing, were developed for this analysis (Fig. 1). The PCR primers (F515/R806) were developed against the V4 region of the 16S rRNA, which we determined would yield optimal community clustering with reads of this length using a procedure similar to that of ref. 15. [For reference, this primer pair ampli?es the region 533?786 in the Escherichia coli stra…	sample_749	illumina_time_series
L2S43.273410	GTATGTTGCTCA	noneGTGCCAGCMGCCGCGGTAA	CCME	1 swab	8/27/10	s_2_sequence	550	Sample collection and DNA isolation were performed as described in Costello et al. [6]; and PCR, sequencing, and quality filtering of reads were performed as described in Caporaso et al. [14]. Samples were not collected on days 422 through 437. To facilitate massively parallel sequencing (1967 samples), barcodes were reused across six lanes in a single Illumina GAIIx, with 374, 372, 364, 271, 265…	CCME	none	pyrosequencing	CCME	10/4/2009	L2	CGS-GL	Illumina	Five primers, two for PCR and three for sequencing, were developed for this analysis (Fig. 1). The PCR primers (F515/R806) were developed against the V4 region of the 16S rRNA, which we determined would yield optimal community clustering with reads of this length using a procedure similar to that of ref. 15. [For reference, this primer pair ampli?es the region 533?786 in the Escherichia coli stra…	sample_689	illumina_time_series
L1S114.274060	ATAGCTCCATAC	noneGTGCCAGCMGCCGCGGTAA	CCME	1 swab	8/27/10	s_1_sequence	550	Sample collection and DNA isolation were performed as described in Costello et al. [6]; and PCR, sequencing, and quality filtering of reads were performed as described in Caporaso et al. [14]. Samples were not collected on days 422 through 437. To facilitate massively parallel sequencing (1967 samples), barcodes were reused across six lanes in a single Illumina GAIIx, with 374, 372, 364, 271, 265…	CCME	none	pyrosequencing	CCME	3/27/2009	L1	CGS-GL	Illumina	Five primers, two for PCR and three for sequencing, were developed for this analysis (Fig. 1). The PCR primers (F515/R806) were developed against the V4 region of the 16S rRNA, which we determined would yield optimal community clustering with reads of this length using a procedure similar to that of ref. 15. [For reference, this primer pair ampli?es the region 533?786 in the Escherichia coli stra…	sample_18	illumina_time_series
L2S181.275050	ACTTGTAGCAGC	noneGTGCCAGCMGCCGCGGTAA	CCME	1 swab	8/27/10	s_2_sequence	550	Sample collection and DNA isolation were performed as described in Costello et al. [6]; and PCR, sequencing, and quality filtering of reads were performed as described in Caporaso et al. [14]. Samples were not collected on days 422 through 437. To facilitate massively parallel sequencing (1967 samples), barcodes were reused across six lanes in a single Illumina GAIIx, with 374, 372, 364, 271, 265…	CCME	none	pyrosequencing	CCME	2/23/2009	L2	CGS-GL	Illumina	Five primers, two for PCR and three for sequencing, were developed for this analysis (Fig. 1). The PCR primers (F515/R806) were developed against the V4 region of the 16S rRNA, which we determined would yield optimal community clustering with reads of this length using a procedure similar to that of ref. 15. [For reference, this primer pair ampli?es the region 533?786 in the Escherichia coli stra…	sample_465	illumina_time_series
L5S46.273584	AGAGTAGCTAAG	noneGTGCCAGCMGCCGCGGTAA	CCME	1 swab	8/27/10	s_5_sequence	550	Sample collection and DNA isolation were performed as described in Costello et al. [6]; and PCR, sequencing, and quality filtering of reads were performed as described in Caporaso et al. [14]. Samples were not collected on days 422 through 437. To facilitate massively parallel sequencing (1967 samples), barcodes were reused across six lanes in a single Illumina GAIIx, with 374, 372, 364, 271, 265…	CCME	none	pyrosequencing	CCME	11/8/2009	L5	CGS-GL	Illumina	Five primers, two for PCR and three for sequencing, were developed for this analysis (Fig. 1). The PCR primers (F515/R806) were developed against the V4 region of the 16S rRNA, which we determined would yield optimal community clustering with reads of this length using a procedure similar to that of ref. 15. [For reference, this primer pair ampli?es the region 533?786 in the Escherichia coli stra…	sample_1605	illumina_time_series
L4S231.273354	TACTACATGGTC	noneGTGCCAGCMGCCGCGGTAA	CCME	1 swab	8/27/10	s_4_sequence	550	Sample collection and DNA isolation were performed as described in Costello et al. [6]; and PCR, sequencing, and quality filtering of reads were performed as described in Caporaso et al. [14]. Samples were not collected on days 422 through 437. To facilitate massively parallel sequencing (1967 samples), barcodes were reused across six lanes in a single Illumina GAIIx, with 374, 372, 364, 271, 265…	CCME	none	pyrosequencing	CCME	7/23/2009	L4	CGS-GL	Illumina	Five primers, two for PCR and three for sequencing, were developed for this analysis (Fig. 1). The PCR primers (F515/R806) were developed against the V4 region of the 16S rRNA, which we determined would yield optimal community clustering with reads of this length using a procedure similar to that of ref. 15. [For reference, this primer pair ampli?es the region 533?786 in the Escherichia coli stra…	sample_1254	illumina_time_series
L1S203.273731	CGATGCACCAGA	noneGTGCCAGCMGCCGCGGTAA	CCME	1 swab	8/27/10	s_1_sequence	550	Sample collection and DNA isolation were performed as described in Costello et al. [6]; and PCR, sequencing, and quality filtering of reads were performed as described in Caporaso et al. [14]. Samples were not collected on days 422 through 437. To facilitate massively parallel sequencing (1967 samples), barcodes were reused across six lanes in a single Illumina GAIIx, with 374, 372, 364, 271, 265…	CCME	none	pyrosequencing	CCME	1/15/2009	L1	CGS-GL	Illumina	Five primers, two for PCR and three for sequencing, were developed for this analysis (Fig. 1). The PCR primers (F515/R806) were developed against the V4 region of the 16S rRNA, which we determined would yield optimal community clustering with reads of this length using a procedure similar to that of ref. 15. [For reference, this primer pair ampli?es the region 533?786 in the Escherichia coli stra…	sample_116	illumina_time_series
L2S358.274273	CTATCAGTGTAC	noneGTGCCAGCMGCCGCGGTAA	CCME	1 swab	8/27/10	s_2_sequence	550	Sample collection and DNA isolation were performed as described in Costello et al. [6]; and PCR, sequencing, and quality filtering of reads were performed as described in Caporaso et al. [14]. Samples were not collected on days 422 through 437. To facilitate massively parallel sequencing (1967 samples), barcodes were reused across six lanes in a single Illumina GAIIx, with 374, 372, 364, 271, 265…	CCME	none	pyrosequencing	CCME	3/18/2009	L2	CGS-GL	Illumina	Five primers, two for PCR and three for sequencing, were developed for this analysis (Fig. 1). The PCR primers (F515/R806) were developed against the V4 region of the 16S rRNA, which we determined would yield optimal community clustering with reads of this length using a procedure similar to that of ref. 15. [For reference, this primer pair ampli?es the region 533?786 in the Escherichia coli stra…	sample_657	illumina_time_series
L3S247.275021	AGCGAGCTATCT	noneGTGCCAGCMGCCGCGGTAA	CCME	1 swab	8/27/10	s_3_sequence	550	Sample collection and DNA isolation were performed as described in Costello et al. [6]; and PCR, sequencing, and quality filtering of reads were performed as described in Caporaso et al. [14]. Samples were not collected on days 422 through 437. To facilitate massively parallel sequencing (1967 samples), barcodes were reused across six lanes in a single Illumina GAIIx, with 374, 372, 364, 271, 265…	CCME	none	pyrosequencing	CCME	11/2/2008	L3	CGS-GL	Illumina	Five primers, two for PCR and three for sequencing, were developed for this analysis (Fig. 1). The PCR primers (F515/R806) were developed against the V4 region of the 16S rRNA, which we determined would yield optimal community clustering with reads of this length using a procedure similar to that of ref. 15. [For reference, this primer pair ampli?es the region 533?786 in the Escherichia coli stra…	sample_897	illumina_time_series
L5S262.274832	CTATCAGTGTAC	noneGTGCCAGCMGCCGCGGTAA	CCME	1 swab	8/27/10	s_5_sequence	550	Sample collection and DNA isolation were performed as described in Costello et al. [6]; and PCR, sequencing, and quality filtering of reads were performed as described in Caporaso et al. [14]. Samples were not collected on days 422 through 437. To facilitate massively parallel sequencing (1967 samples), barcodes were reused across six lanes in a single Illumina GAIIx, with 374, 372, 364, 271, 265…	CCME	none	pyrosequencing	CCME	11/19/2008	L5	CGS-GL	Illumina	Five primers, two for PCR and three for sequencing, were developed for this analysis (Fig. 1). The PCR primers (F515/R806) were developed against the V4 region of the 16S rRNA, which we determined would yield optimal community clustering with reads of this length using a procedure similar to that of ref. 15. [For reference, this primer pair ampli?es the region 533?786 in the Escherichia coli stra…	sample_1561	illumina_time_series
L3S201.274718	AACTCGTCGATG	noneGTGCCAGCMGCCGCGGTAA	CCME	1 swab	8/27/10	s_3_sequence	550	Sample collection and DNA isolation were performed as described in Costello et al. [6]; and PCR, sequencing, and quality filtering of reads were performed as described in Caporaso et al. [14]. Samples were not collected on days 422 through 437. To facilitate massively parallel sequencing (1967 samples), barcodes were reused across six lanes in a single Illumina GAIIx, with 374, 372, 364, 271, 265…	CCME	none	pyrosequencing	CCME	11/12/2009	L3	CGS-GL	Illumina	Five primers, two for PCR and three for sequencing, were developed for this analysis (Fig. 1). The PCR primers (F515/R806) were developed against the V4 region of the 16S rRNA, which we determined would yield optimal community clustering with reads of this length using a procedure similar to that of ref. 15. [For reference, this primer pair ampli?es the region 533?786 in the Escherichia coli stra…	sample_847	illumina_time_series
L2S119.273810	AGCAGTCGCGAT	noneGTGCCAGCMGCCGCGGTAA	CCME	1 swab	8/27/10	s_2_sequence	550	Sample collection and DNA isolation were performed as described in Costello et al. [6]; and PCR, sequencing, and quality filtering of reads were performed as described in Caporaso et al. [14]. Samples were not collected on days 422 through 437. To facilitate massively parallel sequencing (1967 samples), barcodes were reused across six lanes in a single Illumina GAIIx, with 374, 372, 364, 271, 265…	CCME	none	pyrosequencing	CCME	11/12/2008	L2	CGS-GL	Illumina	Five primers, two for PCR and three for sequencing, were developed for this analysis (Fig. 1). The PCR primers (F515/R806) were developed against the V4 region of the 16S rRNA, which we determined would yield optimal community clustering with reads of this length using a procedure similar to that of ref. 15. [For reference, this primer pair ampli?es the region 533?786 in the Escherichia coli stra…	sample_397	illumina_time_series
L3S286.274095	AGCACACCTACA	noneGTGCCAGCMGCCGCGGTAA	CCME	1 swab	8/27/10	s_3_sequence	550	Sample collection and DNA isolation were performed as described in Costello et al. [6]; and PCR, sequencing, and quality filtering of reads were performed as described in Caporaso et al. [14]. Samples were not collected on days 422 through 437. To facilitate massively parallel sequencing (1967 samples), barcodes were reused across six lanes in a single Illumina GAIIx, with 374, 372, 364, 271, 265…	CCME	none	pyrosequencing	CCME	12/22/2008	L3	CGS-GL	Illumina	Five primers, two for PCR and three for sequencing, were developed for this analysis (Fig. 1). The PCR primers (F515/R806) were developed against the V4 region of the 16S rRNA, which we determined would yield optimal community clustering with reads of this length using a procedure similar to that of ref. 15. [For reference, this primer pair ampli?es the region 533?786 in the Escherichia coli stra…	sample_939	illumina_time_series
L4S92.274560	CGTCGATCTCTC	noneGTGCCAGCMGCCGCGGTAA	CCME	1 swab	8/27/10	s_4_sequence	550	Sample collection and DNA isolation were performed as described in Costello et al. [6]; and PCR, sequencing, and quality filtering of reads were performed as described in Caporaso et al. [14]. Samples were not collected on days 422 through 437. To facilitate massively parallel sequencing (1967 samples), barcodes were reused across six lanes in a single Illumina GAIIx, with 374, 372, 364, 271, 265…	CCME	none	pyrosequencing	CCME	2/25/2009	L4	CGS-GL	Illumina	Five primers, two for PCR and three for sequencing, were developed for this analysis (Fig. 1). The PCR primers (F515/R806) were developed against the V4 region of the 16S rRNA, which we determined would yield optimal community clustering with reads of this length using a procedure similar to that of ref. 15. [For reference, this primer pair ampli?es the region 533?786 in the Escherichia coli stra…	sample_1376	illumina_time_series
L6S89.274529	GACAGCGTTGAC	noneGTGCCAGCMGCCGCGGTAA	CCME	1 swab	8/27/10	s_6_sequence	550	Sample collection and DNA isolation were performed as described in Costello et al. [6]; and PCR, sequencing, and quality filtering of reads were performed as described in Caporaso et al. [14]. Samples were not collected on days 422 through 437. To facilitate massively parallel sequencing (1967 samples), barcodes were reused across six lanes in a single Illumina GAIIx, with 374, 372, 364, 271, 265…	CCME	none	pyrosequencing	CCME	4/9/2009	L6	CGS-GL	Illumina	Five primers, two for PCR and three for sequencing, were developed for this analysis (Fig. 1). The PCR primers (F515/R806) were developed against the V4 region of the 16S rRNA, which we determined would yield optimal community clustering with reads of this length using a procedure similar to that of ref. 15. [For reference, this primer pair ampli?es the region 533?786 in the Escherichia coli stra…	sample_1959	illumina_time_series
L1S261.274799	CTAACGCAGTCA	noneGTGCCAGCMGCCGCGGTAA	CCME	1 swab	8/27/10	s_1_sequence	550	Sample collection and DNA isolation were performed as described in Costello et al. [6]; and PCR, sequencing, and quality filtering of reads were performed as described in Caporaso et al. [14]. Samples were not collected on days 422 through 437. To facilitate massively parallel sequencing (1967 samples), barcodes were reused across six lanes in a single Illumina GAIIx, with 374, 372, 364, 271, 265…	CCME	none	pyrosequencing	CCME	3/21/2009	L1	CGS-GL	Illumina	Five primers, two for PCR and three for sequencing, were developed for this analysis (Fig. 1). The PCR primers (F515/R806) were developed against the V4 region of the 16S rRNA, which we determined would yield optimal community clustering with reads of this length using a procedure similar to that of ref. 15. [For reference, this primer pair ampli?es the region 533?786 in the Escherichia coli stra…	sample_177	illumina_time_series
L6S110.273652	GTTGTATACTCG	noneGTGCCAGCMGCCGCGGTAA	CCME	1 swab	8/27/10	s_6_sequence	550	Sample collection and DNA isolation were performed as described in Costello et al. [6]; and PCR, sequencing, and quality filtering of reads were performed as described in Caporaso et al. [14]. Samples were not collected on days 422 through 437. To facilitate massively parallel sequencing (1967 samples), barcodes were reused across six lanes in a single Illumina GAIIx, with 374, 372, 364, 271, 265…	CCME	none	pyrosequencing	CCME	5/1/2009	L6	CGS-GL	Illumina	Five primers, two for PCR and three for sequencing, were developed for this analysis (Fig. 1). The PCR primers (F515/R806) were developed against the V4 region of the 16S rRNA, which we determined would yield optimal community clustering with reads of this length using a procedure similar to that of ref. 15. [For reference, this primer pair ampli?es the region 533?786 in the Escherichia coli stra…	sample_1659	illumina_time_series
L3S208.274600	AGCTTGACAGCT	noneGTGCCAGCMGCCGCGGTAA	CCME	1 swab	8/27/10	s_3_sequence	550	Sample collection and DNA isolation were performed as described in Costello et al. [6]; and PCR, sequencing, and quality filtering of reads were performed as described in Caporaso et al. [14]. Samples were not collected on days 422 through 437. To facilitate massively parallel sequencing (1967 samples), barcodes were reused across six lanes in a single Illumina GAIIx, with 374, 372, 364, 271, 265…	CCME	none	pyrosequencing	CCME	11/20/2009	L3	CGS-GL	Illumina	Five primers, two for PCR and three for sequencing, were developed for this analysis (Fig. 1). The PCR primers (F515/R806) were developed against the V4 region of the 16S rRNA, which we determined would yield optimal community clustering with reads of this length using a procedure similar to that of ref. 15. [For reference, this primer pair ampli?es the region 533?786 in the Escherichia coli stra…	sample_854	illumina_time_series
L1S36.273590	ACGTCTGTAGCA	noneGTGCCAGCMGCCGCGGTAA	CCME	1 swab	8/27/10	s_1_sequence	550	Sample collection and DNA isolation were performed as described in Costello et al. [6]; and PCR, sequencing, and quality filtering of reads were performed as described in Caporaso et al. [14]. Samples were not collected on days 422 through 437. To facilitate massively parallel sequencing (1967 samples), barcodes were reused across six lanes in a single Illumina GAIIx, with 374, 372, 364, 271, 265…	CCME	none	pyrosequencing	CCME	12/5/2008	L1	CGS-GL	Illumina	Five primers, two for PCR and three for sequencing, were developed for this analysis (Fig. 1). The PCR primers (F515/R806) were developed against the V4 region of the 16S rRNA, which we determined would yield optimal community clustering with reads of this length using a procedure similar to that of ref. 15. [For reference, this primer pair ampli?es the region 533?786 in the Escherichia coli stra…	sample_284	illumina_time_series
L1S380.274329	GATATGCGGCTG	noneGTGCCAGCMGCCGCGGTAA	CCME	1 swab	8/27/10	s_1_sequence	550	Sample collection and DNA isolation were performed as described in Costello et al. [6]; and PCR, sequencing, and quality filtering of reads were performed as described in Caporaso et al. [14]. Samples were not collected on days 422 through 437. To facilitate massively parallel sequencing (1967 samples), barcodes were reused across six lanes in a single Illumina GAIIx, with 374, 372, 364, 271, 265…	CCME	none	pyrosequencing	CCME	8/11/2009	L1	CGS-GL	Illumina	Five primers, two for PCR and three for sequencing, were developed for this analysis (Fig. 1). The PCR primers (F515/R806) were developed against the V4 region of the 16S rRNA, which we determined would yield optimal community clustering with reads of this length using a procedure similar to that of ref. 15. [For reference, this primer pair ampli?es the region 533?786 in the Escherichia coli stra…	sample_305	illumina_time_series
L2S216.273851	CATAGACGTTCG	noneGTGCCAGCMGCCGCGGTAA	CCME	1 swab	8/27/10	s_2_sequence	550	Sample collection and DNA isolation were performed as described in Costello et al. [6]; and PCR, sequencing, and quality filtering of reads were performed as described in Caporaso et al. [14]. Samples were not collected on days 422 through 437. To facilitate massively parallel sequencing (1967 samples), barcodes were reused across six lanes in a single Illumina GAIIx, with 374, 372, 364, 271, 265…	CCME	none	pyrosequencing	CCME	4/5/2009	L2	CGS-GL	Illumina	Five primers, two for PCR and three for sequencing, were developed for this analysis (Fig. 1). The PCR primers (F515/R806) were developed against the V4 region of the 16S rRNA, which we determined would yield optimal community clustering with reads of this length using a procedure similar to that of ref. 15. [For reference, this primer pair ampli?es the region 533?786 in the Escherichia coli stra…	sample_503	illumina_time_series
L1S333.274171	GATCTCATAGGC	noneGTGCCAGCMGCCGCGGTAA	CCME	1 swab	8/27/10	s_1_sequence	550	Sample collection and DNA isolation were performed as described in Costello et al. [6]; and PCR, sequencing, and quality filtering of reads were performed as described in Caporaso et al. [14]. Samples were not collected on days 422 through 437. To facilitate massively parallel sequencing (1967 samples), barcodes were reused across six lanes in a single Illumina GAIIx, with 374, 372, 364, 271, 265…	CCME	none	pyrosequencing	CCME	6/11/2009	L1	CGS-GL	Illumina	Five primers, two for PCR and three for sequencing, were developed for this analysis (Fig. 1). The PCR primers (F515/R806) were developed against the V4 region of the 16S rRNA, which we determined would yield optimal community clustering with reads of this length using a procedure similar to that of ref. 15. [For reference, this primer pair ampli?es the region 533?786 in the Escherichia coli stra…	sample_255	illumina_time_series
L5S272.273948	CTGTCTCTCCTA	noneGTGCCAGCMGCCGCGGTAA	CCME	1 swab	8/27/10	s_5_sequence	550	Sample collection and DNA isolation were performed as described in Costello et al. [6]; and PCR, sequencing, and quality filtering of reads were performed as described in Caporaso et al. [14]. Samples were not collected on days 422 through 437. To facilitate massively parallel sequencing (1967 samples), barcodes were reused across six lanes in a single Illumina GAIIx, with 374, 372, 364, 271, 265…	CCME	none	pyrosequencing	CCME	12/7/2008	L5	CGS-GL	Illumina	Five primers, two for PCR and three for sequencing, were developed for this analysis (Fig. 1). The PCR primers (F515/R806) were developed against the V4 region of the 16S rRNA, which we determined would yield optimal community clustering with reads of this length using a procedure similar to that of ref. 15. [For reference, this primer pair ampli?es the region 533?786 in the Escherichia coli stra…	sample_1572	illumina_time_series
L4S13.273883	CGTGATCTCTCC	noneGTGCCAGCMGCCGCGGTAA	CCME	1 swab	8/27/10	s_4_sequence	550	Sample collection and DNA isolation were performed as described in Costello et al. [6]; and PCR, sequencing, and quality filtering of reads were performed as described in Caporaso et al. [14]. Samples were not collected on days 422 through 437. To facilitate massively parallel sequencing (1967 samples), barcodes were reused across six lanes in a single Illumina GAIIx, with 374, 372, 364, 271, 265…	CCME	none	pyrosequencing	CCME	11/15/2008	L4	CGS-GL	Illumina	Five primers, two for PCR and three for sequencing, were developed for this analysis (Fig. 1). The PCR primers (F515/R806) were developed against the V4 region of the 16S rRNA, which we determined would yield optimal community clustering with reads of this length using a procedure similar to that of ref. 15. [For reference, this primer pair ampli?es the region 533?786 in the Escherichia coli stra…	sample_1145	illumina_time_series
L4S286.274055	TACGATGACCAC	noneGTGCCAGCMGCCGCGGTAA	CCME	1 swab	8/27/10	s_4_sequence	550	Sample collection and DNA isolation were performed as described in Costello et al. [6]; and PCR, sequencing, and quality filtering of reads were performed as described in Caporaso et al. [14]. Samples were not collected on days 422 through 437. To facilitate massively parallel sequencing (1967 samples), barcodes were reused across six lanes in a single Illumina GAIIx, with 374, 372, 364, 271, 265…	CCME	none	pyrosequencing	CCME	9/20/2009	L4	CGS-GL	Illumina	Five primers, two for PCR and three for sequencing, were developed for this analysis (Fig. 1). The PCR primers (F515/R806) were developed against the V4 region of the 16S rRNA, which we determined would yield optimal community clustering with reads of this length using a procedure similar to that of ref. 15. [For reference, this primer pair ampli?es the region 533?786 in the Escherichia coli stra…	sample_1304	illumina_time_series
L1S132.274000	ATGGATACGCTC	noneGTGCCAGCMGCCGCGGTAA	CCME	1 swab	8/27/10	s_1_sequence	550	Sample collection and DNA isolation were performed as described in Costello et al. [6]; and PCR, sequencing, and quality filtering of reads were performed as described in Caporaso et al. [14]. Samples were not collected on days 422 through 437. To facilitate massively parallel sequencing (1967 samples), barcodes were reused across six lanes in a single Illumina GAIIx, with 374, 372, 364, 271, 265…	CCME	none	pyrosequencing	CCME	4/24/2009	L1	CGS-GL	Illumina	Five primers, two for PCR and three for sequencing, were developed for this analysis (Fig. 1). The PCR primers (F515/R806) were developed against the V4 region of the 16S rRNA, which we determined would yield optimal community clustering with reads of this length using a procedure similar to that of ref. 15. [For reference, this primer pair ampli?es the region 533?786 in the Escherichia coli stra…	sample_38	illumina_time_series
L1S318.274878	GCACTCGTTAGA	noneGTGCCAGCMGCCGCGGTAA	CCME	1 swab	8/27/10	s_1_sequence	550	Sample collection and DNA isolation were performed as described in Costello et al. [6]; and PCR, sequencing, and quality filtering of reads were performed as described in Caporaso et al. [14]. Samples were not collected on days 422 through 437. To facilitate massively parallel sequencing (1967 samples), barcodes were reused across six lanes in a single Illumina GAIIx, with 374, 372, 364, 271, 265…	CCME	none	pyrosequencing	CCME	5/25/2009	L1	CGS-GL	Illumina	Five primers, two for PCR and three for sequencing, were developed for this analysis (Fig. 1). The PCR primers (F515/R806) were developed against the V4 region of the 16S rRNA, which we determined would yield optimal community clustering with reads of this length using a procedure similar to that of ref. 15. [For reference, this primer pair ampli?es the region 533?786 in the Escherichia coli stra…	sample_238	illumina_time_series
L5S111.274448	CAGATCGGATCG	noneGTGCCAGCMGCCGCGGTAA	CCME	1 swab	8/27/10	s_5_sequence	550	Sample collection and DNA isolation were performed as described in Costello et al. [6]; and PCR, sequencing, and quality filtering of reads were performed as described in Caporaso et al. [14]. Samples were not collected on days 422 through 437. To facilitate massively parallel sequencing (1967 samples), barcodes were reused across six lanes in a single Illumina GAIIx, with 374, 372, 364, 271, 265…	CCME	none	pyrosequencing	CCME	11/4/2008	L5	CGS-GL	Illumina	Five primers, two for PCR and three for sequencing, were developed for this analysis (Fig. 1). The PCR primers (F515/R806) were developed against the V4 region of the 16S rRNA, which we determined would yield optimal community clustering with reads of this length using a procedure similar to that of ref. 15. [For reference, this primer pair ampli?es the region 533?786 in the Escherichia coli stra…	sample_1395	illumina_time_series
L2S311.274660	CTCCACATGAGA	noneGTGCCAGCMGCCGCGGTAA	CCME	1 swab	8/27/10	s_2_sequence	550	Sample collection and DNA isolation were performed as described in Costello et al. [6]; and PCR, sequencing, and quality filtering of reads were performed as described in Caporaso et al. [14]. Samples were not collected on days 422 through 437. To facilitate massively parallel sequencing (1967 samples), barcodes were reused across six lanes in a single Illumina GAIIx, with 374, 372, 364, 271, 265…	CCME	none	pyrosequencing	CCME	1/22/2009	L2	CGS-GL	Illumina	Five primers, two for PCR and three for sequencing, were developed for this analysis (Fig. 1). The PCR primers (F515/R806) were developed against the V4 region of the 16S rRNA, which we determined would yield optimal community clustering with reads of this length using a procedure similar to that of ref. 15. [For reference, this primer pair ampli?es the region 533?786 in the Escherichia coli stra…	sample_606	illumina_time_series
L5S264.274602	CTGTATCGTATG	noneGTGCCAGCMGCCGCGGTAA	CCME	1 swab	8/27/10	s_5_sequence	550	Sample collection and DNA isolation were performed as described in Costello et al. [6]; and PCR, sequencing, and quality filtering of reads were performed as described in Caporaso et al. [14]. Samples were not collected on days 422 through 437. To facilitate massively parallel sequencing (1967 samples), barcodes were reused across six lanes in a single Illumina GAIIx, with 374, 372, 364, 271, 265…	CCME	none	pyrosequencing	CCME	11/21/2008	L5	CGS-GL	Illumina	Five primers, two for PCR and three for sequencing, were developed for this analysis (Fig. 1). The PCR primers (F515/R806) were developed against the V4 region of the 16S rRNA, which we determined would yield optimal community clustering with reads of this length using a procedure similar to that of ref. 15. [For reference, this primer pair ampli?es the region 533?786 in the Escherichia coli stra…	sample_1563	illumina_time_series
L1S286.274014	CTCAATGACTCA	noneGTGCCAGCMGCCGCGGTAA	CCME	1 swab	8/27/10	s_1_sequence	550	Sample collection and DNA isolation were performed as described in Costello et al. [6]; and PCR, sequencing, and quality filtering of reads were performed as described in Caporaso et al. [14]. Samples were not collected on days 422 through 437. To facilitate massively parallel sequencing (1967 samples), barcodes were reused across six lanes in a single Illumina GAIIx, with 374, 372, 364, 271, 265…	CCME	none	pyrosequencing	CCME	4/20/2009	L1	CGS-GL	Illumina	Five primers, two for PCR and three for sequencing, were developed for this analysis (Fig. 1). The PCR primers (F515/R806) were developed against the V4 region of the 16S rRNA, which we determined would yield optimal community clustering with reads of this length using a procedure similar to that of ref. 15. [For reference, this primer pair ampli?es the region 533?786 in the Escherichia coli stra…	sample_203	illumina_time_series
L3S219.274311	ACCTCGATCAGA	noneGTGCCAGCMGCCGCGGTAA	CCME	1 swab	8/27/10	s_3_sequence	550	Sample collection and DNA isolation were performed as described in Costello et al. [6]; and PCR, sequencing, and quality filtering of reads were performed as described in Caporaso et al. [14]. Samples were not collected on days 422 through 437. To facilitate massively parallel sequencing (1967 samples), barcodes were reused across six lanes in a single Illumina GAIIx, with 374, 372, 364, 271, 265…	CCME	none	pyrosequencing	CCME	12/5/2009	L3	CGS-GL	Illumina	Five primers, two for PCR and three for sequencing, were developed for this analysis (Fig. 1). The PCR primers (F515/R806) were developed against the V4 region of the 16S rRNA, which we determined would yield optimal community clustering with reads of this length using a procedure similar to that of ref. 15. [For reference, this primer pair ampli?es the region 533?786 in the Escherichia coli stra…	sample_866	illumina_time_series
L2S298.274162	CGAATCGACACT	noneGTGCCAGCMGCCGCGGTAA	CCME	1 swab	8/27/10	s_2_sequence	550	Sample collection and DNA isolation were performed as described in Costello et al. [6]; and PCR, sequencing, and quality filtering of reads were performed as described in Caporaso et al. [14]. Samples were not collected on days 422 through 437. To facilitate massively parallel sequencing (1967 samples), barcodes were reused across six lanes in a single Illumina GAIIx, with 374, 372, 364, 271, 265…	CCME	none	pyrosequencing	CCME	1/8/2009	L2	CGS-GL	Illumina	Five primers, two for PCR and three for sequencing, were developed for this analysis (Fig. 1). The PCR primers (F515/R806) were developed against the V4 region of the 16S rRNA, which we determined would yield optimal community clustering with reads of this length using a procedure similar to that of ref. 15. [For reference, this primer pair ampli?es the region 533?786 in the Escherichia coli stra…	sample_590	illumina_time_series
L2S326.273858	CTAGCGAACATC	noneGTGCCAGCMGCCGCGGTAA	CCME	1 swab	8/27/10	s_2_sequence	550	Sample collection and DNA isolation were performed as described in Costello et al. [6]; and PCR, sequencing, and quality filtering of reads were performed as described in Caporaso et al. [14]. Samples were not collected on days 422 through 437. To facilitate massively parallel sequencing (1967 samples), barcodes were reused across six lanes in a single Illumina GAIIx, with 374, 372, 364, 271, 265…	CCME	none	pyrosequencing	CCME	2/12/2009	L2	CGS-GL	Illumina	Five primers, two for PCR and three for sequencing, were developed for this analysis (Fig. 1). The PCR primers (F515/R806) were developed against the V4 region of the 16S rRNA, which we determined would yield optimal community clustering with reads of this length using a procedure similar to that of ref. 15. [For reference, this primer pair ampli?es the region 533?786 in the Escherichia coli stra…	sample_622	illumina_time_series
L2S260.273463	ATGTACGGCGAC	noneGTGCCAGCMGCCGCGGTAA	CCME	1 swab	8/27/10	s_2_sequence	550	Sample collection and DNA isolation were performed as described in Costello et al. [6]; and PCR, sequencing, and quality filtering of reads were performed as described in Caporaso et al. [14]. Samples were not collected on days 422 through 437. To facilitate massively parallel sequencing (1967 samples), barcodes were reused across six lanes in a single Illumina GAIIx, with 374, 372, 364, 271, 265…	CCME	none	pyrosequencing	CCME	11/17/2008	L2	CGS-GL	Illumina	Five primers, two for PCR and three for sequencing, were developed for this analysis (Fig. 1). The PCR primers (F515/R806) were developed against the V4 region of the 16S rRNA, which we determined would yield optimal community clustering with reads of this length using a procedure similar to that of ref. 15. [For reference, this primer pair ampli?es the region 533?786 in the Escherichia coli stra…	sample_552	illumina_time_series
L4S41.273728	CCAGATGATCGT	noneGTGCCAGCMGCCGCGGTAA	CCME	1 swab	8/27/10	s_4_sequence	550	Sample collection and DNA isolation were performed as described in Costello et al. [6]; and PCR, sequencing, and quality filtering of reads were performed as described in Caporaso et al. [14]. Samples were not collected on days 422 through 437. To facilitate massively parallel sequencing (1967 samples), barcodes were reused across six lanes in a single Illumina GAIIx, with 374, 372, 364, 271, 265…	CCME	none	pyrosequencing	CCME	12/22/2008	L4	CGS-GL	Illumina	Five primers, two for PCR and three for sequencing, were developed for this analysis (Fig. 1). The PCR primers (F515/R806) were developed against the V4 region of the 16S rRNA, which we determined would yield optimal community clustering with reads of this length using a procedure similar to that of ref. 15. [For reference, this primer pair ampli?es the region 533?786 in the Escherichia coli stra…	sample_1320	illumina_time_series
L2S301.275033	CGTGATCTCTCC	noneGTGCCAGCMGCCGCGGTAA	CCME	1 swab	8/27/10	s_2_sequence	550	Sample collection and DNA isolation were performed as described in Costello et al. [6]; and PCR, sequencing, and quality filtering of reads were performed as described in Caporaso et al. [14]. Samples were not collected on days 422 through 437. To facilitate massively parallel sequencing (1967 samples), barcodes were reused across six lanes in a single Illumina GAIIx, with 374, 372, 364, 271, 265…	CCME	none	pyrosequencing	CCME	1/11/2009	L2	CGS-GL	Illumina	Five primers, two for PCR and three for sequencing, were developed for this analysis (Fig. 1). The PCR primers (F515/R806) were developed against the V4 region of the 16S rRNA, which we determined would yield optimal community clustering with reads of this length using a procedure similar to that of ref. 15. [For reference, this primer pair ampli?es the region 533?786 in the Escherichia coli stra…	sample_595	illumina_time_series
L3S312.274058	CATAGACGTTCG	noneGTGCCAGCMGCCGCGGTAA	CCME	1 swab	8/27/10	s_3_sequence	550	Sample collection and DNA isolation were performed as described in Costello et al. [6]; and PCR, sequencing, and quality filtering of reads were performed as described in Caporaso et al. [14]. Samples were not collected on days 422 through 437. To facilitate massively parallel sequencing (1967 samples), barcodes were reused across six lanes in a single Illumina GAIIx, with 374, 372, 364, 271, 265…	CCME	none	pyrosequencing	CCME	2/16/2009	L3	CGS-GL	Illumina	Five primers, two for PCR and three for sequencing, were developed for this analysis (Fig. 1). The PCR primers (F515/R806) were developed against the V4 region of the 16S rRNA, which we determined would yield optimal community clustering with reads of this length using a procedure similar to that of ref. 15. [For reference, this primer pair ampli?es the region 533?786 in the Escherichia coli stra…	sample_968	illumina_time_series
L2S135.274833	AGCCATACTGAC	noneGTGCCAGCMGCCGCGGTAA	CCME	1 swab	8/27/10	s_2_sequence	550	Sample collection and DNA isolation were performed as described in Costello et al. [6]; and PCR, sequencing, and quality filtering of reads were performed as described in Caporaso et al. [14]. Samples were not collected on days 422 through 437. To facilitate massively parallel sequencing (1967 samples), barcodes were reused across six lanes in a single Illumina GAIIx, with 374, 372, 364, 271, 265…	CCME	none	pyrosequencing	CCME	12/8/2008	L2	CGS-GL	Illumina	Five primers, two for PCR and three for sequencing, were developed for this analysis (Fig. 1). The PCR primers (F515/R806) were developed against the V4 region of the 16S rRNA, which we determined would yield optimal community clustering with reads of this length using a procedure similar to that of ref. 15. [For reference, this primer pair ampli?es the region 533?786 in the Escherichia coli stra…	sample_415	illumina_time_series
L2S52.274510	GTCTCTCTACGC	noneGTGCCAGCMGCCGCGGTAA	CCME	1 swab	8/27/10	s_2_sequence	550	Sample collection and DNA isolation were performed as described in Costello et al. [6]; and PCR, sequencing, and quality filtering of reads were performed as described in Caporaso et al. [14]. Samples were not collected on days 422 through 437. To facilitate massively parallel sequencing (1967 samples), barcodes were reused across six lanes in a single Illumina GAIIx, with 374, 372, 364, 271, 265…	CCME	none	pyrosequencing	CCME	10/17/2009	L2	CGS-GL	Illumina	Five primers, two for PCR and three for sequencing, were developed for this analysis (Fig. 1). The PCR primers (F515/R806) were developed against the V4 region of the 16S rRNA, which we determined would yield optimal community clustering with reads of this length using a procedure similar to that of ref. 15. [For reference, this primer pair ampli?es the region 533?786 in the Escherichia coli stra…	sample_699	illumina_time_series
L4S122.274726	GACCACTACGAT	noneGTGCCAGCMGCCGCGGTAA	CCME	1 swab	8/27/10	s_4_sequence	550	Sample collection and DNA isolation were performed as described in Costello et al. [6]; and PCR, sequencing, and quality filtering of reads were performed as described in Caporaso et al. [14]. Samples were not collected on days 422 through 437. To facilitate massively parallel sequencing (1967 samples), barcodes were reused across six lanes in a single Illumina GAIIx, with 374, 372, 364, 271, 265…	CCME	none	pyrosequencing	CCME	3/28/2009	L4	CGS-GL	Illumina	Five primers, two for PCR and three for sequencing, were developed for this analysis (Fig. 1). The PCR primers (F515/R806) were developed against the V4 region of the 16S rRNA, which we determined would yield optimal community clustering with reads of this length using a procedure similar to that of ref. 15. [For reference, this primer pair ampli?es the region 533?786 in the Escherichia coli stra…	sample_1137	illumina_time_series
L6S79.274810	GCGATATATCGC	noneGTGCCAGCMGCCGCGGTAA	CCME	1 swab	8/27/10	s_6_sequence	550	Sample collection and DNA isolation were performed as described in Costello et al. [6]; and PCR, sequencing, and quality filtering of reads were performed as described in Caporaso et al. [14]. Samples were not collected on days 422 through 437. To facilitate massively parallel sequencing (1967 samples), barcodes were reused across six lanes in a single Illumina GAIIx, with 374, 372, 364, 271, 265…	CCME	none	pyrosequencing	CCME	3/29/2009	L6	CGS-GL	Illumina	Five primers, two for PCR and three for sequencing, were developed for this analysis (Fig. 1). The PCR primers (F515/R806) were developed against the V4 region of the 16S rRNA, which we determined would yield optimal community clustering with reads of this length using a procedure similar to that of ref. 15. [For reference, this primer pair ampli?es the region 533?786 in the Escherichia coli stra…	sample_1948	illumina_time_series
L5S214.273676	CTAGAACGCACT	noneGTGCCAGCMGCCGCGGTAA	CCME	1 swab	8/27/10	s_5_sequence	550	Sample collection and DNA isolation were performed as described in Costello et al. [6]; and PCR, sequencing, and quality filtering of reads were performed as described in Caporaso et al. [14]. Samples were not collected on days 422 through 437. To facilitate massively parallel sequencing (1967 samples), barcodes were reused across six lanes in a single Illumina GAIIx, with 374, 372, 364, 271, 265…	CCME	none	pyrosequencing	CCME	3/30/2009	L5	CGS-GL	Illumina	Five primers, two for PCR and three for sequencing, were developed for this analysis (Fig. 1). The PCR primers (F515/R806) were developed against the V4 region of the 16S rRNA, which we determined would yield optimal community clustering with reads of this length using a procedure similar to that of ref. 15. [For reference, this primer pair ampli?es the region 533?786 in the Escherichia coli stra…	sample_1508	illumina_time_series
L1S7.274850	AGCACGAGCCTA	noneGTGCCAGCMGCCGCGGTAA	CCME	1 swab	8/27/10	s_1_sequence	550	Sample collection and DNA isolation were performed as described in Costello et al. [6]; and PCR, sequencing, and quality filtering of reads were performed as described in Caporaso et al. [14]. Samples were not collected on days 422 through 437. To facilitate massively parallel sequencing (1967 samples), barcodes were reused across six lanes in a single Illumina GAIIx, with 374, 372, 364, 271, 265…	CCME	none	pyrosequencing	CCME	10/27/2008	L1	CGS-GL	Illumina	Five primers, two for PCR and three for sequencing, were developed for this analysis (Fig. 1). The PCR primers (F515/R806) were developed against the V4 region of the 16S rRNA, which we determined would yield optimal community clustering with reads of this length using a procedure similar to that of ref. 15. [For reference, this primer pair ampli?es the region 533?786 in the Escherichia coli stra…	sample_343	illumina_time_series
L3S310.273940	CACGTCGATGGA	noneGTGCCAGCMGCCGCGGTAA	CCME	1 swab	8/27/10	s_3_sequence	550	Sample collection and DNA isolation were performed as described in Costello et al. [6]; and PCR, sequencing, and quality filtering of reads were performed as described in Caporaso et al. [14]. Samples were not collected on days 422 through 437. To facilitate massively parallel sequencing (1967 samples), barcodes were reused across six lanes in a single Illumina GAIIx, with 374, 372, 364, 271, 265…	CCME	none	pyrosequencing	CCME	2/14/2009	L3	CGS-GL	Illumina	Five primers, two for PCR and three for sequencing, were developed for this analysis (Fig. 1). The PCR primers (F515/R806) were developed against the V4 region of the 16S rRNA, which we determined would yield optimal community clustering with reads of this length using a procedure similar to that of ref. 15. [For reference, this primer pair ampli?es the region 533?786 in the Escherichia coli stra…	sample_966	illumina_time_series
L6S282.273549	ACCACATACATC	noneGTGCCAGCMGCCGCGGTAA	CCME	1 swab	8/27/10	s_6_sequence	550	Sample collection and DNA isolation were performed as described in Costello et al. [6]; and PCR, sequencing, and quality filtering of reads were performed as described in Caporaso et al. [14]. Samples were not collected on days 422 through 437. To facilitate massively parallel sequencing (1967 samples), barcodes were reused across six lanes in a single Illumina GAIIx, with 374, 372, 364, 271, 265…	CCME	none	pyrosequencing	CCME	10/31/2009	L6	CGS-GL	Illumina	Five primers, two for PCR and three for sequencing, were developed for this analysis (Fig. 1). The PCR primers (F515/R806) were developed against the V4 region of the 16S rRNA, which we determined would yield optimal community clustering with reads of this length using a procedure similar to that of ref. 15. [For reference, this primer pair ampli?es the region 533?786 in the Escherichia coli stra…	sample_1846	illumina_time_series
L4S234.273397	GTACTCTAGACT	noneGTGCCAGCMGCCGCGGTAA	CCME	1 swab	8/27/10	s_4_sequence	550	Sample collection and DNA isolation were performed as described in Costello et al. [6]; and PCR, sequencing, and quality filtering of reads were performed as described in Caporaso et al. [14]. Samples were not collected on days 422 through 437. To facilitate massively parallel sequencing (1967 samples), barcodes were reused across six lanes in a single Illumina GAIIx, with 374, 372, 364, 271, 265…	CCME	none	pyrosequencing	CCME	7/27/2009	L4	CGS-GL	Illumina	Five primers, two for PCR and three for sequencing, were developed for this analysis (Fig. 1). The PCR primers (F515/R806) were developed against the V4 region of the 16S rRNA, which we determined would yield optimal community clustering with reads of this length using a procedure similar to that of ref. 15. [For reference, this primer pair ampli?es the region 533?786 in the Escherichia coli stra…	sample_1256	illumina_time_series
L6S90.273221	GACTAGACCAGC	noneGTGCCAGCMGCCGCGGTAA	CCME	1 swab	8/27/10	s_6_sequence	550	Sample collection and DNA isolation were performed as described in Costello et al. [6]; and PCR, sequencing, and quality filtering of reads were performed as described in Caporaso et al. [14]. Samples were not collected on days 422 through 437. To facilitate massively parallel sequencing (1967 samples), barcodes were reused across six lanes in a single Illumina GAIIx, with 374, 372, 364, 271, 265…	CCME	none	pyrosequencing	CCME	4/11/2009	L6	CGS-GL	Illumina	Five primers, two for PCR and three for sequencing, were developed for this analysis (Fig. 1). The PCR primers (F515/R806) were developed against the V4 region of the 16S rRNA, which we determined would yield optimal community clustering with reads of this length using a procedure similar to that of ref. 15. [For reference, this primer pair ampli?es the region 533?786 in the Escherichia coli stra…	sample_1961	illumina_time_series
L5S179.273956	ATGAGACTCCAC	noneGTGCCAGCMGCCGCGGTAA	CCME	1 swab	8/27/10	s_5_sequence	550	Sample collection and DNA isolation were performed as described in Costello et al. [6]; and PCR, sequencing, and quality filtering of reads were performed as described in Caporaso et al. [14]. Samples were not collected on days 422 through 437. To facilitate massively parallel sequencing (1967 samples), barcodes were reused across six lanes in a single Illumina GAIIx, with 374, 372, 364, 271, 265…	CCME	none	pyrosequencing	CCME	2/22/2009	L5	CGS-GL	Illumina	Five primers, two for PCR and three for sequencing, were developed for this analysis (Fig. 1). The PCR primers (F515/R806) were developed against the V4 region of the 16S rRNA, which we determined would yield optimal community clustering with reads of this length using a procedure similar to that of ref. 15. [For reference, this primer pair ampli?es the region 533?786 in the Escherichia coli stra…	sample_1469	illumina_time_series
L1S111.274126	CAGATCGGATCG	noneGTGCCAGCMGCCGCGGTAA	CCME	1 swab	8/27/10	s_1_sequence	550	Sample collection and DNA isolation were performed as described in Costello et al. [6]; and PCR, sequencing, and quality filtering of reads were performed as described in Caporaso et al. [14]. Samples were not collected on days 422 through 437. To facilitate massively parallel sequencing (1967 samples), barcodes were reused across six lanes in a single Illumina GAIIx, with 374, 372, 364, 271, 265…	CCME	none	pyrosequencing	CCME	3/23/2009	L1	CGS-GL	Illumina	Five primers, two for PCR and three for sequencing, were developed for this analysis (Fig. 1). The PCR primers (F515/R806) were developed against the V4 region of the 16S rRNA, which we determined would yield optimal community clustering with reads of this length using a procedure similar to that of ref. 15. [For reference, this primer pair ampli?es the region 533?786 in the Escherichia coli stra…	sample_15	illumina_time_series
L2S2.274088	GGTCACTGACAG	noneGTGCCAGCMGCCGCGGTAA	CCME	1 swab	8/27/10	s_2_sequence	550	Sample collection and DNA isolation were performed as described in Costello et al. [6]; and PCR, sequencing, and quality filtering of reads were performed as described in Caporaso et al. [14]. Samples were not collected on days 422 through 437. To facilitate massively parallel sequencing (1967 samples), barcodes were reused across six lanes in a single Illumina GAIIx, with 374, 372, 364, 271, 265…	CCME	none	pyrosequencing	CCME	8/17/2009	L2	CGS-GL	Illumina	Five primers, two for PCR and three for sequencing, were developed for this analysis (Fig. 1). The PCR primers (F515/R806) were developed against the V4 region of the 16S rRNA, which we determined would yield optimal community clustering with reads of this length using a procedure similar to that of ref. 15. [For reference, this primer pair ampli?es the region 533?786 in the Escherichia coli stra…	sample_484	illumina_time_series
L1S74.274032	ACATGTCACGTG	noneGTGCCAGCMGCCGCGGTAA	CCME	1 swab	8/27/10	s_1_sequence	550	Sample collection and DNA isolation were performed as described in Costello et al. [6]; and PCR, sequencing, and quality filtering of reads were performed as described in Caporaso et al. [14]. Samples were not collected on days 422 through 437. To facilitate massively parallel sequencing (1967 samples), barcodes were reused across six lanes in a single Illumina GAIIx, with 374, 372, 364, 271, 265…	CCME	none	pyrosequencing	CCME	2/15/2009	L1	CGS-GL	Illumina	Five primers, two for PCR and three for sequencing, were developed for this analysis (Fig. 1). The PCR primers (F515/R806) were developed against the V4 region of the 16S rRNA, which we determined would yield optimal community clustering with reads of this length using a procedure similar to that of ref. 15. [For reference, this primer pair ampli?es the region 533?786 in the Escherichia coli stra…	sample_348	illumina_time_series
L3S44.274749	GAGTCTGAGTCT	noneGTGCCAGCMGCCGCGGTAA	CCME	1 swab	8/27/10	s_3_sequence	550	Sample collection and DNA isolation were performed as described in Costello et al. [6]; and PCR, sequencing, and quality filtering of reads were performed as described in Caporaso et al. [14]. Samples were not collected on days 422 through 437. To facilitate massively parallel sequencing (1967 samples), barcodes were reused across six lanes in a single Illumina GAIIx, with 374, 372, 364, 271, 265…	CCME	none	pyrosequencing	CCME	5/31/2009	L3	CGS-GL	Illumina	Five primers, two for PCR and three for sequencing, were developed for this analysis (Fig. 1). The PCR primers (F515/R806) were developed against the V4 region of the 16S rRNA, which we determined would yield optimal community clustering with reads of this length using a procedure similar to that of ref. 15. [For reference, this primer pair ampli?es the region 533?786 in the Escherichia coli stra…	sample_1052	illumina_time_series
L4S207.274801	TACGGTATGTCT	noneGTGCCAGCMGCCGCGGTAA	CCME	1 swab	8/27/10	s_4_sequence	550	Sample collection and DNA isolation were performed as described in Costello et al. [6]; and PCR, sequencing, and quality filtering of reads were performed as described in Caporaso et al. [14]. Samples were not collected on days 422 through 437. To facilitate massively parallel sequencing (1967 samples), barcodes were reused across six lanes in a single Illumina GAIIx, with 374, 372, 364, 271, 265…	CCME	none	pyrosequencing	CCME	6/28/2009	L4	CGS-GL	Illumina	Five primers, two for PCR and three for sequencing, were developed for this analysis (Fig. 1). The PCR primers (F515/R806) were developed against the V4 region of the 16S rRNA, which we determined would yield optimal community clustering with reads of this length using a procedure similar to that of ref. 15. [For reference, this primer pair ampli?es the region 533?786 in the Escherichia coli stra…	sample_1228	illumina_time_series
L4S131.275135	GACTGTCATGCA	noneGTGCCAGCMGCCGCGGTAA	CCME	1 swab	8/27/10	s_4_sequence	550	Sample collection and DNA isolation were performed as described in Costello et al. [6]; and PCR, sequencing, and quality filtering of reads were performed as described in Caporaso et al. [14]. Samples were not collected on days 422 through 437. To facilitate massively parallel sequencing (1967 samples), barcodes were reused across six lanes in a single Illumina GAIIx, with 374, 372, 364, 271, 265…	CCME	none	pyrosequencing	CCME	4/7/2009	L4	CGS-GL	Illumina	Five primers, two for PCR and three for sequencing, were developed for this analysis (Fig. 1). The PCR primers (F515/R806) were developed against the V4 region of the 16S rRNA, which we determined would yield optimal community clustering with reads of this length using a procedure similar to that of ref. 15. [For reference, this primer pair ampli?es the region 533?786 in the Escherichia coli stra…	sample_1147	illumina_time_series
L4S260.274084	GTCTGGATAGCG	noneGTGCCAGCMGCCGCGGTAA	CCME	1 swab	8/27/10	s_4_sequence	550	Sample collection and DNA isolation were performed as described in Costello et al. [6]; and PCR, sequencing, and quality filtering of reads were performed as described in Caporaso et al. [14]. Samples were not collected on days 422 through 437. To facilitate massively parallel sequencing (1967 samples), barcodes were reused across six lanes in a single Illumina GAIIx, with 374, 372, 364, 271, 265…	CCME	none	pyrosequencing	CCME	8/23/2009	L4	CGS-GL	Illumina	Five primers, two for PCR and three for sequencing, were developed for this analysis (Fig. 1). The PCR primers (F515/R806) were developed against the V4 region of the 16S rRNA, which we determined would yield optimal community clustering with reads of this length using a procedure similar to that of ref. 15. [For reference, this primer pair ampli?es the region 533?786 in the Escherichia coli stra…	sample_1284	illumina_time_series
L1S183.274343	CAGTGATCCTAG	noneGTGCCAGCMGCCGCGGTAA	CCME	1 swab	8/27/10	s_1_sequence	550	Sample collection and DNA isolation were performed as described in Costello et al. [6]; and PCR, sequencing, and quality filtering of reads were performed as described in Caporaso et al. [14]. Samples were not collected on days 422 through 437. To facilitate massively parallel sequencing (1967 samples), barcodes were reused across six lanes in a single Illumina GAIIx, with 374, 372, 364, 271, 265…	CCME	none	pyrosequencing	CCME	12/20/2008	L1	CGS-GL	Illumina	Five primers, two for PCR and three for sequencing, were developed for this analysis (Fig. 1). The PCR primers (F515/R806) were developed against the V4 region of the 16S rRNA, which we determined would yield optimal community clustering with reads of this length using a procedure similar to that of ref. 15. [For reference, this primer pair ampli?es the region 533?786 in the Escherichia coli stra…	sample_94	illumina_time_series
L1S324.274332	GAGTATGCAGCC	noneGTGCCAGCMGCCGCGGTAA	CCME	1 swab	8/27/10	s_1_sequence	550	Sample collection and DNA isolation were performed as described in Costello et al. [6]; and PCR, sequencing, and quality filtering of reads were performed as described in Caporaso et al. [14]. Samples were not collected on days 422 through 437. To facilitate massively parallel sequencing (1967 samples), barcodes were reused across six lanes in a single Illumina GAIIx, with 374, 372, 364, 271, 265…	CCME	none	pyrosequencing	CCME	6/1/2009	L1	CGS-GL	Illumina	Five primers, two for PCR and three for sequencing, were developed for this analysis (Fig. 1). The PCR primers (F515/R806) were developed against the V4 region of the 16S rRNA, which we determined would yield optimal community clustering with reads of this length using a procedure similar to that of ref. 15. [For reference, this primer pair ampli?es the region 533?786 in the Escherichia coli stra…	sample_245	illumina_time_series
L1S61.273389	ACTGTACGCGTA	noneGTGCCAGCMGCCGCGGTAA	CCME	1 swab	8/27/10	s_1_sequence	550	Sample collection and DNA isolation were performed as described in Costello et al. [6]; and PCR, sequencing, and quality filtering of reads were performed as described in Caporaso et al. [14]. Samples were not collected on days 422 through 437. To facilitate massively parallel sequencing (1967 samples), barcodes were reused across six lanes in a single Illumina GAIIx, with 374, 372, 364, 271, 265…	CCME	none	pyrosequencing	CCME	1/25/2009	L1	CGS-GL	Illumina	Five primers, two for PCR and three for sequencing, were developed for this analysis (Fig. 1). The PCR primers (F515/R806) were developed against the V4 region of the 16S rRNA, which we determined would yield optimal community clustering with reads of this length using a procedure similar to that of ref. 15. [For reference, this primer pair ampli?es the region 533?786 in the Escherichia coli stra…	sample_334	illumina_time_series
L3S55.273293	GCCTATACTACA	noneGTGCCAGCMGCCGCGGTAA	CCME	1 swab	8/27/10	s_3_sequence	550	Sample collection and DNA isolation were performed as described in Costello et al. [6]; and PCR, sequencing, and quality filtering of reads were performed as described in Caporaso et al. [14]. Samples were not collected on days 422 through 437. To facilitate massively parallel sequencing (1967 samples), barcodes were reused across six lanes in a single Illumina GAIIx, with 374, 372, 364, 271, 265…	CCME	none	pyrosequencing	CCME	6/14/2009	L3	CGS-GL	Illumina	Five primers, two for PCR and three for sequencing, were developed for this analysis (Fig. 1). The PCR primers (F515/R806) were developed against the V4 region of the 16S rRNA, which we determined would yield optimal community clustering with reads of this length using a procedure similar to that of ref. 15. [For reference, this primer pair ampli?es the region 533?786 in the Escherichia coli stra…	sample_1063	illumina_time_series
L3S314.273254	ATAGGCGATCTC	noneGTGCCAGCMGCCGCGGTAA	CCME	1 swab	8/27/10	s_3_sequence	550	Sample collection and DNA isolation were performed as described in Costello et al. [6]; and PCR, sequencing, and quality filtering of reads were performed as described in Caporaso et al. [14]. Samples were not collected on days 422 through 437. To facilitate massively parallel sequencing (1967 samples), barcodes were reused across six lanes in a single Illumina GAIIx, with 374, 372, 364, 271, 265…	CCME	none	pyrosequencing	CCME	2/18/2009	L3	CGS-GL	Illumina	Five primers, two for PCR and three for sequencing, were developed for this analysis (Fig. 1). The PCR primers (F515/R806) were developed against the V4 region of the 16S rRNA, which we determined would yield optimal community clustering with reads of this length using a procedure similar to that of ref. 15. [For reference, this primer pair ampli?es the region 533?786 in the Escherichia coli stra…	sample_970	illumina_time_series
L3S249.274882	ACACACTATGGC	noneGTGCCAGCMGCCGCGGTAA	CCME	1 swab	8/27/10	s_3_sequence	550	Sample collection and DNA isolation were performed as described in Costello et al. [6]; and PCR, sequencing, and quality filtering of reads were performed as described in Caporaso et al. [14]. Samples were not collected on days 422 through 437. To facilitate massively parallel sequencing (1967 samples), barcodes were reused across six lanes in a single Illumina GAIIx, with 374, 372, 364, 271, 265…	CCME	none	pyrosequencing	CCME	11/4/2008	L3	CGS-GL	Illumina	Five primers, two for PCR and three for sequencing, were developed for this analysis (Fig. 1). The PCR primers (F515/R806) were developed against the V4 region of the 16S rRNA, which we determined would yield optimal community clustering with reads of this length using a procedure similar to that of ref. 15. [For reference, this primer pair ampli?es the region 533?786 in the Escherichia coli stra…	sample_899	illumina_time_series
L4S236.274820	GTCTCATGTAGG	noneGTGCCAGCMGCCGCGGTAA	CCME	1 swab	8/27/10	s_4_sequence	550	Sample collection and DNA isolation were performed as described in Costello et al. [6]; and PCR, sequencing, and quality filtering of reads were performed as described in Caporaso et al. [14]. Samples were not collected on days 422 through 437. To facilitate massively parallel sequencing (1967 samples), barcodes were reused across six lanes in a single Illumina GAIIx, with 374, 372, 364, 271, 265…	CCME	none	pyrosequencing	CCME	7/29/2009	L4	CGS-GL	Illumina	Five primers, two for PCR and three for sequencing, were developed for this analysis (Fig. 1). The PCR primers (F515/R806) were developed against the V4 region of the 16S rRNA, which we determined would yield optimal community clustering with reads of this length using a procedure similar to that of ref. 15. [For reference, this primer pair ampli?es the region 533?786 in the Escherichia coli stra…	sample_1258	illumina_time_series
L1S259.273813	CGCGATAGCAGT	noneGTGCCAGCMGCCGCGGTAA	CCME	1 swab	8/27/10	s_1_sequence	550	Sample collection and DNA isolation were performed as described in Costello et al. [6]; and PCR, sequencing, and quality filtering of reads were performed as described in Caporaso et al. [14]. Samples were not collected on days 422 through 437. To facilitate massively parallel sequencing (1967 samples), barcodes were reused across six lanes in a single Illumina GAIIx, with 374, 372, 364, 271, 265…	CCME	none	pyrosequencing	CCME	3/19/2009	L1	CGS-GL	Illumina	Five primers, two for PCR and three for sequencing, were developed for this analysis (Fig. 1). The PCR primers (F515/R806) were developed against the V4 region of the 16S rRNA, which we determined would yield optimal community clustering with reads of this length using a procedure similar to that of ref. 15. [For reference, this primer pair ampli?es the region 533?786 in the Escherichia coli stra…	sample_174	illumina_time_series
L3S7.274047	GCATATAGTCTC	noneGTGCCAGCMGCCGCGGTAA	CCME	1 swab	8/27/10	s_3_sequence	550	Sample collection and DNA isolation were performed as described in Costello et al. [6]; and PCR, sequencing, and quality filtering of reads were performed as described in Caporaso et al. [14]. Samples were not collected on days 422 through 437. To facilitate massively parallel sequencing (1967 samples), barcodes were reused across six lanes in a single Illumina GAIIx, with 374, 372, 364, 271, 265…	CCME	none	pyrosequencing	CCME	4/22/2009	L3	CGS-GL	Illumina	Five primers, two for PCR and three for sequencing, were developed for this analysis (Fig. 1). The PCR primers (F515/R806) were developed against the V4 region of the 16S rRNA, which we determined would yield optimal community clustering with reads of this length using a procedure similar to that of ref. 15. [For reference, this primer pair ampli?es the region 533?786 in the Escherichia coli stra…	sample_1079	illumina_time_series
L2S196.273424	ATGCACTGGCGA	noneGTGCCAGCMGCCGCGGTAA	CCME	1 swab	8/27/10	s_2_sequence	550	Sample collection and DNA isolation were performed as described in Costello et al. [6]; and PCR, sequencing, and quality filtering of reads were performed as described in Caporaso et al. [14]. Samples were not collected on days 422 through 437. To facilitate massively parallel sequencing (1967 samples), barcodes were reused across six lanes in a single Illumina GAIIx, with 374, 372, 364, 271, 265…	CCME	none	pyrosequencing	CCME	3/9/2009	L2	CGS-GL	Illumina	Five primers, two for PCR and three for sequencing, were developed for this analysis (Fig. 1). The PCR primers (F515/R806) were developed against the V4 region of the 16S rRNA, which we determined would yield optimal community clustering with reads of this length using a procedure similar to that of ref. 15. [For reference, this primer pair ampli?es the region 533?786 in the Escherichia coli stra…	sample_480	illumina_time_series
L2S134.275076	AGAGCAAGAGCA	noneGTGCCAGCMGCCGCGGTAA	CCME	1 swab	8/27/10	s_2_sequence	550	Sample collection and DNA isolation were performed as described in Costello et al. [6]; and PCR, sequencing, and quality filtering of reads were performed as described in Caporaso et al. [14]. Samples were not collected on days 422 through 437. To facilitate massively parallel sequencing (1967 samples), barcodes were reused across six lanes in a single Illumina GAIIx, with 374, 372, 364, 271, 265…	CCME	none	pyrosequencing	CCME	12/7/2008	L2	CGS-GL	Illumina	Five primers, two for PCR and three for sequencing, were developed for this analysis (Fig. 1). The PCR primers (F515/R806) were developed against the V4 region of the 16S rRNA, which we determined would yield optimal community clustering with reads of this length using a procedure similar to that of ref. 15. [For reference, this primer pair ampli?es the region 533?786 in the Escherichia coli stra…	sample_414	illumina_time_series
L3S290.274166	ATACTATTGCGC	noneGTGCCAGCMGCCGCGGTAA	CCME	1 swab	8/27/10	s_3_sequence	550	Sample collection and DNA isolation were performed as described in Costello et al. [6]; and PCR, sequencing, and quality filtering of reads were performed as described in Caporaso et al. [14]. Samples were not collected on days 422 through 437. To facilitate massively parallel sequencing (1967 samples), barcodes were reused across six lanes in a single Illumina GAIIx, with 374, 372, 364, 271, 265…	CCME	none	pyrosequencing	CCME	1/10/2009	L3	CGS-GL	Illumina	Five primers, two for PCR and three for sequencing, were developed for this analysis (Fig. 1). The PCR primers (F515/R806) were developed against the V4 region of the 16S rRNA, which we determined would yield optimal community clustering with reads of this length using a procedure similar to that of ref. 15. [For reference, this primer pair ampli?es the region 533?786 in the Escherichia coli stra…	sample_943	illumina_time_series
L5S182.273482	CAGACTCGCAGA	noneGTGCCAGCMGCCGCGGTAA	CCME	1 swab	8/27/10	s_5_sequence	550	Sample collection and DNA isolation were performed as described in Costello et al. [6]; and PCR, sequencing, and quality filtering of reads were performed as described in Caporaso et al. [14]. Samples were not collected on days 422 through 437. To facilitate massively parallel sequencing (1967 samples), barcodes were reused across six lanes in a single Illumina GAIIx, with 374, 372, 364, 271, 265…	CCME	none	pyrosequencing	CCME	2/25/2009	L5	CGS-GL	Illumina	Five primers, two for PCR and three for sequencing, were developed for this analysis (Fig. 1). The PCR primers (F515/R806) were developed against the V4 region of the 16S rRNA, which we determined would yield optimal community clustering with reads of this length using a procedure similar to that of ref. 15. [For reference, this primer pair ampli?es the region 533?786 in the Escherichia coli stra…	sample_1473	illumina_time_series
L3S164.273576	GTCTGGATAGCG	noneGTGCCAGCMGCCGCGGTAA	CCME	1 swab	8/27/10	s_3_sequence	550	Sample collection and DNA isolation were performed as described in Costello et al. [6]; and PCR, sequencing, and quality filtering of reads were performed as described in Caporaso et al. [14]. Samples were not collected on days 422 through 437. To facilitate massively parallel sequencing (1967 samples), barcodes were reused across six lanes in a single Illumina GAIIx, with 374, 372, 364, 271, 265…	CCME	none	pyrosequencing	CCME	10/6/2009	L3	CGS-GL	Illumina	Five primers, two for PCR and three for sequencing, were developed for this analysis (Fig. 1). The PCR primers (F515/R806) were developed against the V4 region of the 16S rRNA, which we determined would yield optimal community clustering with reads of this length using a procedure similar to that of ref. 15. [For reference, this primer pair ampli?es the region 533?786 in the Escherichia coli stra…	sample_812	illumina_time_series
L3S308.273771	ATGCCTGAGCAG	noneGTGCCAGCMGCCGCGGTAA	CCME	1 swab	8/27/10	s_3_sequence	550	Sample collection and DNA isolation were performed as described in Costello et al. [6]; and PCR, sequencing, and quality filtering of reads were performed as described in Caporaso et al. [14]. Samples were not collected on days 422 through 437. To facilitate massively parallel sequencing (1967 samples), barcodes were reused across six lanes in a single Illumina GAIIx, with 374, 372, 364, 271, 265…	CCME	none	pyrosequencing	CCME	2/12/2009	L3	CGS-GL	Illumina	Five primers, two for PCR and three for sequencing, were developed for this analysis (Fig. 1). The PCR primers (F515/R806) were developed against the V4 region of the 16S rRNA, which we determined would yield optimal community clustering with reads of this length using a procedure similar to that of ref. 15. [For reference, this primer pair ampli?es the region 533?786 in the Escherichia coli stra…	sample_963	illumina_time_series
L6S256.273788	AGTAGTATCCTC	noneGTGCCAGCMGCCGCGGTAA	CCME	1 swab	8/27/10	s_6_sequence	550	Sample collection and DNA isolation were performed as described in Costello et al. [6]; and PCR, sequencing, and quality filtering of reads were performed as described in Caporaso et al. [14]. Samples were not collected on days 422 through 437. To facilitate massively parallel sequencing (1967 samples), barcodes were reused across six lanes in a single Illumina GAIIx, with 374, 372, 364, 271, 265…	CCME	none	pyrosequencing	CCME	10/4/2009	L6	CGS-GL	Illumina	Five primers, two for PCR and three for sequencing, were developed for this analysis (Fig. 1). The PCR primers (F515/R806) were developed against the V4 region of the 16S rRNA, which we determined would yield optimal community clustering with reads of this length using a procedure similar to that of ref. 15. [For reference, this primer pair ampli?es the region 533?786 in the Escherichia coli stra…	sample_1817	illumina_time_series
L3S155.274831	GTCACGACTATT	noneGTGCCAGCMGCCGCGGTAA	CCME	1 swab	8/27/10	s_3_sequence	550	Sample collection and DNA isolation were performed as described in Costello et al. [6]; and PCR, sequencing, and quality filtering of reads were performed as described in Caporaso et al. [14]. Samples were not collected on days 422 through 437. To facilitate massively parallel sequencing (1967 samples), barcodes were reused across six lanes in a single Illumina GAIIx, with 374, 372, 364, 271, 265…	CCME	none	pyrosequencing	CCME	9/26/2009	L3	CGS-GL	Illumina	Five primers, two for PCR and three for sequencing, were developed for this analysis (Fig. 1). The PCR primers (F515/R806) were developed against the V4 region of the 16S rRNA, which we determined would yield optimal community clustering with reads of this length using a procedure similar to that of ref. 15. [For reference, this primer pair ampli?es the region 533?786 in the Escherichia coli stra…	sample_805	illumina_time_series
L2S368.273859	CTGTCTCTCCTA	noneGTGCCAGCMGCCGCGGTAA	CCME	1 swab	8/27/10	s_2_sequence	550	Sample collection and DNA isolation were performed as described in Costello et al. [6]; and PCR, sequencing, and quality filtering of reads were performed as described in Caporaso et al. [14]. Samples were not collected on days 422 through 437. To facilitate massively parallel sequencing (1967 samples), barcodes were reused across six lanes in a single Illumina GAIIx, with 374, 372, 364, 271, 265…	CCME	none	pyrosequencing	CCME	3/29/2009	L2	CGS-GL	Illumina	Five primers, two for PCR and three for sequencing, were developed for this analysis (Fig. 1). The PCR primers (F515/R806) were developed against the V4 region of the 16S rRNA, which we determined would yield optimal community clustering with reads of this length using a procedure similar to that of ref. 15. [For reference, this primer pair ampli?es the region 533?786 in the Escherichia coli stra…	sample_668	illumina_time_series
L6S324.274356	ATGGATACGCTC	noneGTGCCAGCMGCCGCGGTAA	CCME	1 swab	8/27/10	s_6_sequence	550	Sample collection and DNA isolation were performed as described in Costello et al. [6]; and PCR, sequencing, and quality filtering of reads were performed as described in Caporaso et al. [14]. Samples were not collected on days 422 through 437. To facilitate massively parallel sequencing (1967 samples), barcodes were reused across six lanes in a single Illumina GAIIx, with 374, 372, 364, 271, 265…	CCME	none	pyrosequencing	CCME	1/4/2010	L6	CGS-GL	Illumina	Five primers, two for PCR and three for sequencing, were developed for this analysis (Fig. 1). The PCR primers (F515/R806) were developed against the V4 region of the 16S rRNA, which we determined would yield optimal community clustering with reads of this length using a procedure similar to that of ref. 15. [For reference, this primer pair ampli?es the region 533?786 in the Escherichia coli stra…	sample_1891	illumina_time_series
L3S46.274636	GCAGCACGTTGA	noneGTGCCAGCMGCCGCGGTAA	CCME	1 swab	8/27/10	s_3_sequence	550	Sample collection and DNA isolation were performed as described in Costello et al. [6]; and PCR, sequencing, and quality filtering of reads were performed as described in Caporaso et al. [14]. Samples were not collected on days 422 through 437. To facilitate massively parallel sequencing (1967 samples), barcodes were reused across six lanes in a single Illumina GAIIx, with 374, 372, 364, 271, 265…	CCME	none	pyrosequencing	CCME	6/3/2009	L3	CGS-GL	Illumina	Five primers, two for PCR and three for sequencing, were developed for this analysis (Fig. 1). The PCR primers (F515/R806) were developed against the V4 region of the 16S rRNA, which we determined would yield optimal community clustering with reads of this length using a procedure similar to that of ref. 15. [For reference, this primer pair ampli?es the region 533?786 in the Escherichia coli stra…	sample_1054	illumina_time_series
L1S239.274267	CTCGATTAGATC	noneGTGCCAGCMGCCGCGGTAA	CCME	1 swab	8/27/10	s_1_sequence	550	Sample collection and DNA isolation were performed as described in Costello et al. [6]; and PCR, sequencing, and quality filtering of reads were performed as described in Caporaso et al. [14]. Samples were not collected on days 422 through 437. To facilitate massively parallel sequencing (1967 samples), barcodes were reused across six lanes in a single Illumina GAIIx, with 374, 372, 364, 271, 265…	CCME	none	pyrosequencing	CCME	2/26/2009	L1	CGS-GL	Illumina	Five primers, two for PCR and three for sequencing, were developed for this analysis (Fig. 1). The PCR primers (F515/R806) were developed against the V4 region of the 16S rRNA, which we determined would yield optimal community clustering with reads of this length using a procedure similar to that of ref. 15. [For reference, this primer pair ampli?es the region 533?786 in the Escherichia coli stra…	sample_152	illumina_time_series
L2S191.274169	AGCTCTCAGAGG	noneGTGCCAGCMGCCGCGGTAA	CCME	1 swab	8/27/10	s_2_sequence	550	Sample collection and DNA isolation were performed as described in Costello et al. [6]; and PCR, sequencing, and quality filtering of reads were performed as described in Caporaso et al. [14]. Samples were not collected on days 422 through 437. To facilitate massively parallel sequencing (1967 samples), barcodes were reused across six lanes in a single Illumina GAIIx, with 374, 372, 364, 271, 265…	CCME	none	pyrosequencing	CCME	3/5/2009	L2	CGS-GL	Illumina	Five primers, two for PCR and three for sequencing, were developed for this analysis (Fig. 1). The PCR primers (F515/R806) were developed against the V4 region of the 16S rRNA, which we determined would yield optimal community clustering with reads of this length using a procedure similar to that of ref. 15. [For reference, this primer pair ampli?es the region 533?786 in the Escherichia coli stra…	sample_476	illumina_time_series
L3S170.275172	GTAGCAACGTCT	noneGTGCCAGCMGCCGCGGTAA	CCME	1 swab	8/27/10	s_3_sequence	550	Sample collection and DNA isolation were performed as described in Costello et al. [6]; and PCR, sequencing, and quality filtering of reads were performed as described in Caporaso et al. [14]. Samples were not collected on days 422 through 437. To facilitate massively parallel sequencing (1967 samples), barcodes were reused across six lanes in a single Illumina GAIIx, with 374, 372, 364, 271, 265…	CCME	none	pyrosequencing	CCME	10/12/2009	L3	CGS-GL	Illumina	Five primers, two for PCR and three for sequencing, were developed for this analysis (Fig. 1). The PCR primers (F515/R806) were developed against the V4 region of the 16S rRNA, which we determined would yield optimal community clustering with reads of this length using a procedure similar to that of ref. 15. [For reference, this primer pair ampli?es the region 533?786 in the Escherichia coli stra…	sample_817	illumina_time_series
L1S108.274826	ATGCAGCTCAGT	noneGTGCCAGCMGCCGCGGTAA	CCME	1 swab	8/27/10	s_1_sequence	550	Sample collection and DNA isolation were performed as described in Costello et al. [6]; and PCR, sequencing, and quality filtering of reads were performed as described in Caporaso et al. [14]. Samples were not collected on days 422 through 437. To facilitate massively parallel sequencing (1967 samples), barcodes were reused across six lanes in a single Illumina GAIIx, with 374, 372, 364, 271, 265…	CCME	none	pyrosequencing	CCME	3/20/2009	L1	CGS-GL	Illumina	Five primers, two for PCR and three for sequencing, were developed for this analysis (Fig. 1). The PCR primers (F515/R806) were developed against the V4 region of the 16S rRNA, which we determined would yield optimal community clustering with reads of this length using a procedure similar to that of ref. 15. [For reference, this primer pair ampli?es the region 533?786 in the Escherichia coli stra…	sample_11	illumina_time_series
L3S370.274487	ATCCTCAGTAGT	noneGTGCCAGCMGCCGCGGTAA	CCME	1 swab	8/27/10	s_3_sequence	550	Sample collection and DNA isolation were performed as described in Costello et al. [6]; and PCR, sequencing, and quality filtering of reads were performed as described in Caporaso et al. [14]. Samples were not collected on days 422 through 437. To facilitate massively parallel sequencing (1967 samples), barcodes were reused across six lanes in a single Illumina GAIIx, with 374, 372, 364, 271, 265…	CCME	none	pyrosequencing	CCME	4/24/2009	L3	CGS-GL	Illumina	Five primers, two for PCR and three for sequencing, were developed for this analysis (Fig. 1). The PCR primers (F515/R806) were developed against the V4 region of the 16S rRNA, which we determined would yield optimal community clustering with reads of this length using a procedure similar to that of ref. 15. [For reference, this primer pair ampli?es the region 533?786 in the Escherichia coli stra…	sample_1032	illumina_time_series
L3S143.273485	TACTGCGACAGT	noneGTGCCAGCMGCCGCGGTAA	CCME	1 swab	8/27/10	s_3_sequence	550	Sample collection and DNA isolation were performed as described in Costello et al. [6]; and PCR, sequencing, and quality filtering of reads were performed as described in Caporaso et al. [14]. Samples were not collected on days 422 through 437. To facilitate massively parallel sequencing (1967 samples), barcodes were reused across six lanes in a single Illumina GAIIx, with 374, 372, 364, 271, 265…	CCME	none	pyrosequencing	CCME	9/14/2009	L3	CGS-GL	Illumina	Five primers, two for PCR and three for sequencing, were developed for this analysis (Fig. 1). The PCR primers (F515/R806) were developed against the V4 region of the 16S rRNA, which we determined would yield optimal community clustering with reads of this length using a procedure similar to that of ref. 15. [For reference, this primer pair ampli?es the region 533?786 in the Escherichia coli stra…	sample_795	illumina_time_series
L2S362.273633	CGAGTTGTAGCG	noneGTGCCAGCMGCCGCGGTAA	CCME	1 swab	8/27/10	s_2_sequence	550	Sample collection and DNA isolation were performed as described in Costello et al. [6]; and PCR, sequencing, and quality filtering of reads were performed as described in Caporaso et al. [14]. Samples were not collected on days 422 through 437. To facilitate massively parallel sequencing (1967 samples), barcodes were reused across six lanes in a single Illumina GAIIx, with 374, 372, 364, 271, 265…	CCME	none	pyrosequencing	CCME	3/22/2009	L2	CGS-GL	Illumina	Five primers, two for PCR and three for sequencing, were developed for this analysis (Fig. 1). The PCR primers (F515/R806) were developed against the V4 region of the 16S rRNA, which we determined would yield optimal community clustering with reads of this length using a procedure similar to that of ref. 15. [For reference, this primer pair ampli?es the region 533?786 in the Escherichia coli stra…	sample_662	illumina_time_series
L4S97.273347	CTGTTCGTAGAG	noneGTGCCAGCMGCCGCGGTAA	CCME	1 swab	8/27/10	s_4_sequence	550	Sample collection and DNA isolation were performed as described in Costello et al. [6]; and PCR, sequencing, and quality filtering of reads were performed as described in Caporaso et al. [14]. Samples were not collected on days 422 through 437. To facilitate massively parallel sequencing (1967 samples), barcodes were reused across six lanes in a single Illumina GAIIx, with 374, 372, 364, 271, 265…	CCME	none	pyrosequencing	CCME	3/1/2009	L4	CGS-GL	Illumina	Five primers, two for PCR and three for sequencing, were developed for this analysis (Fig. 1). The PCR primers (F515/R806) were developed against the V4 region of the 16S rRNA, which we determined would yield optimal community clustering with reads of this length using a procedure similar to that of ref. 15. [For reference, this primer pair ampli?es the region 533?786 in the Escherichia coli stra…	sample_1380	illumina_time_series
L3S361.273656	ATACACGTGGCG	noneGTGCCAGCMGCCGCGGTAA	CCME	1 swab	8/27/10	s_3_sequence	550	Sample collection and DNA isolation were performed as described in Costello et al. [6]; and PCR, sequencing, and quality filtering of reads were performed as described in Caporaso et al. [14]. Samples were not collected on days 422 through 437. To facilitate massively parallel sequencing (1967 samples), barcodes were reused across six lanes in a single Illumina GAIIx, with 374, 372, 364, 271, 265…	CCME	none	pyrosequencing	CCME	4/15/2009	L3	CGS-GL	Illumina	Five primers, two for PCR and three for sequencing, were developed for this analysis (Fig. 1). The PCR primers (F515/R806) were developed against the V4 region of the 16S rRNA, which we determined would yield optimal community clustering with reads of this length using a procedure similar to that of ref. 15. [For reference, this primer pair ampli?es the region 533?786 in the Escherichia coli stra…	sample_1022	illumina_time_series
L6S281.273980	ACACTAGATCCG	noneGTGCCAGCMGCCGCGGTAA	CCME	1 swab	8/27/10	s_6_sequence	550	Sample collection and DNA isolation were performed as described in Costello et al. [6]; and PCR, sequencing, and quality filtering of reads were performed as described in Caporaso et al. [14]. Samples were not collected on days 422 through 437. To facilitate massively parallel sequencing (1967 samples), barcodes were reused across six lanes in a single Illumina GAIIx, with 374, 372, 364, 271, 265…	CCME	none	pyrosequencing	CCME	10/30/2009	L6	CGS-GL	Illumina	Five primers, two for PCR and three for sequencing, were developed for this analysis (Fig. 1). The PCR primers (F515/R806) were developed against the V4 region of the 16S rRNA, which we determined would yield optimal community clustering with reads of this length using a procedure similar to that of ref. 15. [For reference, this primer pair ampli?es the region 533?786 in the Escherichia coli stra…	sample_1845	illumina_time_series
L1S353.275012	GAAGTCTCGCAT	noneGTGCCAGCMGCCGCGGTAA	CCME	1 swab	8/27/10	s_1_sequence	550	Sample collection and DNA isolation were performed as described in Costello et al. [6]; and PCR, sequencing, and quality filtering of reads were performed as described in Caporaso et al. [14]. Samples were not collected on days 422 through 437. To facilitate massively parallel sequencing (1967 samples), barcodes were reused across six lanes in a single Illumina GAIIx, with 374, 372, 364, 271, 265…	CCME	none	pyrosequencing	CCME	7/3/2009	L1	CGS-GL	Illumina	Five primers, two for PCR and three for sequencing, were developed for this analysis (Fig. 1). The PCR primers (F515/R806) were developed against the V4 region of the 16S rRNA, which we determined would yield optimal community clustering with reads of this length using a procedure similar to that of ref. 15. [For reference, this primer pair ampli?es the region 533?786 in the Escherichia coli stra…	sample_277	illumina_time_series
L5S31.273206	AGCATATGAGAG	noneGTGCCAGCMGCCGCGGTAA	CCME	1 swab	8/27/10	s_5_sequence	550	Sample collection and DNA isolation were performed as described in Costello et al. [6]; and PCR, sequencing, and quality filtering of reads were performed as described in Caporaso et al. [14]. Samples were not collected on days 422 through 437. To facilitate massively parallel sequencing (1967 samples), barcodes were reused across six lanes in a single Illumina GAIIx, with 374, 372, 364, 271, 265…	CCME	none	pyrosequencing	CCME	10/24/2009	L5	CGS-GL	Illumina	Five primers, two for PCR and three for sequencing, were developed for this analysis (Fig. 1). The PCR primers (F515/R806) were developed against the V4 region of the 16S rRNA, which we determined would yield optimal community clustering with reads of this length using a procedure similar to that of ref. 15. [For reference, this primer pair ampli?es the region 533?786 in the Escherichia coli stra…	sample_1590	illumina_time_series
L1S232.273216	CTGCTGCGAAGA	noneGTGCCAGCMGCCGCGGTAA	CCME	1 swab	8/27/10	s_1_sequence	550	Sample collection and DNA isolation were performed as described in Costello et al. [6]; and PCR, sequencing, and quality filtering of reads were performed as described in Caporaso et al. [14]. Samples were not collected on days 422 through 437. To facilitate massively parallel sequencing (1967 samples), barcodes were reused across six lanes in a single Illumina GAIIx, with 374, 372, 364, 271, 265…	CCME	none	pyrosequencing	CCME	2/19/2009	L1	CGS-GL	Illumina	Five primers, two for PCR and three for sequencing, were developed for this analysis (Fig. 1). The PCR primers (F515/R806) were developed against the V4 region of the 16S rRNA, which we determined would yield optimal community clustering with reads of this length using a procedure similar to that of ref. 15. [For reference, this primer pair ampli?es the region 533?786 in the Escherichia coli stra…	sample_145	illumina_time_series
L1S64.274666	AGTAGTATCCTC	noneGTGCCAGCMGCCGCGGTAA	CCME	1 swab	8/27/10	s_1_sequence	550	Sample collection and DNA isolation were performed as described in Costello et al. [6]; and PCR, sequencing, and quality filtering of reads were performed as described in Caporaso et al. [14]. Samples were not collected on days 422 through 437. To facilitate massively parallel sequencing (1967 samples), barcodes were reused across six lanes in a single Illumina GAIIx, with 374, 372, 364, 271, 265…	CCME	none	pyrosequencing	CCME	1/29/2009	L1	CGS-GL	Illumina	Five primers, two for PCR and three for sequencing, were developed for this analysis (Fig. 1). The PCR primers (F515/R806) were developed against the V4 region of the 16S rRNA, which we determined would yield optimal community clustering with reads of this length using a procedure similar to that of ref. 15. [For reference, this primer pair ampli?es the region 533?786 in the Escherichia coli stra…	sample_337	illumina_time_series
L6S60.274051	GAGTGGTAGAGA	noneGTGCCAGCMGCCGCGGTAA	CCME	1 swab	8/27/10	s_6_sequence	550	Sample collection and DNA isolation were performed as described in Costello et al. [6]; and PCR, sequencing, and quality filtering of reads were performed as described in Caporaso et al. [14]. Samples were not collected on days 422 through 437. To facilitate massively parallel sequencing (1967 samples), barcodes were reused across six lanes in a single Illumina GAIIx, with 374, 372, 364, 271, 265…	CCME	none	pyrosequencing	CCME	3/9/2009	L6	CGS-GL	Illumina	Five primers, two for PCR and three for sequencing, were developed for this analysis (Fig. 1). The PCR primers (F515/R806) were developed against the V4 region of the 16S rRNA, which we determined would yield optimal community clustering with reads of this length using a procedure similar to that of ref. 15. [For reference, this primer pair ampli?es the region 533?786 in the Escherichia coli stra…	sample_1928	illumina_time_series
L3S135.273792	TACTACATGGTC	noneGTGCCAGCMGCCGCGGTAA	CCME	1 swab	8/27/10	s_3_sequence	550	Sample collection and DNA isolation were performed as described in Costello et al. [6]; and PCR, sequencing, and quality filtering of reads were performed as described in Caporaso et al. [14]. Samples were not collected on days 422 through 437. To facilitate massively parallel sequencing (1967 samples), barcodes were reused across six lanes in a single Illumina GAIIx, with 374, 372, 364, 271, 265…	CCME	none	pyrosequencing	CCME	9/6/2009	L3	CGS-GL	Illumina	Five primers, two for PCR and three for sequencing, were developed for this analysis (Fig. 1). The PCR primers (F515/R806) were developed against the V4 region of the 16S rRNA, which we determined would yield optimal community clustering with reads of this length using a procedure similar to that of ref. 15. [For reference, this primer pair ampli?es the region 533?786 in the Escherichia coli stra…	sample_787	illumina_time_series
L5S147.274548	ATCTGGTGCTAT	noneGTGCCAGCMGCCGCGGTAA	CCME	1 swab	8/27/10	s_5_sequence	550	Sample collection and DNA isolation were performed as described in Costello et al. [6]; and PCR, sequencing, and quality filtering of reads were performed as described in Caporaso et al. [14]. Samples were not collected on days 422 through 437. To facilitate massively parallel sequencing (1967 samples), barcodes were reused across six lanes in a single Illumina GAIIx, with 374, 372, 364, 271, 265…	CCME	none	pyrosequencing	CCME	12/21/2008	L5	CGS-GL	Illumina	Five primers, two for PCR and three for sequencing, were developed for this analysis (Fig. 1). The PCR primers (F515/R806) were developed against the V4 region of the 16S rRNA, which we determined would yield optimal community clustering with reads of this length using a procedure similar to that of ref. 15. [For reference, this primer pair ampli?es the region 533?786 in the Escherichia coli stra…	sample_1434	illumina_time_series
L1S244.274295	CGTATCTGCGAA	noneGTGCCAGCMGCCGCGGTAA	CCME	1 swab	8/27/10	s_1_sequence	550	Sample collection and DNA isolation were performed as described in Costello et al. [6]; and PCR, sequencing, and quality filtering of reads were performed as described in Caporaso et al. [14]. Samples were not collected on days 422 through 437. To facilitate massively parallel sequencing (1967 samples), barcodes were reused across six lanes in a single Illumina GAIIx, with 374, 372, 364, 271, 265…	CCME	none	pyrosequencing	CCME	3/3/2009	L1	CGS-GL	Illumina	Five primers, two for PCR and three for sequencing, were developed for this analysis (Fig. 1). The PCR primers (F515/R806) were developed against the V4 region of the 16S rRNA, which we determined would yield optimal community clustering with reads of this length using a procedure similar to that of ref. 15. [For reference, this primer pair ampli?es the region 533?786 in the Escherichia coli stra…	sample_158	illumina_time_series
L2S320.274818	CTGCAGTACTTA	noneGTGCCAGCMGCCGCGGTAA	CCME	1 swab	8/27/10	s_2_sequence	550	Sample collection and DNA isolation were performed as described in Costello et al. [6]; and PCR, sequencing, and quality filtering of reads were performed as described in Caporaso et al. [14]. Samples were not collected on days 422 through 437. To facilitate massively parallel sequencing (1967 samples), barcodes were reused across six lanes in a single Illumina GAIIx, with 374, 372, 364, 271, 265…	CCME	none	pyrosequencing	CCME	1/31/2009	L2	CGS-GL	Illumina	Five primers, two for PCR and three for sequencing, were developed for this analysis (Fig. 1). The PCR primers (F515/R806) were developed against the V4 region of the 16S rRNA, which we determined would yield optimal community clustering with reads of this length using a procedure similar to that of ref. 15. [For reference, this primer pair ampli?es the region 533?786 in the Escherichia coli stra…	sample_616	illumina_time_series
L6S251.274082	ACGATGCGACCA	noneGTGCCAGCMGCCGCGGTAA	CCME	1 swab	8/27/10	s_6_sequence	550	Sample collection and DNA isolation were performed as described in Costello et al. [6]; and PCR, sequencing, and quality filtering of reads were performed as described in Caporaso et al. [14]. Samples were not collected on days 422 through 437. To facilitate massively parallel sequencing (1967 samples), barcodes were reused across six lanes in a single Illumina GAIIx, with 374, 372, 364, 271, 265…	CCME	none	pyrosequencing	CCME	9/29/2009	L6	CGS-GL	Illumina	Five primers, two for PCR and three for sequencing, were developed for this analysis (Fig. 1). The PCR primers (F515/R806) were developed against the V4 region of the 16S rRNA, which we determined would yield optimal community clustering with reads of this length using a procedure similar to that of ref. 15. [For reference, this primer pair ampli?es the region 533?786 in the Escherichia coli stra…	sample_1812	illumina_time_series
L5S211.273536	CGATGTCGTCAA	noneGTGCCAGCMGCCGCGGTAA	CCME	1 swab	8/27/10	s_5_sequence	550	Sample collection and DNA isolation were performed as described in Costello et al. [6]; and PCR, sequencing, and quality filtering of reads were performed as described in Caporaso et al. [14]. Samples were not collected on days 422 through 437. To facilitate massively parallel sequencing (1967 samples), barcodes were reused across six lanes in a single Illumina GAIIx, with 374, 372, 364, 271, 265…	CCME	none	pyrosequencing	CCME	3/27/2009	L5	CGS-GL	Illumina	Five primers, two for PCR and three for sequencing, were developed for this analysis (Fig. 1). The PCR primers (F515/R806) were developed against the V4 region of the 16S rRNA, which we determined would yield optimal community clustering with reads of this length using a procedure similar to that of ref. 15. [For reference, this primer pair ampli?es the region 533?786 in the Escherichia coli stra…	sample_1505	illumina_time_series
L2S248.274500	CATCAGCGTGTA	noneGTGCCAGCMGCCGCGGTAA	CCME	1 swab	8/27/10	s_2_sequence	550	Sample collection and DNA isolation were performed as described in Costello et al. [6]; and PCR, sequencing, and quality filtering of reads were performed as described in Caporaso et al. [14]. Samples were not collected on days 422 through 437. To facilitate massively parallel sequencing (1967 samples), barcodes were reused across six lanes in a single Illumina GAIIx, with 374, 372, 364, 271, 265…	CCME	none	pyrosequencing	CCME	11/5/2008	L2	CGS-GL	Illumina	Five primers, two for PCR and three for sequencing, were developed for this analysis (Fig. 1). The PCR primers (F515/R806) were developed against the V4 region of the 16S rRNA, which we determined would yield optimal community clustering with reads of this length using a procedure similar to that of ref. 15. [For reference, this primer pair ampli?es the region 533?786 in the Escherichia coli stra…	sample_538	illumina_time_series
L4S1.273228	CATGGCTACACA	noneGTGCCAGCMGCCGCGGTAA	CCME	1 swab	8/27/10	s_4_sequence	550	Sample collection and DNA isolation were performed as described in Costello et al. [6]; and PCR, sequencing, and quality filtering of reads were performed as described in Caporaso et al. [14]. Samples were not collected on days 422 through 437. To facilitate massively parallel sequencing (1967 samples), barcodes were reused across six lanes in a single Illumina GAIIx, with 374, 372, 364, 271, 265…	CCME	none	pyrosequencing	CCME	11/3/2008	L4	CGS-GL	Illumina	Five primers, two for PCR and three for sequencing, were developed for this analysis (Fig. 1). The PCR primers (F515/R806) were developed against the V4 region of the 16S rRNA, which we determined would yield optimal community clustering with reads of this length using a procedure similar to that of ref. 15. [For reference, this primer pair ampli?es the region 533?786 in the Escherichia coli stra…	sample_1111	illumina_time_series
L1S170.274450	ATCCGATCACAG	noneGTGCCAGCMGCCGCGGTAA	CCME	1 swab	8/27/10	s_1_sequence	550	Sample collection and DNA isolation were performed as described in Costello et al. [6]; and PCR, sequencing, and quality filtering of reads were performed as described in Caporaso et al. [14]. Samples were not collected on days 422 through 437. To facilitate massively parallel sequencing (1967 samples), barcodes were reused across six lanes in a single Illumina GAIIx, with 374, 372, 364, 271, 265…	CCME	none	pyrosequencing	CCME	12/5/2008	L1	CGS-GL	Illumina	Five primers, two for PCR and three for sequencing, were developed for this analysis (Fig. 1). The PCR primers (F515/R806) were developed against the V4 region of the 16S rRNA, which we determined would yield optimal community clustering with reads of this length using a procedure similar to that of ref. 15. [For reference, this primer pair ampli?es the region 533?786 in the Escherichia coli stra…	sample_80	illumina_time_series
L1S210.274468	CGACAGCTGACA	noneGTGCCAGCMGCCGCGGTAA	CCME	1 swab	8/27/10	s_1_sequence	550	Sample collection and DNA isolation were performed as described in Costello et al. [6]; and PCR, sequencing, and quality filtering of reads were performed as described in Caporaso et al. [14]. Samples were not collected on days 422 through 437. To facilitate massively parallel sequencing (1967 samples), barcodes were reused across six lanes in a single Illumina GAIIx, with 374, 372, 364, 271, 265…	CCME	none	pyrosequencing	CCME	1/22/2009	L1	CGS-GL	Illumina	Five primers, two for PCR and three for sequencing, were developed for this analysis (Fig. 1). The PCR primers (F515/R806) were developed against the V4 region of the 16S rRNA, which we determined would yield optimal community clustering with reads of this length using a procedure similar to that of ref. 15. [For reference, this primer pair ampli?es the region 533?786 in the Escherichia coli stra…	sample_124	illumina_time_series
L6S120.274168	TAGCATCGTGGT	noneGTGCCAGCMGCCGCGGTAA	CCME	1 swab	8/27/10	s_6_sequence	550	Sample collection and DNA isolation were performed as described in Costello et al. [6]; and PCR, sequencing, and quality filtering of reads were performed as described in Caporaso et al. [14]. Samples were not collected on days 422 through 437. To facilitate massively parallel sequencing (1967 samples), barcodes were reused across six lanes in a single Illumina GAIIx, with 374, 372, 364, 271, 265…	CCME	none	pyrosequencing	CCME	5/11/2009	L6	CGS-GL	Illumina	Five primers, two for PCR and three for sequencing, were developed for this analysis (Fig. 1). The PCR primers (F515/R806) were developed against the V4 region of the 16S rRNA, which we determined would yield optimal community clustering with reads of this length using a procedure similar to that of ref. 15. [For reference, this primer pair ampli?es the region 533?786 in the Escherichia coli stra…	sample_1669	illumina_time_series
L1S185.273473	ATACGTCTTCGA	noneGTGCCAGCMGCCGCGGTAA	CCME	1 swab	8/27/10	s_1_sequence	550	Sample collection and DNA isolation were performed as described in Costello et al. [6]; and PCR, sequencing, and quality filtering of reads were performed as described in Caporaso et al. [14]. Samples were not collected on days 422 through 437. To facilitate massively parallel sequencing (1967 samples), barcodes were reused across six lanes in a single Illumina GAIIx, with 374, 372, 364, 271, 265…	CCME	none	pyrosequencing	CCME	12/22/2008	L1	CGS-GL	Illumina	Five primers, two for PCR and three for sequencing, were developed for this analysis (Fig. 1). The PCR primers (F515/R806) were developed against the V4 region of the 16S rRNA, which we determined would yield optimal community clustering with reads of this length using a procedure similar to that of ref. 15. [For reference, this primer pair ampli?es the region 533?786 in the Escherichia coli stra…	sample_96	illumina_time_series
L2S238.273484	CACTCAACAGAC	noneGTGCCAGCMGCCGCGGTAA	CCME	1 swab	8/27/10	s_2_sequence	550	Sample collection and DNA isolation were performed as described in Costello et al. [6]; and PCR, sequencing, and quality filtering of reads were performed as described in Caporaso et al. [14]. Samples were not collected on days 422 through 437. To facilitate massively parallel sequencing (1967 samples), barcodes were reused across six lanes in a single Illumina GAIIx, with 374, 372, 364, 271, 265…	CCME	none	pyrosequencing	CCME	10/26/2008	L2	CGS-GL	Illumina	Five primers, two for PCR and three for sequencing, were developed for this analysis (Fig. 1). The PCR primers (F515/R806) were developed against the V4 region of the 16S rRNA, which we determined would yield optimal community clustering with reads of this length using a procedure similar to that of ref. 15. [For reference, this primer pair ampli?es the region 533?786 in the Escherichia coli stra…	sample_527	illumina_time_series
L1S14.273420	AGACGTGCACTG	noneGTGCCAGCMGCCGCGGTAA	CCME	1 swab	8/27/10	s_1_sequence	550	Sample collection and DNA isolation were performed as described in Costello et al. [6]; and PCR, sequencing, and quality filtering of reads were performed as described in Caporaso et al. [14]. Samples were not collected on days 422 through 437. To facilitate massively parallel sequencing (1967 samples), barcodes were reused across six lanes in a single Illumina GAIIx, with 374, 372, 364, 271, 265…	CCME	none	pyrosequencing	CCME	11/3/2008	L1	CGS-GL	Illumina	Five primers, two for PCR and three for sequencing, were developed for this analysis (Fig. 1). The PCR primers (F515/R806) were developed against the V4 region of the 16S rRNA, which we determined would yield optimal community clustering with reads of this length using a procedure similar to that of ref. 15. [For reference, this primer pair ampli?es the region 533?786 in the Escherichia coli stra…	sample_46	illumina_time_series
L1S22.273337	AGACTGCGTACT	noneGTGCCAGCMGCCGCGGTAA	CCME	1 swab	8/27/10	s_1_sequence	550	Sample collection and DNA isolation were performed as described in Costello et al. [6]; and PCR, sequencing, and quality filtering of reads were performed as described in Caporaso et al. [14]. Samples were not collected on days 422 through 437. To facilitate massively parallel sequencing (1967 samples), barcodes were reused across six lanes in a single Illumina GAIIx, with 374, 372, 364, 271, 265…	CCME	none	pyrosequencing	CCME	11/11/2008	L1	CGS-GL	Illumina	Five primers, two for PCR and three for sequencing, were developed for this analysis (Fig. 1). The PCR primers (F515/R806) were developed against the V4 region of the 16S rRNA, which we determined would yield optimal community clustering with reads of this length using a procedure similar to that of ref. 15. [For reference, this primer pair ampli?es the region 533?786 in the Escherichia coli stra…	sample_133	illumina_time_series
L4S285.274217	GTTCGCGTATAG	noneGTGCCAGCMGCCGCGGTAA	CCME	1 swab	8/27/10	s_4_sequence	550	Sample collection and DNA isolation were performed as described in Costello et al. [6]; and PCR, sequencing, and quality filtering of reads were performed as described in Caporaso et al. [14]. Samples were not collected on days 422 through 437. To facilitate massively parallel sequencing (1967 samples), barcodes were reused across six lanes in a single Illumina GAIIx, with 374, 372, 364, 271, 265…	CCME	none	pyrosequencing	CCME	9/19/2009	L4	CGS-GL	Illumina	Five primers, two for PCR and three for sequencing, were developed for this analysis (Fig. 1). The PCR primers (F515/R806) were developed against the V4 region of the 16S rRNA, which we determined would yield optimal community clustering with reads of this length using a procedure similar to that of ref. 15. [For reference, this primer pair ampli?es the region 533?786 in the Escherichia coli stra…	sample_1303	illumina_time_series
L5S65.273339	ACACATGTCTAC	noneGTGCCAGCMGCCGCGGTAA	CCME	1 swab	8/27/10	s_5_sequence	550	Sample collection and DNA isolation were performed as described in Costello et al. [6]; and PCR, sequencing, and quality filtering of reads were performed as described in Caporaso et al. [14]. Samples were not collected on days 422 through 437. To facilitate massively parallel sequencing (1967 samples), barcodes were reused across six lanes in a single Illumina GAIIx, with 374, 372, 364, 271, 265…	CCME	none	pyrosequencing	CCME	11/28/2009	L5	CGS-GL	Illumina	Five primers, two for PCR and three for sequencing, were developed for this analysis (Fig. 1). The PCR primers (F515/R806) were developed against the V4 region of the 16S rRNA, which we determined would yield optimal community clustering with reads of this length using a procedure similar to that of ref. 15. [For reference, this primer pair ampli?es the region 533?786 in the Escherichia coli stra…	sample_1626	illumina_time_series
L4S31.274252	CTCCTACTGTCT	noneGTGCCAGCMGCCGCGGTAA	CCME	1 swab	8/27/10	s_4_sequence	550	Sample collection and DNA isolation were performed as described in Costello et al. [6]; and PCR, sequencing, and quality filtering of reads were performed as described in Caporaso et al. [14]. Samples were not collected on days 422 through 437. To facilitate massively parallel sequencing (1967 samples), barcodes were reused across six lanes in a single Illumina GAIIx, with 374, 372, 364, 271, 265…	CCME	none	pyrosequencing	CCME	12/11/2008	L4	CGS-GL	Illumina	Five primers, two for PCR and three for sequencing, were developed for this analysis (Fig. 1). The PCR primers (F515/R806) were developed against the V4 region of the 16S rRNA, which we determined would yield optimal community clustering with reads of this length using a procedure similar to that of ref. 15. [For reference, this primer pair ampli?es the region 533?786 in the Escherichia coli stra…	sample_1309	illumina_time_series
L1S51.274027	ACGAGTGCTATC	noneGTGCCAGCMGCCGCGGTAA	CCME	1 swab	8/27/10	s_1_sequence	550	Sample collection and DNA isolation were performed as described in Costello et al. [6]; and PCR, sequencing, and quality filtering of reads were performed as described in Caporaso et al. [14]. Samples were not collected on days 422 through 437. To facilitate massively parallel sequencing (1967 samples), barcodes were reused across six lanes in a single Illumina GAIIx, with 374, 372, 364, 271, 265…	CCME	none	pyrosequencing	CCME	1/10/2009	L1	CGS-GL	Illumina	Five primers, two for PCR and three for sequencing, were developed for this analysis (Fig. 1). The PCR primers (F515/R806) were developed against the V4 region of the 16S rRNA, which we determined would yield optimal community clustering with reads of this length using a procedure similar to that of ref. 15. [For reference, this primer pair ampli?es the region 533?786 in the Escherichia coli stra…	sample_323	illumina_time_series
L5S210.274867	CGACAGCTGACA	noneGTGCCAGCMGCCGCGGTAA	CCME	1 swab	8/27/10	s_5_sequence	550	Sample collection and DNA isolation were performed as described in Costello et al. [6]; and PCR, sequencing, and quality filtering of reads were performed as described in Caporaso et al. [14]. Samples were not collected on days 422 through 437. To facilitate massively parallel sequencing (1967 samples), barcodes were reused across six lanes in a single Illumina GAIIx, with 374, 372, 364, 271, 265…	CCME	none	pyrosequencing	CCME	3/25/2009	L5	CGS-GL	Illumina	Five primers, two for PCR and three for sequencing, were developed for this analysis (Fig. 1). The PCR primers (F515/R806) were developed against the V4 region of the 16S rRNA, which we determined would yield optimal community clustering with reads of this length using a procedure similar to that of ref. 15. [For reference, this primer pair ampli?es the region 533?786 in the Escherichia coli stra…	sample_1504	illumina_time_series
L3S204.274452	ACGGATCGTCAG	noneGTGCCAGCMGCCGCGGTAA	CCME	1 swab	8/27/10	s_3_sequence	550	Sample collection and DNA isolation were performed as described in Costello et al. [6]; and PCR, sequencing, and quality filtering of reads were performed as described in Caporaso et al. [14]. Samples were not collected on days 422 through 437. To facilitate massively parallel sequencing (1967 samples), barcodes were reused across six lanes in a single Illumina GAIIx, with 374, 372, 364, 271, 265…	CCME	none	pyrosequencing	CCME	11/16/2009	L3	CGS-GL	Illumina	Five primers, two for PCR and three for sequencing, were developed for this analysis (Fig. 1). The PCR primers (F515/R806) were developed against the V4 region of the 16S rRNA, which we determined would yield optimal community clustering with reads of this length using a procedure similar to that of ref. 15. [For reference, this primer pair ampli?es the region 533?786 in the Escherichia coli stra…	sample_850	illumina_time_series
L2S339.274279	CGCAGCGGTATA	noneGTGCCAGCMGCCGCGGTAA	CCME	1 swab	8/27/10	s_2_sequence	550	Sample collection and DNA isolation were performed as described in Costello et al. [6]; and PCR, sequencing, and quality filtering of reads were performed as described in Caporaso et al. [14]. Samples were not collected on days 422 through 437. To facilitate massively parallel sequencing (1967 samples), barcodes were reused across six lanes in a single Illumina GAIIx, with 374, 372, 364, 271, 265…	CCME	none	pyrosequencing	CCME	2/26/2009	L2	CGS-GL	Illumina	Five primers, two for PCR and three for sequencing, were developed for this analysis (Fig. 1). The PCR primers (F515/R806) were developed against the V4 region of the 16S rRNA, which we determined would yield optimal community clustering with reads of this length using a procedure similar to that of ref. 15. [For reference, this primer pair ampli?es the region 533?786 in the Escherichia coli stra…	sample_636	illumina_time_series
L1S73.274502	ACACGAGCCACA	noneGTGCCAGCMGCCGCGGTAA	CCME	1 swab	8/27/10	s_1_sequence	550	Sample collection and DNA isolation were performed as described in Costello et al. [6]; and PCR, sequencing, and quality filtering of reads were performed as described in Caporaso et al. [14]. Samples were not collected on days 422 through 437. To facilitate massively parallel sequencing (1967 samples), barcodes were reused across six lanes in a single Illumina GAIIx, with 374, 372, 364, 271, 265…	CCME	none	pyrosequencing	CCME	2/14/2009	L1	CGS-GL	Illumina	Five primers, two for PCR and three for sequencing, were developed for this analysis (Fig. 1). The PCR primers (F515/R806) were developed against the V4 region of the 16S rRNA, which we determined would yield optimal community clustering with reads of this length using a procedure similar to that of ref. 15. [For reference, this primer pair ampli?es the region 533?786 in the Escherichia coli stra…	sample_347	illumina_time_series
L6S261.273370	ACTGTCGAAGCT	noneGTGCCAGCMGCCGCGGTAA	CCME	1 swab	8/27/10	s_6_sequence	550	Sample collection and DNA isolation were performed as described in Costello et al. [6]; and PCR, sequencing, and quality filtering of reads were performed as described in Caporaso et al. [14]. Samples were not collected on days 422 through 437. To facilitate massively parallel sequencing (1967 samples), barcodes were reused across six lanes in a single Illumina GAIIx, with 374, 372, 364, 271, 265…	CCME	none	pyrosequencing	CCME	10/9/2009	L6	CGS-GL	Illumina	Five primers, two for PCR and three for sequencing, were developed for this analysis (Fig. 1). The PCR primers (F515/R806) were developed against the V4 region of the 16S rRNA, which we determined would yield optimal community clustering with reads of this length using a procedure similar to that of ref. 15. [For reference, this primer pair ampli?es the region 533?786 in the Escherichia coli stra…	sample_1823	illumina_time_series
L4S64.273421	CTGGCTGTATGA	noneGTGCCAGCMGCCGCGGTAA	CCME	1 swab	8/27/10	s_4_sequence	550	Sample collection and DNA isolation were performed as described in Costello et al. [6]; and PCR, sequencing, and quality filtering of reads were performed as described in Caporaso et al. [14]. Samples were not collected on days 422 through 437. To facilitate massively parallel sequencing (1967 samples), barcodes were reused across six lanes in a single Illumina GAIIx, with 374, 372, 364, 271, 265…	CCME	none	pyrosequencing	CCME	1/21/2009	L4	CGS-GL	Illumina	Five primers, two for PCR and three for sequencing, were developed for this analysis (Fig. 1). The PCR primers (F515/R806) were developed against the V4 region of the 16S rRNA, which we determined would yield optimal community clustering with reads of this length using a procedure similar to that of ref. 15. [For reference, this primer pair ampli?es the region 533?786 in the Escherichia coli stra…	sample_1345	illumina_time_series
L6S223.273360	AGCATATGAGAG	noneGTGCCAGCMGCCGCGGTAA	CCME	1 swab	8/27/10	s_6_sequence	550	Sample collection and DNA isolation were performed as described in Costello et al. [6]; and PCR, sequencing, and quality filtering of reads were performed as described in Caporaso et al. [14]. Samples were not collected on days 422 through 437. To facilitate massively parallel sequencing (1967 samples), barcodes were reused across six lanes in a single Illumina GAIIx, with 374, 372, 364, 271, 265…	CCME	none	pyrosequencing	CCME	8/31/2009	L6	CGS-GL	Illumina	Five primers, two for PCR and three for sequencing, were developed for this analysis (Fig. 1). The PCR primers (F515/R806) were developed against the V4 region of the 16S rRNA, which we determined would yield optimal community clustering with reads of this length using a procedure similar to that of ref. 15. [For reference, this primer pair ampli?es the region 533?786 in the Escherichia coli stra…	sample_1782	illumina_time_series
L4S121.273488	CTTGTGTCGATA	noneGTGCCAGCMGCCGCGGTAA	CCME	1 swab	8/27/10	s_4_sequence	550	Sample collection and DNA isolation were performed as described in Costello et al. [6]; and PCR, sequencing, and quality filtering of reads were performed as described in Caporaso et al. [14]. Samples were not collected on days 422 through 437. To facilitate massively parallel sequencing (1967 samples), barcodes were reused across six lanes in a single Illumina GAIIx, with 374, 372, 364, 271, 265…	CCME	none	pyrosequencing	CCME	3/27/2009	L4	CGS-GL	Illumina	Five primers, two for PCR and three for sequencing, were developed for this analysis (Fig. 1). The PCR primers (F515/R806) were developed against the V4 region of the 16S rRNA, which we determined would yield optimal community clustering with reads of this length using a procedure similar to that of ref. 15. [For reference, this primer pair ampli?es the region 533?786 in the Escherichia coli stra…	sample_1136	illumina_time_series
L4S72.274334	CTGTATCGTATG	noneGTGCCAGCMGCCGCGGTAA	CCME	1 swab	8/27/10	s_4_sequence	550	Sample collection and DNA isolation were performed as described in Costello et al. [6]; and PCR, sequencing, and quality filtering of reads were performed as described in Caporaso et al. [14]. Samples were not collected on days 422 through 437. To facilitate massively parallel sequencing (1967 samples), barcodes were reused across six lanes in a single Illumina GAIIx, with 374, 372, 364, 271, 265…	CCME	none	pyrosequencing	CCME	1/29/2009	L4	CGS-GL	Illumina	Five primers, two for PCR and three for sequencing, were developed for this analysis (Fig. 1). The PCR primers (F515/R806) were developed against the V4 region of the 16S rRNA, which we determined would yield optimal community clustering with reads of this length using a procedure similar to that of ref. 15. [For reference, this primer pair ampli?es the region 533?786 in the Escherichia coli stra…	sample_1354	illumina_time_series
L2S160.274499	AGTAGTATCCTC	noneGTGCCAGCMGCCGCGGTAA	CCME	1 swab	8/27/10	s_2_sequence	550	Sample collection and DNA isolation were performed as described in Costello et al. [6]; and PCR, sequencing, and quality filtering of reads were performed as described in Caporaso et al. [14]. Samples were not collected on days 422 through 437. To facilitate massively parallel sequencing (1967 samples), barcodes were reused across six lanes in a single Illumina GAIIx, with 374, 372, 364, 271, 265…	CCME	none	pyrosequencing	CCME	1/26/2009	L2	CGS-GL	Illumina	Five primers, two for PCR and three for sequencing, were developed for this analysis (Fig. 1). The PCR primers (F515/R806) were developed against the V4 region of the 16S rRNA, which we determined would yield optimal community clustering with reads of this length using a procedure similar to that of ref. 15. [For reference, this primer pair ampli?es the region 533?786 in the Escherichia coli stra…	sample_443	illumina_time_series
L3S236.274861	ACGTGAGAGAAT	noneGTGCCAGCMGCCGCGGTAA	CCME	1 swab	8/27/10	s_3_sequence	550	Sample collection and DNA isolation were performed as described in Costello et al. [6]; and PCR, sequencing, and quality filtering of reads were performed as described in Caporaso et al. [14]. Samples were not collected on days 422 through 437. To facilitate massively parallel sequencing (1967 samples), barcodes were reused across six lanes in a single Illumina GAIIx, with 374, 372, 364, 271, 265…	CCME	none	pyrosequencing	CCME	10/22/2008	L3	CGS-GL	Illumina	Five primers, two for PCR and three for sequencing, were developed for this analysis (Fig. 1). The PCR primers (F515/R806) were developed against the V4 region of the 16S rRNA, which we determined would yield optimal community clustering with reads of this length using a procedure similar to that of ref. 15. [For reference, this primer pair ampli?es the region 533?786 in the Escherichia coli stra…	sample_885	illumina_time_series
L4S106.273395	GACAGTTACTGC	noneGTGCCAGCMGCCGCGGTAA	CCME	1 swab	8/27/10	s_4_sequence	550	Sample collection and DNA isolation were performed as described in Costello et al. [6]; and PCR, sequencing, and quality filtering of reads were performed as described in Caporaso et al. [14]. Samples were not collected on days 422 through 437. To facilitate massively parallel sequencing (1967 samples), barcodes were reused across six lanes in a single Illumina GAIIx, with 374, 372, 364, 271, 265…	CCME	none	pyrosequencing	CCME	3/11/2009	L4	CGS-GL	Illumina	Five primers, two for PCR and three for sequencing, were developed for this analysis (Fig. 1). The PCR primers (F515/R806) were developed against the V4 region of the 16S rRNA, which we determined would yield optimal community clustering with reads of this length using a procedure similar to that of ref. 15. [For reference, this primer pair ampli?es the region 533?786 in the Escherichia coli stra…	sample_1119	illumina_time_series
L1S270.273598	CTATCTAGCGAG	noneGTGCCAGCMGCCGCGGTAA	CCME	1 swab	8/27/10	s_1_sequence	550	Sample collection and DNA isolation were performed as described in Costello et al. [6]; and PCR, sequencing, and quality filtering of reads were performed as described in Caporaso et al. [14]. Samples were not collected on days 422 through 437. To facilitate massively parallel sequencing (1967 samples), barcodes were reused across six lanes in a single Illumina GAIIx, with 374, 372, 364, 271, 265…	CCME	none	pyrosequencing	CCME	3/31/2009	L1	CGS-GL	Illumina	Five primers, two for PCR and three for sequencing, were developed for this analysis (Fig. 1). The PCR primers (F515/R806) were developed against the V4 region of the 16S rRNA, which we determined would yield optimal community clustering with reads of this length using a procedure similar to that of ref. 15. [For reference, this primer pair ampli?es the region 533?786 in the Escherichia coli stra…	sample_186	illumina_time_series
L6S231.274268	AGCCATACTGAC	noneGTGCCAGCMGCCGCGGTAA	CCME	1 swab	8/27/10	s_6_sequence	550	Sample collection and DNA isolation were performed as described in Costello et al. [6]; and PCR, sequencing, and quality filtering of reads were performed as described in Caporaso et al. [14]. Samples were not collected on days 422 through 437. To facilitate massively parallel sequencing (1967 samples), barcodes were reused across six lanes in a single Illumina GAIIx, with 374, 372, 364, 271, 265…	CCME	none	pyrosequencing	CCME	9/8/2009	L6	CGS-GL	Illumina	Five primers, two for PCR and three for sequencing, were developed for this analysis (Fig. 1). The PCR primers (F515/R806) were developed against the V4 region of the 16S rRNA, which we determined would yield optimal community clustering with reads of this length using a procedure similar to that of ref. 15. [For reference, this primer pair ampli?es the region 533?786 in the Escherichia coli stra…	sample_1791	illumina_time_series
L5S205.275083	CGTGATCTCTCC	noneGTGCCAGCMGCCGCGGTAA	CCME	1 swab	8/27/10	s_5_sequence	550	Sample collection and DNA isolation were performed as described in Costello et al. [6]; and PCR, sequencing, and quality filtering of reads were performed as described in Caporaso et al. [14]. Samples were not collected on days 422 through 437. To facilitate massively parallel sequencing (1967 samples), barcodes were reused across six lanes in a single Illumina GAIIx, with 374, 372, 364, 271, 265…	CCME	none	pyrosequencing	CCME	3/19/2009	L5	CGS-GL	Illumina	Five primers, two for PCR and three for sequencing, were developed for this analysis (Fig. 1). The PCR primers (F515/R806) were developed against the V4 region of the 16S rRNA, which we determined would yield optimal community clustering with reads of this length using a procedure similar to that of ref. 15. [For reference, this primer pair ampli?es the region 533?786 in the Escherichia coli stra…	sample_1498	illumina_time_series
L3S187.273361	GTCGACTCCTCT	noneGTGCCAGCMGCCGCGGTAA	CCME	1 swab	8/27/10	s_3_sequence	550	Sample collection and DNA isolation were performed as described in Costello et al. [6]; and PCR, sequencing, and quality filtering of reads were performed as described in Caporaso et al. [14]. Samples were not collected on days 422 through 437. To facilitate massively parallel sequencing (1967 samples), barcodes were reused across six lanes in a single Illumina GAIIx, with 374, 372, 364, 271, 265…	CCME	none	pyrosequencing	CCME	10/30/2009	L3	CGS-GL	Illumina	Five primers, two for PCR and three for sequencing, were developed for this analysis (Fig. 1). The PCR primers (F515/R806) were developed against the V4 region of the 16S rRNA, which we determined would yield optimal community clustering with reads of this length using a procedure similar to that of ref. 15. [For reference, this primer pair ampli?es the region 533?786 in the Escherichia coli stra…	sample_832	illumina_time_series
L1S166.274223	CACTGTAGGACG	noneGTGCCAGCMGCCGCGGTAA	CCME	1 swab	8/27/10	s_1_sequence	550	Sample collection and DNA isolation were performed as described in Costello et al. [6]; and PCR, sequencing, and quality filtering of reads were performed as described in Caporaso et al. [14]. Samples were not collected on days 422 through 437. To facilitate massively parallel sequencing (1967 samples), barcodes were reused across six lanes in a single Illumina GAIIx, with 374, 372, 364, 271, 265…	CCME	none	pyrosequencing	CCME	12/1/2008	L1	CGS-GL	Illumina	Five primers, two for PCR and three for sequencing, were developed for this analysis (Fig. 1). The PCR primers (F515/R806) were developed against the V4 region of the 16S rRNA, which we determined would yield optimal community clustering with reads of this length using a procedure similar to that of ref. 15. [For reference, this primer pair ampli?es the region 533?786 in the Escherichia coli stra…	sample_75	illumina_time_series
L3S250.273486	ACATCACTTAGC	noneGTGCCAGCMGCCGCGGTAA	CCME	1 swab	8/27/10	s_3_sequence	550	Sample collection and DNA isolation were performed as described in Costello et al. [6]; and PCR, sequencing, and quality filtering of reads were performed as described in Caporaso et al. [14]. Samples were not collected on days 422 through 437. To facilitate massively parallel sequencing (1967 samples), barcodes were reused across six lanes in a single Illumina GAIIx, with 374, 372, 364, 271, 265…	CCME	none	pyrosequencing	CCME	11/5/2008	L3	CGS-GL	Illumina	Five primers, two for PCR and three for sequencing, were developed for this analysis (Fig. 1). The PCR primers (F515/R806) were developed against the V4 region of the 16S rRNA, which we determined would yield optimal community clustering with reads of this length using a procedure similar to that of ref. 15. [For reference, this primer pair ampli?es the region 533?786 in the Escherichia coli stra…	sample_901	illumina_time_series
L2S143.273631	AGCGACTGTGCA	noneGTGCCAGCMGCCGCGGTAA	CCME	1 swab	8/27/10	s_2_sequence	550	Sample collection and DNA isolation were performed as described in Costello et al. [6]; and PCR, sequencing, and quality filtering of reads were performed as described in Caporaso et al. [14]. Samples were not collected on days 422 through 437. To facilitate massively parallel sequencing (1967 samples), barcodes were reused across six lanes in a single Illumina GAIIx, with 374, 372, 364, 271, 265…	CCME	none	pyrosequencing	CCME	12/17/2008	L2	CGS-GL	Illumina	Five primers, two for PCR and three for sequencing, were developed for this analysis (Fig. 1). The PCR primers (F515/R806) were developed against the V4 region of the 16S rRNA, which we determined would yield optimal community clustering with reads of this length using a procedure similar to that of ref. 15. [For reference, this primer pair ampli?es the region 533?786 in the Escherichia coli stra…	sample_424	illumina_time_series
L5S124.273839	ATGCGTAGTGCG	noneGTGCCAGCMGCCGCGGTAA	CCME	1 swab	8/27/10	s_5_sequence	550	Sample collection and DNA isolation were performed as described in Costello et al. [6]; and PCR, sequencing, and quality filtering of reads were performed as described in Caporaso et al. [14]. Samples were not collected on days 422 through 437. To facilitate massively parallel sequencing (1967 samples), barcodes were reused across six lanes in a single Illumina GAIIx, with 374, 372, 364, 271, 265…	CCME	none	pyrosequencing	CCME	11/17/2008	L5	CGS-GL	Illumina	Five primers, two for PCR and three for sequencing, were developed for this analysis (Fig. 1). The PCR primers (F515/R806) were developed against the V4 region of the 16S rRNA, which we determined would yield optimal community clustering with reads of this length using a procedure similar to that of ref. 15. [For reference, this primer pair ampli?es the region 533?786 in the Escherichia coli stra…	sample_1409	illumina_time_series
L2S243.274397	ATCTGGTGCTAT	noneGTGCCAGCMGCCGCGGTAA	CCME	1 swab	8/27/10	s_2_sequence	550	Sample collection and DNA isolation were performed as described in Costello et al. [6]; and PCR, sequencing, and quality filtering of reads were performed as described in Caporaso et al. [14]. Samples were not collected on days 422 through 437. To facilitate massively parallel sequencing (1967 samples), barcodes were reused across six lanes in a single Illumina GAIIx, with 374, 372, 364, 271, 265…	CCME	none	pyrosequencing	CCME	10/31/2008	L2	CGS-GL	Illumina	Five primers, two for PCR and three for sequencing, were developed for this analysis (Fig. 1). The PCR primers (F515/R806) were developed against the V4 region of the 16S rRNA, which we determined would yield optimal community clustering with reads of this length using a procedure similar to that of ref. 15. [For reference, this primer pair ampli?es the region 533?786 in the Escherichia coli stra…	sample_533	illumina_time_series
L4S130.274090	GACCGAGCTATG	noneGTGCCAGCMGCCGCGGTAA	CCME	1 swab	8/27/10	s_4_sequence	550	Sample collection and DNA isolation were performed as described in Costello et al. [6]; and PCR, sequencing, and quality filtering of reads were performed as described in Caporaso et al. [14]. Samples were not collected on days 422 through 437. To facilitate massively parallel sequencing (1967 samples), barcodes were reused across six lanes in a single Illumina GAIIx, with 374, 372, 364, 271, 265…	CCME	none	pyrosequencing	CCME	4/6/2009	L4	CGS-GL	Illumina	Five primers, two for PCR and three for sequencing, were developed for this analysis (Fig. 1). The PCR primers (F515/R806) were developed against the V4 region of the 16S rRNA, which we determined would yield optimal community clustering with reads of this length using a procedure similar to that of ref. 15. [For reference, this primer pair ampli?es the region 533?786 in the Escherichia coli stra…	sample_1146	illumina_time_series
L6S304.274961	CATACCAGTAGC	noneGTGCCAGCMGCCGCGGTAA	CCME	1 swab	8/27/10	s_6_sequence	550	Sample collection and DNA isolation were performed as described in Costello et al. [6]; and PCR, sequencing, and quality filtering of reads were performed as described in Caporaso et al. [14]. Samples were not collected on days 422 through 437. To facilitate massively parallel sequencing (1967 samples), barcodes were reused across six lanes in a single Illumina GAIIx, with 374, 372, 364, 271, 265…	CCME	none	pyrosequencing	CCME	11/22/2009	L6	CGS-GL	Illumina	Five primers, two for PCR and three for sequencing, were developed for this analysis (Fig. 1). The PCR primers (F515/R806) were developed against the V4 region of the 16S rRNA, which we determined would yield optimal community clustering with reads of this length using a procedure similar to that of ref. 15. [For reference, this primer pair ampli?es the region 533?786 in the Escherichia coli stra…	sample_1869	illumina_time_series
L2S341.273465	CGTTATGTACAC	noneGTGCCAGCMGCCGCGGTAA	CCME	1 swab	8/27/10	s_2_sequence	550	Sample collection and DNA isolation were performed as described in Costello et al. [6]; and PCR, sequencing, and quality filtering of reads were performed as described in Caporaso et al. [14]. Samples were not collected on days 422 through 437. To facilitate massively parallel sequencing (1967 samples), barcodes were reused across six lanes in a single Illumina GAIIx, with 374, 372, 364, 271, 265…	CCME	none	pyrosequencing	CCME	2/28/2009	L2	CGS-GL	Illumina	Five primers, two for PCR and three for sequencing, were developed for this analysis (Fig. 1). The PCR primers (F515/R806) were developed against the V4 region of the 16S rRNA, which we determined would yield optimal community clustering with reads of this length using a procedure similar to that of ref. 15. [For reference, this primer pair ampli?es the region 533?786 in the Escherichia coli stra…	sample_639	illumina_time_series
L1S315.273440	GACTGCATCTTA	noneGTGCCAGCMGCCGCGGTAA	CCME	1 swab	8/27/10	s_1_sequence	550	Sample collection and DNA isolation were performed as described in Costello et al. [6]; and PCR, sequencing, and quality filtering of reads were performed as described in Caporaso et al. [14]. Samples were not collected on days 422 through 437. To facilitate massively parallel sequencing (1967 samples), barcodes were reused across six lanes in a single Illumina GAIIx, with 374, 372, 364, 271, 265…	CCME	none	pyrosequencing	CCME	5/22/2009	L1	CGS-GL	Illumina	Five primers, two for PCR and three for sequencing, were developed for this analysis (Fig. 1). The PCR primers (F515/R806) were developed against the V4 region of the 16S rRNA, which we determined would yield optimal community clustering with reads of this length using a procedure similar to that of ref. 15. [For reference, this primer pair ampli?es the region 533?786 in the Escherichia coli stra…	sample_235	illumina_time_series
L1S18.273422	ACAGAGTCGGCT	noneGTGCCAGCMGCCGCGGTAA	CCME	1 swab	8/27/10	s_1_sequence	550	Sample collection and DNA isolation were performed as described in Costello et al. [6]; and PCR, sequencing, and quality filtering of reads were performed as described in Caporaso et al. [14]. Samples were not collected on days 422 through 437. To facilitate massively parallel sequencing (1967 samples), barcodes were reused across six lanes in a single Illumina GAIIx, with 374, 372, 364, 271, 265…	CCME	none	pyrosequencing	CCME	11/7/2008	L1	CGS-GL	Illumina	Five primers, two for PCR and three for sequencing, were developed for this analysis (Fig. 1). The PCR primers (F515/R806) were developed against the V4 region of the 16S rRNA, which we determined would yield optimal community clustering with reads of this length using a procedure similar to that of ref. 15. [For reference, this primer pair ampli?es the region 533?786 in the Escherichia coli stra…	sample_90	illumina_time_series
L6S117.273808	GTGCAATCGACG	noneGTGCCAGCMGCCGCGGTAA	CCME	1 swab	8/27/10	s_6_sequence	550	Sample collection and DNA isolation were performed as described in Costello et al. [6]; and PCR, sequencing, and quality filtering of reads were performed as described in Caporaso et al. [14]. Samples were not collected on days 422 through 437. To facilitate massively parallel sequencing (1967 samples), barcodes were reused across six lanes in a single Illumina GAIIx, with 374, 372, 364, 271, 265…	CCME	none	pyrosequencing	CCME	5/8/2009	L6	CGS-GL	Illumina	Five primers, two for PCR and three for sequencing, were developed for this analysis (Fig. 1). The PCR primers (F515/R806) were developed against the V4 region of the 16S rRNA, which we determined would yield optimal community clustering with reads of this length using a procedure similar to that of ref. 15. [For reference, this primer pair ampli?es the region 533?786 in the Escherichia coli stra…	sample_1666	illumina_time_series
L1S197.274086	CGTGACAATGTC	noneGTGCCAGCMGCCGCGGTAA	CCME	1 swab	8/27/10	s_1_sequence	550	Sample collection and DNA isolation were performed as described in Costello et al. [6]; and PCR, sequencing, and quality filtering of reads were performed as described in Caporaso et al. [14]. Samples were not collected on days 422 through 437. To facilitate massively parallel sequencing (1967 samples), barcodes were reused across six lanes in a single Illumina GAIIx, with 374, 372, 364, 271, 265…	CCME	none	pyrosequencing	CCME	1/8/2009	L1	CGS-GL	Illumina	Five primers, two for PCR and three for sequencing, were developed for this analysis (Fig. 1). The PCR primers (F515/R806) were developed against the V4 region of the 16S rRNA, which we determined would yield optimal community clustering with reads of this length using a procedure similar to that of ref. 15. [For reference, this primer pair ampli?es the region 533?786 in the Escherichia coli stra…	sample_108	illumina_time_series
L1S55.273531	AGCGAGCTATCT	noneGTGCCAGCMGCCGCGGTAA	CCME	1 swab	8/27/10	s_1_sequence	550	Sample collection and DNA isolation were performed as described in Costello et al. [6]; and PCR, sequencing, and quality filtering of reads were performed as described in Caporaso et al. [14]. Samples were not collected on days 422 through 437. To facilitate massively parallel sequencing (1967 samples), barcodes were reused across six lanes in a single Illumina GAIIx, with 374, 372, 364, 271, 265…	CCME	none	pyrosequencing	CCME	1/14/2009	L1	CGS-GL	Illumina	Five primers, two for PCR and three for sequencing, were developed for this analysis (Fig. 1). The PCR primers (F515/R806) were developed against the V4 region of the 16S rRNA, which we determined would yield optimal community clustering with reads of this length using a procedure similar to that of ref. 15. [For reference, this primer pair ampli?es the region 533?786 in the Escherichia coli stra…	sample_327	illumina_time_series
L4S29.274036	CGTGTACATCAG	noneGTGCCAGCMGCCGCGGTAA	CCME	1 swab	8/27/10	s_4_sequence	550	Sample collection and DNA isolation were performed as described in Costello et al. [6]; and PCR, sequencing, and quality filtering of reads were performed as described in Caporaso et al. [14]. Samples were not collected on days 422 through 437. To facilitate massively parallel sequencing (1967 samples), barcodes were reused across six lanes in a single Illumina GAIIx, with 374, 372, 364, 271, 265…	CCME	none	pyrosequencing	CCME	12/9/2008	L4	CGS-GL	Illumina	Five primers, two for PCR and three for sequencing, were developed for this analysis (Fig. 1). The PCR primers (F515/R806) were developed against the V4 region of the 16S rRNA, which we determined would yield optimal community clustering with reads of this length using a procedure similar to that of ref. 15. [For reference, this primer pair ampli?es the region 533?786 in the Escherichia coli stra…	sample_1306	illumina_time_series
L4S35.274301	CGCACTCTAGAA	noneGTGCCAGCMGCCGCGGTAA	CCME	1 swab	8/27/10	s_4_sequence	550	Sample collection and DNA isolation were performed as described in Costello et al. [6]; and PCR, sequencing, and quality filtering of reads were performed as described in Caporaso et al. [14]. Samples were not collected on days 422 through 437. To facilitate massively parallel sequencing (1967 samples), barcodes were reused across six lanes in a single Illumina GAIIx, with 374, 372, 364, 271, 265…	CCME	none	pyrosequencing	CCME	12/16/2008	L4	CGS-GL	Illumina	Five primers, two for PCR and three for sequencing, were developed for this analysis (Fig. 1). The PCR primers (F515/R806) were developed against the V4 region of the 16S rRNA, which we determined would yield optimal community clustering with reads of this length using a procedure similar to that of ref. 15. [For reference, this primer pair ampli?es the region 533?786 in the Escherichia coli stra…	sample_1313	illumina_time_series
L1S381.274884	GATTAGCACTCT	noneGTGCCAGCMGCCGCGGTAA	CCME	1 swab	8/27/10	s_1_sequence	550	Sample collection and DNA isolation were performed as described in Costello et al. [6]; and PCR, sequencing, and quality filtering of reads were performed as described in Caporaso et al. [14]. Samples were not collected on days 422 through 437. To facilitate massively parallel sequencing (1967 samples), barcodes were reused across six lanes in a single Illumina GAIIx, with 374, 372, 364, 271, 265…	CCME	none	pyrosequencing	CCME	8/12/2009	L1	CGS-GL	Illumina	Five primers, two for PCR and three for sequencing, were developed for this analysis (Fig. 1). The PCR primers (F515/R806) were developed against the V4 region of the 16S rRNA, which we determined would yield optimal community clustering with reads of this length using a procedure similar to that of ref. 15. [For reference, this primer pair ampli?es the region 533?786 in the Escherichia coli stra…	sample_306	illumina_time_series
L4S132.273739	GAGTATGCAGCC	noneGTGCCAGCMGCCGCGGTAA	CCME	1 swab	8/27/10	s_4_sequence	550	Sample collection and DNA isolation were performed as described in Costello et al. [6]; and PCR, sequencing, and quality filtering of reads were performed as described in Caporaso et al. [14]. Samples were not collected on days 422 through 437. To facilitate massively parallel sequencing (1967 samples), barcodes were reused across six lanes in a single Illumina GAIIx, with 374, 372, 364, 271, 265…	CCME	none	pyrosequencing	CCME	4/8/2009	L4	CGS-GL	Illumina	Five primers, two for PCR and three for sequencing, were developed for this analysis (Fig. 1). The PCR primers (F515/R806) were developed against the V4 region of the 16S rRNA, which we determined would yield optimal community clustering with reads of this length using a procedure similar to that of ref. 15. [For reference, this primer pair ampli?es the region 533?786 in the Escherichia coli stra…	sample_1148	illumina_time_series
L4S111.275082	GCATCGTCAACA	noneGTGCCAGCMGCCGCGGTAA	CCME	1 swab	8/27/10	s_4_sequence	550	Sample collection and DNA isolation were performed as described in Costello et al. [6]; and PCR, sequencing, and quality filtering of reads were performed as described in Caporaso et al. [14]. Samples were not collected on days 422 through 437. To facilitate massively parallel sequencing (1967 samples), barcodes were reused across six lanes in a single Illumina GAIIx, with 374, 372, 364, 271, 265…	CCME	none	pyrosequencing	CCME	3/16/2009	L4	CGS-GL	Illumina	Five primers, two for PCR and three for sequencing, were developed for this analysis (Fig. 1). The PCR primers (F515/R806) were developed against the V4 region of the 16S rRNA, which we determined would yield optimal community clustering with reads of this length using a procedure similar to that of ref. 15. [For reference, this primer pair ampli?es the region 533?786 in the Escherichia coli stra…	sample_1125	illumina_time_series
L1S150.274261	CACTCTGATTAG	noneGTGCCAGCMGCCGCGGTAA	CCME	1 swab	8/27/10	s_1_sequence	550	Sample collection and DNA isolation were performed as described in Costello et al. [6]; and PCR, sequencing, and quality filtering of reads were performed as described in Caporaso et al. [14]. Samples were not collected on days 422 through 437. To facilitate massively parallel sequencing (1967 samples), barcodes were reused across six lanes in a single Illumina GAIIx, with 374, 372, 364, 271, 265…	CCME	none	pyrosequencing	CCME	11/7/2008	L1	CGS-GL	Illumina	Five primers, two for PCR and three for sequencing, were developed for this analysis (Fig. 1). The PCR primers (F515/R806) were developed against the V4 region of the 16S rRNA, which we determined would yield optimal community clustering with reads of this length using a procedure similar to that of ref. 15. [For reference, this primer pair ampli?es the region 533?786 in the Escherichia coli stra…	sample_58	illumina_time_series
L5S235.273935	CGCAGACAGACT	noneGTGCCAGCMGCCGCGGTAA	CCME	1 swab	8/27/10	s_5_sequence	550	Sample collection and DNA isolation were performed as described in Costello et al. [6]; and PCR, sequencing, and quality filtering of reads were performed as described in Caporaso et al. [14]. Samples were not collected on days 422 through 437. To facilitate massively parallel sequencing (1967 samples), barcodes were reused across six lanes in a single Illumina GAIIx, with 374, 372, 364, 271, 265…	CCME	none	pyrosequencing	CCME	10/23/2008	L5	CGS-GL	Illumina	Five primers, two for PCR and three for sequencing, were developed for this analysis (Fig. 1). The PCR primers (F515/R806) were developed against the V4 region of the 16S rRNA, which we determined would yield optimal community clustering with reads of this length using a procedure similar to that of ref. 15. [For reference, this primer pair ampli?es the region 533?786 in the Escherichia coli stra…	sample_1531	illumina_time_series
L1S15.273775	AGCAGCACTTGT	noneGTGCCAGCMGCCGCGGTAA	CCME	1 swab	8/27/10	s_1_sequence	550	Sample collection and DNA isolation were performed as described in Costello et al. [6]; and PCR, sequencing, and quality filtering of reads were performed as described in Caporaso et al. [14]. Samples were not collected on days 422 through 437. To facilitate massively parallel sequencing (1967 samples), barcodes were reused across six lanes in a single Illumina GAIIx, with 374, 372, 364, 271, 265…	CCME	none	pyrosequencing	CCME	11/4/2008	L1	CGS-GL	Illumina	Five primers, two for PCR and three for sequencing, were developed for this analysis (Fig. 1). The PCR primers (F515/R806) were developed against the V4 region of the 16S rRNA, which we determined would yield optimal community clustering with reads of this length using a procedure similar to that of ref. 15. [For reference, this primer pair ampli?es the region 533?786 in the Escherichia coli stra…	sample_57	illumina_time_series
L5S117.273224	CAACACGCACGA	noneGTGCCAGCMGCCGCGGTAA	CCME	1 swab	8/27/10	s_5_sequence	550	Sample collection and DNA isolation were performed as described in Costello et al. [6]; and PCR, sequencing, and quality filtering of reads were performed as described in Caporaso et al. [14]. Samples were not collected on days 422 through 437. To facilitate massively parallel sequencing (1967 samples), barcodes were reused across six lanes in a single Illumina GAIIx, with 374, 372, 364, 271, 265…	CCME	none	pyrosequencing	CCME	11/10/2008	L5	CGS-GL	Illumina	Five primers, two for PCR and three for sequencing, were developed for this analysis (Fig. 1). The PCR primers (F515/R806) were developed against the V4 region of the 16S rRNA, which we determined would yield optimal community clustering with reads of this length using a procedure similar to that of ref. 15. [For reference, this primer pair ampli?es the region 533?786 in the Escherichia coli stra…	sample_1401	illumina_time_series
L2S356.273913	CGTCAACGATGT	noneGTGCCAGCMGCCGCGGTAA	CCME	1 swab	8/27/10	s_2_sequence	550	Sample collection and DNA isolation were performed as described in Costello et al. [6]; and PCR, sequencing, and quality filtering of reads were performed as described in Caporaso et al. [14]. Samples were not collected on days 422 through 437. To facilitate massively parallel sequencing (1967 samples), barcodes were reused across six lanes in a single Illumina GAIIx, with 374, 372, 364, 271, 265…	CCME	none	pyrosequencing	CCME	3/16/2009	L2	CGS-GL	Illumina	Five primers, two for PCR and three for sequencing, were developed for this analysis (Fig. 1). The PCR primers (F515/R806) were developed against the V4 region of the 16S rRNA, which we determined would yield optimal community clustering with reads of this length using a procedure similar to that of ref. 15. [For reference, this primer pair ampli?es the region 533?786 in the Escherichia coli stra…	sample_655	illumina_time_series
L2S66.273772	GTAGATGCTTCG	noneGTGCCAGCMGCCGCGGTAA	CCME	1 swab	8/27/10	s_2_sequence	550	Sample collection and DNA isolation were performed as described in Costello et al. [6]; and PCR, sequencing, and quality filtering of reads were performed as described in Caporaso et al. [14]. Samples were not collected on days 422 through 437. To facilitate massively parallel sequencing (1967 samples), barcodes were reused across six lanes in a single Illumina GAIIx, with 374, 372, 364, 271, 265…	CCME	none	pyrosequencing	CCME	11/1/2009	L2	CGS-GL	Illumina	Five primers, two for PCR and three for sequencing, were developed for this analysis (Fig. 1). The PCR primers (F515/R806) were developed against the V4 region of the 16S rRNA, which we determined would yield optimal community clustering with reads of this length using a procedure similar to that of ref. 15. [For reference, this primer pair ampli?es the region 533?786 in the Escherichia coli stra…	sample_714	illumina_time_series
L4S173.273443	GATGTCGTGTCA	noneGTGCCAGCMGCCGCGGTAA	CCME	1 swab	8/27/10	s_4_sequence	550	Sample collection and DNA isolation were performed as described in Costello et al. [6]; and PCR, sequencing, and quality filtering of reads were performed as described in Caporaso et al. [14]. Samples were not collected on days 422 through 437. To facilitate massively parallel sequencing (1967 samples), barcodes were reused across six lanes in a single Illumina GAIIx, with 374, 372, 364, 271, 265…	CCME	none	pyrosequencing	CCME	5/22/2009	L4	CGS-GL	Illumina	Five primers, two for PCR and three for sequencing, were developed for this analysis (Fig. 1). The PCR primers (F515/R806) were developed against the V4 region of the 16S rRNA, which we determined would yield optimal community clustering with reads of this length using a procedure similar to that of ref. 15. [For reference, this primer pair ampli?es the region 533?786 in the Escherichia coli stra…	sample_1193	illumina_time_series
L2S138.274982	ACAGTGCTTCAT	noneGTGCCAGCMGCCGCGGTAA	CCME	1 swab	8/27/10	s_2_sequence	550	Sample collection and DNA isolation were performed as described in Costello et al. [6]; and PCR, sequencing, and quality filtering of reads were performed as described in Caporaso et al. [14]. Samples were not collected on days 422 through 437. To facilitate massively parallel sequencing (1967 samples), barcodes were reused across six lanes in a single Illumina GAIIx, with 374, 372, 364, 271, 265…	CCME	none	pyrosequencing	CCME	12/11/2008	L2	CGS-GL	Illumina	Five primers, two for PCR and three for sequencing, were developed for this analysis (Fig. 1). The PCR primers (F515/R806) were developed against the V4 region of the 16S rRNA, which we determined would yield optimal community clustering with reads of this length using a procedure similar to that of ref. 15. [For reference, this primer pair ampli?es the region 533?786 in the Escherichia coli stra…	sample_418	illumina_time_series
L2S195.275103	ATCGCGGACGAT	noneGTGCCAGCMGCCGCGGTAA	CCME	1 swab	8/27/10	s_2_sequence	550	Sample collection and DNA isolation were performed as described in Costello et al. [6]; and PCR, sequencing, and quality filtering of reads were performed as described in Caporaso et al. [14]. Samples were not collected on days 422 through 437. To facilitate massively parallel sequencing (1967 samples), barcodes were reused across six lanes in a single Illumina GAIIx, with 374, 372, 364, 271, 265…	CCME	none	pyrosequencing	CCME	3/8/2009	L2	CGS-GL	Illumina	Five primers, two for PCR and three for sequencing, were developed for this analysis (Fig. 1). The PCR primers (F515/R806) were developed against the V4 region of the 16S rRNA, which we determined would yield optimal community clustering with reads of this length using a procedure similar to that of ref. 15. [For reference, this primer pair ampli?es the region 533?786 in the Escherichia coli stra…	sample_479	illumina_time_series
L2S42.274282	GTACTCTAGACT	noneGTGCCAGCMGCCGCGGTAA	CCME	1 swab	8/27/10	s_2_sequence	550	Sample collection and DNA isolation were performed as described in Costello et al. [6]; and PCR, sequencing, and quality filtering of reads were performed as described in Caporaso et al. [14]. Samples were not collected on days 422 through 437. To facilitate massively parallel sequencing (1967 samples), barcodes were reused across six lanes in a single Illumina GAIIx, with 374, 372, 364, 271, 265…	CCME	none	pyrosequencing	CCME	10/1/2009	L2	CGS-GL	Illumina	Five primers, two for PCR and three for sequencing, were developed for this analysis (Fig. 1). The PCR primers (F515/R806) were developed against the V4 region of the 16S rRNA, which we determined would yield optimal community clustering with reads of this length using a procedure similar to that of ref. 15. [For reference, this primer pair ampli?es the region 533?786 in the Escherichia coli stra…	sample_688	illumina_time_series
L5S156.275159	ATGGTCTACTAC	noneGTGCCAGCMGCCGCGGTAA	CCME	1 swab	8/27/10	s_5_sequence	550	Sample collection and DNA isolation were performed as described in Costello et al. [6]; and PCR, sequencing, and quality filtering of reads were performed as described in Caporaso et al. [14]. Samples were not collected on days 422 through 437. To facilitate massively parallel sequencing (1967 samples), barcodes were reused across six lanes in a single Illumina GAIIx, with 374, 372, 364, 271, 265…	CCME	none	pyrosequencing	CCME	1/21/2009	L5	CGS-GL	Illumina	Five primers, two for PCR and three for sequencing, were developed for this analysis (Fig. 1). The PCR primers (F515/R806) were developed against the V4 region of the 16S rRNA, which we determined would yield optimal community clustering with reads of this length using a procedure similar to that of ref. 15. [For reference, this primer pair ampli?es the region 533?786 in the Escherichia coli stra…	sample_1444	illumina_time_series
L4S37.274769	CGTGTGATCAGG	noneGTGCCAGCMGCCGCGGTAA	CCME	1 swab	8/27/10	s_4_sequence	550	Sample collection and DNA isolation were performed as described in Costello et al. [6]; and PCR, sequencing, and quality filtering of reads were performed as described in Caporaso et al. [14]. Samples were not collected on days 422 through 437. To facilitate massively parallel sequencing (1967 samples), barcodes were reused across six lanes in a single Illumina GAIIx, with 374, 372, 364, 271, 265…	CCME	none	pyrosequencing	CCME	12/18/2008	L4	CGS-GL	Illumina	Five primers, two for PCR and three for sequencing, were developed for this analysis (Fig. 1). The PCR primers (F515/R806) were developed against the V4 region of the 16S rRNA, which we determined would yield optimal community clustering with reads of this length using a procedure similar to that of ref. 15. [For reference, this primer pair ampli?es the region 533?786 in the Escherichia coli stra…	sample_1315	illumina_time_series
L5S245.275027	CGTTATGTACAC	noneGTGCCAGCMGCCGCGGTAA	CCME	1 swab	8/27/10	s_5_sequence	550	Sample collection and DNA isolation were performed as described in Costello et al. [6]; and PCR, sequencing, and quality filtering of reads were performed as described in Caporaso et al. [14]. Samples were not collected on days 422 through 437. To facilitate massively parallel sequencing (1967 samples), barcodes were reused across six lanes in a single Illumina GAIIx, with 374, 372, 364, 271, 265…	CCME	none	pyrosequencing	CCME	11/2/2008	L5	CGS-GL	Illumina	Five primers, two for PCR and three for sequencing, were developed for this analysis (Fig. 1). The PCR primers (F515/R806) were developed against the V4 region of the 16S rRNA, which we determined would yield optimal community clustering with reads of this length using a procedure similar to that of ref. 15. [For reference, this primer pair ampli?es the region 533?786 in the Escherichia coli stra…	sample_1542	illumina_time_series
L4S227.273305	GTATGCGCTGTA	noneGTGCCAGCMGCCGCGGTAA	CCME	1 swab	8/27/10	s_4_sequence	550	Sample collection and DNA isolation were performed as described in Costello et al. [6]; and PCR, sequencing, and quality filtering of reads were performed as described in Caporaso et al. [14]. Samples were not collected on days 422 through 437. To facilitate massively parallel sequencing (1967 samples), barcodes were reused across six lanes in a single Illumina GAIIx, with 374, 372, 364, 271, 265…	CCME	none	pyrosequencing	CCME	7/19/2009	L4	CGS-GL	Illumina	Five primers, two for PCR and three for sequencing, were developed for this analysis (Fig. 1). The PCR primers (F515/R806) were developed against the V4 region of the 16S rRNA, which we determined would yield optimal community clustering with reads of this length using a procedure similar to that of ref. 15. [For reference, this primer pair ampli?es the region 533?786 in the Escherichia coli stra…	sample_1249	illumina_time_series
L3S333.274099	CAAGATCGACTC	noneGTGCCAGCMGCCGCGGTAA	CCME	1 swab	8/27/10	s_3_sequence	550	Sample collection and DNA isolation were performed as described in Costello et al. [6]; and PCR, sequencing, and quality filtering of reads were performed as described in Caporaso et al. [14]. Samples were not collected on days 422 through 437. To facilitate massively parallel sequencing (1967 samples), barcodes were reused across six lanes in a single Illumina GAIIx, with 374, 372, 364, 271, 265…	CCME	none	pyrosequencing	CCME	3/9/2009	L3	CGS-GL	Illumina	Five primers, two for PCR and three for sequencing, were developed for this analysis (Fig. 1). The PCR primers (F515/R806) were developed against the V4 region of the 16S rRNA, which we determined would yield optimal community clustering with reads of this length using a procedure similar to that of ref. 15. [For reference, this primer pair ampli?es the region 533?786 in the Escherichia coli stra…	sample_991	illumina_time_series
L6S289.274072	AGTGAGAGAAGC	noneGTGCCAGCMGCCGCGGTAA	CCME	1 swab	8/27/10	s_6_sequence	550	Sample collection and DNA isolation were performed as described in Costello et al. [6]; and PCR, sequencing, and quality filtering of reads were performed as described in Caporaso et al. [14]. Samples were not collected on days 422 through 437. To facilitate massively parallel sequencing (1967 samples), barcodes were reused across six lanes in a single Illumina GAIIx, with 374, 372, 364, 271, 265…	CCME	none	pyrosequencing	CCME	11/6/2009	L6	CGS-GL	Illumina	Five primers, two for PCR and three for sequencing, were developed for this analysis (Fig. 1). The PCR primers (F515/R806) were developed against the V4 region of the 16S rRNA, which we determined would yield optimal community clustering with reads of this length using a procedure similar to that of ref. 15. [For reference, this primer pair ampli?es the region 533?786 in the Escherichia coli stra…	sample_1852	illumina_time_series
L3S216.273425	AGGACGCACTGT	noneGTGCCAGCMGCCGCGGTAA	CCME	1 swab	8/27/10	s_3_sequence	550	Sample collection and DNA isolation were performed as described in Costello et al. [6]; and PCR, sequencing, and quality filtering of reads were performed as described in Caporaso et al. [14]. Samples were not collected on days 422 through 437. To facilitate massively parallel sequencing (1967 samples), barcodes were reused across six lanes in a single Illumina GAIIx, with 374, 372, 364, 271, 265…	CCME	none	pyrosequencing	CCME	11/28/2009	L3	CGS-GL	Illumina	Five primers, two for PCR and three for sequencing, were developed for this analysis (Fig. 1). The PCR primers (F515/R806) were developed against the V4 region of the 16S rRNA, which we determined would yield optimal community clustering with reads of this length using a procedure similar to that of ref. 15. [For reference, this primer pair ampli?es the region 533?786 in the Escherichia coli stra…	sample_863	illumina_time_series
L3S381.273470	CACATTGTGAGC	noneGTGCCAGCMGCCGCGGTAA	CCME	1 swab	8/27/10	s_3_sequence	550	Sample collection and DNA isolation were performed as described in Costello et al. [6]; and PCR, sequencing, and quality filtering of reads were performed as described in Caporaso et al. [14]. Samples were not collected on days 422 through 437. To facilitate massively parallel sequencing (1967 samples), barcodes were reused across six lanes in a single Illumina GAIIx, with 374, 372, 364, 271, 265…	CCME	none	pyrosequencing	CCME	10/31/2008	L3	CGS-GL	Illumina	Five primers, two for PCR and three for sequencing, were developed for this analysis (Fig. 1). The PCR primers (F515/R806) were developed against the V4 region of the 16S rRNA, which we determined would yield optimal community clustering with reads of this length using a procedure similar to that of ref. 15. [For reference, this primer pair ampli?es the region 533?786 in the Escherichia coli stra…	sample_1044	illumina_time_series
L2S229.274131	CAACTCATCGTA	noneGTGCCAGCMGCCGCGGTAA	CCME	1 swab	8/27/10	s_2_sequence	550	Sample collection and DNA isolation were performed as described in Costello et al. [6]; and PCR, sequencing, and quality filtering of reads were performed as described in Caporaso et al. [14]. Samples were not collected on days 422 through 437. To facilitate massively parallel sequencing (1967 samples), barcodes were reused across six lanes in a single Illumina GAIIx, with 374, 372, 364, 271, 265…	CCME	none	pyrosequencing	CCME	4/21/2009	L2	CGS-GL	Illumina	Five primers, two for PCR and three for sequencing, were developed for this analysis (Fig. 1). The PCR primers (F515/R806) were developed against the V4 region of the 16S rRNA, which we determined would yield optimal community clustering with reads of this length using a procedure similar to that of ref. 15. [For reference, this primer pair ampli?es the region 533?786 in the Escherichia coli stra…	sample_517	illumina_time_series
L3S237.273438	ACTGACAGCCAT	noneGTGCCAGCMGCCGCGGTAA	CCME	1 swab	8/27/10	s_3_sequence	550	Sample collection and DNA isolation were performed as described in Costello et al. [6]; and PCR, sequencing, and quality filtering of reads were performed as described in Caporaso et al. [14]. Samples were not collected on days 422 through 437. To facilitate massively parallel sequencing (1967 samples), barcodes were reused across six lanes in a single Illumina GAIIx, with 374, 372, 364, 271, 265…	CCME	none	pyrosequencing	CCME	10/23/2008	L3	CGS-GL	Illumina	Five primers, two for PCR and three for sequencing, were developed for this analysis (Fig. 1). The PCR primers (F515/R806) were developed against the V4 region of the 16S rRNA, which we determined would yield optimal community clustering with reads of this length using a procedure similar to that of ref. 15. [For reference, this primer pair ampli?es the region 533?786 in the Escherichia coli stra…	sample_886	illumina_time_series
L1S370.274873	GACTAACGTCAC	noneGTGCCAGCMGCCGCGGTAA	CCME	1 swab	8/27/10	s_1_sequence	550	Sample collection and DNA isolation were performed as described in Costello et al. [6]; and PCR, sequencing, and quality filtering of reads were performed as described in Caporaso et al. [14]. Samples were not collected on days 422 through 437. To facilitate massively parallel sequencing (1967 samples), barcodes were reused across six lanes in a single Illumina GAIIx, with 374, 372, 364, 271, 265…	CCME	none	pyrosequencing	CCME	7/27/2009	L1	CGS-GL	Illumina	Five primers, two for PCR and three for sequencing, were developed for this analysis (Fig. 1). The PCR primers (F515/R806) were developed against the V4 region of the 16S rRNA, which we determined would yield optimal community clustering with reads of this length using a procedure similar to that of ref. 15. [For reference, this primer pair ampli?es the region 533?786 in the Escherichia coli stra…	sample_296	illumina_time_series
L4S153.273928	GAAGCTACTGTC	noneGTGCCAGCMGCCGCGGTAA	CCME	1 swab	8/27/10	s_4_sequence	550	Sample collection and DNA isolation were performed as described in Costello et al. [6]; and PCR, sequencing, and quality filtering of reads were performed as described in Caporaso et al. [14]. Samples were not collected on days 422 through 437. To facilitate massively parallel sequencing (1967 samples), barcodes were reused across six lanes in a single Illumina GAIIx, with 374, 372, 364, 271, 265…	CCME	none	pyrosequencing	CCME	4/30/2009	L4	CGS-GL	Illumina	Five primers, two for PCR and three for sequencing, were developed for this analysis (Fig. 1). The PCR primers (F515/R806) were developed against the V4 region of the 16S rRNA, which we determined would yield optimal community clustering with reads of this length using a procedure similar to that of ref. 15. [For reference, this primer pair ampli?es the region 533?786 in the Escherichia coli stra…	sample_1171	illumina_time_series
L2S62.274700	TACAGATGGCTC	noneGTGCCAGCMGCCGCGGTAA	CCME	1 swab	8/27/10	s_2_sequence	550	Sample collection and DNA isolation were performed as described in Costello et al. [6]; and PCR, sequencing, and quality filtering of reads were performed as described in Caporaso et al. [14]. Samples were not collected on days 422 through 437. To facilitate massively parallel sequencing (1967 samples), barcodes were reused across six lanes in a single Illumina GAIIx, with 374, 372, 364, 271, 265…	CCME	none	pyrosequencing	CCME	10/28/2009	L2	CGS-GL	Illumina	Five primers, two for PCR and three for sequencing, were developed for this analysis (Fig. 1). The PCR primers (F515/R806) were developed against the V4 region of the 16S rRNA, which we determined would yield optimal community clustering with reads of this length using a procedure similar to that of ref. 15. [For reference, this primer pair ampli?es the region 533?786 in the Escherichia coli stra…	sample_710	illumina_time_series
L1S253.274249	CGTTCGCATAGA	noneGTGCCAGCMGCCGCGGTAA	CCME	1 swab	8/27/10	s_1_sequence	550	Sample collection and DNA isolation were performed as described in Costello et al. [6]; and PCR, sequencing, and quality filtering of reads were performed as described in Caporaso et al. [14]. Samples were not collected on days 422 through 437. To facilitate massively parallel sequencing (1967 samples), barcodes were reused across six lanes in a single Illumina GAIIx, with 374, 372, 364, 271, 265…	CCME	none	pyrosequencing	CCME	3/13/2009	L1	CGS-GL	Illumina	Five primers, two for PCR and three for sequencing, were developed for this analysis (Fig. 1). The PCR primers (F515/R806) were developed against the V4 region of the 16S rRNA, which we determined would yield optimal community clustering with reads of this length using a procedure similar to that of ref. 15. [For reference, this primer pair ampli?es the region 533?786 in the Escherichia coli stra…	sample_168	illumina_time_series
L3S221.274779	ACTCGCACAGGA	noneGTGCCAGCMGCCGCGGTAA	CCME	1 swab	8/27/10	s_3_sequence	550	Sample collection and DNA isolation were performed as described in Costello et al. [6]; and PCR, sequencing, and quality filtering of reads were performed as described in Caporaso et al. [14]. Samples were not collected on days 422 through 437. To facilitate massively parallel sequencing (1967 samples), barcodes were reused across six lanes in a single Illumina GAIIx, with 374, 372, 364, 271, 265…	CCME	none	pyrosequencing	CCME	12/7/2009	L3	CGS-GL	Illumina	Five primers, two for PCR and three for sequencing, were developed for this analysis (Fig. 1). The PCR primers (F515/R806) were developed against the V4 region of the 16S rRNA, which we determined would yield optimal community clustering with reads of this length using a procedure similar to that of ref. 15. [For reference, this primer pair ampli?es the region 533?786 in the Escherichia coli stra…	sample_869	illumina_time_series
L6S228.274539	ACGTCTGTAGCA	noneGTGCCAGCMGCCGCGGTAA	CCME	1 swab	8/27/10	s_6_sequence	550	Sample collection and DNA isolation were performed as described in Costello et al. [6]; and PCR, sequencing, and quality filtering of reads were performed as described in Caporaso et al. [14]. Samples were not collected on days 422 through 437. To facilitate massively parallel sequencing (1967 samples), barcodes were reused across six lanes in a single Illumina GAIIx, with 374, 372, 364, 271, 265…	CCME	none	pyrosequencing	CCME	9/5/2009	L6	CGS-GL	Illumina	Five primers, two for PCR and three for sequencing, were developed for this analysis (Fig. 1). The PCR primers (F515/R806) were developed against the V4 region of the 16S rRNA, which we determined would yield optimal community clustering with reads of this length using a procedure similar to that of ref. 15. [For reference, this primer pair ampli?es the region 533?786 in the Escherichia coli stra…	sample_1787	illumina_time_series
L1S305.273508	CTTGATGCGTAT	noneGTGCCAGCMGCCGCGGTAA	CCME	1 swab	8/27/10	s_1_sequence	550	Sample collection and DNA isolation were performed as described in Costello et al. [6]; and PCR, sequencing, and quality filtering of reads were performed as described in Caporaso et al. [14]. Samples were not collected on days 422 through 437. To facilitate massively parallel sequencing (1967 samples), barcodes were reused across six lanes in a single Illumina GAIIx, with 374, 372, 364, 271, 265…	CCME	none	pyrosequencing	CCME	5/11/2009	L1	CGS-GL	Illumina	Five primers, two for PCR and three for sequencing, were developed for this analysis (Fig. 1). The PCR primers (F515/R806) were developed against the V4 region of the 16S rRNA, which we determined would yield optimal community clustering with reads of this length using a procedure similar to that of ref. 15. [For reference, this primer pair ampli?es the region 533?786 in the Escherichia coli stra…	sample_224	illumina_time_series
L1S281.274883	CCTCTCGTGATC	noneGTGCCAGCMGCCGCGGTAA	CCME	1 swab	8/27/10	s_1_sequence	550	Sample collection and DNA isolation were performed as described in Costello et al. [6]; and PCR, sequencing, and quality filtering of reads were performed as described in Caporaso et al. [14]. Samples were not collected on days 422 through 437. To facilitate massively parallel sequencing (1967 samples), barcodes were reused across six lanes in a single Illumina GAIIx, with 374, 372, 364, 271, 265…	CCME	none	pyrosequencing	CCME	4/14/2009	L1	CGS-GL	Illumina	Five primers, two for PCR and three for sequencing, were developed for this analysis (Fig. 1). The PCR primers (F515/R806) were developed against the V4 region of the 16S rRNA, which we determined would yield optimal community clustering with reads of this length using a procedure similar to that of ref. 15. [For reference, this primer pair ampli?es the region 533?786 in the Escherichia coli stra…	sample_198	illumina_time_series
L3S285.274320	AGAACACGTCTC	noneGTGCCAGCMGCCGCGGTAA	CCME	1 swab	8/27/10	s_3_sequence	550	Sample collection and DNA isolation were performed as described in Costello et al. [6]; and PCR, sequencing, and quality filtering of reads were performed as described in Caporaso et al. [14]. Samples were not collected on days 422 through 437. To facilitate massively parallel sequencing (1967 samples), barcodes were reused across six lanes in a single Illumina GAIIx, with 374, 372, 364, 271, 265…	CCME	none	pyrosequencing	CCME	12/21/2008	L3	CGS-GL	Illumina	Five primers, two for PCR and three for sequencing, were developed for this analysis (Fig. 1). The PCR primers (F515/R806) were developed against the V4 region of the 16S rRNA, which we determined would yield optimal community clustering with reads of this length using a procedure similar to that of ref. 15. [For reference, this primer pair ampli?es the region 533?786 in the Escherichia coli stra…	sample_938	illumina_time_series
L4S58.274981	CGAGGCTCAGTA	noneGTGCCAGCMGCCGCGGTAA	CCME	1 swab	8/27/10	s_4_sequence	550	Sample collection and DNA isolation were performed as described in Costello et al. [6]; and PCR, sequencing, and quality filtering of reads were performed as described in Caporaso et al. [14]. Samples were not collected on days 422 through 437. To facilitate massively parallel sequencing (1967 samples), barcodes were reused across six lanes in a single Illumina GAIIx, with 374, 372, 364, 271, 265…	CCME	none	pyrosequencing	CCME	1/15/2009	L4	CGS-GL	Illumina	Five primers, two for PCR and three for sequencing, were developed for this analysis (Fig. 1). The PCR primers (F515/R806) were developed against the V4 region of the 16S rRNA, which we determined would yield optimal community clustering with reads of this length using a procedure similar to that of ref. 15. [For reference, this primer pair ampli?es the region 533?786 in the Escherichia coli stra…	sample_1338	illumina_time_series
L1S234.275117	CGAGAGTTACGC	noneGTGCCAGCMGCCGCGGTAA	CCME	1 swab	8/27/10	s_1_sequence	550	Sample collection and DNA isolation were performed as described in Costello et al. [6]; and PCR, sequencing, and quality filtering of reads were performed as described in Caporaso et al. [14]. Samples were not collected on days 422 through 437. To facilitate massively parallel sequencing (1967 samples), barcodes were reused across six lanes in a single Illumina GAIIx, with 374, 372, 364, 271, 265…	CCME	none	pyrosequencing	CCME	2/21/2009	L1	CGS-GL	Illumina	Five primers, two for PCR and three for sequencing, were developed for this analysis (Fig. 1). The PCR primers (F515/R806) were developed against the V4 region of the 16S rRNA, which we determined would yield optimal community clustering with reads of this length using a procedure similar to that of ref. 15. [For reference, this primer pair ampli?es the region 533?786 in the Escherichia coli stra…	sample_147	illumina_time_series
L2S182.273544	AGATGTTCTGCT	noneGTGCCAGCMGCCGCGGTAA	CCME	1 swab	8/27/10	s_2_sequence	550	Sample collection and DNA isolation were performed as described in Costello et al. [6]; and PCR, sequencing, and quality filtering of reads were performed as described in Caporaso et al. [14]. Samples were not collected on days 422 through 437. To facilitate massively parallel sequencing (1967 samples), barcodes were reused across six lanes in a single Illumina GAIIx, with 374, 372, 364, 271, 265…	CCME	none	pyrosequencing	CCME	2/24/2009	L2	CGS-GL	Illumina	Five primers, two for PCR and three for sequencing, were developed for this analysis (Fig. 1). The PCR primers (F515/R806) were developed against the V4 region of the 16S rRNA, which we determined would yield optimal community clustering with reads of this length using a procedure similar to that of ref. 15. [For reference, this primer pair ampli?es the region 533?786 in the Escherichia coli stra…	sample_466	illumina_time_series
L6S274.274277	ACATTCAGCGCA	noneGTGCCAGCMGCCGCGGTAA	CCME	1 swab	8/27/10	s_6_sequence	550	Sample collection and DNA isolation were performed as described in Costello et al. [6]; and PCR, sequencing, and quality filtering of reads were performed as described in Caporaso et al. [14]. Samples were not collected on days 422 through 437. To facilitate massively parallel sequencing (1967 samples), barcodes were reused across six lanes in a single Illumina GAIIx, with 374, 372, 364, 271, 265…	CCME	none	pyrosequencing	CCME	10/23/2009	L6	CGS-GL	Illumina	Five primers, two for PCR and three for sequencing, were developed for this analysis (Fig. 1). The PCR primers (F515/R806) were developed against the V4 region of the 16S rRNA, which we determined would yield optimal community clustering with reads of this length using a procedure similar to that of ref. 15. [For reference, this primer pair ampli?es the region 533?786 in the Escherichia coli stra…	sample_1837	illumina_time_series
L3S215.274574	AGCAGTCGCGAT	noneGTGCCAGCMGCCGCGGTAA	CCME	1 swab	8/27/10	s_3_sequence	550	Sample collection and DNA isolation were performed as described in Costello et al. [6]; and PCR, sequencing, and quality filtering of reads were performed as described in Caporaso et al. [14]. Samples were not collected on days 422 through 437. To facilitate massively parallel sequencing (1967 samples), barcodes were reused across six lanes in a single Illumina GAIIx, with 374, 372, 364, 271, 265…	CCME	none	pyrosequencing	CCME	11/27/2009	L3	CGS-GL	Illumina	Five primers, two for PCR and three for sequencing, were developed for this analysis (Fig. 1). The PCR primers (F515/R806) were developed against the V4 region of the 16S rRNA, which we determined would yield optimal community clustering with reads of this length using a procedure similar to that of ref. 15. [For reference, this primer pair ampli?es the region 533?786 in the Escherichia coli stra…	sample_862	illumina_time_series
L2S77.275174	GTGTTGCAGCAT	noneGTGCCAGCMGCCGCGGTAA	CCME	1 swab	8/27/10	s_2_sequence	550	Sample collection and DNA isolation were performed as described in Costello et al. [6]; and PCR, sequencing, and quality filtering of reads were performed as described in Caporaso et al. [14]. Samples were not collected on days 422 through 437. To facilitate massively parallel sequencing (1967 samples), barcodes were reused across six lanes in a single Illumina GAIIx, with 374, 372, 364, 271, 265…	CCME	none	pyrosequencing	CCME	11/15/2009	L2	CGS-GL	Illumina	Five primers, two for PCR and three for sequencing, were developed for this analysis (Fig. 1). The PCR primers (F515/R806) were developed against the V4 region of the 16S rRNA, which we determined would yield optimal community clustering with reads of this length using a procedure similar to that of ref. 15. [For reference, this primer pair ampli?es the region 533?786 in the Escherichia coli stra…	sample_726	illumina_time_series
L4S235.274693	GTATGTTGCTCA	noneGTGCCAGCMGCCGCGGTAA	CCME	1 swab	8/27/10	s_4_sequence	550	Sample collection and DNA isolation were performed as described in Costello et al. [6]; and PCR, sequencing, and quality filtering of reads were performed as described in Caporaso et al. [14]. Samples were not collected on days 422 through 437. To facilitate massively parallel sequencing (1967 samples), barcodes were reused across six lanes in a single Illumina GAIIx, with 374, 372, 364, 271, 265…	CCME	none	pyrosequencing	CCME	7/28/2009	L4	CGS-GL	Illumina	Five primers, two for PCR and three for sequencing, were developed for this analysis (Fig. 1). The PCR primers (F515/R806) were developed against the V4 region of the 16S rRNA, which we determined would yield optimal community clustering with reads of this length using a procedure similar to that of ref. 15. [For reference, this primer pair ampli?es the region 533?786 in the Escherichia coli stra…	sample_1257	illumina_time_series
L4S221.275124	GTGCACATTATC	noneGTGCCAGCMGCCGCGGTAA	CCME	1 swab	8/27/10	s_4_sequence	550	Sample collection and DNA isolation were performed as described in Costello et al. [6]; and PCR, sequencing, and quality filtering of reads were performed as described in Caporaso et al. [14]. Samples were not collected on days 422 through 437. To facilitate massively parallel sequencing (1967 samples), barcodes were reused across six lanes in a single Illumina GAIIx, with 374, 372, 364, 271, 265…	CCME	none	pyrosequencing	CCME	7/12/2009	L4	CGS-GL	Illumina	Five primers, two for PCR and three for sequencing, were developed for this analysis (Fig. 1). The PCR primers (F515/R806) were developed against the V4 region of the 16S rRNA, which we determined would yield optimal community clustering with reads of this length using a procedure similar to that of ref. 15. [For reference, this primer pair ampli?es the region 533?786 in the Escherichia coli stra…	sample_1243	illumina_time_series
L5S12.273358	ACGGATCGTCAG	noneGTGCCAGCMGCCGCGGTAA	CCME	1 swab	8/27/10	s_5_sequence	550	Sample collection and DNA isolation were performed as described in Costello et al. [6]; and PCR, sequencing, and quality filtering of reads were performed as described in Caporaso et al. [14]. Samples were not collected on days 422 through 437. To facilitate massively parallel sequencing (1967 samples), barcodes were reused across six lanes in a single Illumina GAIIx, with 374, 372, 364, 271, 265…	CCME	none	pyrosequencing	CCME	10/4/2009	L5	CGS-GL	Illumina	Five primers, two for PCR and three for sequencing, were developed for this analysis (Fig. 1). The PCR primers (F515/R806) were developed against the V4 region of the 16S rRNA, which we determined would yield optimal community clustering with reads of this length using a procedure similar to that of ref. 15. [For reference, this primer pair ampli?es the region 533?786 in the Escherichia coli stra…	sample_1404	illumina_time_series
L2S372.275084	CGTCAGACGGAT	noneGTGCCAGCMGCCGCGGTAA	CCME	1 swab	8/27/10	s_2_sequence	550	Sample collection and DNA isolation were performed as described in Costello et al. [6]; and PCR, sequencing, and quality filtering of reads were performed as described in Caporaso et al. [14]. Samples were not collected on days 422 through 437. To facilitate massively parallel sequencing (1967 samples), barcodes were reused across six lanes in a single Illumina GAIIx, with 374, 372, 364, 271, 265…	CCME	none	pyrosequencing	CCME	4/2/2009	L2	CGS-GL	Illumina	Five primers, two for PCR and three for sequencing, were developed for this analysis (Fig. 1). The PCR primers (F515/R806) were developed against the V4 region of the 16S rRNA, which we determined would yield optimal community clustering with reads of this length using a procedure similar to that of ref. 15. [For reference, this primer pair ampli?es the region 533?786 in the Escherichia coli stra…	sample_672	illumina_time_series
L5S280.274891	CTGTGACATTGT	noneGTGCCAGCMGCCGCGGTAA	CCME	1 swab	8/27/10	s_5_sequence	550	Sample collection and DNA isolation were performed as described in Costello et al. [6]; and PCR, sequencing, and quality filtering of reads were performed as described in Caporaso et al. [14]. Samples were not collected on days 422 through 437. To facilitate massively parallel sequencing (1967 samples), barcodes were reused across six lanes in a single Illumina GAIIx, with 374, 372, 364, 271, 265…	CCME	none	pyrosequencing	CCME	12/17/2008	L5	CGS-GL	Illumina	Five primers, two for PCR and three for sequencing, were developed for this analysis (Fig. 1). The PCR primers (F515/R806) were developed against the V4 region of the 16S rRNA, which we determined would yield optimal community clustering with reads of this length using a procedure similar to that of ref. 15. [For reference, this primer pair ampli?es the region 533?786 in the Escherichia coli stra…	sample_1581	illumina_time_series
L1S208.274741	CTGAGATACGCG	noneGTGCCAGCMGCCGCGGTAA	CCME	1 swab	8/27/10	s_1_sequence	550	Sample collection and DNA isolation were performed as described in Costello et al. [6]; and PCR, sequencing, and quality filtering of reads were performed as described in Caporaso et al. [14]. Samples were not collected on days 422 through 437. To facilitate massively parallel sequencing (1967 samples), barcodes were reused across six lanes in a single Illumina GAIIx, with 374, 372, 364, 271, 265…	CCME	none	pyrosequencing	CCME	1/20/2009	L1	CGS-GL	Illumina	Five primers, two for PCR and three for sequencing, were developed for this analysis (Fig. 1). The PCR primers (F515/R806) were developed against the V4 region of the 16S rRNA, which we determined would yield optimal community clustering with reads of this length using a procedure similar to that of ref. 15. [For reference, this primer pair ampli?es the region 533?786 in the Escherichia coli stra…	sample_121	illumina_time_series
L2S249.273863	AGTTCTACGTCA	noneGTGCCAGCMGCCGCGGTAA	CCME	1 swab	8/27/10	s_2_sequence	550	Sample collection and DNA isolation were performed as described in Costello et al. [6]; and PCR, sequencing, and quality filtering of reads were performed as described in Caporaso et al. [14]. Samples were not collected on days 422 through 437. To facilitate massively parallel sequencing (1967 samples), barcodes were reused across six lanes in a single Illumina GAIIx, with 374, 372, 364, 271, 265…	CCME	none	pyrosequencing	CCME	11/6/2008	L2	CGS-GL	Illumina	Five primers, two for PCR and three for sequencing, were developed for this analysis (Fig. 1). The PCR primers (F515/R806) were developed against the V4 region of the 16S rRNA, which we determined would yield optimal community clustering with reads of this length using a procedure similar to that of ref. 15. [For reference, this primer pair ampli?es the region 533?786 in the Escherichia coli stra…	sample_539	illumina_time_series
L3S257.273445	ACACATGTCTAC	noneGTGCCAGCMGCCGCGGTAA	CCME	1 swab	8/27/10	s_3_sequence	550	Sample collection and DNA isolation were performed as described in Costello et al. [6]; and PCR, sequencing, and quality filtering of reads were performed as described in Caporaso et al. [14]. Samples were not collected on days 422 through 437. To facilitate massively parallel sequencing (1967 samples), barcodes were reused across six lanes in a single Illumina GAIIx, with 374, 372, 364, 271, 265…	CCME	none	pyrosequencing	CCME	11/12/2008	L3	CGS-GL	Illumina	Five primers, two for PCR and three for sequencing, were developed for this analysis (Fig. 1). The PCR primers (F515/R806) were developed against the V4 region of the 16S rRNA, which we determined would yield optimal community clustering with reads of this length using a procedure similar to that of ref. 15. [For reference, this primer pair ampli?es the region 533?786 in the Escherichia coli stra…	sample_908	illumina_time_series
L1S131.274927	ATCTCTGGCATA	noneGTGCCAGCMGCCGCGGTAA	CCME	1 swab	8/27/10	s_1_sequence	550	Sample collection and DNA isolation were performed as described in Costello et al. [6]; and PCR, sequencing, and quality filtering of reads were performed as described in Caporaso et al. [14]. Samples were not collected on days 422 through 437. To facilitate massively parallel sequencing (1967 samples), barcodes were reused across six lanes in a single Illumina GAIIx, with 374, 372, 364, 271, 265…	CCME	none	pyrosequencing	CCME	4/23/2009	L1	CGS-GL	Illumina	Five primers, two for PCR and three for sequencing, were developed for this analysis (Fig. 1). The PCR primers (F515/R806) were developed against the V4 region of the 16S rRNA, which we determined would yield optimal community clustering with reads of this length using a procedure similar to that of ref. 15. [For reference, this primer pair ampli?es the region 533?786 in the Escherichia coli stra…	sample_37	illumina_time_series
L6S316.274016	ATGCGTAGTGCG	noneGTGCCAGCMGCCGCGGTAA	CCME	1 swab	8/27/10	s_6_sequence	550	Sample collection and DNA isolation were performed as described in Costello et al. [6]; and PCR, sequencing, and quality filtering of reads were performed as described in Caporaso et al. [14]. Samples were not collected on days 422 through 437. To facilitate massively parallel sequencing (1967 samples), barcodes were reused across six lanes in a single Illumina GAIIx, with 374, 372, 364, 271, 265…	CCME	none	pyrosequencing	CCME	12/8/2009	L6	CGS-GL	Illumina	Five primers, two for PCR and three for sequencing, were developed for this analysis (Fig. 1). The PCR primers (F515/R806) were developed against the V4 region of the 16S rRNA, which we determined would yield optimal community clustering with reads of this length using a procedure similar to that of ref. 15. [For reference, this primer pair ampli?es the region 533?786 in the Escherichia coli stra…	sample_1882	illumina_time_series
L6S163.273624	GTCATATCGTAC	noneGTGCCAGCMGCCGCGGTAA	CCME	1 swab	8/27/10	s_6_sequence	550	Sample collection and DNA isolation were performed as described in Costello et al. [6]; and PCR, sequencing, and quality filtering of reads were performed as described in Caporaso et al. [14]. Samples were not collected on days 422 through 437. To facilitate massively parallel sequencing (1967 samples), barcodes were reused across six lanes in a single Illumina GAIIx, with 374, 372, 364, 271, 265…	CCME	none	pyrosequencing	CCME	6/29/2009	L6	CGS-GL	Illumina	Five primers, two for PCR and three for sequencing, were developed for this analysis (Fig. 1). The PCR primers (F515/R806) were developed against the V4 region of the 16S rRNA, which we determined would yield optimal community clustering with reads of this length using a procedure similar to that of ref. 15. [For reference, this primer pair ampli?es the region 533?786 in the Escherichia coli stra…	sample_1716	illumina_time_series
L2S228.273850	ATGGATACGCTC	noneGTGCCAGCMGCCGCGGTAA	CCME	1 swab	8/27/10	s_2_sequence	550	Sample collection and DNA isolation were performed as described in Costello et al. [6]; and PCR, sequencing, and quality filtering of reads were performed as described in Caporaso et al. [14]. Samples were not collected on days 422 through 437. To facilitate massively parallel sequencing (1967 samples), barcodes were reused across six lanes in a single Illumina GAIIx, with 374, 372, 364, 271, 265…	CCME	none	pyrosequencing	CCME	4/20/2009	L2	CGS-GL	Illumina	Five primers, two for PCR and three for sequencing, were developed for this analysis (Fig. 1). The PCR primers (F515/R806) were developed against the V4 region of the 16S rRNA, which we determined would yield optimal community clustering with reads of this length using a procedure similar to that of ref. 15. [For reference, this primer pair ampli?es the region 533?786 in the Escherichia coli stra…	sample_516	illumina_time_series
L2S252.274922	ATGGTCTACTAC	noneGTGCCAGCMGCCGCGGTAA	CCME	1 swab	8/27/10	s_2_sequence	550	Sample collection and DNA isolation were performed as described in Costello et al. [6]; and PCR, sequencing, and quality filtering of reads were performed as described in Caporaso et al. [14]. Samples were not collected on days 422 through 437. To facilitate massively parallel sequencing (1967 samples), barcodes were reused across six lanes in a single Illumina GAIIx, with 374, 372, 364, 271, 265…	CCME	none	pyrosequencing	CCME	11/9/2008	L2	CGS-GL	Illumina	Five primers, two for PCR and three for sequencing, were developed for this analysis (Fig. 1). The PCR primers (F515/R806) were developed against the V4 region of the 16S rRNA, which we determined would yield optimal community clustering with reads of this length using a procedure similar to that of ref. 15. [For reference, this primer pair ampli?es the region 533?786 in the Escherichia coli stra…	sample_543	illumina_time_series
L4S62.274646	CTATAGTCGTGT	noneGTGCCAGCMGCCGCGGTAA	CCME	1 swab	8/27/10	s_4_sequence	550	Sample collection and DNA isolation were performed as described in Costello et al. [6]; and PCR, sequencing, and quality filtering of reads were performed as described in Caporaso et al. [14]. Samples were not collected on days 422 through 437. To facilitate massively parallel sequencing (1967 samples), barcodes were reused across six lanes in a single Illumina GAIIx, with 374, 372, 364, 271, 265…	CCME	none	pyrosequencing	CCME	1/19/2009	L4	CGS-GL	Illumina	Five primers, two for PCR and three for sequencing, were developed for this analysis (Fig. 1). The PCR primers (F515/R806) were developed against the V4 region of the 16S rRNA, which we determined would yield optimal community clustering with reads of this length using a procedure similar to that of ref. 15. [For reference, this primer pair ampli?es the region 533?786 in the Escherichia coli stra…	sample_1343	illumina_time_series
L2S26.274870	GTACAAGAGTGA	noneGTGCCAGCMGCCGCGGTAA	CCME	1 swab	8/27/10	s_2_sequence	550	Sample collection and DNA isolation were performed as described in Costello et al. [6]; and PCR, sequencing, and quality filtering of reads were performed as described in Caporaso et al. [14]. Samples were not collected on days 422 through 437. To facilitate massively parallel sequencing (1967 samples), barcodes were reused across six lanes in a single Illumina GAIIx, with 374, 372, 364, 271, 265…	CCME	none	pyrosequencing	CCME	9/14/2009	L2	CGS-GL	Illumina	Five primers, two for PCR and three for sequencing, were developed for this analysis (Fig. 1). The PCR primers (F515/R806) were developed against the V4 region of the 16S rRNA, which we determined would yield optimal community clustering with reads of this length using a procedure similar to that of ref. 15. [For reference, this primer pair ampli?es the region 533?786 in the Escherichia coli stra…	sample_551	illumina_time_series
L1S62.273992	AGATACACGCGC	noneGTGCCAGCMGCCGCGGTAA	CCME	1 swab	8/27/10	s_1_sequence	550	Sample collection and DNA isolation were performed as described in Costello et al. [6]; and PCR, sequencing, and quality filtering of reads were performed as described in Caporaso et al. [14]. Samples were not collected on days 422 through 437. To facilitate massively parallel sequencing (1967 samples), barcodes were reused across six lanes in a single Illumina GAIIx, with 374, 372, 364, 271, 265…	CCME	none	pyrosequencing	CCME	1/26/2009	L1	CGS-GL	Illumina	Five primers, two for PCR and three for sequencing, were developed for this analysis (Fig. 1). The PCR primers (F515/R806) were developed against the V4 region of the 16S rRNA, which we determined would yield optimal community clustering with reads of this length using a procedure similar to that of ref. 15. [For reference, this primer pair ampli?es the region 533?786 in the Escherichia coli stra…	sample_335	illumina_time_series
L4S39.274588	CTCGAGAGTACG	noneGTGCCAGCMGCCGCGGTAA	CCME	1 swab	8/27/10	s_4_sequence	550	Sample collection and DNA isolation were performed as described in Costello et al. [6]; and PCR, sequencing, and quality filtering of reads were performed as described in Caporaso et al. [14]. Samples were not collected on days 422 through 437. To facilitate massively parallel sequencing (1967 samples), barcodes were reused across six lanes in a single Illumina GAIIx, with 374, 372, 364, 271, 265…	CCME	none	pyrosequencing	CCME	12/20/2008	L4	CGS-GL	Illumina	Five primers, two for PCR and three for sequencing, were developed for this analysis (Fig. 1). The PCR primers (F515/R806) were developed against the V4 region of the 16S rRNA, which we determined would yield optimal community clustering with reads of this length using a procedure similar to that of ref. 15. [For reference, this primer pair ampli?es the region 533?786 in the Escherichia coli stra…	sample_1317	illumina_time_series
L2S272.273569	CATCTGTAGCGA	noneGTGCCAGCMGCCGCGGTAA	CCME	1 swab	8/27/10	s_2_sequence	550	Sample collection and DNA isolation were performed as described in Costello et al. [6]; and PCR, sequencing, and quality filtering of reads were performed as described in Caporaso et al. [14]. Samples were not collected on days 422 through 437. To facilitate massively parallel sequencing (1967 samples), barcodes were reused across six lanes in a single Illumina GAIIx, with 374, 372, 364, 271, 265…	CCME	none	pyrosequencing	CCME	12/7/2008	L2	CGS-GL	Illumina	Five primers, two for PCR and three for sequencing, were developed for this analysis (Fig. 1). The PCR primers (F515/R806) were developed against the V4 region of the 16S rRNA, which we determined would yield optimal community clustering with reads of this length using a procedure similar to that of ref. 15. [For reference, this primer pair ampli?es the region 533?786 in the Escherichia coli stra…	sample_563	illumina_time_series
L6S314.274708	ATAGGCGATCTC	noneGTGCCAGCMGCCGCGGTAA	CCME	1 swab	8/27/10	s_6_sequence	550	Sample collection and DNA isolation were performed as described in Costello et al. [6]; and PCR, sequencing, and quality filtering of reads were performed as described in Caporaso et al. [14]. Samples were not collected on days 422 through 437. To facilitate massively parallel sequencing (1967 samples), barcodes were reused across six lanes in a single Illumina GAIIx, with 374, 372, 364, 271, 265…	CCME	none	pyrosequencing	CCME	12/6/2009	L6	CGS-GL	Illumina	Five primers, two for PCR and three for sequencing, were developed for this analysis (Fig. 1). The PCR primers (F515/R806) were developed against the V4 region of the 16S rRNA, which we determined would yield optimal community clustering with reads of this length using a procedure similar to that of ref. 15. [For reference, this primer pair ampli?es the region 533?786 in the Escherichia coli stra…	sample_1880	illumina_time_series
L2S145.274590	AATCGTGACTCG	noneGTGCCAGCMGCCGCGGTAA	CCME	1 swab	8/27/10	s_2_sequence	550	Sample collection and DNA isolation were performed as described in Costello et al. [6]; and PCR, sequencing, and quality filtering of reads were performed as described in Caporaso et al. [14]. Samples were not collected on days 422 through 437. To facilitate massively parallel sequencing (1967 samples), barcodes were reused across six lanes in a single Illumina GAIIx, with 374, 372, 364, 271, 265…	CCME	none	pyrosequencing	CCME	12/19/2008	L2	CGS-GL	Illumina	Five primers, two for PCR and three for sequencing, were developed for this analysis (Fig. 1). The PCR primers (F515/R806) were developed against the V4 region of the 16S rRNA, which we determined would yield optimal community clustering with reads of this length using a procedure similar to that of ref. 15. [For reference, this primer pair ampli?es the region 533?786 in the Escherichia coli stra…	sample_426	illumina_time_series
L5S191.274750	CAGTGCATATGC	noneGTGCCAGCMGCCGCGGTAA	CCME	1 swab	8/27/10	s_5_sequence	550	Sample collection and DNA isolation were performed as described in Costello et al. [6]; and PCR, sequencing, and quality filtering of reads were performed as described in Caporaso et al. [14]. Samples were not collected on days 422 through 437. To facilitate massively parallel sequencing (1967 samples), barcodes were reused across six lanes in a single Illumina GAIIx, with 374, 372, 364, 271, 265…	CCME	none	pyrosequencing	CCME	3/6/2009	L5	CGS-GL	Illumina	Five primers, two for PCR and three for sequencing, were developed for this analysis (Fig. 1). The PCR primers (F515/R806) were developed against the V4 region of the 16S rRNA, which we determined would yield optimal community clustering with reads of this length using a procedure similar to that of ref. 15. [For reference, this primer pair ampli?es the region 533?786 in the Escherichia coli stra…	sample_1483	illumina_time_series
L4S274.273701	GTAGCGCGAGTT	noneGTGCCAGCMGCCGCGGTAA	CCME	1 swab	8/27/10	s_4_sequence	550	Sample collection and DNA isolation were performed as described in Costello et al. [6]; and PCR, sequencing, and quality filtering of reads were performed as described in Caporaso et al. [14]. Samples were not collected on days 422 through 437. To facilitate massively parallel sequencing (1967 samples), barcodes were reused across six lanes in a single Illumina GAIIx, with 374, 372, 364, 271, 265…	CCME	none	pyrosequencing	CCME	9/8/2009	L4	CGS-GL	Illumina	Five primers, two for PCR and three for sequencing, were developed for this analysis (Fig. 1). The PCR primers (F515/R806) were developed against the V4 region of the 16S rRNA, which we determined would yield optimal community clustering with reads of this length using a procedure similar to that of ref. 15. [For reference, this primer pair ampli?es the region 533?786 in the Escherichia coli stra…	sample_1295	illumina_time_series
L4S261.274930	GTGTGTGTCAGG	noneGTGCCAGCMGCCGCGGTAA	CCME	1 swab	8/27/10	s_4_sequence	550	Sample collection and DNA isolation were performed as described in Costello et al. [6]; and PCR, sequencing, and quality filtering of reads were performed as described in Caporaso et al. [14]. Samples were not collected on days 422 through 437. To facilitate massively parallel sequencing (1967 samples), barcodes were reused across six lanes in a single Illumina GAIIx, with 374, 372, 364, 271, 265…	CCME	none	pyrosequencing	CCME	8/24/2009	L4	CGS-GL	Illumina	Five primers, two for PCR and three for sequencing, were developed for this analysis (Fig. 1). The PCR primers (F515/R806) were developed against the V4 region of the 16S rRNA, which we determined would yield optimal community clustering with reads of this length using a procedure similar to that of ref. 15. [For reference, this primer pair ampli?es the region 533?786 in the Escherichia coli stra…	sample_1285	illumina_time_series
L1S48.274804	AGTACGCTCGAG	noneGTGCCAGCMGCCGCGGTAA	CCME	1 swab	8/27/10	s_1_sequence	550	Sample collection and DNA isolation were performed as described in Costello et al. [6]; and PCR, sequencing, and quality filtering of reads were performed as described in Caporaso et al. [14]. Samples were not collected on days 422 through 437. To facilitate massively parallel sequencing (1967 samples), barcodes were reused across six lanes in a single Illumina GAIIx, with 374, 372, 364, 271, 265…	CCME	none	pyrosequencing	CCME	12/22/2008	L1	CGS-GL	Illumina	Five primers, two for PCR and three for sequencing, were developed for this analysis (Fig. 1). The PCR primers (F515/R806) were developed against the V4 region of the 16S rRNA, which we determined would yield optimal community clustering with reads of this length using a procedure similar to that of ref. 15. [For reference, this primer pair ampli?es the region 533?786 in the Escherichia coli stra…	sample_319	illumina_time_series
L1S71.275087	AGCGTAGGTCGT	noneGTGCCAGCMGCCGCGGTAA	CCME	1 swab	8/27/10	s_1_sequence	550	Sample collection and DNA isolation were performed as described in Costello et al. [6]; and PCR, sequencing, and quality filtering of reads were performed as described in Caporaso et al. [14]. Samples were not collected on days 422 through 437. To facilitate massively parallel sequencing (1967 samples), barcodes were reused across six lanes in a single Illumina GAIIx, with 374, 372, 364, 271, 265…	CCME	none	pyrosequencing	CCME	2/12/2009	L1	CGS-GL	Illumina	Five primers, two for PCR and three for sequencing, were developed for this analysis (Fig. 1). The PCR primers (F515/R806) were developed against the V4 region of the 16S rRNA, which we determined would yield optimal community clustering with reads of this length using a procedure similar to that of ref. 15. [For reference, this primer pair ampli?es the region 533?786 in the Escherichia coli stra…	sample_345	illumina_time_series
L6S326.274564	CACTACTGTTGA	noneGTGCCAGCMGCCGCGGTAA	CCME	1 swab	8/27/10	s_6_sequence	550	Sample collection and DNA isolation were performed as described in Costello et al. [6]; and PCR, sequencing, and quality filtering of reads were performed as described in Caporaso et al. [14]. Samples were not collected on days 422 through 437. To facilitate massively parallel sequencing (1967 samples), barcodes were reused across six lanes in a single Illumina GAIIx, with 374, 372, 364, 271, 265…	CCME	none	pyrosequencing	CCME	1/6/2010	L6	CGS-GL	Illumina	Five primers, two for PCR and three for sequencing, were developed for this analysis (Fig. 1). The PCR primers (F515/R806) were developed against the V4 region of the 16S rRNA, which we determined would yield optimal community clustering with reads of this length using a procedure similar to that of ref. 15. [For reference, this primer pair ampli?es the region 533?786 in the Escherichia coli stra…	sample_1893	illumina_time_series
[truncated: 1,566 more rows]
