# Supplementary material for: The Biological Observation Matrix (BIOM) format or: how I learned to stop worrying and love the ome-ome
Source: Gigascience. 2012 Jul 12;1:7. doi: 10.1186/2047-217X-1-7 (PMC3626512; doi:10.1186/2047-217X-1-7)
Supplement: Additional file 3: — Comparison of QIIME OTU Table collapsing code with native QIIME OTU table data structures (Panels A-D) and biom-format Table objects (Panel E). Panels A-D (combined) provide the same functionality as Panel E. [file 2047-217X-1-7-S3.zip › SupplementaryFile2/mapping_77.txt]

#SampleID	BarcodeSequence	LinkerPrimerSequence	SAMPLE_CENTER	SAMP_SIZE	RUN_DATE	RUN_PREFIX	STUDY_ID	EXPERIMENT_DESIGN_DESCRIPTION	STUDY_CENTER	KEY_SEQ	SEQUENCING_METH	EXPERIMENT_CENTER	COLLECTION_DATE	REGION	RUN_CENTER	PLATFORM	LIBRARY_CONSTRUCTION_PROTOCOL	ANONYMIZED_NAME	Description
TS76.2.299161	GATCAGAAGATG	CATGCTGCCTCCCGTAGGAGT	CGS-GL	.5, gram	1/1/0000	V2N14	77	Faecal samples were collected from each individual. Community DNA was prepared and used for pyrosequencing (454 Life Sciences), as well as for PCR and sequencing of bacterial 16S rRNA genes. Shotgun reads were mapped to reference genomes using the National Center for Biotechnology Information ?non-redundant? database, KEGG17, STRING18, CAZy (http://www.cazy.org/) and a 44-member human-gut microbi…	CGS-GL	TCAG	pyrosequencing	CGS-GL	3/1/2007-8/31/2008	0	CGS-GL	FLX	Faecal samples were frozen immediately after they were produced. De-identified samples were stored at -80_?C before processing. Ten to twenty grams of each sample was pulverized in liquid nitrogen with a mortar and pestle. An aliquot (approximately 500_mg) of each sample was then suspended, while frozen, in a solution containing 500__l of extraction buffer (200_mM Tris (pH 8.0), 200_mM NaCl, 20_m…	sample 241	The gut microbiome of obese and lean monozygotic and dizygotic twins
TS186.299199	TGCGTGGTAGAC	CATGCTGCCTCCCGTAGGAGT	CGS-GL	.5, gram	1/1/0000	V2N14	77	Faecal samples were collected from each individual. Community DNA was prepared and used for pyrosequencing (454 Life Sciences), as well as for PCR and sequencing of bacterial 16S rRNA genes. Shotgun reads were mapped to reference genomes using the National Center for Biotechnology Information ?non-redundant? database, KEGG17, STRING18, CAZy (http://www.cazy.org/) and a 44-member human-gut microbi…	CGS-GL	TCAG	pyrosequencing	CGS-GL	3/1/2007-8/31/2008	0	CGS-GL	FLX	Faecal samples were frozen immediately after they were produced. De-identified samples were stored at -80_?C before processing. Ten to twenty grams of each sample was pulverized in liquid nitrogen with a mortar and pestle. An aliquot (approximately 500_mg) of each sample was then suspended, while frozen, in a solution containing 500__l of extraction buffer (200_mM Tris (pH 8.0), 200_mM NaCl, 20_m…	sample 143	The gut microbiome of obese and lean monozygotic and dizygotic twins
TS190.299218	CGCAGCGGTATA	CATGCTGCCTCCCGTAGGAGT	CGS-GL	.5, gram	1/1/0000	V2N14	77	Faecal samples were collected from each individual. Community DNA was prepared and used for pyrosequencing (454 Life Sciences), as well as for PCR and sequencing of bacterial 16S rRNA genes. Shotgun reads were mapped to reference genomes using the National Center for Biotechnology Information ?non-redundant? database, KEGG17, STRING18, CAZy (http://www.cazy.org/) and a 44-member human-gut microbi…	CGS-GL	TCAG	pyrosequencing	CGS-GL	3/1/2007-8/31/2008	0	CGS-GL	FLX	Faecal samples were frozen immediately after they were produced. De-identified samples were stored at -80_?C before processing. Ten to twenty grams of each sample was pulverized in liquid nitrogen with a mortar and pestle. An aliquot (approximately 500_mg) of each sample was then suspended, while frozen, in a solution containing 500__l of extraction buffer (200_mM Tris (pH 8.0), 200_mM NaCl, 20_m…	sample 146	The gut microbiome of obese and lean monozygotic and dizygotic twins
TS6.2.299094	CGTCAGACGGAT	CATGCTGCCTCCCGTAGGAGT	CGS-GL	.5, gram	1/1/0000	V2N14	77	Faecal samples were collected from each individual. Community DNA was prepared and used for pyrosequencing (454 Life Sciences), as well as for PCR and sequencing of bacterial 16S rRNA genes. Shotgun reads were mapped to reference genomes using the National Center for Biotechnology Information ?non-redundant? database, KEGG17, STRING18, CAZy (http://www.cazy.org/) and a 44-member human-gut microbi…	CGS-GL	TCAG	pyrosequencing	CGS-GL	3/1/2007-8/31/2008	0	CGS-GL	FLX	Faecal samples were frozen immediately after they were produced. De-identified samples were stored at -80_?C before processing. Ten to twenty grams of each sample was pulverized in liquid nitrogen with a mortar and pestle. An aliquot (approximately 500_mg) of each sample was then suspended, while frozen, in a solution containing 500__l of extraction buffer (200_mM Tris (pH 8.0), 200_mM NaCl, 20_m…	sample 208	The gut microbiome of obese and lean monozygotic and dizygotic twins
TS100.2.298944	GAACTGTATCTC	CATGCTGCCTCCCGTAGGAGT	CGS-GL	.5, gram	1/1/0000	V2N14	77	Faecal samples were collected from each individual. Community DNA was prepared and used for pyrosequencing (454 Life Sciences), as well as for PCR and sequencing of bacterial 16S rRNA genes. Shotgun reads were mapped to reference genomes using the National Center for Biotechnology Information ?non-redundant? database, KEGG17, STRING18, CAZy (http://www.cazy.org/) and a 44-member human-gut microbi…	CGS-GL	TCAG	pyrosequencing	CGS-GL	3/1/2007-8/31/2008	0	CGS-GL	FLX	Faecal samples were frozen immediately after they were produced. De-identified samples were stored at -80_?C before processing. Ten to twenty grams of each sample was pulverized in liquid nitrogen with a mortar and pestle. An aliquot (approximately 500_mg) of each sample was then suspended, while frozen, in a solution containing 500__l of extraction buffer (200_mM Tris (pH 8.0), 200_mM NaCl, 20_m…	sample 6	The gut microbiome of obese and lean monozygotic and dizygotic twins
TS103.2.299213	CGAGTCTAGTTG	CATGCTGCCTCCCGTAGGAGT	CGS-GL	.5, gram	1/1/0000	V2N14	77	Faecal samples were collected from each individual. Community DNA was prepared and used for pyrosequencing (454 Life Sciences), as well as for PCR and sequencing of bacterial 16S rRNA genes. Shotgun reads were mapped to reference genomes using the National Center for Biotechnology Information ?non-redundant? database, KEGG17, STRING18, CAZy (http://www.cazy.org/) and a 44-member human-gut microbi…	CGS-GL	TCAG	pyrosequencing	CGS-GL	3/1/2007-8/31/2008	0	CGS-GL	FLX	Faecal samples were frozen immediately after they were produced. De-identified samples were stored at -80_?C before processing. Ten to twenty grams of each sample was pulverized in liquid nitrogen with a mortar and pestle. An aliquot (approximately 500_mg) of each sample was then suspended, while frozen, in a solution containing 500__l of extraction buffer (200_mM Tris (pH 8.0), 200_mM NaCl, 20_m…	sample 9	The gut microbiome of obese and lean monozygotic and dizygotic twins
TS84.299191	GTCAACGCGATG	CATGCTGCCTCCCGTAGGAGT	CGS-GL	.5, gram	1/1/0000	V2N14	77	Faecal samples were collected from each individual. Community DNA was prepared and used for pyrosequencing (454 Life Sciences), as well as for PCR and sequencing of bacterial 16S rRNA genes. Shotgun reads were mapped to reference genomes using the National Center for Biotechnology Information ?non-redundant? database, KEGG17, STRING18, CAZy (http://www.cazy.org/) and a 44-member human-gut microbi…	CGS-GL	TCAG	pyrosequencing	CGS-GL	3/1/2007-8/31/2008	0	CGS-GL	FLX	Faecal samples were frozen immediately after they were produced. De-identified samples were stored at -80_?C before processing. Ten to twenty grams of each sample was pulverized in liquid nitrogen with a mortar and pestle. An aliquot (approximately 500_mg) of each sample was then suspended, while frozen, in a solution containing 500__l of extraction buffer (200_mM Tris (pH 8.0), 200_mM NaCl, 20_m…	sample 251	The gut microbiome of obese and lean monozygotic and dizygotic twins
TS19.2.298956	GAAGCTACTGTC	CATGCTGCCTCCCGTAGGAGT	CGS-GL	.5, gram	1/1/0000	V2N14	77	Faecal samples were collected from each individual. Community DNA was prepared and used for pyrosequencing (454 Life Sciences), as well as for PCR and sequencing of bacterial 16S rRNA genes. Shotgun reads were mapped to reference genomes using the National Center for Biotechnology Information ?non-redundant? database, KEGG17, STRING18, CAZy (http://www.cazy.org/) and a 44-member human-gut microbi…	CGS-GL	TCAG	pyrosequencing	CGS-GL	3/1/2007-8/31/2008	0	CGS-GL	FLX	Faecal samples were frozen immediately after they were produced. De-identified samples were stored at -80_?C before processing. Ten to twenty grams of each sample was pulverized in liquid nitrogen with a mortar and pestle. An aliquot (approximately 500_mg) of each sample was then suspended, while frozen, in a solution containing 500__l of extraction buffer (200_mM Tris (pH 8.0), 200_mM NaCl, 20_m…	sample 145	The gut microbiome of obese and lean monozygotic and dizygotic twins
TS26.299185	ATCACTAGTCAC	CATGCTGCCTCCCGTAGGAGT	CGS-GL	.5, gram	1/1/0000	V2N14	77	Faecal samples were collected from each individual. Community DNA was prepared and used for pyrosequencing (454 Life Sciences), as well as for PCR and sequencing of bacterial 16S rRNA genes. Shotgun reads were mapped to reference genomes using the National Center for Biotechnology Information ?non-redundant? database, KEGG17, STRING18, CAZy (http://www.cazy.org/) and a 44-member human-gut microbi…	CGS-GL	TCAG	pyrosequencing	CGS-GL	3/1/2007-8/31/2008	0	CGS-GL	FLX	Faecal samples were frozen immediately after they were produced. De-identified samples were stored at -80_?C before processing. Ten to twenty grams of each sample was pulverized in liquid nitrogen with a mortar and pestle. An aliquot (approximately 500_mg) of each sample was then suspended, while frozen, in a solution containing 500__l of extraction buffer (200_mM Tris (pH 8.0), 200_mM NaCl, 20_m…	sample 165	The gut microbiome of obese and lean monozygotic and dizygotic twins
TS179.298987	TAGACTGTACTC	CATGCTGCCTCCCGTAGGAGT	CGS-GL	.5, gram	1/1/0000	V2N14	77	Faecal samples were collected from each individual. Community DNA was prepared and used for pyrosequencing (454 Life Sciences), as well as for PCR and sequencing of bacterial 16S rRNA genes. Shotgun reads were mapped to reference genomes using the National Center for Biotechnology Information ?non-redundant? database, KEGG17, STRING18, CAZy (http://www.cazy.org/) and a 44-member human-gut microbi…	CGS-GL	TCAG	pyrosequencing	CGS-GL	3/1/2007-8/31/2008	0	CGS-GL	FLX	Faecal samples were frozen immediately after they were produced. De-identified samples were stored at -80_?C before processing. Ten to twenty grams of each sample was pulverized in liquid nitrogen with a mortar and pestle. An aliquot (approximately 500_mg) of each sample was then suspended, while frozen, in a solution containing 500__l of extraction buffer (200_mM Tris (pH 8.0), 200_mM NaCl, 20_m…	sample 131	The gut microbiome of obese and lean monozygotic and dizygotic twins
TS134.299196	TGGTCATCACTA	CATGCTGCCTCCCGTAGGAGT	CGS-GL	.5, gram	1/1/0000	V2N14	77	Faecal samples were collected from each individual. Community DNA was prepared and used for pyrosequencing (454 Life Sciences), as well as for PCR and sequencing of bacterial 16S rRNA genes. Shotgun reads were mapped to reference genomes using the National Center for Biotechnology Information ?non-redundant? database, KEGG17, STRING18, CAZy (http://www.cazy.org/) and a 44-member human-gut microbi…	CGS-GL	TCAG	pyrosequencing	CGS-GL	3/1/2007-8/31/2008	0	CGS-GL	FLX	Faecal samples were frozen immediately after they were produced. De-identified samples were stored at -80_?C before processing. Ten to twenty grams of each sample was pulverized in liquid nitrogen with a mortar and pestle. An aliquot (approximately 500_mg) of each sample was then suspended, while frozen, in a solution containing 500__l of extraction buffer (200_mM Tris (pH 8.0), 200_mM NaCl, 20_m…	sample 62	The gut microbiome of obese and lean monozygotic and dizygotic twins
TS184.299203	GACGCTAGTTCA	CATGCTGCCTCCCGTAGGAGT	CGS-GL	.5, gram	1/1/0000	V2N14	77	Faecal samples were collected from each individual. Community DNA was prepared and used for pyrosequencing (454 Life Sciences), as well as for PCR and sequencing of bacterial 16S rRNA genes. Shotgun reads were mapped to reference genomes using the National Center for Biotechnology Information ?non-redundant? database, KEGG17, STRING18, CAZy (http://www.cazy.org/) and a 44-member human-gut microbi…	CGS-GL	TCAG	pyrosequencing	CGS-GL	3/1/2007-8/31/2008	0	CGS-GL	FLX	Faecal samples were frozen immediately after they were produced. De-identified samples were stored at -80_?C before processing. Ten to twenty grams of each sample was pulverized in liquid nitrogen with a mortar and pestle. An aliquot (approximately 500_mg) of each sample was then suspended, while frozen, in a solution containing 500__l of extraction buffer (200_mM Tris (pH 8.0), 200_mM NaCl, 20_m…	sample 140	The gut microbiome of obese and lean monozygotic and dizygotic twins
TS110.299019	TATTCGTGTCAG	CATGCTGCCTCCCGTAGGAGT	CGS-GL	.5, gram	1/1/0000	V2N14	77	Faecal samples were collected from each individual. Community DNA was prepared and used for pyrosequencing (454 Life Sciences), as well as for PCR and sequencing of bacterial 16S rRNA genes. Shotgun reads were mapped to reference genomes using the National Center for Biotechnology Information ?non-redundant? database, KEGG17, STRING18, CAZy (http://www.cazy.org/) and a 44-member human-gut microbi…	CGS-GL	TCAG	pyrosequencing	CGS-GL	3/1/2007-8/31/2008	0	CGS-GL	FLX	Faecal samples were frozen immediately after they were produced. De-identified samples were stored at -80_?C before processing. Ten to twenty grams of each sample was pulverized in liquid nitrogen with a mortar and pestle. An aliquot (approximately 500_mg) of each sample was then suspended, while frozen, in a solution containing 500__l of extraction buffer (200_mM Tris (pH 8.0), 200_mM NaCl, 20_m…	sample 22	The gut microbiome of obese and lean monozygotic and dizygotic twins
TS162.2.299140	AACTGTGCGTAC	CATGCTGCCTCCCGTAGGAGT	CGS-GL	.5, gram	1/1/0000	V2N14	77	Faecal samples were collected from each individual. Community DNA was prepared and used for pyrosequencing (454 Life Sciences), as well as for PCR and sequencing of bacterial 16S rRNA genes. Shotgun reads were mapped to reference genomes using the National Center for Biotechnology Information ?non-redundant? database, KEGG17, STRING18, CAZy (http://www.cazy.org/) and a 44-member human-gut microbi…	CGS-GL	TCAG	pyrosequencing	CGS-GL	3/1/2007-8/31/2008	0	CGS-GL	FLX	Faecal samples were frozen immediately after they were produced. De-identified samples were stored at -80_?C before processing. Ten to twenty grams of each sample was pulverized in liquid nitrogen with a mortar and pestle. An aliquot (approximately 500_mg) of each sample was then suspended, while frozen, in a solution containing 500__l of extraction buffer (200_mM Tris (pH 8.0), 200_mM NaCl, 20_m…	sample 111	The gut microbiome of obese and lean monozygotic and dizygotic twins
TS128.2.299216	ACTACAGCCTAT	CATGCTGCCTCCCGTAGGAGT	CGS-GL	.5, gram	1/1/0000	V2N14	77	Faecal samples were collected from each individual. Community DNA was prepared and used for pyrosequencing (454 Life Sciences), as well as for PCR and sequencing of bacterial 16S rRNA genes. Shotgun reads were mapped to reference genomes using the National Center for Biotechnology Information ?non-redundant? database, KEGG17, STRING18, CAZy (http://www.cazy.org/) and a 44-member human-gut microbi…	CGS-GL	TCAG	pyrosequencing	CGS-GL	3/1/2007-8/31/2008	0	CGS-GL	FLX	Faecal samples were frozen immediately after they were produced. De-identified samples were stored at -80_?C before processing. Ten to twenty grams of each sample was pulverized in liquid nitrogen with a mortar and pestle. An aliquot (approximately 500_mg) of each sample was then suspended, while frozen, in a solution containing 500__l of extraction buffer (200_mM Tris (pH 8.0), 200_mM NaCl, 20_m…	sample 49	The gut microbiome of obese and lean monozygotic and dizygotic twins
TS83.2.299171	GCATGTGCATGT	CATGCTGCCTCCCGTAGGAGT	CGS-GL	.5, gram	1/1/0000	V2N14	77	Faecal samples were collected from each individual. Community DNA was prepared and used for pyrosequencing (454 Life Sciences), as well as for PCR and sequencing of bacterial 16S rRNA genes. Shotgun reads were mapped to reference genomes using the National Center for Biotechnology Information ?non-redundant? database, KEGG17, STRING18, CAZy (http://www.cazy.org/) and a 44-member human-gut microbi…	CGS-GL	TCAG	pyrosequencing	CGS-GL	3/1/2007-8/31/2008	0	CGS-GL	FLX	Faecal samples were frozen immediately after they were produced. De-identified samples were stored at -80_?C before processing. Ten to twenty grams of each sample was pulverized in liquid nitrogen with a mortar and pestle. An aliquot (approximately 500_mg) of each sample was then suspended, while frozen, in a solution containing 500__l of extraction buffer (200_mM Tris (pH 8.0), 200_mM NaCl, 20_m…	sample 250	The gut microbiome of obese and lean monozygotic and dizygotic twins
TS74.2.299132	TACTGCGACAGT	CATGCTGCCTCCCGTAGGAGT	CGS-GL	.5, gram	1/1/0000	V2N14	77	Faecal samples were collected from each individual. Community DNA was prepared and used for pyrosequencing (454 Life Sciences), as well as for PCR and sequencing of bacterial 16S rRNA genes. Shotgun reads were mapped to reference genomes using the National Center for Biotechnology Information ?non-redundant? database, KEGG17, STRING18, CAZy (http://www.cazy.org/) and a 44-member human-gut microbi…	CGS-GL	TCAG	pyrosequencing	CGS-GL	3/1/2007-8/31/2008	0	CGS-GL	FLX	Faecal samples were frozen immediately after they were produced. De-identified samples were stored at -80_?C before processing. Ten to twenty grams of each sample was pulverized in liquid nitrogen with a mortar and pestle. An aliquot (approximately 500_mg) of each sample was then suspended, while frozen, in a solution containing 500__l of extraction buffer (200_mM Tris (pH 8.0), 200_mM NaCl, 20_m…	sample 237	The gut microbiome of obese and lean monozygotic and dizygotic twins
TS120.298992	ATCTACTACACG	CATGCTGCCTCCCGTAGGAGT	CGS-GL	.5, gram	1/1/0000	V2N14	77	Faecal samples were collected from each individual. Community DNA was prepared and used for pyrosequencing (454 Life Sciences), as well as for PCR and sequencing of bacterial 16S rRNA genes. Shotgun reads were mapped to reference genomes using the National Center for Biotechnology Information ?non-redundant? database, KEGG17, STRING18, CAZy (http://www.cazy.org/) and a 44-member human-gut microbi…	CGS-GL	TCAG	pyrosequencing	CGS-GL	3/1/2007-8/31/2008	0	CGS-GL	FLX	Faecal samples were frozen immediately after they were produced. De-identified samples were stored at -80_?C before processing. Ten to twenty grams of each sample was pulverized in liquid nitrogen with a mortar and pestle. An aliquot (approximately 500_mg) of each sample was then suspended, while frozen, in a solution containing 500__l of extraction buffer (200_mM Tris (pH 8.0), 200_mM NaCl, 20_m…	sample 38	The gut microbiome of obese and lean monozygotic and dizygotic twins
TS98.299220	CGCGTAACTGTA	CATGCTGCCTCCCGTAGGAGT	CGS-GL	.5, gram	1/1/0000	V2N14	77	Faecal samples were collected from each individual. Community DNA was prepared and used for pyrosequencing (454 Life Sciences), as well as for PCR and sequencing of bacterial 16S rRNA genes. Shotgun reads were mapped to reference genomes using the National Center for Biotechnology Information ?non-redundant? database, KEGG17, STRING18, CAZy (http://www.cazy.org/) and a 44-member human-gut microbi…	CGS-GL	TCAG	pyrosequencing	CGS-GL	3/1/2007-8/31/2008	0	CGS-GL	FLX	Faecal samples were frozen immediately after they were produced. De-identified samples were stored at -80_?C before processing. Ten to twenty grams of each sample was pulverized in liquid nitrogen with a mortar and pestle. An aliquot (approximately 500_mg) of each sample was then suspended, while frozen, in a solution containing 500__l of extraction buffer (200_mM Tris (pH 8.0), 200_mM NaCl, 20_m…	sample 279	The gut microbiome of obese and lean monozygotic and dizygotic twins
TS65.2.299065	TGATGTGTGACC	CATGCTGCCTCCCGTAGGAGT	CGS-GL	.5, gram	1/1/0000	V2N14	77	Faecal samples were collected from each individual. Community DNA was prepared and used for pyrosequencing (454 Life Sciences), as well as for PCR and sequencing of bacterial 16S rRNA genes. Shotgun reads were mapped to reference genomes using the National Center for Biotechnology Information ?non-redundant? database, KEGG17, STRING18, CAZy (http://www.cazy.org/) and a 44-member human-gut microbi…	CGS-GL	TCAG	pyrosequencing	CGS-GL	3/1/2007-8/31/2008	0	CGS-GL	FLX	Faecal samples were frozen immediately after they were produced. De-identified samples were stored at -80_?C before processing. Ten to twenty grams of each sample was pulverized in liquid nitrogen with a mortar and pestle. An aliquot (approximately 500_mg) of each sample was then suspended, while frozen, in a solution containing 500__l of extraction buffer (200_mM Tris (pH 8.0), 200_mM NaCl, 20_m…	sample 218	The gut microbiome of obese and lean monozygotic and dizygotic twins
TS129.2.299037	AAGAGATGTCGA	CATGCTGCCTCCCGTAGGAGT	CGS-GL	.5, gram	1/1/0000	V2N14	77	Faecal samples were collected from each individual. Community DNA was prepared and used for pyrosequencing (454 Life Sciences), as well as for PCR and sequencing of bacterial 16S rRNA genes. Shotgun reads were mapped to reference genomes using the National Center for Biotechnology Information ?non-redundant? database, KEGG17, STRING18, CAZy (http://www.cazy.org/) and a 44-member human-gut microbi…	CGS-GL	TCAG	pyrosequencing	CGS-GL	3/1/2007-8/31/2008	0	CGS-GL	FLX	Faecal samples were frozen immediately after they were produced. De-identified samples were stored at -80_?C before processing. Ten to twenty grams of each sample was pulverized in liquid nitrogen with a mortar and pestle. An aliquot (approximately 500_mg) of each sample was then suspended, while frozen, in a solution containing 500__l of extraction buffer (200_mM Tris (pH 8.0), 200_mM NaCl, 20_m…	sample 51	The gut microbiome of obese and lean monozygotic and dizygotic twins
TS9.2.298969	TAACTCTGATGC	CATGCTGCCTCCCGTAGGAGT	CGS-GL	.5, gram	1/1/0000	V2N14	77	Faecal samples were collected from each individual. Community DNA was prepared and used for pyrosequencing (454 Life Sciences), as well as for PCR and sequencing of bacterial 16S rRNA genes. Shotgun reads were mapped to reference genomes using the National Center for Biotechnology Information ?non-redundant? database, KEGG17, STRING18, CAZy (http://www.cazy.org/) and a 44-member human-gut microbi…	CGS-GL	TCAG	pyrosequencing	CGS-GL	3/1/2007-8/31/2008	0	CGS-GL	FLX	Faecal samples were frozen immediately after they were produced. De-identified samples were stored at -80_?C before processing. Ten to twenty grams of each sample was pulverized in liquid nitrogen with a mortar and pestle. An aliquot (approximately 500_mg) of each sample was then suspended, while frozen, in a solution containing 500__l of extraction buffer (200_mM Tris (pH 8.0), 200_mM NaCl, 20_m…	sample 264	The gut microbiome of obese and lean monozygotic and dizygotic twins
TS153.299184	CTCGCACATATA	CATGCTGCCTCCCGTAGGAGT	CGS-GL	.5, gram	1/1/0000	V2N14	77	Faecal samples were collected from each individual. Community DNA was prepared and used for pyrosequencing (454 Life Sciences), as well as for PCR and sequencing of bacterial 16S rRNA genes. Shotgun reads were mapped to reference genomes using the National Center for Biotechnology Information ?non-redundant? database, KEGG17, STRING18, CAZy (http://www.cazy.org/) and a 44-member human-gut microbi…	CGS-GL	TCAG	pyrosequencing	CGS-GL	3/1/2007-8/31/2008	0	CGS-GL	FLX	Faecal samples were frozen immediately after they were produced. De-identified samples were stored at -80_?C before processing. Ten to twenty grams of each sample was pulverized in liquid nitrogen with a mortar and pestle. An aliquot (approximately 500_mg) of each sample was then suspended, while frozen, in a solution containing 500__l of extraction buffer (200_mM Tris (pH 8.0), 200_mM NaCl, 20_m…	sample 100	The gut microbiome of obese and lean monozygotic and dizygotic twins
TS138.2.299162	AGTTCAGACGCT	CATGCTGCCTCCCGTAGGAGT	CGS-GL	.5, gram	1/1/0000	V2N14	77	Faecal samples were collected from each individual. Community DNA was prepared and used for pyrosequencing (454 Life Sciences), as well as for PCR and sequencing of bacterial 16S rRNA genes. Shotgun reads were mapped to reference genomes using the National Center for Biotechnology Information ?non-redundant? database, KEGG17, STRING18, CAZy (http://www.cazy.org/) and a 44-member human-gut microbi…	CGS-GL	TCAG	pyrosequencing	CGS-GL	3/1/2007-8/31/2008	0	CGS-GL	FLX	Faecal samples were frozen immediately after they were produced. De-identified samples were stored at -80_?C before processing. Ten to twenty grams of each sample was pulverized in liquid nitrogen with a mortar and pestle. An aliquot (approximately 500_mg) of each sample was then suspended, while frozen, in a solution containing 500__l of extraction buffer (200_mM Tris (pH 8.0), 200_mM NaCl, 20_m…	sample 71	The gut microbiome of obese and lean monozygotic and dizygotic twins
TS126.2.298986	GCGGATGTGACT	CATGCTGCCTCCCGTAGGAGT	CGS-GL	.5, gram	1/1/0000	V2N14	77	Faecal samples were collected from each individual. Community DNA was prepared and used for pyrosequencing (454 Life Sciences), as well as for PCR and sequencing of bacterial 16S rRNA genes. Shotgun reads were mapped to reference genomes using the National Center for Biotechnology Information ?non-redundant? database, KEGG17, STRING18, CAZy (http://www.cazy.org/) and a 44-member human-gut microbi…	CGS-GL	TCAG	pyrosequencing	CGS-GL	3/1/2007-8/31/2008	0	CGS-GL	FLX	Faecal samples were frozen immediately after they were produced. De-identified samples were stored at -80_?C before processing. Ten to twenty grams of each sample was pulverized in liquid nitrogen with a mortar and pestle. An aliquot (approximately 500_mg) of each sample was then suspended, while frozen, in a solution containing 500__l of extraction buffer (200_mM Tris (pH 8.0), 200_mM NaCl, 20_m…	sample 45	The gut microbiome of obese and lean monozygotic and dizygotic twins
TS68.2.298971	TAGTCGTCTAGT	CATGCTGCCTCCCGTAGGAGT	CGS-GL	.5, gram	1/1/0000	V2N14	77	Faecal samples were collected from each individual. Community DNA was prepared and used for pyrosequencing (454 Life Sciences), as well as for PCR and sequencing of bacterial 16S rRNA genes. Shotgun reads were mapped to reference genomes using the National Center for Biotechnology Information ?non-redundant? database, KEGG17, STRING18, CAZy (http://www.cazy.org/) and a 44-member human-gut microbi…	CGS-GL	TCAG	pyrosequencing	CGS-GL	3/1/2007-8/31/2008	0	CGS-GL	FLX	Faecal samples were frozen immediately after they were produced. De-identified samples were stored at -80_?C before processing. Ten to twenty grams of each sample was pulverized in liquid nitrogen with a mortar and pestle. An aliquot (approximately 500_mg) of each sample was then suspended, while frozen, in a solution containing 500__l of extraction buffer (200_mM Tris (pH 8.0), 200_mM NaCl, 20_m…	sample 224	The gut microbiome of obese and lean monozygotic and dizygotic twins
TS127.299133	GACCGAGCTATG	CATGCTGCCTCCCGTAGGAGT	CGS-GL	.5, gram	1/1/0000	V2N14	77	Faecal samples were collected from each individual. Community DNA was prepared and used for pyrosequencing (454 Life Sciences), as well as for PCR and sequencing of bacterial 16S rRNA genes. Shotgun reads were mapped to reference genomes using the National Center for Biotechnology Information ?non-redundant? database, KEGG17, STRING18, CAZy (http://www.cazy.org/) and a 44-member human-gut microbi…	CGS-GL	TCAG	pyrosequencing	CGS-GL	3/1/2007-8/31/2008	0	CGS-GL	FLX	Faecal samples were frozen immediately after they were produced. De-identified samples were stored at -80_?C before processing. Ten to twenty grams of each sample was pulverized in liquid nitrogen with a mortar and pestle. An aliquot (approximately 500_mg) of each sample was then suspended, while frozen, in a solution containing 500__l of extraction buffer (200_mM Tris (pH 8.0), 200_mM NaCl, 20_m…	sample 46	The gut microbiome of obese and lean monozygotic and dizygotic twins
TS30.298973	TGCATTACGCAT	CATGCTGCCTCCCGTAGGAGT	CGS-GL	.5, gram	1/1/0000	V2N14	77	Faecal samples were collected from each individual. Community DNA was prepared and used for pyrosequencing (454 Life Sciences), as well as for PCR and sequencing of bacterial 16S rRNA genes. Shotgun reads were mapped to reference genomes using the National Center for Biotechnology Information ?non-redundant? database, KEGG17, STRING18, CAZy (http://www.cazy.org/) and a 44-member human-gut microbi…	CGS-GL	TCAG	pyrosequencing	CGS-GL	3/1/2007-8/31/2008	0	CGS-GL	FLX	Faecal samples were frozen immediately after they were produced. De-identified samples were stored at -80_?C before processing. Ten to twenty grams of each sample was pulverized in liquid nitrogen with a mortar and pestle. An aliquot (approximately 500_mg) of each sample was then suspended, while frozen, in a solution containing 500__l of extraction buffer (200_mM Tris (pH 8.0), 200_mM NaCl, 20_m…	sample 173	The gut microbiome of obese and lean monozygotic and dizygotic twins
TS37.299147	ACATTCAGCGCA	CATGCTGCCTCCCGTAGGAGT	CGS-GL	.5, gram	1/1/0000	V2N14	77	Faecal samples were collected from each individual. Community DNA was prepared and used for pyrosequencing (454 Life Sciences), as well as for PCR and sequencing of bacterial 16S rRNA genes. Shotgun reads were mapped to reference genomes using the National Center for Biotechnology Information ?non-redundant? database, KEGG17, STRING18, CAZy (http://www.cazy.org/) and a 44-member human-gut microbi…	CGS-GL	TCAG	pyrosequencing	CGS-GL	3/1/2007-8/31/2008	0	CGS-GL	FLX	Faecal samples were frozen immediately after they were produced. De-identified samples were stored at -80_?C before processing. Ten to twenty grams of each sample was pulverized in liquid nitrogen with a mortar and pestle. An aliquot (approximately 500_mg) of each sample was then suspended, while frozen, in a solution containing 500__l of extraction buffer (200_mM Tris (pH 8.0), 200_mM NaCl, 20_m…	sample 183	The gut microbiome of obese and lean monozygotic and dizygotic twins
TS116.2.299078	TACTGGACGCGA	CATGCTGCCTCCCGTAGGAGT	CGS-GL	.5, gram	1/1/0000	V2N14	77	Faecal samples were collected from each individual. Community DNA was prepared and used for pyrosequencing (454 Life Sciences), as well as for PCR and sequencing of bacterial 16S rRNA genes. Shotgun reads were mapped to reference genomes using the National Center for Biotechnology Information ?non-redundant? database, KEGG17, STRING18, CAZy (http://www.cazy.org/) and a 44-member human-gut microbi…	CGS-GL	TCAG	pyrosequencing	CGS-GL	3/1/2007-8/31/2008	0	CGS-GL	FLX	Faecal samples were frozen immediately after they were produced. De-identified samples were stored at -80_?C before processing. Ten to twenty grams of each sample was pulverized in liquid nitrogen with a mortar and pestle. An aliquot (approximately 500_mg) of each sample was then suspended, while frozen, in a solution containing 500__l of extraction buffer (200_mM Tris (pH 8.0), 200_mM NaCl, 20_m…	sample 29	The gut microbiome of obese and lean monozygotic and dizygotic twins
TS33.299224	TCGCATGAAGTC	CATGCTGCCTCCCGTAGGAGT	CGS-GL	.5, gram	1/1/0000	V2N14	77	Faecal samples were collected from each individual. Community DNA was prepared and used for pyrosequencing (454 Life Sciences), as well as for PCR and sequencing of bacterial 16S rRNA genes. Shotgun reads were mapped to reference genomes using the National Center for Biotechnology Information ?non-redundant? database, KEGG17, STRING18, CAZy (http://www.cazy.org/) and a 44-member human-gut microbi…	CGS-GL	TCAG	pyrosequencing	CGS-GL	3/1/2007-8/31/2008	0	CGS-GL	FLX	Faecal samples were frozen immediately after they were produced. De-identified samples were stored at -80_?C before processing. Ten to twenty grams of each sample was pulverized in liquid nitrogen with a mortar and pestle. An aliquot (approximately 500_mg) of each sample was then suspended, while frozen, in a solution containing 500__l of extraction buffer (200_mM Tris (pH 8.0), 200_mM NaCl, 20_m…	sample 179	The gut microbiome of obese and lean monozygotic and dizygotic twins
TS111.2.298964	TATGGCACACAC	CATGCTGCCTCCCGTAGGAGT	CGS-GL	.5, gram	1/1/0000	V2N14	77	Faecal samples were collected from each individual. Community DNA was prepared and used for pyrosequencing (454 Life Sciences), as well as for PCR and sequencing of bacterial 16S rRNA genes. Shotgun reads were mapped to reference genomes using the National Center for Biotechnology Information ?non-redundant? database, KEGG17, STRING18, CAZy (http://www.cazy.org/) and a 44-member human-gut microbi…	CGS-GL	TCAG	pyrosequencing	CGS-GL	3/1/2007-8/31/2008	0	CGS-GL	FLX	Faecal samples were frozen immediately after they were produced. De-identified samples were stored at -80_?C before processing. Ten to twenty grams of each sample was pulverized in liquid nitrogen with a mortar and pestle. An aliquot (approximately 500_mg) of each sample was then suspended, while frozen, in a solution containing 500__l of extraction buffer (200_mM Tris (pH 8.0), 200_mM NaCl, 20_m…	sample 25	The gut microbiome of obese and lean monozygotic and dizygotic twins
TS160.298976	TCTCTAGAGCAT	CATGCTGCCTCCCGTAGGAGT	CGS-GL	.5, gram	1/1/0000	V2N14	77	Faecal samples were collected from each individual. Community DNA was prepared and used for pyrosequencing (454 Life Sciences), as well as for PCR and sequencing of bacterial 16S rRNA genes. Shotgun reads were mapped to reference genomes using the National Center for Biotechnology Information ?non-redundant? database, KEGG17, STRING18, CAZy (http://www.cazy.org/) and a 44-member human-gut microbi…	CGS-GL	TCAG	pyrosequencing	CGS-GL	3/1/2007-8/31/2008	0	CGS-GL	FLX	Faecal samples were frozen immediately after they were produced. De-identified samples were stored at -80_?C before processing. Ten to twenty grams of each sample was pulverized in liquid nitrogen with a mortar and pestle. An aliquot (approximately 500_mg) of each sample was then suspended, while frozen, in a solution containing 500__l of extraction buffer (200_mM Tris (pH 8.0), 200_mM NaCl, 20_m…	sample 107	The gut microbiome of obese and lean monozygotic and dizygotic twins
TS103.299049	ACTCACGGTATG	CATGCTGCCTCCCGTAGGAGT	CGS-GL	.5, gram	1/1/0000	V2N14	77	Faecal samples were collected from each individual. Community DNA was prepared and used for pyrosequencing (454 Life Sciences), as well as for PCR and sequencing of bacterial 16S rRNA genes. Shotgun reads were mapped to reference genomes using the National Center for Biotechnology Information ?non-redundant? database, KEGG17, STRING18, CAZy (http://www.cazy.org/) and a 44-member human-gut microbi…	CGS-GL	TCAG	pyrosequencing	CGS-GL	3/1/2007-8/31/2008	0	CGS-GL	FLX	Faecal samples were frozen immediately after they were produced. De-identified samples were stored at -80_?C before processing. Ten to twenty grams of each sample was pulverized in liquid nitrogen with a mortar and pestle. An aliquot (approximately 500_mg) of each sample was then suspended, while frozen, in a solution containing 500__l of extraction buffer (200_mM Tris (pH 8.0), 200_mM NaCl, 20_m…	sample 8	The gut microbiome of obese and lean monozygotic and dizygotic twins
TS134.2.298989	CATGGCTACACA	CATGCTGCCTCCCGTAGGAGT	CGS-GL	.5, gram	1/1/0000	V2N14	77	Faecal samples were collected from each individual. Community DNA was prepared and used for pyrosequencing (454 Life Sciences), as well as for PCR and sequencing of bacterial 16S rRNA genes. Shotgun reads were mapped to reference genomes using the National Center for Biotechnology Information ?non-redundant? database, KEGG17, STRING18, CAZy (http://www.cazy.org/) and a 44-member human-gut microbi…	CGS-GL	TCAG	pyrosequencing	CGS-GL	3/1/2007-8/31/2008	0	CGS-GL	FLX	Faecal samples were frozen immediately after they were produced. De-identified samples were stored at -80_?C before processing. Ten to twenty grams of each sample was pulverized in liquid nitrogen with a mortar and pestle. An aliquot (approximately 500_mg) of each sample was then suspended, while frozen, in a solution containing 500__l of extraction buffer (200_mM Tris (pH 8.0), 200_mM NaCl, 20_m…	sample 63	The gut microbiome of obese and lean monozygotic and dizygotic twins
TS21.299189	TACACACATGGC	CATGCTGCCTCCCGTAGGAGT	CGS-GL	.5, gram	1/1/0000	V2N14	77	Faecal samples were collected from each individual. Community DNA was prepared and used for pyrosequencing (454 Life Sciences), as well as for PCR and sequencing of bacterial 16S rRNA genes. Shotgun reads were mapped to reference genomes using the National Center for Biotechnology Information ?non-redundant? database, KEGG17, STRING18, CAZy (http://www.cazy.org/) and a 44-member human-gut microbi…	CGS-GL	TCAG	pyrosequencing	CGS-GL	3/1/2007-8/31/2008	0	CGS-GL	FLX	Faecal samples were frozen immediately after they were produced. De-identified samples were stored at -80_?C before processing. Ten to twenty grams of each sample was pulverized in liquid nitrogen with a mortar and pestle. An aliquot (approximately 500_mg) of each sample was then suspended, while frozen, in a solution containing 500__l of extraction buffer (200_mM Tris (pH 8.0), 200_mM NaCl, 20_m…	sample 159	The gut microbiome of obese and lean monozygotic and dizygotic twins
TS87.299172	AGATCTCTGCAT	CATGCTGCCTCCCGTAGGAGT	CGS-GL	.5, gram	1/1/0000	V2N14	77	Faecal samples were collected from each individual. Community DNA was prepared and used for pyrosequencing (454 Life Sciences), as well as for PCR and sequencing of bacterial 16S rRNA genes. Shotgun reads were mapped to reference genomes using the National Center for Biotechnology Information ?non-redundant? database, KEGG17, STRING18, CAZy (http://www.cazy.org/) and a 44-member human-gut microbi…	CGS-GL	TCAG	pyrosequencing	CGS-GL	3/1/2007-8/31/2008	0	CGS-GL	FLX	Faecal samples were frozen immediately after they were produced. De-identified samples were stored at -80_?C before processing. Ten to twenty grams of each sample was pulverized in liquid nitrogen with a mortar and pestle. An aliquot (approximately 500_mg) of each sample was then suspended, while frozen, in a solution containing 500__l of extraction buffer (200_mM Tris (pH 8.0), 200_mM NaCl, 20_m…	sample 257	The gut microbiome of obese and lean monozygotic and dizygotic twins
TS147.299111	ACGCTATCTGGA	CATGCTGCCTCCCGTAGGAGT	CGS-GL	.5, gram	1/1/0000	V2N14	77	Faecal samples were collected from each individual. Community DNA was prepared and used for pyrosequencing (454 Life Sciences), as well as for PCR and sequencing of bacterial 16S rRNA genes. Shotgun reads were mapped to reference genomes using the National Center for Biotechnology Information ?non-redundant? database, KEGG17, STRING18, CAZy (http://www.cazy.org/) and a 44-member human-gut microbi…	CGS-GL	TCAG	pyrosequencing	CGS-GL	3/1/2007-8/31/2008	0	CGS-GL	FLX	Faecal samples were frozen immediately after they were produced. De-identified samples were stored at -80_?C before processing. Ten to twenty grams of each sample was pulverized in liquid nitrogen with a mortar and pestle. An aliquot (approximately 500_mg) of each sample was then suspended, while frozen, in a solution containing 500__l of extraction buffer (200_mM Tris (pH 8.0), 200_mM NaCl, 20_m…	sample 89	The gut microbiome of obese and lean monozygotic and dizygotic twins
TS63.299005	AGAGTCCTGAGC	CATGCTGCCTCCCGTAGGAGT	CGS-GL	.5, gram	1/1/0000	V2N14	77	Faecal samples were collected from each individual. Community DNA was prepared and used for pyrosequencing (454 Life Sciences), as well as for PCR and sequencing of bacterial 16S rRNA genes. Shotgun reads were mapped to reference genomes using the National Center for Biotechnology Information ?non-redundant? database, KEGG17, STRING18, CAZy (http://www.cazy.org/) and a 44-member human-gut microbi…	CGS-GL	TCAG	pyrosequencing	CGS-GL	3/1/2007-8/31/2008	0	CGS-GL	FLX	Faecal samples were frozen immediately after they were produced. De-identified samples were stored at -80_?C before processing. Ten to twenty grams of each sample was pulverized in liquid nitrogen with a mortar and pestle. An aliquot (approximately 500_mg) of each sample was then suspended, while frozen, in a solution containing 500__l of extraction buffer (200_mM Tris (pH 8.0), 200_mM NaCl, 20_m…	sample 213	The gut microbiome of obese and lean monozygotic and dizygotic twins
TS51.299145	TAGAGAGAGTGG	CATGCTGCCTCCCGTAGGAGT	CGS-GL	.5, gram	1/1/0000	V2N14	77	Faecal samples were collected from each individual. Community DNA was prepared and used for pyrosequencing (454 Life Sciences), as well as for PCR and sequencing of bacterial 16S rRNA genes. Shotgun reads were mapped to reference genomes using the National Center for Biotechnology Information ?non-redundant? database, KEGG17, STRING18, CAZy (http://www.cazy.org/) and a 44-member human-gut microbi…	CGS-GL	TCAG	pyrosequencing	CGS-GL	3/1/2007-8/31/2008	0	CGS-GL	FLX	Faecal samples were frozen immediately after they were produced. De-identified samples were stored at -80_?C before processing. Ten to twenty grams of each sample was pulverized in liquid nitrogen with a mortar and pestle. An aliquot (approximately 500_mg) of each sample was then suspended, while frozen, in a solution containing 500__l of extraction buffer (200_mM Tris (pH 8.0), 200_mM NaCl, 20_m…	sample 199	The gut microbiome of obese and lean monozygotic and dizygotic twins
TS44.299183	ATGCCTGAGCAG	CATGCTGCCTCCCGTAGGAGT	CGS-GL	.5, gram	1/1/0000	V2N14	77	Faecal samples were collected from each individual. Community DNA was prepared and used for pyrosequencing (454 Life Sciences), as well as for PCR and sequencing of bacterial 16S rRNA genes. Shotgun reads were mapped to reference genomes using the National Center for Biotechnology Information ?non-redundant? database, KEGG17, STRING18, CAZy (http://www.cazy.org/) and a 44-member human-gut microbi…	CGS-GL	TCAG	pyrosequencing	CGS-GL	3/1/2007-8/31/2008	0	CGS-GL	FLX	Faecal samples were frozen immediately after they were produced. De-identified samples were stored at -80_?C before processing. Ten to twenty grams of each sample was pulverized in liquid nitrogen with a mortar and pestle. An aliquot (approximately 500_mg) of each sample was then suspended, while frozen, in a solution containing 500__l of extraction buffer (200_mM Tris (pH 8.0), 200_mM NaCl, 20_m…	sample 192	The gut microbiome of obese and lean monozygotic and dizygotic twins
TS146.299014	GCGTATCTTGAT	CATGCTGCCTCCCGTAGGAGT	CGS-GL	.5, gram	1/1/0000	V2N14	77	Faecal samples were collected from each individual. Community DNA was prepared and used for pyrosequencing (454 Life Sciences), as well as for PCR and sequencing of bacterial 16S rRNA genes. Shotgun reads were mapped to reference genomes using the National Center for Biotechnology Information ?non-redundant? database, KEGG17, STRING18, CAZy (http://www.cazy.org/) and a 44-member human-gut microbi…	CGS-GL	TCAG	pyrosequencing	CGS-GL	3/1/2007-8/31/2008	0	CGS-GL	FLX	Faecal samples were frozen immediately after they were produced. De-identified samples were stored at -80_?C before processing. Ten to twenty grams of each sample was pulverized in liquid nitrogen with a mortar and pestle. An aliquot (approximately 500_mg) of each sample was then suspended, while frozen, in a solution containing 500__l of extraction buffer (200_mM Tris (pH 8.0), 200_mM NaCl, 20_m…	sample 87	The gut microbiome of obese and lean monozygotic and dizygotic twins
TS151.299215	GACAGTTACTGC	CATGCTGCCTCCCGTAGGAGT	CGS-GL	.5, gram	1/1/0000	V2N14	77	Faecal samples were collected from each individual. Community DNA was prepared and used for pyrosequencing (454 Life Sciences), as well as for PCR and sequencing of bacterial 16S rRNA genes. Shotgun reads were mapped to reference genomes using the National Center for Biotechnology Information ?non-redundant? database, KEGG17, STRING18, CAZy (http://www.cazy.org/) and a 44-member human-gut microbi…	CGS-GL	TCAG	pyrosequencing	CGS-GL	3/1/2007-8/31/2008	0	CGS-GL	FLX	Faecal samples were frozen immediately after they were produced. De-identified samples were stored at -80_?C before processing. Ten to twenty grams of each sample was pulverized in liquid nitrogen with a mortar and pestle. An aliquot (approximately 500_mg) of each sample was then suspended, while frozen, in a solution containing 500__l of extraction buffer (200_mM Tris (pH 8.0), 200_mM NaCl, 20_m…	sample 96	The gut microbiome of obese and lean monozygotic and dizygotic twins
TS166.2.298980	AGCACGAGCCTA	CATGCTGCCTCCCGTAGGAGT	CGS-GL	.5, gram	1/1/0000	V2N14	77	Faecal samples were collected from each individual. Community DNA was prepared and used for pyrosequencing (454 Life Sciences), as well as for PCR and sequencing of bacterial 16S rRNA genes. Shotgun reads were mapped to reference genomes using the National Center for Biotechnology Information ?non-redundant? database, KEGG17, STRING18, CAZy (http://www.cazy.org/) and a 44-member human-gut microbi…	CGS-GL	TCAG	pyrosequencing	CGS-GL	3/1/2007-8/31/2008	0	CGS-GL	FLX	Faecal samples were frozen immediately after they were produced. De-identified samples were stored at -80_?C before processing. Ten to twenty grams of each sample was pulverized in liquid nitrogen with a mortar and pestle. An aliquot (approximately 500_mg) of each sample was then suspended, while frozen, in a solution containing 500__l of extraction buffer (200_mM Tris (pH 8.0), 200_mM NaCl, 20_m…	sample 119	The gut microbiome of obese and lean monozygotic and dizygotic twins
TS152.2.299097	ATCCGATCACAG	CATGCTGCCTCCCGTAGGAGT	CGS-GL	.5, gram	1/1/0000	V2N14	77	Faecal samples were collected from each individual. Community DNA was prepared and used for pyrosequencing (454 Life Sciences), as well as for PCR and sequencing of bacterial 16S rRNA genes. Shotgun reads were mapped to reference genomes using the National Center for Biotechnology Information ?non-redundant? database, KEGG17, STRING18, CAZy (http://www.cazy.org/) and a 44-member human-gut microbi…	CGS-GL	TCAG	pyrosequencing	CGS-GL	3/1/2007-8/31/2008	0	CGS-GL	FLX	Faecal samples were frozen immediately after they were produced. De-identified samples were stored at -80_?C before processing. Ten to twenty grams of each sample was pulverized in liquid nitrogen with a mortar and pestle. An aliquot (approximately 500_mg) of each sample was then suspended, while frozen, in a solution containing 500__l of extraction buffer (200_mM Tris (pH 8.0), 200_mM NaCl, 20_m…	sample 99	The gut microbiome of obese and lean monozygotic and dizygotic twins
TS2.299130	GTAGATGCTTCG	CATGCTGCCTCCCGTAGGAGT	CGS-GL	.5, gram	1/1/0000	V2N14	77	Faecal samples were collected from each individual. Community DNA was prepared and used for pyrosequencing (454 Life Sciences), as well as for PCR and sequencing of bacterial 16S rRNA genes. Shotgun reads were mapped to reference genomes using the National Center for Biotechnology Information ?non-redundant? database, KEGG17, STRING18, CAZy (http://www.cazy.org/) and a 44-member human-gut microbi…	CGS-GL	TCAG	pyrosequencing	CGS-GL	3/1/2007-8/31/2008	0	CGS-GL	FLX	Faecal samples were frozen immediately after they were produced. De-identified samples were stored at -80_?C before processing. Ten to twenty grams of each sample was pulverized in liquid nitrogen with a mortar and pestle. An aliquot (approximately 500_mg) of each sample was then suspended, while frozen, in a solution containing 500__l of extraction buffer (200_mM Tris (pH 8.0), 200_mM NaCl, 20_m…	sample 155	The gut microbiome of obese and lean monozygotic and dizygotic twins
TS56.2.299192	CTACTGATATCG	CATGCTGCCTCCCGTAGGAGT	CGS-GL	.5, gram	1/1/0000	V2N14	77	Faecal samples were collected from each individual. Community DNA was prepared and used for pyrosequencing (454 Life Sciences), as well as for PCR and sequencing of bacterial 16S rRNA genes. Shotgun reads were mapped to reference genomes using the National Center for Biotechnology Information ?non-redundant? database, KEGG17, STRING18, CAZy (http://www.cazy.org/) and a 44-member human-gut microbi…	CGS-GL	TCAG	pyrosequencing	CGS-GL	3/1/2007-8/31/2008	0	CGS-GL	FLX	Faecal samples were frozen immediately after they were produced. De-identified samples were stored at -80_?C before processing. Ten to twenty grams of each sample was pulverized in liquid nitrogen with a mortar and pestle. An aliquot (approximately 500_mg) of each sample was then suspended, while frozen, in a solution containing 500__l of extraction buffer (200_mM Tris (pH 8.0), 200_mM NaCl, 20_m…	sample 204	The gut microbiome of obese and lean monozygotic and dizygotic twins
TS50.299027	GATCGCAGGTGT	CATGCTGCCTCCCGTAGGAGT	CGS-GL	.5, gram	1/1/0000	V2N14	77	Faecal samples were collected from each individual. Community DNA was prepared and used for pyrosequencing (454 Life Sciences), as well as for PCR and sequencing of bacterial 16S rRNA genes. Shotgun reads were mapped to reference genomes using the National Center for Biotechnology Information ?non-redundant? database, KEGG17, STRING18, CAZy (http://www.cazy.org/) and a 44-member human-gut microbi…	CGS-GL	TCAG	pyrosequencing	CGS-GL	3/1/2007-8/31/2008	0	CGS-GL	FLX	Faecal samples were frozen immediately after they were produced. De-identified samples were stored at -80_?C before processing. Ten to twenty grams of each sample was pulverized in liquid nitrogen with a mortar and pestle. An aliquot (approximately 500_mg) of each sample was then suspended, while frozen, in a solution containing 500__l of extraction buffer (200_mM Tris (pH 8.0), 200_mM NaCl, 20_m…	sample 197	The gut microbiome of obese and lean monozygotic and dizygotic twins
TS162.299124	TCAGTACGAGGC	CATGCTGCCTCCCGTAGGAGT	CGS-GL	.5, gram	1/1/0000	V2N14	77	Faecal samples were collected from each individual. Community DNA was prepared and used for pyrosequencing (454 Life Sciences), as well as for PCR and sequencing of bacterial 16S rRNA genes. Shotgun reads were mapped to reference genomes using the National Center for Biotechnology Information ?non-redundant? database, KEGG17, STRING18, CAZy (http://www.cazy.org/) and a 44-member human-gut microbi…	CGS-GL	TCAG	pyrosequencing	CGS-GL	3/1/2007-8/31/2008	0	CGS-GL	FLX	Faecal samples were frozen immediately after they were produced. De-identified samples were stored at -80_?C before processing. Ten to twenty grams of each sample was pulverized in liquid nitrogen with a mortar and pestle. An aliquot (approximately 500_mg) of each sample was then suspended, while frozen, in a solution containing 500__l of extraction buffer (200_mM Tris (pH 8.0), 200_mM NaCl, 20_m…	sample 110	The gut microbiome of obese and lean monozygotic and dizygotic twins
TS15.2.299128	GCAGGATAGATA	CATGCTGCCTCCCGTAGGAGT	CGS-GL	.5, gram	1/1/0000	V2N14	77	Faecal samples were collected from each individual. Community DNA was prepared and used for pyrosequencing (454 Life Sciences), as well as for PCR and sequencing of bacterial 16S rRNA genes. Shotgun reads were mapped to reference genomes using the National Center for Biotechnology Information ?non-redundant? database, KEGG17, STRING18, CAZy (http://www.cazy.org/) and a 44-member human-gut microbi…	CGS-GL	TCAG	pyrosequencing	CGS-GL	3/1/2007-8/31/2008	0	CGS-GL	FLX	Faecal samples were frozen immediately after they were produced. De-identified samples were stored at -80_?C before processing. Ten to twenty grams of each sample was pulverized in liquid nitrogen with a mortar and pestle. An aliquot (approximately 500_mg) of each sample was then suspended, while frozen, in a solution containing 500__l of extraction buffer (200_mM Tris (pH 8.0), 200_mM NaCl, 20_m…	sample 94	The gut microbiome of obese and lean monozygotic and dizygotic twins
TS38.298997	AGTACGCTCGAG	CATGCTGCCTCCCGTAGGAGT	CGS-GL	.5, gram	1/1/0000	V2N14	77	Faecal samples were collected from each individual. Community DNA was prepared and used for pyrosequencing (454 Life Sciences), as well as for PCR and sequencing of bacterial 16S rRNA genes. Shotgun reads were mapped to reference genomes using the National Center for Biotechnology Information ?non-redundant? database, KEGG17, STRING18, CAZy (http://www.cazy.org/) and a 44-member human-gut microbi…	CGS-GL	TCAG	pyrosequencing	CGS-GL	3/1/2007-8/31/2008	0	CGS-GL	FLX	Faecal samples were frozen immediately after they were produced. De-identified samples were stored at -80_?C before processing. Ten to twenty grams of each sample was pulverized in liquid nitrogen with a mortar and pestle. An aliquot (approximately 500_mg) of each sample was then suspended, while frozen, in a solution containing 500__l of extraction buffer (200_mM Tris (pH 8.0), 200_mM NaCl, 20_m…	sample 185	The gut microbiome of obese and lean monozygotic and dizygotic twins
TS83.299134	TAGGTATCTCAC	CATGCTGCCTCCCGTAGGAGT	CGS-GL	.5, gram	1/1/0000	V2N14	77	Faecal samples were collected from each individual. Community DNA was prepared and used for pyrosequencing (454 Life Sciences), as well as for PCR and sequencing of bacterial 16S rRNA genes. Shotgun reads were mapped to reference genomes using the National Center for Biotechnology Information ?non-redundant? database, KEGG17, STRING18, CAZy (http://www.cazy.org/) and a 44-member human-gut microbi…	CGS-GL	TCAG	pyrosequencing	CGS-GL	3/1/2007-8/31/2008	0	CGS-GL	FLX	Faecal samples were frozen immediately after they were produced. De-identified samples were stored at -80_?C before processing. Ten to twenty grams of each sample was pulverized in liquid nitrogen with a mortar and pestle. An aliquot (approximately 500_mg) of each sample was then suspended, while frozen, in a solution containing 500__l of extraction buffer (200_mM Tris (pH 8.0), 200_mM NaCl, 20_m…	sample 249	The gut microbiome of obese and lean monozygotic and dizygotic twins
TS143.2.299034	TCTCGTAATCAG	CATGCTGCCTCCCGTAGGAGT	CGS-GL	.5, gram	1/1/0000	V2N14	77	Faecal samples were collected from each individual. Community DNA was prepared and used for pyrosequencing (454 Life Sciences), as well as for PCR and sequencing of bacterial 16S rRNA genes. Shotgun reads were mapped to reference genomes using the National Center for Biotechnology Information ?non-redundant? database, KEGG17, STRING18, CAZy (http://www.cazy.org/) and a 44-member human-gut microbi…	CGS-GL	TCAG	pyrosequencing	CGS-GL	3/1/2007-8/31/2008	0	CGS-GL	FLX	Faecal samples were frozen immediately after they were produced. De-identified samples were stored at -80_?C before processing. Ten to twenty grams of each sample was pulverized in liquid nitrogen with a mortar and pestle. An aliquot (approximately 500_mg) of each sample was then suspended, while frozen, in a solution containing 500__l of extraction buffer (200_mM Tris (pH 8.0), 200_mM NaCl, 20_m…	sample 82	The gut microbiome of obese and lean monozygotic and dizygotic twins
TS125.298984	GACTGATCATCT	CATGCTGCCTCCCGTAGGAGT	CGS-GL	.5, gram	1/1/0000	V2N14	77	Faecal samples were collected from each individual. Community DNA was prepared and used for pyrosequencing (454 Life Sciences), as well as for PCR and sequencing of bacterial 16S rRNA genes. Shotgun reads were mapped to reference genomes using the National Center for Biotechnology Information ?non-redundant? database, KEGG17, STRING18, CAZy (http://www.cazy.org/) and a 44-member human-gut microbi…	CGS-GL	TCAG	pyrosequencing	CGS-GL	3/1/2007-8/31/2008	0	CGS-GL	FLX	Faecal samples were frozen immediately after they were produced. De-identified samples were stored at -80_?C before processing. Ten to twenty grams of each sample was pulverized in liquid nitrogen with a mortar and pestle. An aliquot (approximately 500_mg) of each sample was then suspended, while frozen, in a solution containing 500__l of extraction buffer (200_mM Tris (pH 8.0), 200_mM NaCl, 20_m…	sample 42	The gut microbiome of obese and lean monozygotic and dizygotic twins
TS130.2.298955	TGACATCAGCGG	CATGCTGCCTCCCGTAGGAGT	CGS-GL	.5, gram	1/1/0000	V2N14	77	Faecal samples were collected from each individual. Community DNA was prepared and used for pyrosequencing (454 Life Sciences), as well as for PCR and sequencing of bacterial 16S rRNA genes. Shotgun reads were mapped to reference genomes using the National Center for Biotechnology Information ?non-redundant? database, KEGG17, STRING18, CAZy (http://www.cazy.org/) and a 44-member human-gut microbi…	CGS-GL	TCAG	pyrosequencing	CGS-GL	3/1/2007-8/31/2008	0	CGS-GL	FLX	Faecal samples were frozen immediately after they were produced. De-identified samples were stored at -80_?C before processing. Ten to twenty grams of each sample was pulverized in liquid nitrogen with a mortar and pestle. An aliquot (approximately 500_mg) of each sample was then suspended, while frozen, in a solution containing 500__l of extraction buffer (200_mM Tris (pH 8.0), 200_mM NaCl, 20_m…	sample 55	The gut microbiome of obese and lean monozygotic and dizygotic twins
TS182.299201	ACACACTATGGC	CATGCTGCCTCCCGTAGGAGT	CGS-GL	.5, gram	1/1/0000	V2N14	77	Faecal samples were collected from each individual. Community DNA was prepared and used for pyrosequencing (454 Life Sciences), as well as for PCR and sequencing of bacterial 16S rRNA genes. Shotgun reads were mapped to reference genomes using the National Center for Biotechnology Information ?non-redundant? database, KEGG17, STRING18, CAZy (http://www.cazy.org/) and a 44-member human-gut microbi…	CGS-GL	TCAG	pyrosequencing	CGS-GL	3/1/2007-8/31/2008	0	CGS-GL	FLX	Faecal samples were frozen immediately after they were produced. De-identified samples were stored at -80_?C before processing. Ten to twenty grams of each sample was pulverized in liquid nitrogen with a mortar and pestle. An aliquot (approximately 500_mg) of each sample was then suspended, while frozen, in a solution containing 500__l of extraction buffer (200_mM Tris (pH 8.0), 200_mM NaCl, 20_m…	sample 136	The gut microbiome of obese and lean monozygotic and dizygotic twins
TS20.299059	GATGCATGACGC	CATGCTGCCTCCCGTAGGAGT	CGS-GL	.5, gram	1/1/0000	V2N14	77	Faecal samples were collected from each individual. Community DNA was prepared and used for pyrosequencing (454 Life Sciences), as well as for PCR and sequencing of bacterial 16S rRNA genes. Shotgun reads were mapped to reference genomes using the National Center for Biotechnology Information ?non-redundant? database, KEGG17, STRING18, CAZy (http://www.cazy.org/) and a 44-member human-gut microbi…	CGS-GL	TCAG	pyrosequencing	CGS-GL	3/1/2007-8/31/2008	0	CGS-GL	FLX	Faecal samples were frozen immediately after they were produced. De-identified samples were stored at -80_?C before processing. Ten to twenty grams of each sample was pulverized in liquid nitrogen with a mortar and pestle. An aliquot (approximately 500_mg) of each sample was then suspended, while frozen, in a solution containing 500__l of extraction buffer (200_mM Tris (pH 8.0), 200_mM NaCl, 20_m…	sample 157	The gut microbiome of obese and lean monozygotic and dizygotic twins
TS7.2.299010	GTGAGGTCGCTA	CATGCTGCCTCCCGTAGGAGT	CGS-GL	.5, gram	1/1/0000	V2N14	77	Faecal samples were collected from each individual. Community DNA was prepared and used for pyrosequencing (454 Life Sciences), as well as for PCR and sequencing of bacterial 16S rRNA genes. Shotgun reads were mapped to reference genomes using the National Center for Biotechnology Information ?non-redundant? database, KEGG17, STRING18, CAZy (http://www.cazy.org/) and a 44-member human-gut microbi…	CGS-GL	TCAG	pyrosequencing	CGS-GL	3/1/2007-8/31/2008	0	CGS-GL	FLX	Faecal samples were frozen immediately after they were produced. De-identified samples were stored at -80_?C before processing. Ten to twenty grams of each sample was pulverized in liquid nitrogen with a mortar and pestle. An aliquot (approximately 500_mg) of each sample was then suspended, while frozen, in a solution containing 500__l of extraction buffer (200_mM Tris (pH 8.0), 200_mM NaCl, 20_m…	sample 228	The gut microbiome of obese and lean monozygotic and dizygotic twins
TS8.2.299029	AGTGGATGCTCT	CATGCTGCCTCCCGTAGGAGT	CGS-GL	.5, gram	1/1/0000	V2N14	77	Faecal samples were collected from each individual. Community DNA was prepared and used for pyrosequencing (454 Life Sciences), as well as for PCR and sequencing of bacterial 16S rRNA genes. Shotgun reads were mapped to reference genomes using the National Center for Biotechnology Information ?non-redundant? database, KEGG17, STRING18, CAZy (http://www.cazy.org/) and a 44-member human-gut microbi…	CGS-GL	TCAG	pyrosequencing	CGS-GL	3/1/2007-8/31/2008	0	CGS-GL	FLX	Faecal samples were frozen immediately after they were produced. De-identified samples were stored at -80_?C before processing. Ten to twenty grams of each sample was pulverized in liquid nitrogen with a mortar and pestle. An aliquot (approximately 500_mg) of each sample was then suspended, while frozen, in a solution containing 500__l of extraction buffer (200_mM Tris (pH 8.0), 200_mM NaCl, 20_m…	sample 246	The gut microbiome of obese and lean monozygotic and dizygotic twins
TS149.298994	ATCAGGCGTGTG	CATGCTGCCTCCCGTAGGAGT	CGS-GL	.5, gram	1/1/0000	V2N14	77	Faecal samples were collected from each individual. Community DNA was prepared and used for pyrosequencing (454 Life Sciences), as well as for PCR and sequencing of bacterial 16S rRNA genes. Shotgun reads were mapped to reference genomes using the National Center for Biotechnology Information ?non-redundant? database, KEGG17, STRING18, CAZy (http://www.cazy.org/) and a 44-member human-gut microbi…	CGS-GL	TCAG	pyrosequencing	CGS-GL	3/1/2007-8/31/2008	0	CGS-GL	FLX	Faecal samples were frozen immediately after they were produced. De-identified samples were stored at -80_?C before processing. Ten to twenty grams of each sample was pulverized in liquid nitrogen with a mortar and pestle. An aliquot (approximately 500_mg) of each sample was then suspended, while frozen, in a solution containing 500__l of extraction buffer (200_mM Tris (pH 8.0), 200_mM NaCl, 20_m…	sample 92	The gut microbiome of obese and lean monozygotic and dizygotic twins
TS70.2.299052	TACTACATGGTC	CATGCTGCCTCCCGTAGGAGT	CGS-GL	.5, gram	1/1/0000	V2N14	77	Faecal samples were collected from each individual. Community DNA was prepared and used for pyrosequencing (454 Life Sciences), as well as for PCR and sequencing of bacterial 16S rRNA genes. Shotgun reads were mapped to reference genomes using the National Center for Biotechnology Information ?non-redundant? database, KEGG17, STRING18, CAZy (http://www.cazy.org/) and a 44-member human-gut microbi…	CGS-GL	TCAG	pyrosequencing	CGS-GL	3/1/2007-8/31/2008	0	CGS-GL	FLX	Faecal samples were frozen immediately after they were produced. De-identified samples were stored at -80_?C before processing. Ten to twenty grams of each sample was pulverized in liquid nitrogen with a mortar and pestle. An aliquot (approximately 500_mg) of each sample was then suspended, while frozen, in a solution containing 500__l of extraction buffer (200_mM Tris (pH 8.0), 200_mM NaCl, 20_m…	sample 230	The gut microbiome of obese and lean monozygotic and dizygotic twins
TS144.2.299166	ATGAGACTCCAC	CATGCTGCCTCCCGTAGGAGT	CGS-GL	.5, gram	1/1/0000	V2N14	77	Faecal samples were collected from each individual. Community DNA was prepared and used for pyrosequencing (454 Life Sciences), as well as for PCR and sequencing of bacterial 16S rRNA genes. Shotgun reads were mapped to reference genomes using the National Center for Biotechnology Information ?non-redundant? database, KEGG17, STRING18, CAZy (http://www.cazy.org/) and a 44-member human-gut microbi…	CGS-GL	TCAG	pyrosequencing	CGS-GL	3/1/2007-8/31/2008	0	CGS-GL	FLX	Faecal samples were frozen immediately after they were produced. De-identified samples were stored at -80_?C before processing. Ten to twenty grams of each sample was pulverized in liquid nitrogen with a mortar and pestle. An aliquot (approximately 500_mg) of each sample was then suspended, while frozen, in a solution containing 500__l of extraction buffer (200_mM Tris (pH 8.0), 200_mM NaCl, 20_m…	sample 84	The gut microbiome of obese and lean monozygotic and dizygotic twins
TS192.299012	AGCTCTCAGAGG	CATGCTGCCTCCCGTAGGAGT	CGS-GL	.5, gram	1/1/0000	V2N14	77	Faecal samples were collected from each individual. Community DNA was prepared and used for pyrosequencing (454 Life Sciences), as well as for PCR and sequencing of bacterial 16S rRNA genes. Shotgun reads were mapped to reference genomes using the National Center for Biotechnology Information ?non-redundant? database, KEGG17, STRING18, CAZy (http://www.cazy.org/) and a 44-member human-gut microbi…	CGS-GL	TCAG	pyrosequencing	CGS-GL	3/1/2007-8/31/2008	0	CGS-GL	FLX	Faecal samples were frozen immediately after they were produced. De-identified samples were stored at -80_?C before processing. Ten to twenty grams of each sample was pulverized in liquid nitrogen with a mortar and pestle. An aliquot (approximately 500_mg) of each sample was then suspended, while frozen, in a solution containing 500__l of extraction buffer (200_mM Tris (pH 8.0), 200_mM NaCl, 20_m…	sample 148	The gut microbiome of obese and lean monozygotic and dizygotic twins
TS141.299084	TCAATCTAGCGT	CATGCTGCCTCCCGTAGGAGT	CGS-GL	.5, gram	1/1/0000	V2N14	77	Faecal samples were collected from each individual. Community DNA was prepared and used for pyrosequencing (454 Life Sciences), as well as for PCR and sequencing of bacterial 16S rRNA genes. Shotgun reads were mapped to reference genomes using the National Center for Biotechnology Information ?non-redundant? database, KEGG17, STRING18, CAZy (http://www.cazy.org/) and a 44-member human-gut microbi…	CGS-GL	TCAG	pyrosequencing	CGS-GL	3/1/2007-8/31/2008	0	CGS-GL	FLX	Faecal samples were frozen immediately after they were produced. De-identified samples were stored at -80_?C before processing. Ten to twenty grams of each sample was pulverized in liquid nitrogen with a mortar and pestle. An aliquot (approximately 500_mg) of each sample was then suspended, while frozen, in a solution containing 500__l of extraction buffer (200_mM Tris (pH 8.0), 200_mM NaCl, 20_m…	sample 77	The gut microbiome of obese and lean monozygotic and dizygotic twins
TS8.299198	TCGAGACGCTTA	CATGCTGCCTCCCGTAGGAGT	CGS-GL	.5, gram	1/1/0000	V2N14	77	Faecal samples were collected from each individual. Community DNA was prepared and used for pyrosequencing (454 Life Sciences), as well as for PCR and sequencing of bacterial 16S rRNA genes. Shotgun reads were mapped to reference genomes using the National Center for Biotechnology Information ?non-redundant? database, KEGG17, STRING18, CAZy (http://www.cazy.org/) and a 44-member human-gut microbi…	CGS-GL	TCAG	pyrosequencing	CGS-GL	3/1/2007-8/31/2008	0	CGS-GL	FLX	Faecal samples were frozen immediately after they were produced. De-identified samples were stored at -80_?C before processing. Ten to twenty grams of each sample was pulverized in liquid nitrogen with a mortar and pestle. An aliquot (approximately 500_mg) of each sample was then suspended, while frozen, in a solution containing 500__l of extraction buffer (200_mM Tris (pH 8.0), 200_mM NaCl, 20_m…	sample 245	The gut microbiome of obese and lean monozygotic and dizygotic twins
TS96.299089	ACACGGTGTCTA	CATGCTGCCTCCCGTAGGAGT	CGS-GL	.5, gram	1/1/0000	V2N14	77	Faecal samples were collected from each individual. Community DNA was prepared and used for pyrosequencing (454 Life Sciences), as well as for PCR and sequencing of bacterial 16S rRNA genes. Shotgun reads were mapped to reference genomes using the National Center for Biotechnology Information ?non-redundant? database, KEGG17, STRING18, CAZy (http://www.cazy.org/) and a 44-member human-gut microbi…	CGS-GL	TCAG	pyrosequencing	CGS-GL	3/1/2007-8/31/2008	0	CGS-GL	FLX	Faecal samples were frozen immediately after they were produced. De-identified samples were stored at -80_?C before processing. Ten to twenty grams of each sample was pulverized in liquid nitrogen with a mortar and pestle. An aliquot (approximately 500_mg) of each sample was then suspended, while frozen, in a solution containing 500__l of extraction buffer (200_mM Tris (pH 8.0), 200_mM NaCl, 20_m…	sample 275	The gut microbiome of obese and lean monozygotic and dizygotic twins
TS130.299178	ACTGTCGAAGCT	CATGCTGCCTCCCGTAGGAGT	CGS-GL	.5, gram	1/1/0000	V2N14	77	Faecal samples were collected from each individual. Community DNA was prepared and used for pyrosequencing (454 Life Sciences), as well as for PCR and sequencing of bacterial 16S rRNA genes. Shotgun reads were mapped to reference genomes using the National Center for Biotechnology Information ?non-redundant? database, KEGG17, STRING18, CAZy (http://www.cazy.org/) and a 44-member human-gut microbi…	CGS-GL	TCAG	pyrosequencing	CGS-GL	3/1/2007-8/31/2008	0	CGS-GL	FLX	Faecal samples were frozen immediately after they were produced. De-identified samples were stored at -80_?C before processing. Ten to twenty grams of each sample was pulverized in liquid nitrogen with a mortar and pestle. An aliquot (approximately 500_mg) of each sample was then suspended, while frozen, in a solution containing 500__l of extraction buffer (200_mM Tris (pH 8.0), 200_mM NaCl, 20_m…	sample 54	The gut microbiome of obese and lean monozygotic and dizygotic twins
TS168.2.298985	CAGTGCATATGC	CATGCTGCCTCCCGTAGGAGT	CGS-GL	.5, gram	1/1/0000	V2N14	77	Faecal samples were collected from each individual. Community DNA was prepared and used for pyrosequencing (454 Life Sciences), as well as for PCR and sequencing of bacterial 16S rRNA genes. Shotgun reads were mapped to reference genomes using the National Center for Biotechnology Information ?non-redundant? database, KEGG17, STRING18, CAZy (http://www.cazy.org/) and a 44-member human-gut microbi…	CGS-GL	TCAG	pyrosequencing	CGS-GL	3/1/2007-8/31/2008	0	CGS-GL	FLX	Faecal samples were frozen immediately after they were produced. De-identified samples were stored at -80_?C before processing. Ten to twenty grams of each sample was pulverized in liquid nitrogen with a mortar and pestle. An aliquot (approximately 500_mg) of each sample was then suspended, while frozen, in a solution containing 500__l of extraction buffer (200_mM Tris (pH 8.0), 200_mM NaCl, 20_m…	sample 123	The gut microbiome of obese and lean monozygotic and dizygotic twins
TS35.298981	CAGGTGCTACTA	CATGCTGCCTCCCGTAGGAGT	CGS-GL	.5, gram	1/1/0000	V2N14	77	Faecal samples were collected from each individual. Community DNA was prepared and used for pyrosequencing (454 Life Sciences), as well as for PCR and sequencing of bacterial 16S rRNA genes. Shotgun reads were mapped to reference genomes using the National Center for Biotechnology Information ?non-redundant? database, KEGG17, STRING18, CAZy (http://www.cazy.org/) and a 44-member human-gut microbi…	CGS-GL	TCAG	pyrosequencing	CGS-GL	3/1/2007-8/31/2008	0	CGS-GL	FLX	Faecal samples were frozen immediately after they were produced. De-identified samples were stored at -80_?C before processing. Ten to twenty grams of each sample was pulverized in liquid nitrogen with a mortar and pestle. An aliquot (approximately 500_mg) of each sample was then suspended, while frozen, in a solution containing 500__l of extraction buffer (200_mM Tris (pH 8.0), 200_mM NaCl, 20_m…	sample 182	The gut microbiome of obese and lean monozygotic and dizygotic twins
TS21.2.299079	TCGTACGTCATA	CATGCTGCCTCCCGTAGGAGT	CGS-GL	.5, gram	1/1/0000	V2N14	77	Faecal samples were collected from each individual. Community DNA was prepared and used for pyrosequencing (454 Life Sciences), as well as for PCR and sequencing of bacterial 16S rRNA genes. Shotgun reads were mapped to reference genomes using the National Center for Biotechnology Information ?non-redundant? database, KEGG17, STRING18, CAZy (http://www.cazy.org/) and a 44-member human-gut microbi…	CGS-GL	TCAG	pyrosequencing	CGS-GL	3/1/2007-8/31/2008	0	CGS-GL	FLX	Faecal samples were frozen immediately after they were produced. De-identified samples were stored at -80_?C before processing. Ten to twenty grams of each sample was pulverized in liquid nitrogen with a mortar and pestle. An aliquot (approximately 500_mg) of each sample was then suspended, while frozen, in a solution containing 500__l of extraction buffer (200_mM Tris (pH 8.0), 200_mM NaCl, 20_m…	sample 160	The gut microbiome of obese and lean monozygotic and dizygotic twins
TS119.2.299032	GTACAAGAGTGA	CATGCTGCCTCCCGTAGGAGT	CGS-GL	.5, gram	1/1/0000	V2N14	77	Faecal samples were collected from each individual. Community DNA was prepared and used for pyrosequencing (454 Life Sciences), as well as for PCR and sequencing of bacterial 16S rRNA genes. Shotgun reads were mapped to reference genomes using the National Center for Biotechnology Information ?non-redundant? database, KEGG17, STRING18, CAZy (http://www.cazy.org/) and a 44-member human-gut microbi…	CGS-GL	TCAG	pyrosequencing	CGS-GL	3/1/2007-8/31/2008	0	CGS-GL	FLX	Faecal samples were frozen immediately after they were produced. De-identified samples were stored at -80_?C before processing. Ten to twenty grams of each sample was pulverized in liquid nitrogen with a mortar and pestle. An aliquot (approximately 500_mg) of each sample was then suspended, while frozen, in a solution containing 500__l of extraction buffer (200_mM Tris (pH 8.0), 200_mM NaCl, 20_m…	sample 35	The gut microbiome of obese and lean monozygotic and dizygotic twins
TS169.2.298975	ACGTTAGCACAC	CATGCTGCCTCCCGTAGGAGT	CGS-GL	.5, gram	1/1/0000	V2N14	77	Faecal samples were collected from each individual. Community DNA was prepared and used for pyrosequencing (454 Life Sciences), as well as for PCR and sequencing of bacterial 16S rRNA genes. Shotgun reads were mapped to reference genomes using the National Center for Biotechnology Information ?non-redundant? database, KEGG17, STRING18, CAZy (http://www.cazy.org/) and a 44-member human-gut microbi…	CGS-GL	TCAG	pyrosequencing	CGS-GL	3/1/2007-8/31/2008	0	CGS-GL	FLX	Faecal samples were frozen immediately after they were produced. De-identified samples were stored at -80_?C before processing. Ten to twenty grams of each sample was pulverized in liquid nitrogen with a mortar and pestle. An aliquot (approximately 500_mg) of each sample was then suspended, while frozen, in a solution containing 500__l of extraction buffer (200_mM Tris (pH 8.0), 200_mM NaCl, 20_m…	sample 125	The gut microbiome of obese and lean monozygotic and dizygotic twins
TS140.298995	ACGAGTGCTATC	CATGCTGCCTCCCGTAGGAGT	CGS-GL	.5, gram	1/1/0000	V2N14	77	Faecal samples were collected from each individual. Community DNA was prepared and used for pyrosequencing (454 Life Sciences), as well as for PCR and sequencing of bacterial 16S rRNA genes. Shotgun reads were mapped to reference genomes using the National Center for Biotechnology Information ?non-redundant? database, KEGG17, STRING18, CAZy (http://www.cazy.org/) and a 44-member human-gut microbi…	CGS-GL	TCAG	pyrosequencing	CGS-GL	3/1/2007-8/31/2008	0	CGS-GL	FLX	Faecal samples were frozen immediately after they were produced. De-identified samples were stored at -80_?C before processing. Ten to twenty grams of each sample was pulverized in liquid nitrogen with a mortar and pestle. An aliquot (approximately 500_mg) of each sample was then suspended, while frozen, in a solution containing 500__l of extraction buffer (200_mM Tris (pH 8.0), 200_mM NaCl, 20_m…	sample 75	The gut microbiome of obese and lean monozygotic and dizygotic twins
TS179.2.299016	AGAGCAAGAGCA	CATGCTGCCTCCCGTAGGAGT	CGS-GL	.5, gram	1/1/0000	V2N14	77	Faecal samples were collected from each individual. Community DNA was prepared and used for pyrosequencing (454 Life Sciences), as well as for PCR and sequencing of bacterial 16S rRNA genes. Shotgun reads were mapped to reference genomes using the National Center for Biotechnology Information ?non-redundant? database, KEGG17, STRING18, CAZy (http://www.cazy.org/) and a 44-member human-gut microbi…	CGS-GL	TCAG	pyrosequencing	CGS-GL	3/1/2007-8/31/2008	0	CGS-GL	FLX	Faecal samples were frozen immediately after they were produced. De-identified samples were stored at -80_?C before processing. Ten to twenty grams of each sample was pulverized in liquid nitrogen with a mortar and pestle. An aliquot (approximately 500_mg) of each sample was then suspended, while frozen, in a solution containing 500__l of extraction buffer (200_mM Tris (pH 8.0), 200_mM NaCl, 20_m…	sample 132	The gut microbiome of obese and lean monozygotic and dizygotic twins
TS70.299093	CGTGATCTCTCC	CATGCTGCCTCCCGTAGGAGT	CGS-GL	.5, gram	1/1/0000	V2N14	77	Faecal samples were collected from each individual. Community DNA was prepared and used for pyrosequencing (454 Life Sciences), as well as for PCR and sequencing of bacterial 16S rRNA genes. Shotgun reads were mapped to reference genomes using the National Center for Biotechnology Information ?non-redundant? database, KEGG17, STRING18, CAZy (http://www.cazy.org/) and a 44-member human-gut microbi…	CGS-GL	TCAG	pyrosequencing	CGS-GL	3/1/2007-8/31/2008	0	CGS-GL	FLX	Faecal samples were frozen immediately after they were produced. De-identified samples were stored at -80_?C before processing. Ten to twenty grams of each sample was pulverized in liquid nitrogen with a mortar and pestle. An aliquot (approximately 500_mg) of each sample was then suspended, while frozen, in a solution containing 500__l of extraction buffer (200_mM Tris (pH 8.0), 200_mM NaCl, 20_m…	sample 229	The gut microbiome of obese and lean monozygotic and dizygotic twins
TS66.2.299157	CTGGAGCATGAC	CATGCTGCCTCCCGTAGGAGT	CGS-GL	.5, gram	1/1/0000	V2N14	77	Faecal samples were collected from each individual. Community DNA was prepared and used for pyrosequencing (454 Life Sciences), as well as for PCR and sequencing of bacterial 16S rRNA genes. Shotgun reads were mapped to reference genomes using the National Center for Biotechnology Information ?non-redundant? database, KEGG17, STRING18, CAZy (http://www.cazy.org/) and a 44-member human-gut microbi…	CGS-GL	TCAG	pyrosequencing	CGS-GL	3/1/2007-8/31/2008	0	CGS-GL	FLX	Faecal samples were frozen immediately after they were produced. De-identified samples were stored at -80_?C before processing. Ten to twenty grams of each sample was pulverized in liquid nitrogen with a mortar and pestle. An aliquot (approximately 500_mg) of each sample was then suspended, while frozen, in a solution containing 500__l of extraction buffer (200_mM Tris (pH 8.0), 200_mM NaCl, 20_m…	sample 220	The gut microbiome of obese and lean monozygotic and dizygotic twins
TS106.2.299179	CGCACATGTTAT	CATGCTGCCTCCCGTAGGAGT	CGS-GL	.5, gram	1/1/0000	V2N14	77	Faecal samples were collected from each individual. Community DNA was prepared and used for pyrosequencing (454 Life Sciences), as well as for PCR and sequencing of bacterial 16S rRNA genes. Shotgun reads were mapped to reference genomes using the National Center for Biotechnology Information ?non-redundant? database, KEGG17, STRING18, CAZy (http://www.cazy.org/) and a 44-member human-gut microbi…	CGS-GL	TCAG	pyrosequencing	CGS-GL	3/1/2007-8/31/2008	0	CGS-GL	FLX	Faecal samples were frozen immediately after they were produced. De-identified samples were stored at -80_?C before processing. Ten to twenty grams of each sample was pulverized in liquid nitrogen with a mortar and pestle. An aliquot (approximately 500_mg) of each sample was then suspended, while frozen, in a solution containing 500__l of extraction buffer (200_mM Tris (pH 8.0), 200_mM NaCl, 20_m…	sample 15	The gut microbiome of obese and lean monozygotic and dizygotic twins
TS3.2.299103	AGGCTACACGAC	CATGCTGCCTCCCGTAGGAGT	CGS-GL	.5, gram	1/1/0000	V2N14	77	Faecal samples were collected from each individual. Community DNA was prepared and used for pyrosequencing (454 Life Sciences), as well as for PCR and sequencing of bacterial 16S rRNA genes. Shotgun reads were mapped to reference genomes using the National Center for Biotechnology Information ?non-redundant? database, KEGG17, STRING18, CAZy (http://www.cazy.org/) and a 44-member human-gut microbi…	CGS-GL	TCAG	pyrosequencing	CGS-GL	3/1/2007-8/31/2008	0	CGS-GL	FLX	Faecal samples were frozen immediately after they were produced. De-identified samples were stored at -80_?C before processing. Ten to twenty grams of each sample was pulverized in liquid nitrogen with a mortar and pestle. An aliquot (approximately 500_mg) of each sample was then suspended, while frozen, in a solution containing 500__l of extraction buffer (200_mM Tris (pH 8.0), 200_mM NaCl, 20_m…	sample 172	The gut microbiome of obese and lean monozygotic and dizygotic twins
TS105.299210	GCAGGCAGTACT	CATGCTGCCTCCCGTAGGAGT	CGS-GL	.5, gram	1/1/0000	V2N14	77	Faecal samples were collected from each individual. Community DNA was prepared and used for pyrosequencing (454 Life Sciences), as well as for PCR and sequencing of bacterial 16S rRNA genes. Shotgun reads were mapped to reference genomes using the National Center for Biotechnology Information ?non-redundant? database, KEGG17, STRING18, CAZy (http://www.cazy.org/) and a 44-member human-gut microbi…	CGS-GL	TCAG	pyrosequencing	CGS-GL	3/1/2007-8/31/2008	0	CGS-GL	FLX	Faecal samples were frozen immediately after they were produced. De-identified samples were stored at -80_?C before processing. Ten to twenty grams of each sample was pulverized in liquid nitrogen with a mortar and pestle. An aliquot (approximately 500_mg) of each sample was then suspended, while frozen, in a solution containing 500__l of extraction buffer (200_mM Tris (pH 8.0), 200_mM NaCl, 20_m…	sample 12	The gut microbiome of obese and lean monozygotic and dizygotic twins
TS98.2.299041	ATAATCTCGTCG	CATGCTGCCTCCCGTAGGAGT	CGS-GL	.5, gram	1/1/0000	V2N14	77	Faecal samples were collected from each individual. Community DNA was prepared and used for pyrosequencing (454 Life Sciences), as well as for PCR and sequencing of bacterial 16S rRNA genes. Shotgun reads were mapped to reference genomes using the National Center for Biotechnology Information ?non-redundant? database, KEGG17, STRING18, CAZy (http://www.cazy.org/) and a 44-member human-gut microbi…	CGS-GL	TCAG	pyrosequencing	CGS-GL	3/1/2007-8/31/2008	0	CGS-GL	FLX	Faecal samples were frozen immediately after they were produced. De-identified samples were stored at -80_?C before processing. Ten to twenty grams of each sample was pulverized in liquid nitrogen with a mortar and pestle. An aliquot (approximately 500_mg) of each sample was then suspended, while frozen, in a solution containing 500__l of extraction buffer (200_mM Tris (pH 8.0), 200_mM NaCl, 20_m…	sample 280	The gut microbiome of obese and lean monozygotic and dizygotic twins
TS78.299102	GGTCACTGACAG	CATGCTGCCTCCCGTAGGAGT	CGS-GL	.5, gram	1/1/0000	V2N14	77	Faecal samples were collected from each individual. Community DNA was prepared and used for pyrosequencing (454 Life Sciences), as well as for PCR and sequencing of bacterial 16S rRNA genes. Shotgun reads were mapped to reference genomes using the National Center for Biotechnology Information ?non-redundant? database, KEGG17, STRING18, CAZy (http://www.cazy.org/) and a 44-member human-gut microbi…	CGS-GL	TCAG	pyrosequencing	CGS-GL	3/1/2007-8/31/2008	0	CGS-GL	FLX	Faecal samples were frozen immediately after they were produced. De-identified samples were stored at -80_?C before processing. Ten to twenty grams of each sample was pulverized in liquid nitrogen with a mortar and pestle. An aliquot (approximately 500_mg) of each sample was then suspended, while frozen, in a solution containing 500__l of extraction buffer (200_mM Tris (pH 8.0), 200_mM NaCl, 20_m…	sample 243	The gut microbiome of obese and lean monozygotic and dizygotic twins
TS126.299046	AGCTATCCACGA	CATGCTGCCTCCCGTAGGAGT	CGS-GL	.5, gram	1/1/0000	V2N14	77	Faecal samples were collected from each individual. Community DNA was prepared and used for pyrosequencing (454 Life Sciences), as well as for PCR and sequencing of bacterial 16S rRNA genes. Shotgun reads were mapped to reference genomes using the National Center for Biotechnology Information ?non-redundant? database, KEGG17, STRING18, CAZy (http://www.cazy.org/) and a 44-member human-gut microbi…	CGS-GL	TCAG	pyrosequencing	CGS-GL	3/1/2007-8/31/2008	0	CGS-GL	FLX	Faecal samples were frozen immediately after they were produced. De-identified samples were stored at -80_?C before processing. Ten to twenty grams of each sample was pulverized in liquid nitrogen with a mortar and pestle. An aliquot (approximately 500_mg) of each sample was then suspended, while frozen, in a solution containing 500__l of extraction buffer (200_mM Tris (pH 8.0), 200_mM NaCl, 20_m…	sample 44	The gut microbiome of obese and lean monozygotic and dizygotic twins
TS118.299163	CTCATGTACAGT	CATGCTGCCTCCCGTAGGAGT	CGS-GL	.5, gram	1/1/0000	V2N14	77	Faecal samples were collected from each individual. Community DNA was prepared and used for pyrosequencing (454 Life Sciences), as well as for PCR and sequencing of bacterial 16S rRNA genes. Shotgun reads were mapped to reference genomes using the National Center for Biotechnology Information ?non-redundant? database, KEGG17, STRING18, CAZy (http://www.cazy.org/) and a 44-member human-gut microbi…	CGS-GL	TCAG	pyrosequencing	CGS-GL	3/1/2007-8/31/2008	0	CGS-GL	FLX	Faecal samples were frozen immediately after they were produced. De-identified samples were stored at -80_?C before processing. Ten to twenty grams of each sample was pulverized in liquid nitrogen with a mortar and pestle. An aliquot (approximately 500_mg) of each sample was then suspended, while frozen, in a solution containing 500__l of extraction buffer (200_mM Tris (pH 8.0), 200_mM NaCl, 20_m…	sample 32	The gut microbiome of obese and lean monozygotic and dizygotic twins
TS183.298979	GACAGCGTTGAC	CATGCTGCCTCCCGTAGGAGT	CGS-GL	.5, gram	1/1/0000	V2N14	77	Faecal samples were collected from each individual. Community DNA was prepared and used for pyrosequencing (454 Life Sciences), as well as for PCR and sequencing of bacterial 16S rRNA genes. Shotgun reads were mapped to reference genomes using the National Center for Biotechnology Information ?non-redundant? database, KEGG17, STRING18, CAZy (http://www.cazy.org/) and a 44-member human-gut microbi…	CGS-GL	TCAG	pyrosequencing	CGS-GL	3/1/2007-8/31/2008	0	CGS-GL	FLX	Faecal samples were frozen immediately after they were produced. De-identified samples were stored at -80_?C before processing. Ten to twenty grams of each sample was pulverized in liquid nitrogen with a mortar and pestle. An aliquot (approximately 500_mg) of each sample was then suspended, while frozen, in a solution containing 500__l of extraction buffer (200_mM Tris (pH 8.0), 200_mM NaCl, 20_m…	sample 138	The gut microbiome of obese and lean monozygotic and dizygotic twins
TS57.2.299112	GTCTCATGTAGG	CATGCTGCCTCCCGTAGGAGT	CGS-GL	.5, gram	1/1/0000	V2N14	77	Faecal samples were collected from each individual. Community DNA was prepared and used for pyrosequencing (454 Life Sciences), as well as for PCR and sequencing of bacterial 16S rRNA genes. Shotgun reads were mapped to reference genomes using the National Center for Biotechnology Information ?non-redundant? database, KEGG17, STRING18, CAZy (http://www.cazy.org/) and a 44-member human-gut microbi…	CGS-GL	TCAG	pyrosequencing	CGS-GL	3/1/2007-8/31/2008	0	CGS-GL	FLX	Faecal samples were frozen immediately after they were produced. De-identified samples were stored at -80_?C before processing. Ten to twenty grams of each sample was pulverized in liquid nitrogen with a mortar and pestle. An aliquot (approximately 500_mg) of each sample was then suspended, while frozen, in a solution containing 500__l of extraction buffer (200_mM Tris (pH 8.0), 200_mM NaCl, 20_m…	sample 206	The gut microbiome of obese and lean monozygotic and dizygotic twins
TS182.2.299113	ATGCACTGGCGA	CATGCTGCCTCCCGTAGGAGT	CGS-GL	.5, gram	1/1/0000	V2N14	77	Faecal samples were collected from each individual. Community DNA was prepared and used for pyrosequencing (454 Life Sciences), as well as for PCR and sequencing of bacterial 16S rRNA genes. Shotgun reads were mapped to reference genomes using the National Center for Biotechnology Information ?non-redundant? database, KEGG17, STRING18, CAZy (http://www.cazy.org/) and a 44-member human-gut microbi…	CGS-GL	TCAG	pyrosequencing	CGS-GL	3/1/2007-8/31/2008	0	CGS-GL	FLX	Faecal samples were frozen immediately after they were produced. De-identified samples were stored at -80_?C before processing. Ten to twenty grams of each sample was pulverized in liquid nitrogen with a mortar and pestle. An aliquot (approximately 500_mg) of each sample was then suspended, while frozen, in a solution containing 500__l of extraction buffer (200_mM Tris (pH 8.0), 200_mM NaCl, 20_m…	sample 137	The gut microbiome of obese and lean monozygotic and dizygotic twins
TS5.2.298961	GAACATGATGAG	CATGCTGCCTCCCGTAGGAGT	CGS-GL	.5, gram	1/1/0000	V2N14	77	Faecal samples were collected from each individual. Community DNA was prepared and used for pyrosequencing (454 Life Sciences), as well as for PCR and sequencing of bacterial 16S rRNA genes. Shotgun reads were mapped to reference genomes using the National Center for Biotechnology Information ?non-redundant? database, KEGG17, STRING18, CAZy (http://www.cazy.org/) and a 44-member human-gut microbi…	CGS-GL	TCAG	pyrosequencing	CGS-GL	3/1/2007-8/31/2008	0	CGS-GL	FLX	Faecal samples were frozen immediately after they were produced. De-identified samples were stored at -80_?C before processing. Ten to twenty grams of each sample was pulverized in liquid nitrogen with a mortar and pestle. An aliquot (approximately 500_mg) of each sample was then suspended, while frozen, in a solution containing 500__l of extraction buffer (200_mM Tris (pH 8.0), 200_mM NaCl, 20_m…	sample 196	The gut microbiome of obese and lean monozygotic and dizygotic twins
TS97.299015	CGACATGCTATT	CATGCTGCCTCCCGTAGGAGT	CGS-GL	.5, gram	1/1/0000	V2N14	77	Faecal samples were collected from each individual. Community DNA was prepared and used for pyrosequencing (454 Life Sciences), as well as for PCR and sequencing of bacterial 16S rRNA genes. Shotgun reads were mapped to reference genomes using the National Center for Biotechnology Information ?non-redundant? database, KEGG17, STRING18, CAZy (http://www.cazy.org/) and a 44-member human-gut microbi…	CGS-GL	TCAG	pyrosequencing	CGS-GL	3/1/2007-8/31/2008	0	CGS-GL	FLX	Faecal samples were frozen immediately after they were produced. De-identified samples were stored at -80_?C before processing. Ten to twenty grams of each sample was pulverized in liquid nitrogen with a mortar and pestle. An aliquot (approximately 500_mg) of each sample was then suspended, while frozen, in a solution containing 500__l of extraction buffer (200_mM Tris (pH 8.0), 200_mM NaCl, 20_m…	sample 277	The gut microbiome of obese and lean monozygotic and dizygotic twins
TS95.299180	ACGTGCCGTAGA	CATGCTGCCTCCCGTAGGAGT	CGS-GL	.5, gram	1/1/0000	V2N14	77	Faecal samples were collected from each individual. Community DNA was prepared and used for pyrosequencing (454 Life Sciences), as well as for PCR and sequencing of bacterial 16S rRNA genes. Shotgun reads were mapped to reference genomes using the National Center for Biotechnology Information ?non-redundant? database, KEGG17, STRING18, CAZy (http://www.cazy.org/) and a 44-member human-gut microbi…	CGS-GL	TCAG	pyrosequencing	CGS-GL	3/1/2007-8/31/2008	0	CGS-GL	FLX	Faecal samples were frozen immediately after they were produced. De-identified samples were stored at -80_?C before processing. Ten to twenty grams of each sample was pulverized in liquid nitrogen with a mortar and pestle. An aliquot (approximately 500_mg) of each sample was then suspended, while frozen, in a solution containing 500__l of extraction buffer (200_mM Tris (pH 8.0), 200_mM NaCl, 20_m…	sample 273	The gut microbiome of obese and lean monozygotic and dizygotic twins
TS56.299021	TGATAGTGAGGA	CATGCTGCCTCCCGTAGGAGT	CGS-GL	.5, gram	1/1/0000	V2N14	77	Faecal samples were collected from each individual. Community DNA was prepared and used for pyrosequencing (454 Life Sciences), as well as for PCR and sequencing of bacterial 16S rRNA genes. Shotgun reads were mapped to reference genomes using the National Center for Biotechnology Information ?non-redundant? database, KEGG17, STRING18, CAZy (http://www.cazy.org/) and a 44-member human-gut microbi…	CGS-GL	TCAG	pyrosequencing	CGS-GL	3/1/2007-8/31/2008	0	CGS-GL	FLX	Faecal samples were frozen immediately after they were produced. De-identified samples were stored at -80_?C before processing. Ten to twenty grams of each sample was pulverized in liquid nitrogen with a mortar and pestle. An aliquot (approximately 500_mg) of each sample was then suspended, while frozen, in a solution containing 500__l of extraction buffer (200_mM Tris (pH 8.0), 200_mM NaCl, 20_m…	sample 203	The gut microbiome of obese and lean monozygotic and dizygotic twins
TS39.299167	ACGATGCGACCA	CATGCTGCCTCCCGTAGGAGT	CGS-GL	.5, gram	1/1/0000	V2N14	77	Faecal samples were collected from each individual. Community DNA was prepared and used for pyrosequencing (454 Life Sciences), as well as for PCR and sequencing of bacterial 16S rRNA genes. Shotgun reads were mapped to reference genomes using the National Center for Biotechnology Information ?non-redundant? database, KEGG17, STRING18, CAZy (http://www.cazy.org/) and a 44-member human-gut microbi…	CGS-GL	TCAG	pyrosequencing	CGS-GL	3/1/2007-8/31/2008	0	CGS-GL	FLX	Faecal samples were frozen immediately after they were produced. De-identified samples were stored at -80_?C before processing. Ten to twenty grams of each sample was pulverized in liquid nitrogen with a mortar and pestle. An aliquot (approximately 500_mg) of each sample was then suspended, while frozen, in a solution containing 500__l of extraction buffer (200_mM Tris (pH 8.0), 200_mM NaCl, 20_m…	sample 187	The gut microbiome of obese and lean monozygotic and dizygotic twins
TS77.299105	CTATCAGTGTAC	CATGCTGCCTCCCGTAGGAGT	CGS-GL	.5, gram	1/1/0000	V2N14	77	Faecal samples were collected from each individual. Community DNA was prepared and used for pyrosequencing (454 Life Sciences), as well as for PCR and sequencing of bacterial 16S rRNA genes. Shotgun reads were mapped to reference genomes using the National Center for Biotechnology Information ?non-redundant? database, KEGG17, STRING18, CAZy (http://www.cazy.org/) and a 44-member human-gut microbi…	CGS-GL	TCAG	pyrosequencing	CGS-GL	3/1/2007-8/31/2008	0	CGS-GL	FLX	Faecal samples were frozen immediately after they were produced. De-identified samples were stored at -80_?C before processing. Ten to twenty grams of each sample was pulverized in liquid nitrogen with a mortar and pestle. An aliquot (approximately 500_mg) of each sample was then suspended, while frozen, in a solution containing 500__l of extraction buffer (200_mM Tris (pH 8.0), 200_mM NaCl, 20_m…	sample 242	The gut microbiome of obese and lean monozygotic and dizygotic twins
TS1.2.299121	CGAAGACTGCTG	CATGCTGCCTCCCGTAGGAGT	CGS-GL	.5, gram	1/1/0000	V2N14	77	Faecal samples were collected from each individual. Community DNA was prepared and used for pyrosequencing (454 Life Sciences), as well as for PCR and sequencing of bacterial 16S rRNA genes. Shotgun reads were mapped to reference genomes using the National Center for Biotechnology Information ?non-redundant? database, KEGG17, STRING18, CAZy (http://www.cazy.org/) and a 44-member human-gut microbi…	CGS-GL	TCAG	pyrosequencing	CGS-GL	3/1/2007-8/31/2008	0	CGS-GL	FLX	Faecal samples were frozen immediately after they were produced. De-identified samples were stored at -80_?C before processing. Ten to twenty grams of each sample was pulverized in liquid nitrogen with a mortar and pestle. An aliquot (approximately 500_mg) of each sample was then suspended, while frozen, in a solution containing 500__l of extraction buffer (200_mM Tris (pH 8.0), 200_mM NaCl, 20_m…	sample 2	The gut microbiome of obese and lean monozygotic and dizygotic twins
TS62.2.299088	CAGTACGATCTT	CATGCTGCCTCCCGTAGGAGT	CGS-GL	.5, gram	1/1/0000	V2N14	77	Faecal samples were collected from each individual. Community DNA was prepared and used for pyrosequencing (454 Life Sciences), as well as for PCR and sequencing of bacterial 16S rRNA genes. Shotgun reads were mapped to reference genomes using the National Center for Biotechnology Information ?non-redundant? database, KEGG17, STRING18, CAZy (http://www.cazy.org/) and a 44-member human-gut microbi…	CGS-GL	TCAG	pyrosequencing	CGS-GL	3/1/2007-8/31/2008	0	CGS-GL	FLX	Faecal samples were frozen immediately after they were produced. De-identified samples were stored at -80_?C before processing. Ten to twenty grams of each sample was pulverized in liquid nitrogen with a mortar and pestle. An aliquot (approximately 500_mg) of each sample was then suspended, while frozen, in a solution containing 500__l of extraction buffer (200_mM Tris (pH 8.0), 200_mM NaCl, 20_m…	sample 212	The gut microbiome of obese and lean monozygotic and dizygotic twins
TS49.298982	CGACTTATGTGT	CATGCTGCCTCCCGTAGGAGT	CGS-GL	.5, gram	1/1/0000	V2N14	77	Faecal samples were collected from each individual. Community DNA was prepared and used for pyrosequencing (454 Life Sciences), as well as for PCR and sequencing of bacterial 16S rRNA genes. Shotgun reads were mapped to reference genomes using the National Center for Biotechnology Information ?non-redundant? database, KEGG17, STRING18, CAZy (http://www.cazy.org/) and a 44-member human-gut microbi…	CGS-GL	TCAG	pyrosequencing	CGS-GL	3/1/2007-8/31/2008	0	CGS-GL	FLX	Faecal samples were frozen immediately after they were produced. De-identified samples were stored at -80_?C before processing. Ten to twenty grams of each sample was pulverized in liquid nitrogen with a mortar and pestle. An aliquot (approximately 500_mg) of each sample was then suspended, while frozen, in a solution containing 500__l of extraction buffer (200_mM Tris (pH 8.0), 200_mM NaCl, 20_m…	sample 193	The gut microbiome of obese and lean monozygotic and dizygotic twins
TS116.299165	AGTGCGATGCGT	CATGCTGCCTCCCGTAGGAGT	CGS-GL	.5, gram	1/1/0000	V2N14	77	Faecal samples were collected from each individual. Community DNA was prepared and used for pyrosequencing (454 Life Sciences), as well as for PCR and sequencing of bacterial 16S rRNA genes. Shotgun reads were mapped to reference genomes using the National Center for Biotechnology Information ?non-redundant? database, KEGG17, STRING18, CAZy (http://www.cazy.org/) and a 44-member human-gut microbi…	CGS-GL	TCAG	pyrosequencing	CGS-GL	3/1/2007-8/31/2008	0	CGS-GL	FLX	Faecal samples were frozen immediately after they were produced. De-identified samples were stored at -80_?C before processing. Ten to twenty grams of each sample was pulverized in liquid nitrogen with a mortar and pestle. An aliquot (approximately 500_mg) of each sample was then suspended, while frozen, in a solution containing 500__l of extraction buffer (200_mM Tris (pH 8.0), 200_mM NaCl, 20_m…	sample 28	The gut microbiome of obese and lean monozygotic and dizygotic twins
TS11.2.299208	CATCAGCGTGTA	CATGCTGCCTCCCGTAGGAGT	CGS-GL	.5, gram	1/1/0000	V2N14	77	Faecal samples were collected from each individual. Community DNA was prepared and used for pyrosequencing (454 Life Sciences), as well as for PCR and sequencing of bacterial 16S rRNA genes. Shotgun reads were mapped to reference genomes using the National Center for Biotechnology Information ?non-redundant? database, KEGG17, STRING18, CAZy (http://www.cazy.org/) and a 44-member human-gut microbi…	CGS-GL	TCAG	pyrosequencing	CGS-GL	3/1/2007-8/31/2008	0	CGS-GL	FLX	Faecal samples were frozen immediately after they were produced. De-identified samples were stored at -80_?C before processing. Ten to twenty grams of each sample was pulverized in liquid nitrogen with a mortar and pestle. An aliquot (approximately 500_mg) of each sample was then suspended, while frozen, in a solution containing 500__l of extraction buffer (200_mM Tris (pH 8.0), 200_mM NaCl, 20_m…	sample 21	The gut microbiome of obese and lean monozygotic and dizygotic twins
TS62.299066	ACGGATCGTCAG	CATGCTGCCTCCCGTAGGAGT	CGS-GL	.5, gram	1/1/0000	V2N14	77	Faecal samples were collected from each individual. Community DNA was prepared and used for pyrosequencing (454 Life Sciences), as well as for PCR and sequencing of bacterial 16S rRNA genes. Shotgun reads were mapped to reference genomes using the National Center for Biotechnology Information ?non-redundant? database, KEGG17, STRING18, CAZy (http://www.cazy.org/) and a 44-member human-gut microbi…	CGS-GL	TCAG	pyrosequencing	CGS-GL	3/1/2007-8/31/2008	0	CGS-GL	FLX	Faecal samples were frozen immediately after they were produced. De-identified samples were stored at -80_?C before processing. Ten to twenty grams of each sample was pulverized in liquid nitrogen with a mortar and pestle. An aliquot (approximately 500_mg) of each sample was then suspended, while frozen, in a solution containing 500__l of extraction buffer (200_mM Tris (pH 8.0), 200_mM NaCl, 20_m…	sample 211	The gut microbiome of obese and lean monozygotic and dizygotic twins
TS137.298959	GCTTGCGAGACA	CATGCTGCCTCCCGTAGGAGT	CGS-GL	.5, gram	1/1/0000	V2N14	77	Faecal samples were collected from each individual. Community DNA was prepared and used for pyrosequencing (454 Life Sciences), as well as for PCR and sequencing of bacterial 16S rRNA genes. Shotgun reads were mapped to reference genomes using the National Center for Biotechnology Information ?non-redundant? database, KEGG17, STRING18, CAZy (http://www.cazy.org/) and a 44-member human-gut microbi…	CGS-GL	TCAG	pyrosequencing	CGS-GL	3/1/2007-8/31/2008	0	CGS-GL	FLX	Faecal samples were frozen immediately after they were produced. De-identified samples were stored at -80_?C before processing. Ten to twenty grams of each sample was pulverized in liquid nitrogen with a mortar and pestle. An aliquot (approximately 500_mg) of each sample was then suspended, while frozen, in a solution containing 500__l of extraction buffer (200_mM Tris (pH 8.0), 200_mM NaCl, 20_m…	sample 68	The gut microbiome of obese and lean monozygotic and dizygotic twins
TS185.299148	CGTCACGACTAA	CATGCTGCCTCCCGTAGGAGT	CGS-GL	.5, gram	1/1/0000	V2N14	77	Faecal samples were collected from each individual. Community DNA was prepared and used for pyrosequencing (454 Life Sciences), as well as for PCR and sequencing of bacterial 16S rRNA genes. Shotgun reads were mapped to reference genomes using the National Center for Biotechnology Information ?non-redundant? database, KEGG17, STRING18, CAZy (http://www.cazy.org/) and a 44-member human-gut microbi…	CGS-GL	TCAG	pyrosequencing	CGS-GL	3/1/2007-8/31/2008	0	CGS-GL	FLX	Faecal samples were frozen immediately after they were produced. De-identified samples were stored at -80_?C before processing. Ten to twenty grams of each sample was pulverized in liquid nitrogen with a mortar and pestle. An aliquot (approximately 500_mg) of each sample was then suspended, while frozen, in a solution containing 500__l of extraction buffer (200_mM Tris (pH 8.0), 200_mM NaCl, 20_m…	sample 141	The gut microbiome of obese and lean monozygotic and dizygotic twins
TS88.299013	GAGTCTGAGTCT	CATGCTGCCTCCCGTAGGAGT	CGS-GL	.5, gram	1/1/0000	V2N14	77	Faecal samples were collected from each individual. Community DNA was prepared and used for pyrosequencing (454 Life Sciences), as well as for PCR and sequencing of bacterial 16S rRNA genes. Shotgun reads were mapped to reference genomes using the National Center for Biotechnology Information ?non-redundant? database, KEGG17, STRING18, CAZy (http://www.cazy.org/) and a 44-member human-gut microbi…	CGS-GL	TCAG	pyrosequencing	CGS-GL	3/1/2007-8/31/2008	0	CGS-GL	FLX	Faecal samples were frozen immediately after they were produced. De-identified samples were stored at -80_?C before processing. Ten to twenty grams of each sample was pulverized in liquid nitrogen with a mortar and pestle. An aliquot (approximately 500_mg) of each sample was then suspended, while frozen, in a solution containing 500__l of extraction buffer (200_mM Tris (pH 8.0), 200_mM NaCl, 20_m…	sample 259	The gut microbiome of obese and lean monozygotic and dizygotic twins
TS165.2.299138	ACTCTTCTAGAG	CATGCTGCCTCCCGTAGGAGT	CGS-GL	.5, gram	1/1/0000	V2N14	77	Faecal samples were collected from each individual. Community DNA was prepared and used for pyrosequencing (454 Life Sciences), as well as for PCR and sequencing of bacterial 16S rRNA genes. Shotgun reads were mapped to reference genomes using the National Center for Biotechnology Information ?non-redundant? database, KEGG17, STRING18, CAZy (http://www.cazy.org/) and a 44-member human-gut microbi…	CGS-GL	TCAG	pyrosequencing	CGS-GL	3/1/2007-8/31/2008	0	CGS-GL	FLX	Faecal samples were frozen immediately after they were produced. De-identified samples were stored at -80_?C before processing. Ten to twenty grams of each sample was pulverized in liquid nitrogen with a mortar and pestle. An aliquot (approximately 500_mg) of each sample was then suspended, while frozen, in a solution containing 500__l of extraction buffer (200_mM Tris (pH 8.0), 200_mM NaCl, 20_m…	sample 117	The gut microbiome of obese and lean monozygotic and dizygotic twins
TS129.299204	AGCTTGACAGCT	CATGCTGCCTCCCGTAGGAGT	CGS-GL	.5, gram	1/1/0000	V2N14	77	Faecal samples were collected from each individual. Community DNA was prepared and used for pyrosequencing (454 Life Sciences), as well as for PCR and sequencing of bacterial 16S rRNA genes. Shotgun reads were mapped to reference genomes using the National Center for Biotechnology Information ?non-redundant? database, KEGG17, STRING18, CAZy (http://www.cazy.org/) and a 44-member human-gut microbi…	CGS-GL	TCAG	pyrosequencing	CGS-GL	3/1/2007-8/31/2008	0	CGS-GL	FLX	Faecal samples were frozen immediately after they were produced. De-identified samples were stored at -80_?C before processing. Ten to twenty grams of each sample was pulverized in liquid nitrogen with a mortar and pestle. An aliquot (approximately 500_mg) of each sample was then suspended, while frozen, in a solution containing 500__l of extraction buffer (200_mM Tris (pH 8.0), 200_mM NaCl, 20_m…	sample 50	The gut microbiome of obese and lean monozygotic and dizygotic twins
TS11.298996	CATCTGTAGCGA	CATGCTGCCTCCCGTAGGAGT	CGS-GL	.5, gram	1/1/0000	V2N14	77	Faecal samples were collected from each individual. Community DNA was prepared and used for pyrosequencing (454 Life Sciences), as well as for PCR and sequencing of bacterial 16S rRNA genes. Shotgun reads were mapped to reference genomes using the National Center for Biotechnology Information ?non-redundant? database, KEGG17, STRING18, CAZy (http://www.cazy.org/) and a 44-member human-gut microbi…	CGS-GL	TCAG	pyrosequencing	CGS-GL	3/1/2007-8/31/2008	0	CGS-GL	FLX	Faecal samples were frozen immediately after they were produced. De-identified samples were stored at -80_?C before processing. Ten to twenty grams of each sample was pulverized in liquid nitrogen with a mortar and pestle. An aliquot (approximately 500_mg) of each sample was then suspended, while frozen, in a solution containing 500__l of extraction buffer (200_mM Tris (pH 8.0), 200_mM NaCl, 20_m…	sample 20	The gut microbiome of obese and lean monozygotic and dizygotic twins
TS104.299154	ACTATTGTCACG	CATGCTGCCTCCCGTAGGAGT	CGS-GL	.5, gram	1/1/0000	V2N14	77	Faecal samples were collected from each individual. Community DNA was prepared and used for pyrosequencing (454 Life Sciences), as well as for PCR and sequencing of bacterial 16S rRNA genes. Shotgun reads were mapped to reference genomes using the National Center for Biotechnology Information ?non-redundant? database, KEGG17, STRING18, CAZy (http://www.cazy.org/) and a 44-member human-gut microbi…	CGS-GL	TCAG	pyrosequencing	CGS-GL	3/1/2007-8/31/2008	0	CGS-GL	FLX	Faecal samples were frozen immediately after they were produced. De-identified samples were stored at -80_?C before processing. Ten to twenty grams of each sample was pulverized in liquid nitrogen with a mortar and pestle. An aliquot (approximately 500_mg) of each sample was then suspended, while frozen, in a solution containing 500__l of extraction buffer (200_mM Tris (pH 8.0), 200_mM NaCl, 20_m…	sample 10	The gut microbiome of obese and lean monozygotic and dizygotic twins
TS61.2.299186	GTCTCTCTACGC	CATGCTGCCTCCCGTAGGAGT	CGS-GL	.5, gram	1/1/0000	V2N14	77	Faecal samples were collected from each individual. Community DNA was prepared and used for pyrosequencing (454 Life Sciences), as well as for PCR and sequencing of bacterial 16S rRNA genes. Shotgun reads were mapped to reference genomes using the National Center for Biotechnology Information ?non-redundant? database, KEGG17, STRING18, CAZy (http://www.cazy.org/) and a 44-member human-gut microbi…	CGS-GL	TCAG	pyrosequencing	CGS-GL	3/1/2007-8/31/2008	0	CGS-GL	FLX	Faecal samples were frozen immediately after they were produced. De-identified samples were stored at -80_?C before processing. Ten to twenty grams of each sample was pulverized in liquid nitrogen with a mortar and pestle. An aliquot (approximately 500_mg) of each sample was then suspended, while frozen, in a solution containing 500__l of extraction buffer (200_mM Tris (pH 8.0), 200_mM NaCl, 20_m…	sample 210	The gut microbiome of obese and lean monozygotic and dizygotic twins
TS143.299098	GTCTACACACAT	CATGCTGCCTCCCGTAGGAGT	CGS-GL	.5, gram	1/1/0000	V2N14	77	Faecal samples were collected from each individual. Community DNA was prepared and used for pyrosequencing (454 Life Sciences), as well as for PCR and sequencing of bacterial 16S rRNA genes. Shotgun reads were mapped to reference genomes using the National Center for Biotechnology Information ?non-redundant? database, KEGG17, STRING18, CAZy (http://www.cazy.org/) and a 44-member human-gut microbi…	CGS-GL	TCAG	pyrosequencing	CGS-GL	3/1/2007-8/31/2008	0	CGS-GL	FLX	Faecal samples were frozen immediately after they were produced. De-identified samples were stored at -80_?C before processing. Ten to twenty grams of each sample was pulverized in liquid nitrogen with a mortar and pestle. An aliquot (approximately 500_mg) of each sample was then suspended, while frozen, in a solution containing 500__l of extraction buffer (200_mM Tris (pH 8.0), 200_mM NaCl, 20_m…	sample 81	The gut microbiome of obese and lean monozygotic and dizygotic twins
TS4.2.298988	TAGATCCTCGAT	CATGCTGCCTCCCGTAGGAGT	CGS-GL	.5, gram	1/1/0000	V2N14	77	Faecal samples were collected from each individual. Community DNA was prepared and used for pyrosequencing (454 Life Sciences), as well as for PCR and sequencing of bacterial 16S rRNA genes. Shotgun reads were mapped to reference genomes using the National Center for Biotechnology Information ?non-redundant? database, KEGG17, STRING18, CAZy (http://www.cazy.org/) and a 44-member human-gut microbi…	CGS-GL	TCAG	pyrosequencing	CGS-GL	3/1/2007-8/31/2008	0	CGS-GL	FLX	Faecal samples were frozen immediately after they were produced. De-identified samples were stored at -80_?C before processing. Ten to twenty grams of each sample was pulverized in liquid nitrogen with a mortar and pestle. An aliquot (approximately 500_mg) of each sample was then suspended, while frozen, in a solution containing 500__l of extraction buffer (200_mM Tris (pH 8.0), 200_mM NaCl, 20_m…	sample 190	The gut microbiome of obese and lean monozygotic and dizygotic twins
TS164.2.299007	ATAGGCGATCTC	CATGCTGCCTCCCGTAGGAGT	CGS-GL	.5, gram	1/1/0000	V2N14	77	Faecal samples were collected from each individual. Community DNA was prepared and used for pyrosequencing (454 Life Sciences), as well as for PCR and sequencing of bacterial 16S rRNA genes. Shotgun reads were mapped to reference genomes using the National Center for Biotechnology Information ?non-redundant? database, KEGG17, STRING18, CAZy (http://www.cazy.org/) and a 44-member human-gut microbi…	CGS-GL	TCAG	pyrosequencing	CGS-GL	3/1/2007-8/31/2008	0	CGS-GL	FLX	Faecal samples were frozen immediately after they were produced. De-identified samples were stored at -80_?C before processing. Ten to twenty grams of each sample was pulverized in liquid nitrogen with a mortar and pestle. An aliquot (approximately 500_mg) of each sample was then suspended, while frozen, in a solution containing 500__l of extraction buffer (200_mM Tris (pH 8.0), 200_mM NaCl, 20_m…	sample 115	The gut microbiome of obese and lean monozygotic and dizygotic twins
TS138.299141	GACATCGGCTAT	CATGCTGCCTCCCGTAGGAGT	CGS-GL	.5, gram	1/1/0000	V2N14	77	Faecal samples were collected from each individual. Community DNA was prepared and used for pyrosequencing (454 Life Sciences), as well as for PCR and sequencing of bacterial 16S rRNA genes. Shotgun reads were mapped to reference genomes using the National Center for Biotechnology Information ?non-redundant? database, KEGG17, STRING18, CAZy (http://www.cazy.org/) and a 44-member human-gut microbi…	CGS-GL	TCAG	pyrosequencing	CGS-GL	3/1/2007-8/31/2008	0	CGS-GL	FLX	Faecal samples were frozen immediately after they were produced. De-identified samples were stored at -80_?C before processing. Ten to twenty grams of each sample was pulverized in liquid nitrogen with a mortar and pestle. An aliquot (approximately 500_mg) of each sample was then suspended, while frozen, in a solution containing 500__l of extraction buffer (200_mM Tris (pH 8.0), 200_mM NaCl, 20_m…	sample 70	The gut microbiome of obese and lean monozygotic and dizygotic twins
TS132.2.299033	GCGTTACACACA	CATGCTGCCTCCCGTAGGAGT	CGS-GL	.5, gram	1/1/0000	V2N14	77	Faecal samples were collected from each individual. Community DNA was prepared and used for pyrosequencing (454 Life Sciences), as well as for PCR and sequencing of bacterial 16S rRNA genes. Shotgun reads were mapped to reference genomes using the National Center for Biotechnology Information ?non-redundant? database, KEGG17, STRING18, CAZy (http://www.cazy.org/) and a 44-member human-gut microbi…	CGS-GL	TCAG	pyrosequencing	CGS-GL	3/1/2007-8/31/2008	0	CGS-GL	FLX	Faecal samples were frozen immediately after they were produced. De-identified samples were stored at -80_?C before processing. Ten to twenty grams of each sample was pulverized in liquid nitrogen with a mortar and pestle. An aliquot (approximately 500_mg) of each sample was then suspended, while frozen, in a solution containing 500__l of extraction buffer (200_mM Tris (pH 8.0), 200_mM NaCl, 20_m…	sample 59	The gut microbiome of obese and lean monozygotic and dizygotic twins
TS119.299110	TAGCCTCTCTGC	CATGCTGCCTCCCGTAGGAGT	CGS-GL	.5, gram	1/1/0000	V2N14	77	Faecal samples were collected from each individual. Community DNA was prepared and used for pyrosequencing (454 Life Sciences), as well as for PCR and sequencing of bacterial 16S rRNA genes. Shotgun reads were mapped to reference genomes using the National Center for Biotechnology Information ?non-redundant? database, KEGG17, STRING18, CAZy (http://www.cazy.org/) and a 44-member human-gut microbi…	CGS-GL	TCAG	pyrosequencing	CGS-GL	3/1/2007-8/31/2008	0	CGS-GL	FLX	Faecal samples were frozen immediately after they were produced. De-identified samples were stored at -80_?C before processing. Ten to twenty grams of each sample was pulverized in liquid nitrogen with a mortar and pestle. An aliquot (approximately 500_mg) of each sample was then suspended, while frozen, in a solution containing 500__l of extraction buffer (200_mM Tris (pH 8.0), 200_mM NaCl, 20_m…	sample 34	The gut microbiome of obese and lean monozygotic and dizygotic twins
TS69.2.298972	GCAGTTCATATC	CATGCTGCCTCCCGTAGGAGT	CGS-GL	.5, gram	1/1/0000	V2N14	77	Faecal samples were collected from each individual. Community DNA was prepared and used for pyrosequencing (454 Life Sciences), as well as for PCR and sequencing of bacterial 16S rRNA genes. Shotgun reads were mapped to reference genomes using the National Center for Biotechnology Information ?non-redundant? database, KEGG17, STRING18, CAZy (http://www.cazy.org/) and a 44-member human-gut microbi…	CGS-GL	TCAG	pyrosequencing	CGS-GL	3/1/2007-8/31/2008	0	CGS-GL	FLX	Faecal samples were frozen immediately after they were produced. De-identified samples were stored at -80_?C before processing. Ten to twenty grams of each sample was pulverized in liquid nitrogen with a mortar and pestle. An aliquot (approximately 500_mg) of each sample was then suspended, while frozen, in a solution containing 500__l of extraction buffer (200_mM Tris (pH 8.0), 200_mM NaCl, 20_m…	sample 226	The gut microbiome of obese and lean monozygotic and dizygotic twins
TS26.2.299028	CTAGAGACTCTT	CATGCTGCCTCCCGTAGGAGT	CGS-GL	.5, gram	1/1/0000	V2N14	77	Faecal samples were collected from each individual. Community DNA was prepared and used for pyrosequencing (454 Life Sciences), as well as for PCR and sequencing of bacterial 16S rRNA genes. Shotgun reads were mapped to reference genomes using the National Center for Biotechnology Information ?non-redundant? database, KEGG17, STRING18, CAZy (http://www.cazy.org/) and a 44-member human-gut microbi…	CGS-GL	TCAG	pyrosequencing	CGS-GL	3/1/2007-8/31/2008	0	CGS-GL	FLX	Faecal samples were frozen immediately after they were produced. De-identified samples were stored at -80_?C before processing. Ten to twenty grams of each sample was pulverized in liquid nitrogen with a mortar and pestle. An aliquot (approximately 500_mg) of each sample was then suspended, while frozen, in a solution containing 500__l of extraction buffer (200_mM Tris (pH 8.0), 200_mM NaCl, 20_m…	sample 166	The gut microbiome of obese and lean monozygotic and dizygotic twins
TS6.299086	CGATGTCGTCAA	CATGCTGCCTCCCGTAGGAGT	CGS-GL	.5, gram	1/1/0000	V2N14	77	Faecal samples were collected from each individual. Community DNA was prepared and used for pyrosequencing (454 Life Sciences), as well as for PCR and sequencing of bacterial 16S rRNA genes. Shotgun reads were mapped to reference genomes using the National Center for Biotechnology Information ?non-redundant? database, KEGG17, STRING18, CAZy (http://www.cazy.org/) and a 44-member human-gut microbi…	CGS-GL	TCAG	pyrosequencing	CGS-GL	3/1/2007-8/31/2008	0	CGS-GL	FLX	Faecal samples were frozen immediately after they were produced. De-identified samples were stored at -80_?C before processing. Ten to twenty grams of each sample was pulverized in liquid nitrogen with a mortar and pestle. An aliquot (approximately 500_mg) of each sample was then suspended, while frozen, in a solution containing 500__l of extraction buffer (200_mM Tris (pH 8.0), 200_mM NaCl, 20_m…	sample 207	The gut microbiome of obese and lean monozygotic and dizygotic twins
TS75.2.298948	CATGCAGACTGT	CATGCTGCCTCCCGTAGGAGT	CGS-GL	.5, gram	1/1/0000	V2N14	77	Faecal samples were collected from each individual. Community DNA was prepared and used for pyrosequencing (454 Life Sciences), as well as for PCR and sequencing of bacterial 16S rRNA genes. Shotgun reads were mapped to reference genomes using the National Center for Biotechnology Information ?non-redundant? database, KEGG17, STRING18, CAZy (http://www.cazy.org/) and a 44-member human-gut microbi…	CGS-GL	TCAG	pyrosequencing	CGS-GL	3/1/2007-8/31/2008	0	CGS-GL	FLX	Faecal samples were frozen immediately after they were produced. De-identified samples were stored at -80_?C before processing. Ten to twenty grams of each sample was pulverized in liquid nitrogen with a mortar and pestle. An aliquot (approximately 500_mg) of each sample was then suspended, while frozen, in a solution containing 500__l of extraction buffer (200_mM Tris (pH 8.0), 200_mM NaCl, 20_m…	sample 239	The gut microbiome of obese and lean monozygotic and dizygotic twins
TS166.299085	CAGATCGGATCG	CATGCTGCCTCCCGTAGGAGT	CGS-GL	.5, gram	1/1/0000	V2N14	77	Faecal samples were collected from each individual. Community DNA was prepared and used for pyrosequencing (454 Life Sciences), as well as for PCR and sequencing of bacterial 16S rRNA genes. Shotgun reads were mapped to reference genomes using the National Center for Biotechnology Information ?non-redundant? database, KEGG17, STRING18, CAZy (http://www.cazy.org/) and a 44-member human-gut microbi…	CGS-GL	TCAG	pyrosequencing	CGS-GL	3/1/2007-8/31/2008	0	CGS-GL	FLX	Faecal samples were frozen immediately after they were produced. De-identified samples were stored at -80_?C before processing. Ten to twenty grams of each sample was pulverized in liquid nitrogen with a mortar and pestle. An aliquot (approximately 500_mg) of each sample was then suspended, while frozen, in a solution containing 500__l of extraction buffer (200_mM Tris (pH 8.0), 200_mM NaCl, 20_m…	sample 118	The gut microbiome of obese and lean monozygotic and dizygotic twins
TS89.2.299023	GCTATCACGAGT	CATGCTGCCTCCCGTAGGAGT	CGS-GL	.5, gram	1/1/0000	V2N14	77	Faecal samples were collected from each individual. Community DNA was prepared and used for pyrosequencing (454 Life Sciences), as well as for PCR and sequencing of bacterial 16S rRNA genes. Shotgun reads were mapped to reference genomes using the National Center for Biotechnology Information ?non-redundant? database, KEGG17, STRING18, CAZy (http://www.cazy.org/) and a 44-member human-gut microbi…	CGS-GL	TCAG	pyrosequencing	CGS-GL	3/1/2007-8/31/2008	0	CGS-GL	FLX	Faecal samples were frozen immediately after they were produced. De-identified samples were stored at -80_?C before processing. Ten to twenty grams of each sample was pulverized in liquid nitrogen with a mortar and pestle. An aliquot (approximately 500_mg) of each sample was then suspended, while frozen, in a solution containing 500__l of extraction buffer (200_mM Tris (pH 8.0), 200_mM NaCl, 20_m…	sample 262	The gut microbiome of obese and lean monozygotic and dizygotic twins
TS156.299155	CTAGAACGCACT	CATGCTGCCTCCCGTAGGAGT	CGS-GL	.5, gram	1/1/0000	V2N14	77	Faecal samples were collected from each individual. Community DNA was prepared and used for pyrosequencing (454 Life Sciences), as well as for PCR and sequencing of bacterial 16S rRNA genes. Shotgun reads were mapped to reference genomes using the National Center for Biotechnology Information ?non-redundant? database, KEGG17, STRING18, CAZy (http://www.cazy.org/) and a 44-member human-gut microbi…	CGS-GL	TCAG	pyrosequencing	CGS-GL	3/1/2007-8/31/2008	0	CGS-GL	FLX	Faecal samples were frozen immediately after they were produced. De-identified samples were stored at -80_?C before processing. Ten to twenty grams of each sample was pulverized in liquid nitrogen with a mortar and pestle. An aliquot (approximately 500_mg) of each sample was then suspended, while frozen, in a solution containing 500__l of extraction buffer (200_mM Tris (pH 8.0), 200_mM NaCl, 20_m…	sample 104	The gut microbiome of obese and lean monozygotic and dizygotic twins
TS74.299177	CTACACAAGCAC	CATGCTGCCTCCCGTAGGAGT	CGS-GL	.5, gram	1/1/0000	V2N14	77	Faecal samples were collected from each individual. Community DNA was prepared and used for pyrosequencing (454 Life Sciences), as well as for PCR and sequencing of bacterial 16S rRNA genes. Shotgun reads were mapped to reference genomes using the National Center for Biotechnology Information ?non-redundant? database, KEGG17, STRING18, CAZy (http://www.cazy.org/) and a 44-member human-gut microbi…	CGS-GL	TCAG	pyrosequencing	CGS-GL	3/1/2007-8/31/2008	0	CGS-GL	FLX	Faecal samples were frozen immediately after they were produced. De-identified samples were stored at -80_?C before processing. Ten to twenty grams of each sample was pulverized in liquid nitrogen with a mortar and pestle. An aliquot (approximately 500_mg) of each sample was then suspended, while frozen, in a solution containing 500__l of extraction buffer (200_mM Tris (pH 8.0), 200_mM NaCl, 20_m…	sample 236	The gut microbiome of obese and lean monozygotic and dizygotic twins
TS178.2.299168	TACACGATCTAC	CATGCTGCCTCCCGTAGGAGT	CGS-GL	.5, gram	1/1/0000	V2N14	77	Faecal samples were collected from each individual. Community DNA was prepared and used for pyrosequencing (454 Life Sciences), as well as for PCR and sequencing of bacterial 16S rRNA genes. Shotgun reads were mapped to reference genomes using the National Center for Biotechnology Information ?non-redundant? database, KEGG17, STRING18, CAZy (http://www.cazy.org/) and a 44-member human-gut microbi…	CGS-GL	TCAG	pyrosequencing	CGS-GL	3/1/2007-8/31/2008	0	CGS-GL	FLX	Faecal samples were frozen immediately after they were produced. De-identified samples were stored at -80_?C before processing. Ten to twenty grams of each sample was pulverized in liquid nitrogen with a mortar and pestle. An aliquot (approximately 500_mg) of each sample was then suspended, while frozen, in a solution containing 500__l of extraction buffer (200_mM Tris (pH 8.0), 200_mM NaCl, 20_m…	sample 130	The gut microbiome of obese and lean monozygotic and dizygotic twins
TS195.299150	TGGATATGCGCT	CATGCTGCCTCCCGTAGGAGT	CGS-GL	.5, gram	1/1/0000	V2N14	77	Faecal samples were collected from each individual. Community DNA was prepared and used for pyrosequencing (454 Life Sciences), as well as for PCR and sequencing of bacterial 16S rRNA genes. Shotgun reads were mapped to reference genomes using the National Center for Biotechnology Information ?non-redundant? database, KEGG17, STRING18, CAZy (http://www.cazy.org/) and a 44-member human-gut microbi…	CGS-GL	TCAG	pyrosequencing	CGS-GL	3/1/2007-8/31/2008	0	CGS-GL	FLX	Faecal samples were frozen immediately after they were produced. De-identified samples were stored at -80_?C before processing. Ten to twenty grams of each sample was pulverized in liquid nitrogen with a mortar and pestle. An aliquot (approximately 500_mg) of each sample was then suspended, while frozen, in a solution containing 500__l of extraction buffer (200_mM Tris (pH 8.0), 200_mM NaCl, 20_m…	sample 153	The gut microbiome of obese and lean monozygotic and dizygotic twins
TS75.299153	CTGTATCGTATG	CATGCTGCCTCCCGTAGGAGT	CGS-GL	.5, gram	1/1/0000	V2N14	77	Faecal samples were collected from each individual. Community DNA was prepared and used for pyrosequencing (454 Life Sciences), as well as for PCR and sequencing of bacterial 16S rRNA genes. Shotgun reads were mapped to reference genomes using the National Center for Biotechnology Information ?non-redundant? database, KEGG17, STRING18, CAZy (http://www.cazy.org/) and a 44-member human-gut microbi…	CGS-GL	TCAG	pyrosequencing	CGS-GL	3/1/2007-8/31/2008	0	CGS-GL	FLX	Faecal samples were frozen immediately after they were produced. De-identified samples were stored at -80_?C before processing. Ten to twenty grams of each sample was pulverized in liquid nitrogen with a mortar and pestle. An aliquot (approximately 500_mg) of each sample was then suspended, while frozen, in a solution containing 500__l of extraction buffer (200_mM Tris (pH 8.0), 200_mM NaCl, 20_m…	sample 238	The gut microbiome of obese and lean monozygotic and dizygotic twins
TS92.299206	ACTACGTGTGGT	CATGCTGCCTCCCGTAGGAGT	CGS-GL	.5, gram	1/1/0000	V2N14	77	Faecal samples were collected from each individual. Community DNA was prepared and used for pyrosequencing (454 Life Sciences), as well as for PCR and sequencing of bacterial 16S rRNA genes. Shotgun reads were mapped to reference genomes using the National Center for Biotechnology Information ?non-redundant? database, KEGG17, STRING18, CAZy (http://www.cazy.org/) and a 44-member human-gut microbi…	CGS-GL	TCAG	pyrosequencing	CGS-GL	3/1/2007-8/31/2008	0	CGS-GL	FLX	Faecal samples were frozen immediately after they were produced. De-identified samples were stored at -80_?C before processing. Ten to twenty grams of each sample was pulverized in liquid nitrogen with a mortar and pestle. An aliquot (approximately 500_mg) of each sample was then suspended, while frozen, in a solution containing 500__l of extraction buffer (200_mM Tris (pH 8.0), 200_mM NaCl, 20_m…	sample 269	The gut microbiome of obese and lean monozygotic and dizygotic twins
TS94.299193	TATCGCGCGATA	CATGCTGCCTCCCGTAGGAGT	CGS-GL	.5, gram	1/1/0000	V2N14	77	Faecal samples were collected from each individual. Community DNA was prepared and used for pyrosequencing (454 Life Sciences), as well as for PCR and sequencing of bacterial 16S rRNA genes. Shotgun reads were mapped to reference genomes using the National Center for Biotechnology Information ?non-redundant? database, KEGG17, STRING18, CAZy (http://www.cazy.org/) and a 44-member human-gut microbi…	CGS-GL	TCAG	pyrosequencing	CGS-GL	3/1/2007-8/31/2008	0	CGS-GL	FLX	Faecal samples were frozen immediately after they were produced. De-identified samples were stored at -80_?C before processing. Ten to twenty grams of each sample was pulverized in liquid nitrogen with a mortar and pestle. An aliquot (approximately 500_mg) of each sample was then suspended, while frozen, in a solution containing 500__l of extraction buffer (200_mM Tris (pH 8.0), 200_mM NaCl, 20_m…	sample 271	The gut microbiome of obese and lean monozygotic and dizygotic twins
TS55.298947	ATACACGTGGCG	CATGCTGCCTCCCGTAGGAGT	CGS-GL	.5, gram	1/1/0000	V2N14	77	Faecal samples were collected from each individual. Community DNA was prepared and used for pyrosequencing (454 Life Sciences), as well as for PCR and sequencing of bacterial 16S rRNA genes. Shotgun reads were mapped to reference genomes using the National Center for Biotechnology Information ?non-redundant? database, KEGG17, STRING18, CAZy (http://www.cazy.org/) and a 44-member human-gut microbi…	CGS-GL	TCAG	pyrosequencing	CGS-GL	3/1/2007-8/31/2008	0	CGS-GL	FLX	Faecal samples were frozen immediately after they were produced. De-identified samples were stored at -80_?C before processing. Ten to twenty grams of each sample was pulverized in liquid nitrogen with a mortar and pestle. An aliquot (approximately 500_mg) of each sample was then suspended, while frozen, in a solution containing 500__l of extraction buffer (200_mM Tris (pH 8.0), 200_mM NaCl, 20_m…	sample 201	The gut microbiome of obese and lean monozygotic and dizygotic twins
TS89.299011	TAGCATCGTGGT	CATGCTGCCTCCCGTAGGAGT	CGS-GL	.5, gram	1/1/0000	V2N14	77	Faecal samples were collected from each individual. Community DNA was prepared and used for pyrosequencing (454 Life Sciences), as well as for PCR and sequencing of bacterial 16S rRNA genes. Shotgun reads were mapped to reference genomes using the National Center for Biotechnology Information ?non-redundant? database, KEGG17, STRING18, CAZy (http://www.cazy.org/) and a 44-member human-gut microbi…	CGS-GL	TCAG	pyrosequencing	CGS-GL	3/1/2007-8/31/2008	0	CGS-GL	FLX	Faecal samples were frozen immediately after they were produced. De-identified samples were stored at -80_?C before processing. Ten to twenty grams of each sample was pulverized in liquid nitrogen with a mortar and pestle. An aliquot (approximately 500_mg) of each sample was then suspended, while frozen, in a solution containing 500__l of extraction buffer (200_mM Tris (pH 8.0), 200_mM NaCl, 20_m…	sample 261	The gut microbiome of obese and lean monozygotic and dizygotic twins
TS9.299144	TCCTGAGATACG	CATGCTGCCTCCCGTAGGAGT	CGS-GL	.5, gram	1/1/0000	V2N14	77	Faecal samples were collected from each individual. Community DNA was prepared and used for pyrosequencing (454 Life Sciences), as well as for PCR and sequencing of bacterial 16S rRNA genes. Shotgun reads were mapped to reference genomes using the National Center for Biotechnology Information ?non-redundant? database, KEGG17, STRING18, CAZy (http://www.cazy.org/) and a 44-member human-gut microbi…	CGS-GL	TCAG	pyrosequencing	CGS-GL	3/1/2007-8/31/2008	0	CGS-GL	FLX	Faecal samples were frozen immediately after they were produced. De-identified samples were stored at -80_?C before processing. Ten to twenty grams of each sample was pulverized in liquid nitrogen with a mortar and pestle. An aliquot (approximately 500_mg) of each sample was then suspended, while frozen, in a solution containing 500__l of extraction buffer (200_mM Tris (pH 8.0), 200_mM NaCl, 20_m…	sample 263	The gut microbiome of obese and lean monozygotic and dizygotic twins
TS135.299142	ACTCGATTCGAT	CATGCTGCCTCCCGTAGGAGT	CGS-GL	.5, gram	1/1/0000	V2N14	77	Faecal samples were collected from each individual. Community DNA was prepared and used for pyrosequencing (454 Life Sciences), as well as for PCR and sequencing of bacterial 16S rRNA genes. Shotgun reads were mapped to reference genomes using the National Center for Biotechnology Information ?non-redundant? database, KEGG17, STRING18, CAZy (http://www.cazy.org/) and a 44-member human-gut microbi…	CGS-GL	TCAG	pyrosequencing	CGS-GL	3/1/2007-8/31/2008	0	CGS-GL	FLX	Faecal samples were frozen immediately after they were produced. De-identified samples were stored at -80_?C before processing. Ten to twenty grams of each sample was pulverized in liquid nitrogen with a mortar and pestle. An aliquot (approximately 500_mg) of each sample was then suspended, while frozen, in a solution containing 500__l of extraction buffer (200_mM Tris (pH 8.0), 200_mM NaCl, 20_m…	sample 64	The gut microbiome of obese and lean monozygotic and dizygotic twins
TS28.299120	GCTAGTCTGAAC	CATGCTGCCTCCCGTAGGAGT	CGS-GL	.5, gram	1/1/0000	V2N14	77	Faecal samples were collected from each individual. Community DNA was prepared and used for pyrosequencing (454 Life Sciences), as well as for PCR and sequencing of bacterial 16S rRNA genes. Shotgun reads were mapped to reference genomes using the National Center for Biotechnology Information ?non-redundant? database, KEGG17, STRING18, CAZy (http://www.cazy.org/) and a 44-member human-gut microbi…	CGS-GL	TCAG	pyrosequencing	CGS-GL	3/1/2007-8/31/2008	0	CGS-GL	FLX	Faecal samples were frozen immediately after they were produced. De-identified samples were stored at -80_?C before processing. Ten to twenty grams of each sample was pulverized in liquid nitrogen with a mortar and pestle. An aliquot (approximately 500_mg) of each sample was then suspended, while frozen, in a solution containing 500__l of extraction buffer (200_mM Tris (pH 8.0), 200_mM NaCl, 20_m…	sample 169	The gut microbiome of obese and lean monozygotic and dizygotic twins
TS65.299182	TGACGCGATGCA	CATGCTGCCTCCCGTAGGAGT	CGS-GL	.5, gram	1/1/0000	V2N14	77	Faecal samples were collected from each individual. Community DNA was prepared and used for pyrosequencing (454 Life Sciences), as well as for PCR and sequencing of bacterial 16S rRNA genes. Shotgun reads were mapped to reference genomes using the National Center for Biotechnology Information ?non-redundant? database, KEGG17, STRING18, CAZy (http://www.cazy.org/) and a 44-member human-gut microbi…	CGS-GL	TCAG	pyrosequencing	CGS-GL	3/1/2007-8/31/2008	0	CGS-GL	FLX	Faecal samples were frozen immediately after they were produced. De-identified samples were stored at -80_?C before processing. Ten to twenty grams of each sample was pulverized in liquid nitrogen with a mortar and pestle. An aliquot (approximately 500_mg) of each sample was then suspended, while frozen, in a solution containing 500__l of extraction buffer (200_mM Tris (pH 8.0), 200_mM NaCl, 20_m…	sample 217	The gut microbiome of obese and lean monozygotic and dizygotic twins
TS5.299045	CGAGAGTTACGC	CATGCTGCCTCCCGTAGGAGT	CGS-GL	.5, gram	1/1/0000	V2N14	77	Faecal samples were collected from each individual. Community DNA was prepared and used for pyrosequencing (454 Life Sciences), as well as for PCR and sequencing of bacterial 16S rRNA genes. Shotgun reads were mapped to reference genomes using the National Center for Biotechnology Information ?non-redundant? database, KEGG17, STRING18, CAZy (http://www.cazy.org/) and a 44-member human-gut microbi…	CGS-GL	TCAG	pyrosequencing	CGS-GL	3/1/2007-8/31/2008	0	CGS-GL	FLX	Faecal samples were frozen immediately after they were produced. De-identified samples were stored at -80_?C before processing. Ten to twenty grams of each sample was pulverized in liquid nitrogen with a mortar and pestle. An aliquot (approximately 500_mg) of each sample was then suspended, while frozen, in a solution containing 500__l of extraction buffer (200_mM Tris (pH 8.0), 200_mM NaCl, 20_m…	sample 195	The gut microbiome of obese and lean monozygotic and dizygotic twins
TS16.299068	CATGTCTCTCCG	CATGCTGCCTCCCGTAGGAGT	CGS-GL	.5, gram	1/1/0000	V2N14	77	Faecal samples were collected from each individual. Community DNA was prepared and used for pyrosequencing (454 Life Sciences), as well as for PCR and sequencing of bacterial 16S rRNA genes. Shotgun reads were mapped to reference genomes using the National Center for Biotechnology Information ?non-redundant? database, KEGG17, STRING18, CAZy (http://www.cazy.org/) and a 44-member human-gut microbi…	CGS-GL	TCAG	pyrosequencing	CGS-GL	3/1/2007-8/31/2008	0	CGS-GL	FLX	Faecal samples were frozen immediately after they were produced. De-identified samples were stored at -80_?C before processing. Ten to twenty grams of each sample was pulverized in liquid nitrogen with a mortar and pestle. An aliquot (approximately 500_mg) of each sample was then suspended, while frozen, in a solution containing 500__l of extraction buffer (200_mM Tris (pH 8.0), 200_mM NaCl, 20_m…	sample 106	The gut microbiome of obese and lean monozygotic and dizygotic twins
TS155.2.298990	GATGTGAGCGCT	CATGCTGCCTCCCGTAGGAGT	CGS-GL	.5, gram	1/1/0000	V2N14	77	Faecal samples were collected from each individual. Community DNA was prepared and used for pyrosequencing (454 Life Sciences), as well as for PCR and sequencing of bacterial 16S rRNA genes. Shotgun reads were mapped to reference genomes using the National Center for Biotechnology Information ?non-redundant? database, KEGG17, STRING18, CAZy (http://www.cazy.org/) and a 44-member human-gut microbi…	CGS-GL	TCAG	pyrosequencing	CGS-GL	3/1/2007-8/31/2008	0	CGS-GL	FLX	Faecal samples were frozen immediately after they were produced. De-identified samples were stored at -80_?C before processing. Ten to twenty grams of each sample was pulverized in liquid nitrogen with a mortar and pestle. An aliquot (approximately 500_mg) of each sample was then suspended, while frozen, in a solution containing 500__l of extraction buffer (200_mM Tris (pH 8.0), 200_mM NaCl, 20_m…	sample 103	The gut microbiome of obese and lean monozygotic and dizygotic twins
TS139.2.299031	CCAGTGTATGCA	CATGCTGCCTCCCGTAGGAGT	CGS-GL	.5, gram	1/1/0000	V2N14	77	Faecal samples were collected from each individual. Community DNA was prepared and used for pyrosequencing (454 Life Sciences), as well as for PCR and sequencing of bacterial 16S rRNA genes. Shotgun reads were mapped to reference genomes using the National Center for Biotechnology Information ?non-redundant? database, KEGG17, STRING18, CAZy (http://www.cazy.org/) and a 44-member human-gut microbi…	CGS-GL	TCAG	pyrosequencing	CGS-GL	3/1/2007-8/31/2008	0	CGS-GL	FLX	Faecal samples were frozen immediately after they were produced. De-identified samples were stored at -80_?C before processing. Ten to twenty grams of each sample was pulverized in liquid nitrogen with a mortar and pestle. An aliquot (approximately 500_mg) of each sample was then suspended, while frozen, in a solution containing 500__l of extraction buffer (200_mM Tris (pH 8.0), 200_mM NaCl, 20_m…	sample 73	The gut microbiome of obese and lean monozygotic and dizygotic twins
TS76.299071	ACAGTTGCGCGA	CATGCTGCCTCCCGTAGGAGT	CGS-GL	.5, gram	1/1/0000	V2N14	77	Faecal samples were collected from each individual. Community DNA was prepared and used for pyrosequencing (454 Life Sciences), as well as for PCR and sequencing of bacterial 16S rRNA genes. Shotgun reads were mapped to reference genomes using the National Center for Biotechnology Information ?non-redundant? database, KEGG17, STRING18, CAZy (http://www.cazy.org/) and a 44-member human-gut microbi…	CGS-GL	TCAG	pyrosequencing	CGS-GL	3/1/2007-8/31/2008	0	CGS-GL	FLX	Faecal samples were frozen immediately after they were produced. De-identified samples were stored at -80_?C before processing. Ten to twenty grams of each sample was pulverized in liquid nitrogen with a mortar and pestle. An aliquot (approximately 500_mg) of each sample was then suspended, while frozen, in a solution containing 500__l of extraction buffer (200_mM Tris (pH 8.0), 200_mM NaCl, 20_m…	sample 240	The gut microbiome of obese and lean monozygotic and dizygotic twins
TS3.298967	CTGGCTGTATGA	CATGCTGCCTCCCGTAGGAGT	CGS-GL	.5, gram	1/1/0000	V2N14	77	Faecal samples were collected from each individual. Community DNA was prepared and used for pyrosequencing (454 Life Sciences), as well as for PCR and sequencing of bacterial 16S rRNA genes. Shotgun reads were mapped to reference genomes using the National Center for Biotechnology Information ?non-redundant? database, KEGG17, STRING18, CAZy (http://www.cazy.org/) and a 44-member human-gut microbi…	CGS-GL	TCAG	pyrosequencing	CGS-GL	3/1/2007-8/31/2008	0	CGS-GL	FLX	Faecal samples were frozen immediately after they were produced. De-identified samples were stored at -80_?C before processing. Ten to twenty grams of each sample was pulverized in liquid nitrogen with a mortar and pestle. An aliquot (approximately 500_mg) of each sample was then suspended, while frozen, in a solution containing 500__l of extraction buffer (200_mM Tris (pH 8.0), 200_mM NaCl, 20_m…	sample 171	The gut microbiome of obese and lean monozygotic and dizygotic twins
TS107.2.298960	CTAGCGAACATC	CATGCTGCCTCCCGTAGGAGT	CGS-GL	.5, gram	1/1/0000	V2N14	77	Faecal samples were collected from each individual. Community DNA was prepared and used for pyrosequencing (454 Life Sciences), as well as for PCR and sequencing of bacterial 16S rRNA genes. Shotgun reads were mapped to reference genomes using the National Center for Biotechnology Information ?non-redundant? database, KEGG17, STRING18, CAZy (http://www.cazy.org/) and a 44-member human-gut microbi…	CGS-GL	TCAG	pyrosequencing	CGS-GL	3/1/2007-8/31/2008	0	CGS-GL	FLX	Faecal samples were frozen immediately after they were produced. De-identified samples were stored at -80_?C before processing. Ten to twenty grams of each sample was pulverized in liquid nitrogen with a mortar and pestle. An aliquot (approximately 500_mg) of each sample was then suspended, while frozen, in a solution containing 500__l of extraction buffer (200_mM Tris (pH 8.0), 200_mM NaCl, 20_m…	sample 17	The gut microbiome of obese and lean monozygotic and dizygotic twins
TS163.2.299114	GATAGCTGTCTT	CATGCTGCCTCCCGTAGGAGT	CGS-GL	.5, gram	1/1/0000	V2N14	77	Faecal samples were collected from each individual. Community DNA was prepared and used for pyrosequencing (454 Life Sciences), as well as for PCR and sequencing of bacterial 16S rRNA genes. Shotgun reads were mapped to reference genomes using the National Center for Biotechnology Information ?non-redundant? database, KEGG17, STRING18, CAZy (http://www.cazy.org/) and a 44-member human-gut microbi…	CGS-GL	TCAG	pyrosequencing	CGS-GL	3/1/2007-8/31/2008	0	CGS-GL	FLX	Faecal samples were frozen immediately after they were produced. De-identified samples were stored at -80_?C before processing. Ten to twenty grams of each sample was pulverized in liquid nitrogen with a mortar and pestle. An aliquot (approximately 500_mg) of each sample was then suspended, while frozen, in a solution containing 500__l of extraction buffer (200_mM Tris (pH 8.0), 200_mM NaCl, 20_m…	sample 113	The gut microbiome of obese and lean monozygotic and dizygotic twins
TS124.2.299092	GTTAGAGCACTC	CATGCTGCCTCCCGTAGGAGT	CGS-GL	.5, gram	1/1/0000	V2N14	77	Faecal samples were collected from each individual. Community DNA was prepared and used for pyrosequencing (454 Life Sciences), as well as for PCR and sequencing of bacterial 16S rRNA genes. Shotgun reads were mapped to reference genomes using the National Center for Biotechnology Information ?non-redundant? database, KEGG17, STRING18, CAZy (http://www.cazy.org/) and a 44-member human-gut microbi…	CGS-GL	TCAG	pyrosequencing	CGS-GL	3/1/2007-8/31/2008	0	CGS-GL	FLX	Faecal samples were frozen immediately after they were produced. De-identified samples were stored at -80_?C before processing. Ten to twenty grams of each sample was pulverized in liquid nitrogen with a mortar and pestle. An aliquot (approximately 500_mg) of each sample was then suspended, while frozen, in a solution containing 500__l of extraction buffer (200_mM Tris (pH 8.0), 200_mM NaCl, 20_m…	sample 41	The gut microbiome of obese and lean monozygotic and dizygotic twins
TS1.299139	TGCGTCAGTTAG	CATGCTGCCTCCCGTAGGAGT	CGS-GL	.5, gram	1/1/0000	V2N14	77	Faecal samples were collected from each individual. Community DNA was prepared and used for pyrosequencing (454 Life Sciences), as well as for PCR and sequencing of bacterial 16S rRNA genes. Shotgun reads were mapped to reference genomes using the National Center for Biotechnology Information ?non-redundant? database, KEGG17, STRING18, CAZy (http://www.cazy.org/) and a 44-member human-gut microbi…	CGS-GL	TCAG	pyrosequencing	CGS-GL	3/1/2007-8/31/2008	0	CGS-GL	FLX	Faecal samples were frozen immediately after they were produced. De-identified samples were stored at -80_?C before processing. Ten to twenty grams of each sample was pulverized in liquid nitrogen with a mortar and pestle. An aliquot (approximately 500_mg) of each sample was then suspended, while frozen, in a solution containing 500__l of extraction buffer (200_mM Tris (pH 8.0), 200_mM NaCl, 20_m…	sample 1	The gut microbiome of obese and lean monozygotic and dizygotic twins
TS14.299212	TCACTATGGTCA	CATGCTGCCTCCCGTAGGAGT	CGS-GL	.5, gram	1/1/0000	V2N14	77	Faecal samples were collected from each individual. Community DNA was prepared and used for pyrosequencing (454 Life Sciences), as well as for PCR and sequencing of bacterial 16S rRNA genes. Shotgun reads were mapped to reference genomes using the National Center for Biotechnology Information ?non-redundant? database, KEGG17, STRING18, CAZy (http://www.cazy.org/) and a 44-member human-gut microbi…	CGS-GL	TCAG	pyrosequencing	CGS-GL	3/1/2007-8/31/2008	0	CGS-GL	FLX	Faecal samples were frozen immediately after they were produced. De-identified samples were stored at -80_?C before processing. Ten to twenty grams of each sample was pulverized in liquid nitrogen with a mortar and pestle. An aliquot (approximately 500_mg) of each sample was then suspended, while frozen, in a solution containing 500__l of extraction buffer (200_mM Tris (pH 8.0), 200_mM NaCl, 20_m…	sample 74	The gut microbiome of obese and lean monozygotic and dizygotic twins
TS92.2.299118	GTACGGCATACG	CATGCTGCCTCCCGTAGGAGT	CGS-GL	.5, gram	1/1/0000	V2N14	77	Faecal samples were collected from each individual. Community DNA was prepared and used for pyrosequencing (454 Life Sciences), as well as for PCR and sequencing of bacterial 16S rRNA genes. Shotgun reads were mapped to reference genomes using the National Center for Biotechnology Information ?non-redundant? database, KEGG17, STRING18, CAZy (http://www.cazy.org/) and a 44-member human-gut microbi…	CGS-GL	TCAG	pyrosequencing	CGS-GL	3/1/2007-8/31/2008	0	CGS-GL	FLX	Faecal samples were frozen immediately after they were produced. De-identified samples were stored at -80_?C before processing. Ten to twenty grams of each sample was pulverized in liquid nitrogen with a mortar and pestle. An aliquot (approximately 500_mg) of each sample was then suspended, while frozen, in a solution containing 500__l of extraction buffer (200_mM Tris (pH 8.0), 200_mM NaCl, 20_m…	sample 270	The gut microbiome of obese and lean monozygotic and dizygotic twins
TS164.299125	TGCTCTAGTGGA	CATGCTGCCTCCCGTAGGAGT	CGS-GL	.5, gram	1/1/0000	V2N14	77	Faecal samples were collected from each individual. Community DNA was prepared and used for pyrosequencing (454 Life Sciences), as well as for PCR and sequencing of bacterial 16S rRNA genes. Shotgun reads were mapped to reference genomes using the National Center for Biotechnology Information ?non-redundant? database, KEGG17, STRING18, CAZy (http://www.cazy.org/) and a 44-member human-gut microbi…	CGS-GL	TCAG	pyrosequencing	CGS-GL	3/1/2007-8/31/2008	0	CGS-GL	FLX	Faecal samples were frozen immediately after they were produced. De-identified samples were stored at -80_?C before processing. Ten to twenty grams of each sample was pulverized in liquid nitrogen with a mortar and pestle. An aliquot (approximately 500_mg) of each sample was then suspended, while frozen, in a solution containing 500__l of extraction buffer (200_mM Tris (pH 8.0), 200_mM NaCl, 20_m…	sample 114	The gut microbiome of obese and lean monozygotic and dizygotic twins
TS147.2.299003	CAACTCATCGTA	CATGCTGCCTCCCGTAGGAGT	CGS-GL	.5, gram	1/1/0000	V2N14	77	Faecal samples were collected from each individual. Community DNA was prepared and used for pyrosequencing (454 Life Sciences), as well as for PCR and sequencing of bacterial 16S rRNA genes. Shotgun reads were mapped to reference genomes using the National Center for Biotechnology Information ?non-redundant? database, KEGG17, STRING18, CAZy (http://www.cazy.org/) and a 44-member human-gut microbi…	CGS-GL	TCAG	pyrosequencing	CGS-GL	3/1/2007-8/31/2008	0	CGS-GL	FLX	Faecal samples were frozen immediately after they were produced. De-identified samples were stored at -80_?C before processing. Ten to twenty grams of each sample was pulverized in liquid nitrogen with a mortar and pestle. An aliquot (approximately 500_mg) of each sample was then suspended, while frozen, in a solution containing 500__l of extraction buffer (200_mM Tris (pH 8.0), 200_mM NaCl, 20_m…	sample 90	The gut microbiome of obese and lean monozygotic and dizygotic twins
TS29.298974	AGACGTGCACTG	CATGCTGCCTCCCGTAGGAGT	CGS-GL	.5, gram	1/1/0000	V2N14	77	Faecal samples were collected from each individual. Community DNA was prepared and used for pyrosequencing (454 Life Sciences), as well as for PCR and sequencing of bacterial 16S rRNA genes. Shotgun reads were mapped to reference genomes using the National Center for Biotechnology Information ?non-redundant? database, KEGG17, STRING18, CAZy (http://www.cazy.org/) and a 44-member human-gut microbi…	CGS-GL	TCAG	pyrosequencing	CGS-GL	3/1/2007-8/31/2008	0	CGS-GL	FLX	Faecal samples were frozen immediately after they were produced. De-identified samples were stored at -80_?C before processing. Ten to twenty grams of each sample was pulverized in liquid nitrogen with a mortar and pestle. An aliquot (approximately 500_mg) of each sample was then suspended, while frozen, in a solution containing 500__l of extraction buffer (200_mM Tris (pH 8.0), 200_mM NaCl, 20_m…	sample 170	The gut microbiome of obese and lean monozygotic and dizygotic twins
TS194.2.299056	ACCTGTCTCTCT	CATGCTGCCTCCCGTAGGAGT	CGS-GL	.5, gram	1/1/0000	V2N14	77	Faecal samples were collected from each individual. Community DNA was prepared and used for pyrosequencing (454 Life Sciences), as well as for PCR and sequencing of bacterial 16S rRNA genes. Shotgun reads were mapped to reference genomes using the National Center for Biotechnology Information ?non-redundant? database, KEGG17, STRING18, CAZy (http://www.cazy.org/) and a 44-member human-gut microbi…	CGS-GL	TCAG	pyrosequencing	CGS-GL	3/1/2007-8/31/2008	0	CGS-GL	FLX	Faecal samples were frozen immediately after they were produced. De-identified samples were stored at -80_?C before processing. Ten to twenty grams of each sample was pulverized in liquid nitrogen with a mortar and pestle. An aliquot (approximately 500_mg) of each sample was then suspended, while frozen, in a solution containing 500__l of extraction buffer (200_mM Tris (pH 8.0), 200_mM NaCl, 20_m…	sample 152	The gut microbiome of obese and lean monozygotic and dizygotic twins
TS99.2.299069	GTCGACTCCTCT	CATGCTGCCTCCCGTAGGAGT	CGS-GL	.5, gram	1/1/0000	V2N14	77	Faecal samples were collected from each individual. Community DNA was prepared and used for pyrosequencing (454 Life Sciences), as well as for PCR and sequencing of bacterial 16S rRNA genes. Shotgun reads were mapped to reference genomes using the National Center for Biotechnology Information ?non-redundant? database, KEGG17, STRING18, CAZy (http://www.cazy.org/) and a 44-member human-gut microbi…	CGS-GL	TCAG	pyrosequencing	CGS-GL	3/1/2007-8/31/2008	0	CGS-GL	FLX	Faecal samples were frozen immediately after they were produced. De-identified samples were stored at -80_?C before processing. Ten to twenty grams of each sample was pulverized in liquid nitrogen with a mortar and pestle. An aliquot (approximately 500_mg) of each sample was then suspended, while frozen, in a solution containing 500__l of extraction buffer (200_mM Tris (pH 8.0), 200_mM NaCl, 20_m…	sample 281	The gut microbiome of obese and lean monozygotic and dizygotic twins
TS19.298958	CTAACGCAGTCA	CATGCTGCCTCCCGTAGGAGT	CGS-GL	.5, gram	1/1/0000	V2N14	77	Faecal samples were collected from each individual. Community DNA was prepared and used for pyrosequencing (454 Life Sciences), as well as for PCR and sequencing of bacterial 16S rRNA genes. Shotgun reads were mapped to reference genomes using the National Center for Biotechnology Information ?non-redundant? database, KEGG17, STRING18, CAZy (http://www.cazy.org/) and a 44-member human-gut microbi…	CGS-GL	TCAG	pyrosequencing	CGS-GL	3/1/2007-8/31/2008	0	CGS-GL	FLX	Faecal samples were frozen immediately after they were produced. De-identified samples were stored at -80_?C before processing. Ten to twenty grams of each sample was pulverized in liquid nitrogen with a mortar and pestle. An aliquot (approximately 500_mg) of each sample was then suspended, while frozen, in a solution containing 500__l of extraction buffer (200_mM Tris (pH 8.0), 200_mM NaCl, 20_m…	sample 144	The gut microbiome of obese and lean monozygotic and dizygotic twins
TS64.2.299164	CTGCAGTACTTA	CATGCTGCCTCCCGTAGGAGT	CGS-GL	.5, gram	1/1/0000	V2N14	77	Faecal samples were collected from each individual. Community DNA was prepared and used for pyrosequencing (454 Life Sciences), as well as for PCR and sequencing of bacterial 16S rRNA genes. Shotgun reads were mapped to reference genomes using the National Center for Biotechnology Information ?non-redundant? database, KEGG17, STRING18, CAZy (http://www.cazy.org/) and a 44-member human-gut microbi…	CGS-GL	TCAG	pyrosequencing	CGS-GL	3/1/2007-8/31/2008	0	CGS-GL	FLX	Faecal samples were frozen immediately after they were produced. De-identified samples were stored at -80_?C before processing. Ten to twenty grams of each sample was pulverized in liquid nitrogen with a mortar and pestle. An aliquot (approximately 500_mg) of each sample was then suspended, while frozen, in a solution containing 500__l of extraction buffer (200_mM Tris (pH 8.0), 200_mM NaCl, 20_m…	sample 216	The gut microbiome of obese and lean monozygotic and dizygotic twins
TS57.299197	CTATAGTCGTGT	CATGCTGCCTCCCGTAGGAGT	CGS-GL	.5, gram	1/1/0000	V2N14	77	Faecal samples were collected from each individual. Community DNA was prepared and used for pyrosequencing (454 Life Sciences), as well as for PCR and sequencing of bacterial 16S rRNA genes. Shotgun reads were mapped to reference genomes using the National Center for Biotechnology Information ?non-redundant? database, KEGG17, STRING18, CAZy (http://www.cazy.org/) and a 44-member human-gut microbi…	CGS-GL	TCAG	pyrosequencing	CGS-GL	3/1/2007-8/31/2008	0	CGS-GL	FLX	Faecal samples were frozen immediately after they were produced. De-identified samples were stored at -80_?C before processing. Ten to twenty grams of each sample was pulverized in liquid nitrogen with a mortar and pestle. An aliquot (approximately 500_mg) of each sample was then suspended, while frozen, in a solution containing 500__l of extraction buffer (200_mM Tris (pH 8.0), 200_mM NaCl, 20_m…	sample 205	The gut microbiome of obese and lean monozygotic and dizygotic twins
TS133.299149	ACGCGCAGATAC	CATGCTGCCTCCCGTAGGAGT	CGS-GL	.5, gram	1/1/0000	V2N14	77	Faecal samples were collected from each individual. Community DNA was prepared and used for pyrosequencing (454 Life Sciences), as well as for PCR and sequencing of bacterial 16S rRNA genes. Shotgun reads were mapped to reference genomes using the National Center for Biotechnology Information ?non-redundant? database, KEGG17, STRING18, CAZy (http://www.cazy.org/) and a 44-member human-gut microbi…	CGS-GL	TCAG	pyrosequencing	CGS-GL	3/1/2007-8/31/2008	0	CGS-GL	FLX	Faecal samples were frozen immediately after they were produced. De-identified samples were stored at -80_?C before processing. Ten to twenty grams of each sample was pulverized in liquid nitrogen with a mortar and pestle. An aliquot (approximately 500_mg) of each sample was then suspended, while frozen, in a solution containing 500__l of extraction buffer (200_mM Tris (pH 8.0), 200_mM NaCl, 20_m…	sample 60	The gut microbiome of obese and lean monozygotic and dizygotic twins
TS178.299126	AGGTGTGATCGC	CATGCTGCCTCCCGTAGGAGT	CGS-GL	.5, gram	1/1/0000	V2N14	77	Faecal samples were collected from each individual. Community DNA was prepared and used for pyrosequencing (454 Life Sciences), as well as for PCR and sequencing of bacterial 16S rRNA genes. Shotgun reads were mapped to reference genomes using the National Center for Biotechnology Information ?non-redundant? database, KEGG17, STRING18, CAZy (http://www.cazy.org/) and a 44-member human-gut microbi…	CGS-GL	TCAG	pyrosequencing	CGS-GL	3/1/2007-8/31/2008	0	CGS-GL	FLX	Faecal samples were frozen immediately after they were produced. De-identified samples were stored at -80_?C before processing. Ten to twenty grams of each sample was pulverized in liquid nitrogen with a mortar and pestle. An aliquot (approximately 500_mg) of each sample was then suspended, while frozen, in a solution containing 500__l of extraction buffer (200_mM Tris (pH 8.0), 200_mM NaCl, 20_m…	sample 129	The gut microbiome of obese and lean monozygotic and dizygotic twins
TS111.299174	AGGACGCACTGT	CATGCTGCCTCCCGTAGGAGT	CGS-GL	.5, gram	1/1/0000	V2N14	77	Faecal samples were collected from each individual. Community DNA was prepared and used for pyrosequencing (454 Life Sciences), as well as for PCR and sequencing of bacterial 16S rRNA genes. Shotgun reads were mapped to reference genomes using the National Center for Biotechnology Information ?non-redundant? database, KEGG17, STRING18, CAZy (http://www.cazy.org/) and a 44-member human-gut microbi…	CGS-GL	TCAG	pyrosequencing	CGS-GL	3/1/2007-8/31/2008	0	CGS-GL	FLX	Faecal samples were frozen immediately after they were produced. De-identified samples were stored at -80_?C before processing. Ten to twenty grams of each sample was pulverized in liquid nitrogen with a mortar and pestle. An aliquot (approximately 500_mg) of each sample was then suspended, while frozen, in a solution containing 500__l of extraction buffer (200_mM Tris (pH 8.0), 200_mM NaCl, 20_m…	sample 24	The gut microbiome of obese and lean monozygotic and dizygotic twins
TS181.2.299083	ATACAGAGCTCC	CATGCTGCCTCCCGTAGGAGT	CGS-GL	.5, gram	1/1/0000	V2N14	77	Faecal samples were collected from each individual. Community DNA was prepared and used for pyrosequencing (454 Life Sciences), as well as for PCR and sequencing of bacterial 16S rRNA genes. Shotgun reads were mapped to reference genomes using the National Center for Biotechnology Information ?non-redundant? database, KEGG17, STRING18, CAZy (http://www.cazy.org/) and a 44-member human-gut microbi…	CGS-GL	TCAG	pyrosequencing	CGS-GL	3/1/2007-8/31/2008	0	CGS-GL	FLX	Faecal samples were frozen immediately after they were produced. De-identified samples were stored at -80_?C before processing. Ten to twenty grams of each sample was pulverized in liquid nitrogen with a mortar and pestle. An aliquot (approximately 500_mg) of each sample was then suspended, while frozen, in a solution containing 500__l of extraction buffer (200_mM Tris (pH 8.0), 200_mM NaCl, 20_m…	sample 135	The gut microbiome of obese and lean monozygotic and dizygotic twins
TS146.2.299211	GAAGAGTGATCA	CATGCTGCCTCCCGTAGGAGT	CGS-GL	.5, gram	1/1/0000	V2N14	77	Faecal samples were collected from each individual. Community DNA was prepared and used for pyrosequencing (454 Life Sciences), as well as for PCR and sequencing of bacterial 16S rRNA genes. Shotgun reads were mapped to reference genomes using the National Center for Biotechnology Information ?non-redundant? database, KEGG17, STRING18, CAZy (http://www.cazy.org/) and a 44-member human-gut microbi…	CGS-GL	TCAG	pyrosequencing	CGS-GL	3/1/2007-8/31/2008	0	CGS-GL	FLX	Faecal samples were frozen immediately after they were produced. De-identified samples were stored at -80_?C before processing. Ten to twenty grams of each sample was pulverized in liquid nitrogen with a mortar and pestle. An aliquot (approximately 500_mg) of each sample was then suspended, while frozen, in a solution containing 500__l of extraction buffer (200_mM Tris (pH 8.0), 200_mM NaCl, 20_m…	sample 88	The gut microbiome of obese and lean monozygotic and dizygotic twins
TS82.299048	CTTAGCACATCA	CATGCTGCCTCCCGTAGGAGT	CGS-GL	.5, gram	1/1/0000	V2N14	77	Faecal samples were collected from each individual. Community DNA was prepared and used for pyrosequencing (454 Life Sciences), as well as for PCR and sequencing of bacterial 16S rRNA genes. Shotgun reads were mapped to reference genomes using the National Center for Biotechnology Information ?non-redundant? database, KEGG17, STRING18, CAZy (http://www.cazy.org/) and a 44-member human-gut microbi…	CGS-GL	TCAG	pyrosequencing	CGS-GL	3/1/2007-8/31/2008	0	CGS-GL	FLX	Faecal samples were frozen immediately after they were produced. De-identified samples were stored at -80_?C before processing. Ten to twenty grams of each sample was pulverized in liquid nitrogen with a mortar and pestle. An aliquot (approximately 500_mg) of each sample was then suspended, while frozen, in a solution containing 500__l of extraction buffer (200_mM Tris (pH 8.0), 200_mM NaCl, 20_m…	sample 247	The gut microbiome of obese and lean monozygotic and dizygotic twins
TS131.2.298993	TACGATGACCAC	CATGCTGCCTCCCGTAGGAGT	CGS-GL	.5, gram	1/1/0000	V2N14	77	Faecal samples were collected from each individual. Community DNA was prepared and used for pyrosequencing (454 Life Sciences), as well as for PCR and sequencing of bacterial 16S rRNA genes. Shotgun reads were mapped to reference genomes using the National Center for Biotechnology Information ?non-redundant? database, KEGG17, STRING18, CAZy (http://www.cazy.org/) and a 44-member human-gut microbi…	CGS-GL	TCAG	pyrosequencing	CGS-GL	3/1/2007-8/31/2008	0	CGS-GL	FLX	Faecal samples were frozen immediately after they were produced. De-identified samples were stored at -80_?C before processing. Ten to twenty grams of each sample was pulverized in liquid nitrogen with a mortar and pestle. An aliquot (approximately 500_mg) of each sample was then suspended, while frozen, in a solution containing 500__l of extraction buffer (200_mM Tris (pH 8.0), 200_mM NaCl, 20_m…	sample 57	The gut microbiome of obese and lean monozygotic and dizygotic twins
TS109.2.299100	TAACAGTCGCTG	CATGCTGCCTCCCGTAGGAGT	CGS-GL	.5, gram	1/1/0000	V2N14	77	Faecal samples were collected from each individual. Community DNA was prepared and used for pyrosequencing (454 Life Sciences), as well as for PCR and sequencing of bacterial 16S rRNA genes. Shotgun reads were mapped to reference genomes using the National Center for Biotechnology Information ?non-redundant? database, KEGG17, STRING18, CAZy (http://www.cazy.org/) and a 44-member human-gut microbi…	CGS-GL	TCAG	pyrosequencing	CGS-GL	3/1/2007-8/31/2008	0	CGS-GL	FLX	Faecal samples were frozen immediately after they were produced. De-identified samples were stored at -80_?C before processing. Ten to twenty grams of each sample was pulverized in liquid nitrogen with a mortar and pestle. An aliquot (approximately 500_mg) of each sample was then suspended, while frozen, in a solution containing 500__l of extraction buffer (200_mM Tris (pH 8.0), 200_mM NaCl, 20_m…	sample 19	The gut microbiome of obese and lean monozygotic and dizygotic twins
TS12.2.299176	ACCAGCGACTAG	CATGCTGCCTCCCGTAGGAGT	CGS-GL	.5, gram	1/1/0000	V2N14	77	Faecal samples were collected from each individual. Community DNA was prepared and used for pyrosequencing (454 Life Sciences), as well as for PCR and sequencing of bacterial 16S rRNA genes. Shotgun reads were mapped to reference genomes using the National Center for Biotechnology Information ?non-redundant? database, KEGG17, STRING18, CAZy (http://www.cazy.org/) and a 44-member human-gut microbi…	CGS-GL	TCAG	pyrosequencing	CGS-GL	3/1/2007-8/31/2008	0	CGS-GL	FLX	Faecal samples were frozen immediately after they were produced. De-identified samples were stored at -80_?C before processing. Ten to twenty grams of each sample was pulverized in liquid nitrogen with a mortar and pestle. An aliquot (approximately 500_mg) of each sample was then suspended, while frozen, in a solution containing 500__l of extraction buffer (200_mM Tris (pH 8.0), 200_mM NaCl, 20_m…	sample 37	The gut microbiome of obese and lean monozygotic and dizygotic twins
TS154.2.299022	CAGTCACTAACG	CATGCTGCCTCCCGTAGGAGT	CGS-GL	.5, gram	1/1/0000	V2N14	77	Faecal samples were collected from each individual. Community DNA was prepared and used for pyrosequencing (454 Life Sciences), as well as for PCR and sequencing of bacterial 16S rRNA genes. Shotgun reads were mapped to reference genomes using the National Center for Biotechnology Information ?non-redundant? database, KEGG17, STRING18, CAZy (http://www.cazy.org/) and a 44-member human-gut microbi…	CGS-GL	TCAG	pyrosequencing	CGS-GL	3/1/2007-8/31/2008	0	CGS-GL	FLX	Faecal samples were frozen immediately after they were produced. De-identified samples were stored at -80_?C before processing. Ten to twenty grams of each sample was pulverized in liquid nitrogen with a mortar and pestle. An aliquot (approximately 500_mg) of each sample was then suspended, while frozen, in a solution containing 500__l of extraction buffer (200_mM Tris (pH 8.0), 200_mM NaCl, 20_m…	sample 101	The gut microbiome of obese and lean monozygotic and dizygotic twins
TS135.2.299222	ACCGCAGAGTCA	CATGCTGCCTCCCGTAGGAGT	CGS-GL	.5, gram	1/1/0000	V2N14	77	Faecal samples were collected from each individual. Community DNA was prepared and used for pyrosequencing (454 Life Sciences), as well as for PCR and sequencing of bacterial 16S rRNA genes. Shotgun reads were mapped to reference genomes using the National Center for Biotechnology Information ?non-redundant? database, KEGG17, STRING18, CAZy (http://www.cazy.org/) and a 44-member human-gut microbi…	CGS-GL	TCAG	pyrosequencing	CGS-GL	3/1/2007-8/31/2008	0	CGS-GL	FLX	Faecal samples were frozen immediately after they were produced. De-identified samples were stored at -80_?C before processing. Ten to twenty grams of each sample was pulverized in liquid nitrogen with a mortar and pestle. An aliquot (approximately 500_mg) of each sample was then suspended, while frozen, in a solution containing 500__l of extraction buffer (200_mM Tris (pH 8.0), 200_mM NaCl, 20_m…	sample 65	The gut microbiome of obese and lean monozygotic and dizygotic twins
TS150.299173	TACTTCGCTCGC	CATGCTGCCTCCCGTAGGAGT	CGS-GL	.5, gram	1/1/0000	V2N14	77	Faecal samples were collected from each individual. Community DNA was prepared and used for pyrosequencing (454 Life Sciences), as well as for PCR and sequencing of bacterial 16S rRNA genes. Shotgun reads were mapped to reference genomes using the National Center for Biotechnology Information ?non-redundant? database, KEGG17, STRING18, CAZy (http://www.cazy.org/) and a 44-member human-gut microbi…	CGS-GL	TCAG	pyrosequencing	CGS-GL	3/1/2007-8/31/2008	0	CGS-GL	FLX	Faecal samples were frozen immediately after they were produced. De-identified samples were stored at -80_?C before processing. Ten to twenty grams of each sample was pulverized in liquid nitrogen with a mortar and pestle. An aliquot (approximately 500_mg) of each sample was then suspended, while frozen, in a solution containing 500__l of extraction buffer (200_mM Tris (pH 8.0), 200_mM NaCl, 20_m…	sample 95	The gut microbiome of obese and lean monozygotic and dizygotic twins
TS137.2.299107	CCGATGTCAGAT	CATGCTGCCTCCCGTAGGAGT	CGS-GL	.5, gram	1/1/0000	V2N14	77	Faecal samples were collected from each individual. Community DNA was prepared and used for pyrosequencing (454 Life Sciences), as well as for PCR and sequencing of bacterial 16S rRNA genes. Shotgun reads were mapped to reference genomes using the National Center for Biotechnology Information ?non-redundant? database, KEGG17, STRING18, CAZy (http://www.cazy.org/) and a 44-member human-gut microbi…	CGS-GL	TCAG	pyrosequencing	CGS-GL	3/1/2007-8/31/2008	0	CGS-GL	FLX	Faecal samples were frozen immediately after they were produced. De-identified samples were stored at -80_?C before processing. Ten to twenty grams of each sample was pulverized in liquid nitrogen with a mortar and pestle. An aliquot (approximately 500_mg) of each sample was then suspended, while frozen, in a solution containing 500__l of extraction buffer (200_mM Tris (pH 8.0), 200_mM NaCl, 20_m…	sample 69	The gut microbiome of obese and lean monozygotic and dizygotic twins
TS94.2.299160	CGTATCTGCGAA	CATGCTGCCTCCCGTAGGAGT	CGS-GL	.5, gram	1/1/0000	V2N14	77	Faecal samples were collected from each individual. Community DNA was prepared and used for pyrosequencing (454 Life Sciences), as well as for PCR and sequencing of bacterial 16S rRNA genes. Shotgun reads were mapped to reference genomes using the National Center for Biotechnology Information ?non-redundant? database, KEGG17, STRING18, CAZy (http://www.cazy.org/) and a 44-member human-gut microbi…	CGS-GL	TCAG	pyrosequencing	CGS-GL	3/1/2007-8/31/2008	0	CGS-GL	FLX	Faecal samples were frozen immediately after they were produced. De-identified samples were stored at -80_?C before processing. Ten to twenty grams of each sample was pulverized in liquid nitrogen with a mortar and pestle. An aliquot (approximately 500_mg) of each sample was then suspended, while frozen, in a solution containing 500__l of extraction buffer (200_mM Tris (pH 8.0), 200_mM NaCl, 20_m…	sample 272	The gut microbiome of obese and lean monozygotic and dizygotic twins
TS180.299063	TGATCAGAAGAG	CATGCTGCCTCCCGTAGGAGT	CGS-GL	.5, gram	1/1/0000	V2N14	77	Faecal samples were collected from each individual. Community DNA was prepared and used for pyrosequencing (454 Life Sciences), as well as for PCR and sequencing of bacterial 16S rRNA genes. Shotgun reads were mapped to reference genomes using the National Center for Biotechnology Information ?non-redundant? database, KEGG17, STRING18, CAZy (http://www.cazy.org/) and a 44-member human-gut microbi…	CGS-GL	TCAG	pyrosequencing	CGS-GL	3/1/2007-8/31/2008	0	CGS-GL	FLX	Faecal samples were frozen immediately after they were produced. De-identified samples were stored at -80_?C before processing. Ten to twenty grams of each sample was pulverized in liquid nitrogen with a mortar and pestle. An aliquot (approximately 500_mg) of each sample was then suspended, while frozen, in a solution containing 500__l of extraction buffer (200_mM Tris (pH 8.0), 200_mM NaCl, 20_m…	sample 133	The gut microbiome of obese and lean monozygotic and dizygotic twins
TS90.298953	GCCTATACTACA	CATGCTGCCTCCCGTAGGAGT	CGS-GL	.5, gram	1/1/0000	V2N14	77	Faecal samples were collected from each individual. Community DNA was prepared and used for pyrosequencing (454 Life Sciences), as well as for PCR and sequencing of bacterial 16S rRNA genes. Shotgun reads were mapped to reference genomes using the National Center for Biotechnology Information ?non-redundant? database, KEGG17, STRING18, CAZy (http://www.cazy.org/) and a 44-member human-gut microbi…	CGS-GL	TCAG	pyrosequencing	CGS-GL	3/1/2007-8/31/2008	0	CGS-GL	FLX	Faecal samples were frozen immediately after they were produced. De-identified samples were stored at -80_?C before processing. Ten to twenty grams of each sample was pulverized in liquid nitrogen with a mortar and pestle. An aliquot (approximately 500_mg) of each sample was then suspended, while frozen, in a solution containing 500__l of extraction buffer (200_mM Tris (pH 8.0), 200_mM NaCl, 20_m…	sample 265	The gut microbiome of obese and lean monozygotic and dizygotic twins
TS115.2.299043	TCCACGTCGTCT	CATGCTGCCTCCCGTAGGAGT	CGS-GL	.5, gram	1/1/0000	V2N14	77	Faecal samples were collected from each individual. Community DNA was prepared and used for pyrosequencing (454 Life Sciences), as well as for PCR and sequencing of bacterial 16S rRNA genes. Shotgun reads were mapped to reference genomes using the National Center for Biotechnology Information ?non-redundant? database, KEGG17, STRING18, CAZy (http://www.cazy.org/) and a 44-member human-gut microbi…	CGS-GL	TCAG	pyrosequencing	CGS-GL	3/1/2007-8/31/2008	0	CGS-GL	FLX	Faecal samples were frozen immediately after they were produced. De-identified samples were stored at -80_?C before processing. Ten to twenty grams of each sample was pulverized in liquid nitrogen with a mortar and pestle. An aliquot (approximately 500_mg) of each sample was then suspended, while frozen, in a solution containing 500__l of extraction buffer (200_mM Tris (pH 8.0), 200_mM NaCl, 20_m…	sample 27	The gut microbiome of obese and lean monozygotic and dizygotic twins
TS51.2.299062	GCACTCGTTAGA	CATGCTGCCTCCCGTAGGAGT	CGS-GL	.5, gram	1/1/0000	V2N14	77	Faecal samples were collected from each individual. Community DNA was prepared and used for pyrosequencing (454 Life Sciences), as well as for PCR and sequencing of bacterial 16S rRNA genes. Shotgun reads were mapped to reference genomes using the National Center for Biotechnology Information ?non-redundant? database, KEGG17, STRING18, CAZy (http://www.cazy.org/) and a 44-member human-gut microbi…	CGS-GL	TCAG	pyrosequencing	CGS-GL	3/1/2007-8/31/2008	0	CGS-GL	FLX	Faecal samples were frozen immediately after they were produced. De-identified samples were stored at -80_?C before processing. Ten to twenty grams of each sample was pulverized in liquid nitrogen with a mortar and pestle. An aliquot (approximately 500_mg) of each sample was then suspended, while frozen, in a solution containing 500__l of extraction buffer (200_mM Tris (pH 8.0), 200_mM NaCl, 20_m…	sample 200	The gut microbiome of obese and lean monozygotic and dizygotic twins
TS185.2.298957	TCGTCGATAATC	CATGCTGCCTCCCGTAGGAGT	CGS-GL	.5, gram	1/1/0000	V2N14	77	Faecal samples were collected from each individual. Community DNA was prepared and used for pyrosequencing (454 Life Sciences), as well as for PCR and sequencing of bacterial 16S rRNA genes. Shotgun reads were mapped to reference genomes using the National Center for Biotechnology Information ?non-redundant? database, KEGG17, STRING18, CAZy (http://www.cazy.org/) and a 44-member human-gut microbi…	CGS-GL	TCAG	pyrosequencing	CGS-GL	3/1/2007-8/31/2008	0	CGS-GL	FLX	Faecal samples were frozen immediately after they were produced. De-identified samples were stored at -80_?C before processing. Ten to twenty grams of each sample was pulverized in liquid nitrogen with a mortar and pestle. An aliquot (approximately 500_mg) of each sample was then suspended, while frozen, in a solution containing 500__l of extraction buffer (200_mM Tris (pH 8.0), 200_mM NaCl, 20_m…	sample 142	The gut microbiome of obese and lean monozygotic and dizygotic twins
TS101.2.299207	TGAGCGATTCTG	CATGCTGCCTCCCGTAGGAGT	CGS-GL	.5, gram	1/1/0000	V2N14	77	Faecal samples were collected from each individual. Community DNA was prepared and used for pyrosequencing (454 Life Sciences), as well as for PCR and sequencing of bacterial 16S rRNA genes. Shotgun reads were mapped to reference genomes using the National Center for Biotechnology Information ?non-redundant? database, KEGG17, STRING18, CAZy (http://www.cazy.org/) and a 44-member human-gut microbi…	CGS-GL	TCAG	pyrosequencing	CGS-GL	3/1/2007-8/31/2008	0	CGS-GL	FLX	Faecal samples were frozen immediately after they were produced. De-identified samples were stored at -80_?C before processing. Ten to twenty grams of each sample was pulverized in liquid nitrogen with a mortar and pestle. An aliquot (approximately 500_mg) of each sample was then suspended, while frozen, in a solution containing 500__l of extraction buffer (200_mM Tris (pH 8.0), 200_mM NaCl, 20_m…	sample 7	The gut microbiome of obese and lean monozygotic and dizygotic twins
TS133.2.299076	GACGCAGTAGCT	CATGCTGCCTCCCGTAGGAGT	CGS-GL	.5, gram	1/1/0000	V2N14	77	Faecal samples were collected from each individual. Community DNA was prepared and used for pyrosequencing (454 Life Sciences), as well as for PCR and sequencing of bacterial 16S rRNA genes. Shotgun reads were mapped to reference genomes using the National Center for Biotechnology Information ?non-redundant? database, KEGG17, STRING18, CAZy (http://www.cazy.org/) and a 44-member human-gut microbi…	CGS-GL	TCAG	pyrosequencing	CGS-GL	3/1/2007-8/31/2008	0	CGS-GL	FLX	Faecal samples were frozen immediately after they were produced. De-identified samples were stored at -80_?C before processing. Ten to twenty grams of each sample was pulverized in liquid nitrogen with a mortar and pestle. An aliquot (approximately 500_mg) of each sample was then suspended, while frozen, in a solution containing 500__l of extraction buffer (200_mM Tris (pH 8.0), 200_mM NaCl, 20_m…	sample 61	The gut microbiome of obese and lean monozygotic and dizygotic twins
TS43.299095	GTGTGCTATCAG	CATGCTGCCTCCCGTAGGAGT	CGS-GL	.5, gram	1/1/0000	V2N14	77	Faecal samples were collected from each individual. Community DNA was prepared and used for pyrosequencing (454 Life Sciences), as well as for PCR and sequencing of bacterial 16S rRNA genes. Shotgun reads were mapped to reference genomes using the National Center for Biotechnology Information ?non-redundant? database, KEGG17, STRING18, CAZy (http://www.cazy.org/) and a 44-member human-gut microbi…	CGS-GL	TCAG	pyrosequencing	CGS-GL	3/1/2007-8/31/2008	0	CGS-GL	FLX	Faecal samples were frozen immediately after they were produced. De-identified samples were stored at -80_?C before processing. Ten to twenty grams of each sample was pulverized in liquid nitrogen with a mortar and pestle. An aliquot (approximately 500_mg) of each sample was then suspended, while frozen, in a solution containing 500__l of extraction buffer (200_mM Tris (pH 8.0), 200_mM NaCl, 20_m…	sample 191	The gut microbiome of obese and lean monozygotic and dizygotic twins
TS39.2.299009	ACAGCAGTGGTC	CATGCTGCCTCCCGTAGGAGT	CGS-GL	.5, gram	1/1/0000	V2N14	77	Faecal samples were collected from each individual. Community DNA was prepared and used for pyrosequencing (454 Life Sciences), as well as for PCR and sequencing of bacterial 16S rRNA genes. Shotgun reads were mapped to reference genomes using the National Center for Biotechnology Information ?non-redundant? database, KEGG17, STRING18, CAZy (http://www.cazy.org/) and a 44-member human-gut microbi…	CGS-GL	TCAG	pyrosequencing	CGS-GL	3/1/2007-8/31/2008	0	CGS-GL	FLX	Faecal samples were frozen immediately after they were produced. De-identified samples were stored at -80_?C before processing. Ten to twenty grams of each sample was pulverized in liquid nitrogen with a mortar and pestle. An aliquot (approximately 500_mg) of each sample was then suspended, while frozen, in a solution containing 500__l of extraction buffer (200_mM Tris (pH 8.0), 200_mM NaCl, 20_m…	sample 188	The gut microbiome of obese and lean monozygotic and dizygotic twins
TS32.2.298970	GCTGATGAGCTG	CATGCTGCCTCCCGTAGGAGT	CGS-GL	.5, gram	1/1/0000	V2N14	77	Faecal samples were collected from each individual. Community DNA was prepared and used for pyrosequencing (454 Life Sciences), as well as for PCR and sequencing of bacterial 16S rRNA genes. Shotgun reads were mapped to reference genomes using the National Center for Biotechnology Information ?non-redundant? database, KEGG17, STRING18, CAZy (http://www.cazy.org/) and a 44-member human-gut microbi…	CGS-GL	TCAG	pyrosequencing	CGS-GL	3/1/2007-8/31/2008	0	CGS-GL	FLX	Faecal samples were frozen immediately after they were produced. De-identified samples were stored at -80_?C before processing. Ten to twenty grams of each sample was pulverized in liquid nitrogen with a mortar and pestle. An aliquot (approximately 500_mg) of each sample was then suspended, while frozen, in a solution containing 500__l of extraction buffer (200_mM Tris (pH 8.0), 200_mM NaCl, 20_m…	sample 178	The gut microbiome of obese and lean monozygotic and dizygotic twins
TS170.299156	GATCCGACACTA	CATGCTGCCTCCCGTAGGAGT	CGS-GL	.5, gram	1/1/0000	V2N14	77	Faecal samples were collected from each individual. Community DNA was prepared and used for pyrosequencing (454 Life Sciences), as well as for PCR and sequencing of bacterial 16S rRNA genes. Shotgun reads were mapped to reference genomes using the National Center for Biotechnology Information ?non-redundant? database, KEGG17, STRING18, CAZy (http://www.cazy.org/) and a 44-member human-gut microbi…	CGS-GL	TCAG	pyrosequencing	CGS-GL	3/1/2007-8/31/2008	0	CGS-GL	FLX	Faecal samples were frozen immediately after they were produced. De-identified samples were stored at -80_?C before processing. Ten to twenty grams of each sample was pulverized in liquid nitrogen with a mortar and pestle. An aliquot (approximately 500_mg) of each sample was then suspended, while frozen, in a solution containing 500__l of extraction buffer (200_mM Tris (pH 8.0), 200_mM NaCl, 20_m…	sample 127	The gut microbiome of obese and lean monozygotic and dizygotic twins
TS155.299082	GCTATTCGACAT	CATGCTGCCTCCCGTAGGAGT	CGS-GL	.5, gram	1/1/0000	V2N14	77	Faecal samples were collected from each individual. Community DNA was prepared and used for pyrosequencing (454 Life Sciences), as well as for PCR and sequencing of bacterial 16S rRNA genes. Shotgun reads were mapped to reference genomes using the National Center for Biotechnology Information ?non-redundant? database, KEGG17, STRING18, CAZy (http://www.cazy.org/) and a 44-member human-gut microbi…	CGS-GL	TCAG	pyrosequencing	CGS-GL	3/1/2007-8/31/2008	0	CGS-GL	FLX	Faecal samples were frozen immediately after they were produced. De-identified samples were stored at -80_?C before processing. Ten to twenty grams of each sample was pulverized in liquid nitrogen with a mortar and pestle. An aliquot (approximately 500_mg) of each sample was then suspended, while frozen, in a solution containing 500__l of extraction buffer (200_mM Tris (pH 8.0), 200_mM NaCl, 20_m…	sample 102	The gut microbiome of obese and lean monozygotic and dizygotic twins
TS194.299181	TCAACAGCATCG	CATGCTGCCTCCCGTAGGAGT	CGS-GL	.5, gram	1/1/0000	V2N14	77	Faecal samples were collected from each individual. Community DNA was prepared and used for pyrosequencing (454 Life Sciences), as well as for PCR and sequencing of bacterial 16S rRNA genes. Shotgun reads were mapped to reference genomes using the National Center for Biotechnology Information ?non-redundant? database, KEGG17, STRING18, CAZy (http://www.cazy.org/) and a 44-member human-gut microbi…	CGS-GL	TCAG	pyrosequencing	CGS-GL	3/1/2007-8/31/2008	0	CGS-GL	FLX	Faecal samples were frozen immediately after they were produced. De-identified samples were stored at -80_?C before processing. Ten to twenty grams of each sample was pulverized in liquid nitrogen with a mortar and pestle. An aliquot (approximately 500_mg) of each sample was then suspended, while frozen, in a solution containing 500__l of extraction buffer (200_mM Tris (pH 8.0), 200_mM NaCl, 20_m…	sample 151	The gut microbiome of obese and lean monozygotic and dizygotic twins
TS136.2.298983	GTAGTGTCTAGC	CATGCTGCCTCCCGTAGGAGT	CGS-GL	.5, gram	1/1/0000	V2N14	77	Faecal samples were collected from each individual. Community DNA was prepared and used for pyrosequencing (454 Life Sciences), as well as for PCR and sequencing of bacterial 16S rRNA genes. Shotgun reads were mapped to reference genomes using the National Center for Biotechnology Information ?non-redundant? database, KEGG17, STRING18, CAZy (http://www.cazy.org/) and a 44-member human-gut microbi…	CGS-GL	TCAG	pyrosequencing	CGS-GL	3/1/2007-8/31/2008	0	CGS-GL	FLX	Faecal samples were frozen immediately after they were produced. De-identified samples were stored at -80_?C before processing. Ten to twenty grams of each sample was pulverized in liquid nitrogen with a mortar and pestle. An aliquot (approximately 500_mg) of each sample was then suspended, while frozen, in a solution containing 500__l of extraction buffer (200_mM Tris (pH 8.0), 200_mM NaCl, 20_m…	sample 67	The gut microbiome of obese and lean monozygotic and dizygotic twins
TS169.298977	GAGTGGTAGAGA	CATGCTGCCTCCCGTAGGAGT	CGS-GL	.5, gram	1/1/0000	V2N14	77	Faecal samples were collected from each individual. Community DNA was prepared and used for pyrosequencing (454 Life Sciences), as well as for PCR and sequencing of bacterial 16S rRNA genes. Shotgun reads were mapped to reference genomes using the National Center for Biotechnology Information ?non-redundant? database, KEGG17, STRING18, CAZy (http://www.cazy.org/) and a 44-member human-gut microbi…	CGS-GL	TCAG	pyrosequencing	CGS-GL	3/1/2007-8/31/2008	0	CGS-GL	FLX	Faecal samples were frozen immediately after they were produced. De-identified samples were stored at -80_?C before processing. Ten to twenty grams of each sample was pulverized in liquid nitrogen with a mortar and pestle. An aliquot (approximately 500_mg) of each sample was then suspended, while frozen, in a solution containing 500__l of extraction buffer (200_mM Tris (pH 8.0), 200_mM NaCl, 20_m…	sample 124	The gut microbiome of obese and lean monozygotic and dizygotic twins
TS145.2.299151	TGCGTATAGTGC	CATGCTGCCTCCCGTAGGAGT	CGS-GL	.5, gram	1/1/0000	V2N14	77	Faecal samples were collected from each individual. Community DNA was prepared and used for pyrosequencing (454 Life Sciences), as well as for PCR and sequencing of bacterial 16S rRNA genes. Shotgun reads were mapped to reference genomes using the National Center for Biotechnology Information ?non-redundant? database, KEGG17, STRING18, CAZy (http://www.cazy.org/) and a 44-member human-gut microbi…	CGS-GL	TCAG	pyrosequencing	CGS-GL	3/1/2007-8/31/2008	0	CGS-GL	FLX	Faecal samples were frozen immediately after they were produced. De-identified samples were stored at -80_?C before processing. Ten to twenty grams of each sample was pulverized in liquid nitrogen with a mortar and pestle. An aliquot (approximately 500_mg) of each sample was then suspended, while frozen, in a solution containing 500__l of extraction buffer (200_mM Tris (pH 8.0), 200_mM NaCl, 20_m…	sample 86	The gut microbiome of obese and lean monozygotic and dizygotic twins
TS170.2.299205	CTGTGGATCGAT	CATGCTGCCTCCCGTAGGAGT	CGS-GL	.5, gram	1/1/0000	V2N14	77	Faecal samples were collected from each individual. Community DNA was prepared and used for pyrosequencing (454 Life Sciences), as well as for PCR and sequencing of bacterial 16S rRNA genes. Shotgun reads were mapped to reference genomes using the National Center for Biotechnology Information ?non-redundant? database, KEGG17, STRING18, CAZy (http://www.cazy.org/) and a 44-member human-gut microbi…	CGS-GL	TCAG	pyrosequencing	CGS-GL	3/1/2007-8/31/2008	0	CGS-GL	FLX	Faecal samples were frozen immediately after they were produced. De-identified samples were stored at -80_?C before processing. Ten to twenty grams of each sample was pulverized in liquid nitrogen with a mortar and pestle. An aliquot (approximately 500_mg) of each sample was then suspended, while frozen, in a solution containing 500__l of extraction buffer (200_mM Tris (pH 8.0), 200_mM NaCl, 20_m…	sample 128	The gut microbiome of obese and lean monozygotic and dizygotic twins
TS27.2.299025	CAACACGCACGA	CATGCTGCCTCCCGTAGGAGT	CGS-GL	.5, gram	1/1/0000	V2N14	77	Faecal samples were collected from each individual. Community DNA was prepared and used for pyrosequencing (454 Life Sciences), as well as for PCR and sequencing of bacterial 16S rRNA genes. Shotgun reads were mapped to reference genomes using the National Center for Biotechnology Information ?non-redundant? database, KEGG17, STRING18, CAZy (http://www.cazy.org/) and a 44-member human-gut microbi…	CGS-GL	TCAG	pyrosequencing	CGS-GL	3/1/2007-8/31/2008	0	CGS-GL	FLX	Faecal samples were frozen immediately after they were produced. De-identified samples were stored at -80_?C before processing. Ten to twenty grams of each sample was pulverized in liquid nitrogen with a mortar and pestle. An aliquot (approximately 500_mg) of each sample was then suspended, while frozen, in a solution containing 500__l of extraction buffer (200_mM Tris (pH 8.0), 200_mM NaCl, 20_m…	sample 168	The gut microbiome of obese and lean monozygotic and dizygotic twins
TS127.2.299143	TCCTCTGTCGAC	CATGCTGCCTCCCGTAGGAGT	CGS-GL	.5, gram	1/1/0000	V2N14	77	Faecal samples were collected from each individual. Community DNA was prepared and used for pyrosequencing (454 Life Sciences), as well as for PCR and sequencing of bacterial 16S rRNA genes. Shotgun reads were mapped to reference genomes using the National Center for Biotechnology Information ?non-redundant? database, KEGG17, STRING18, CAZy (http://www.cazy.org/) and a 44-member human-gut microbi…	CGS-GL	TCAG	pyrosequencing	CGS-GL	3/1/2007-8/31/2008	0	CGS-GL	FLX	Faecal samples were frozen immediately after they were produced. De-identified samples were stored at -80_?C before processing. Ten to twenty grams of each sample was pulverized in liquid nitrogen with a mortar and pestle. An aliquot (approximately 500_mg) of each sample was then suspended, while frozen, in a solution containing 500__l of extraction buffer (200_mM Tris (pH 8.0), 200_mM NaCl, 20_m…	sample 47	The gut microbiome of obese and lean monozygotic and dizygotic twins
TS34.299217	AGAGAGCAAGTG	CATGCTGCCTCCCGTAGGAGT	CGS-GL	.5, gram	1/1/0000	V2N14	77	Faecal samples were collected from each individual. Community DNA was prepared and used for pyrosequencing (454 Life Sciences), as well as for PCR and sequencing of bacterial 16S rRNA genes. Shotgun reads were mapped to reference genomes using the National Center for Biotechnology Information ?non-redundant? database, KEGG17, STRING18, CAZy (http://www.cazy.org/) and a 44-member human-gut microbi…	CGS-GL	TCAG	pyrosequencing	CGS-GL	3/1/2007-8/31/2008	0	CGS-GL	FLX	Faecal samples were frozen immediately after they were produced. De-identified samples were stored at -80_?C before processing. Ten to twenty grams of each sample was pulverized in liquid nitrogen with a mortar and pestle. An aliquot (approximately 500_mg) of each sample was then suspended, while frozen, in a solution containing 500__l of extraction buffer (200_mM Tris (pH 8.0), 200_mM NaCl, 20_m…	sample 181	The gut microbiome of obese and lean monozygotic and dizygotic twins
TS25.299024	GTCCATAGCTAG	CATGCTGCCTCCCGTAGGAGT	CGS-GL	.5, gram	1/1/0000	V2N14	77	Faecal samples were collected from each individual. Community DNA was prepared and used for pyrosequencing (454 Life Sciences), as well as for PCR and sequencing of bacterial 16S rRNA genes. Shotgun reads were mapped to reference genomes using the National Center for Biotechnology Information ?non-redundant? database, KEGG17, STRING18, CAZy (http://www.cazy.org/) and a 44-member human-gut microbi…	CGS-GL	TCAG	pyrosequencing	CGS-GL	3/1/2007-8/31/2008	0	CGS-GL	FLX	Faecal samples were frozen immediately after they were produced. De-identified samples were stored at -80_?C before processing. Ten to twenty grams of each sample was pulverized in liquid nitrogen with a mortar and pestle. An aliquot (approximately 500_mg) of each sample was then suspended, while frozen, in a solution containing 500__l of extraction buffer (200_mM Tris (pH 8.0), 200_mM NaCl, 20_m…	sample 163	The gut microbiome of obese and lean monozygotic and dizygotic twins
TS73.299077	ACTCGCACAGGA	CATGCTGCCTCCCGTAGGAGT	CGS-GL	.5, gram	1/1/0000	V2N14	77	Faecal samples were collected from each individual. Community DNA was prepared and used for pyrosequencing (454 Life Sciences), as well as for PCR and sequencing of bacterial 16S rRNA genes. Shotgun reads were mapped to reference genomes using the National Center for Biotechnology Information ?non-redundant? database, KEGG17, STRING18, CAZy (http://www.cazy.org/) and a 44-member human-gut microbi…	CGS-GL	TCAG	pyrosequencing	CGS-GL	3/1/2007-8/31/2008	0	CGS-GL	FLX	Faecal samples were frozen immediately after they were produced. De-identified samples were stored at -80_?C before processing. Ten to twenty grams of each sample was pulverized in liquid nitrogen with a mortar and pestle. An aliquot (approximately 500_mg) of each sample was then suspended, while frozen, in a solution containing 500__l of extraction buffer (200_mM Tris (pH 8.0), 200_mM NaCl, 20_m…	sample 235	The gut microbiome of obese and lean monozygotic and dizygotic twins
TS13.2.298954	TCTGCTAGATGT	CATGCTGCCTCCCGTAGGAGT	CGS-GL	.5, gram	1/1/0000	V2N14	77	Faecal samples were collected from each individual. Community DNA was prepared and used for pyrosequencing (454 Life Sciences), as well as for PCR and sequencing of bacterial 16S rRNA genes. Shotgun reads were mapped to reference genomes using the National Center for Biotechnology Information ?non-redundant? database, KEGG17, STRING18, CAZy (http://www.cazy.org/) and a 44-member human-gut microbi…	CGS-GL	TCAG	pyrosequencing	CGS-GL	3/1/2007-8/31/2008	0	CGS-GL	FLX	Faecal samples were frozen immediately after they were produced. De-identified samples were stored at -80_?C before processing. Ten to twenty grams of each sample was pulverized in liquid nitrogen with a mortar and pestle. An aliquot (approximately 500_mg) of each sample was then suspended, while frozen, in a solution containing 500__l of extraction buffer (200_mM Tris (pH 8.0), 200_mM NaCl, 20_m…	sample 53	The gut microbiome of obese and lean monozygotic and dizygotic twins
TS10.299123	CACTACTGTTGA	CATGCTGCCTCCCGTAGGAGT	CGS-GL	.5, gram	1/1/0000	V2N14	77	Faecal samples were collected from each individual. Community DNA was prepared and used for pyrosequencing (454 Life Sciences), as well as for PCR and sequencing of bacterial 16S rRNA genes. Shotgun reads were mapped to reference genomes using the National Center for Biotechnology Information ?non-redundant? database, KEGG17, STRING18, CAZy (http://www.cazy.org/) and a 44-member human-gut microbi…	CGS-GL	TCAG	pyrosequencing	CGS-GL	3/1/2007-8/31/2008	0	CGS-GL	FLX	Faecal samples were frozen immediately after they were produced. De-identified samples were stored at -80_?C before processing. Ten to twenty grams of each sample was pulverized in liquid nitrogen with a mortar and pestle. An aliquot (approximately 500_mg) of each sample was then suspended, while frozen, in a solution containing 500__l of extraction buffer (200_mM Tris (pH 8.0), 200_mM NaCl, 20_m…	sample 3	The gut microbiome of obese and lean monozygotic and dizygotic twins
TS139.299195	CGCAGACAGACT	CATGCTGCCTCCCGTAGGAGT	CGS-GL	.5, gram	1/1/0000	V2N14	77	Faecal samples were collected from each individual. Community DNA was prepared and used for pyrosequencing (454 Life Sciences), as well as for PCR and sequencing of bacterial 16S rRNA genes. Shotgun reads were mapped to reference genomes using the National Center for Biotechnology Information ?non-redundant? database, KEGG17, STRING18, CAZy (http://www.cazy.org/) and a 44-member human-gut microbi…	CGS-GL	TCAG	pyrosequencing	CGS-GL	3/1/2007-8/31/2008	0	CGS-GL	FLX	Faecal samples were frozen immediately after they were produced. De-identified samples were stored at -80_?C before processing. Ten to twenty grams of each sample was pulverized in liquid nitrogen with a mortar and pestle. An aliquot (approximately 500_mg) of each sample was then suspended, while frozen, in a solution containing 500__l of extraction buffer (200_mM Tris (pH 8.0), 200_mM NaCl, 20_m…	sample 72	The gut microbiome of obese and lean monozygotic and dizygotic twins
TS97.2.299190	CGCACTCTAGAA	CATGCTGCCTCCCGTAGGAGT	CGS-GL	.5, gram	1/1/0000	V2N14	77	Faecal samples were collected from each individual. Community DNA was prepared and used for pyrosequencing (454 Life Sciences), as well as for PCR and sequencing of bacterial 16S rRNA genes. Shotgun reads were mapped to reference genomes using the National Center for Biotechnology Information ?non-redundant? database, KEGG17, STRING18, CAZy (http://www.cazy.org/) and a 44-member human-gut microbi…	CGS-GL	TCAG	pyrosequencing	CGS-GL	3/1/2007-8/31/2008	0	CGS-GL	FLX	Faecal samples were frozen immediately after they were produced. De-identified samples were stored at -80_?C before processing. Ten to twenty grams of each sample was pulverized in liquid nitrogen with a mortar and pestle. An aliquot (approximately 500_mg) of each sample was then suspended, while frozen, in a solution containing 500__l of extraction buffer (200_mM Tris (pH 8.0), 200_mM NaCl, 20_m…	sample 278	The gut microbiome of obese and lean monozygotic and dizygotic twins
TS140.2.299087	AGCTGACTAGTC	CATGCTGCCTCCCGTAGGAGT	CGS-GL	.5, gram	1/1/0000	V2N14	77	Faecal samples were collected from each individual. Community DNA was prepared and used for pyrosequencing (454 Life Sciences), as well as for PCR and sequencing of bacterial 16S rRNA genes. Shotgun reads were mapped to reference genomes using the National Center for Biotechnology Information ?non-redundant? database, KEGG17, STRING18, CAZy (http://www.cazy.org/) and a 44-member human-gut microbi…	CGS-GL	TCAG	pyrosequencing	CGS-GL	3/1/2007-8/31/2008	0	CGS-GL	FLX	Faecal samples were frozen immediately after they were produced. De-identified samples were stored at -80_?C before processing. Ten to twenty grams of each sample was pulverized in liquid nitrogen with a mortar and pestle. An aliquot (approximately 500_mg) of each sample was then suspended, while frozen, in a solution containing 500__l of extraction buffer (200_mM Tris (pH 8.0), 200_mM NaCl, 20_m…	sample 76	The gut microbiome of obese and lean monozygotic and dizygotic twins
TS33.2.299054	CATAGACGTTCG	CATGCTGCCTCCCGTAGGAGT	CGS-GL	.5, gram	1/1/0000	V2N14	77	Faecal samples were collected from each individual. Community DNA was prepared and used for pyrosequencing (454 Life Sciences), as well as for PCR and sequencing of bacterial 16S rRNA genes. Shotgun reads were mapped to reference genomes using the National Center for Biotechnology Information ?non-redundant? database, KEGG17, STRING18, CAZy (http://www.cazy.org/) and a 44-member human-gut microbi…	CGS-GL	TCAG	pyrosequencing	CGS-GL	3/1/2007-8/31/2008	0	CGS-GL	FLX	Faecal samples were frozen immediately after they were produced. De-identified samples were stored at -80_?C before processing. Ten to twenty grams of each sample was pulverized in liquid nitrogen with a mortar and pestle. An aliquot (approximately 500_mg) of each sample was then suspended, while frozen, in a solution containing 500__l of extraction buffer (200_mM Tris (pH 8.0), 200_mM NaCl, 20_m…	sample 180	The gut microbiome of obese and lean monozygotic and dizygotic twins
TS69.299058	CTCCTACTGTCT	CATGCTGCCTCCCGTAGGAGT	CGS-GL	.5, gram	1/1/0000	V2N14	77	Faecal samples were collected from each individual. Community DNA was prepared and used for pyrosequencing (454 Life Sciences), as well as for PCR and sequencing of bacterial 16S rRNA genes. Shotgun reads were mapped to reference genomes using the National Center for Biotechnology Information ?non-redundant? database, KEGG17, STRING18, CAZy (http://www.cazy.org/) and a 44-member human-gut microbi…	CGS-GL	TCAG	pyrosequencing	CGS-GL	3/1/2007-8/31/2008	0	CGS-GL	FLX	Faecal samples were frozen immediately after they were produced. De-identified samples were stored at -80_?C before processing. Ten to twenty grams of each sample was pulverized in liquid nitrogen with a mortar and pestle. An aliquot (approximately 500_mg) of each sample was then suspended, while frozen, in a solution containing 500__l of extraction buffer (200_mM Tris (pH 8.0), 200_mM NaCl, 20_m…	sample 225	The gut microbiome of obese and lean monozygotic and dizygotic twins
TS17.299122	GACAGGAGATAG	CATGCTGCCTCCCGTAGGAGT	CGS-GL	.5, gram	1/1/0000	V2N14	77	Faecal samples were collected from each individual. Community DNA was prepared and used for pyrosequencing (454 Life Sciences), as well as for PCR and sequencing of bacterial 16S rRNA genes. Shotgun reads were mapped to reference genomes using the National Center for Biotechnology Information ?non-redundant? database, KEGG17, STRING18, CAZy (http://www.cazy.org/) and a 44-member human-gut microbi…	CGS-GL	TCAG	pyrosequencing	CGS-GL	3/1/2007-8/31/2008	0	CGS-GL	FLX	Faecal samples were frozen immediately after they were produced. De-identified samples were stored at -80_?C before processing. Ten to twenty grams of each sample was pulverized in liquid nitrogen with a mortar and pestle. An aliquot (approximately 500_mg) of each sample was then suspended, while frozen, in a solution containing 500__l of extraction buffer (200_mM Tris (pH 8.0), 200_mM NaCl, 20_m…	sample 126	The gut microbiome of obese and lean monozygotic and dizygotic twins
TS125.2.299067	AGATGTTCTGCT	CATGCTGCCTCCCGTAGGAGT	CGS-GL	.5, gram	1/1/0000	V2N14	77	Faecal samples were collected from each individual. Community DNA was prepared and used for pyrosequencing (454 Life Sciences), as well as for PCR and sequencing of bacterial 16S rRNA genes. Shotgun reads were mapped to reference genomes using the National Center for Biotechnology Information ?non-redundant? database, KEGG17, STRING18, CAZy (http://www.cazy.org/) and a 44-member human-gut microbi…	CGS-GL	TCAG	pyrosequencing	CGS-GL	3/1/2007-8/31/2008	0	CGS-GL	FLX	Faecal samples were frozen immediately after they were produced. De-identified samples were stored at -80_?C before processing. Ten to twenty grams of each sample was pulverized in liquid nitrogen with a mortar and pestle. An aliquot (approximately 500_mg) of each sample was then suspended, while frozen, in a solution containing 500__l of extraction buffer (200_mM Tris (pH 8.0), 200_mM NaCl, 20_m…	sample 43	The gut microbiome of obese and lean monozygotic and dizygotic twins
TS4.299175	TGCTACCATGAG	CATGCTGCCTCCCGTAGGAGT	CGS-GL	.5, gram	1/1/0000	V2N14	77	Faecal samples were collected from each individual. Community DNA was prepared and used for pyrosequencing (454 Life Sciences), as well as for PCR and sequencing of bacterial 16S rRNA genes. Shotgun reads were mapped to reference genomes using the National Center for Biotechnology Information ?non-redundant? database, KEGG17, STRING18, CAZy (http://www.cazy.org/) and a 44-member human-gut microbi…	CGS-GL	TCAG	pyrosequencing	CGS-GL	3/1/2007-8/31/2008	0	CGS-GL	FLX	Faecal samples were frozen immediately after they were produced. De-identified samples were stored at -80_?C before processing. Ten to twenty grams of each sample was pulverized in liquid nitrogen with a mortar and pestle. An aliquot (approximately 500_mg) of each sample was then suspended, while frozen, in a solution containing 500__l of extraction buffer (200_mM Tris (pH 8.0), 200_mM NaCl, 20_m…	sample 189	The gut microbiome of obese and lean monozygotic and dizygotic twins
TS191.299146	TGAGTCACTGGT	CATGCTGCCTCCCGTAGGAGT	CGS-GL	.5, gram	1/1/0000	V2N14	77	Faecal samples were collected from each individual. Community DNA was prepared and used for pyrosequencing (454 Life Sciences), as well as for PCR and sequencing of bacterial 16S rRNA genes. Shotgun reads were mapped to reference genomes using the National Center for Biotechnology Information ?non-redundant? database, KEGG17, STRING18, CAZy (http://www.cazy.org/) and a 44-member human-gut microbi…	CGS-GL	TCAG	pyrosequencing	CGS-GL	3/1/2007-8/31/2008	0	CGS-GL	FLX	Faecal samples were frozen immediately after they were produced. De-identified samples were stored at -80_?C before processing. Ten to twenty grams of each sample was pulverized in liquid nitrogen with a mortar and pestle. An aliquot (approximately 500_mg) of each sample was then suspended, while frozen, in a solution containing 500__l of extraction buffer (200_mM Tris (pH 8.0), 200_mM NaCl, 20_m…	sample 147	The gut microbiome of obese and lean monozygotic and dizygotic twins
TS82.2.299057	CGTGTGATCAGG	CATGCTGCCTCCCGTAGGAGT	CGS-GL	.5, gram	1/1/0000	V2N14	77	Faecal samples were collected from each individual. Community DNA was prepared and used for pyrosequencing (454 Life Sciences), as well as for PCR and sequencing of bacterial 16S rRNA genes. Shotgun reads were mapped to reference genomes using the National Center for Biotechnology Information ?non-redundant? database, KEGG17, STRING18, CAZy (http://www.cazy.org/) and a 44-member human-gut microbi…	CGS-GL	TCAG	pyrosequencing	CGS-GL	3/1/2007-8/31/2008	0	CGS-GL	FLX	Faecal samples were frozen immediately after they were produced. De-identified samples were stored at -80_?C before processing. Ten to twenty grams of each sample was pulverized in liquid nitrogen with a mortar and pestle. An aliquot (approximately 500_mg) of each sample was then suspended, while frozen, in a solution containing 500__l of extraction buffer (200_mM Tris (pH 8.0), 200_mM NaCl, 20_m…	sample 248	The gut microbiome of obese and lean monozygotic and dizygotic twins
TS31.299055	GCACGACAACAC	CATGCTGCCTCCCGTAGGAGT	CGS-GL	.5, gram	1/1/0000	V2N14	77	Faecal samples were collected from each individual. Community DNA was prepared and used for pyrosequencing (454 Life Sciences), as well as for PCR and sequencing of bacterial 16S rRNA genes. Shotgun reads were mapped to reference genomes using the National Center for Biotechnology Information ?non-redundant? database, KEGG17, STRING18, CAZy (http://www.cazy.org/) and a 44-member human-gut microbi…	CGS-GL	TCAG	pyrosequencing	CGS-GL	3/1/2007-8/31/2008	0	CGS-GL	FLX	Faecal samples were frozen immediately after they were produced. De-identified samples were stored at -80_?C before processing. Ten to twenty grams of each sample was pulverized in liquid nitrogen with a mortar and pestle. An aliquot (approximately 500_mg) of each sample was then suspended, while frozen, in a solution containing 500__l of extraction buffer (200_mM Tris (pH 8.0), 200_mM NaCl, 20_m…	sample 175	The gut microbiome of obese and lean monozygotic and dizygotic twins
TS181.299047	GTTGTATACTCG	CATGCTGCCTCCCGTAGGAGT	CGS-GL	.5, gram	1/1/0000	V2N14	77	Faecal samples were collected from each individual. Community DNA was prepared and used for pyrosequencing (454 Life Sciences), as well as for PCR and sequencing of bacterial 16S rRNA genes. Shotgun reads were mapped to reference genomes using the National Center for Biotechnology Information ?non-redundant? database, KEGG17, STRING18, CAZy (http://www.cazy.org/) and a 44-member human-gut microbi…	CGS-GL	TCAG	pyrosequencing	CGS-GL	3/1/2007-8/31/2008	0	CGS-GL	FLX	Faecal samples were frozen immediately after they were produced. De-identified samples were stored at -80_?C before processing. Ten to twenty grams of each sample was pulverized in liquid nitrogen with a mortar and pestle. An aliquot (approximately 500_mg) of each sample was then suspended, while frozen, in a solution containing 500__l of extraction buffer (200_mM Tris (pH 8.0), 200_mM NaCl, 20_m…	sample 134	The gut microbiome of obese and lean monozygotic and dizygotic twins
TS85.2.299119	AATCAGTCTCGT	CATGCTGCCTCCCGTAGGAGT	CGS-GL	.5, gram	1/1/0000	V2N14	77	Faecal samples were collected from each individual. Community DNA was prepared and used for pyrosequencing (454 Life Sciences), as well as for PCR and sequencing of bacterial 16S rRNA genes. Shotgun reads were mapped to reference genomes using the National Center for Biotechnology Information ?non-redundant? database, KEGG17, STRING18, CAZy (http://www.cazy.org/) and a 44-member human-gut microbi…	CGS-GL	TCAG	pyrosequencing	CGS-GL	3/1/2007-8/31/2008	0	CGS-GL	FLX	Faecal samples were frozen immediately after they were produced. De-identified samples were stored at -80_?C before processing. Ten to twenty grams of each sample was pulverized in liquid nitrogen with a mortar and pestle. An aliquot (approximately 500_mg) of each sample was then suspended, while frozen, in a solution containing 500__l of extraction buffer (200_mM Tris (pH 8.0), 200_mM NaCl, 20_m…	sample 254	The gut microbiome of obese and lean monozygotic and dizygotic twins
TS71.298968	TCTAGCGTAGTG	CATGCTGCCTCCCGTAGGAGT	CGS-GL	.5, gram	1/1/0000	V2N14	77	Faecal samples were collected from each individual. Community DNA was prepared and used for pyrosequencing (454 Life Sciences), as well as for PCR and sequencing of bacterial 16S rRNA genes. Shotgun reads were mapped to reference genomes using the National Center for Biotechnology Information ?non-redundant? database, KEGG17, STRING18, CAZy (http://www.cazy.org/) and a 44-member human-gut microbi…	CGS-GL	TCAG	pyrosequencing	CGS-GL	3/1/2007-8/31/2008	0	CGS-GL	FLX	Faecal samples were frozen immediately after they were produced. De-identified samples were stored at -80_?C before processing. Ten to twenty grams of each sample was pulverized in liquid nitrogen with a mortar and pestle. An aliquot (approximately 500_mg) of each sample was then suspended, while frozen, in a solution containing 500__l of extraction buffer (200_mM Tris (pH 8.0), 200_mM NaCl, 20_m…	sample 231	The gut microbiome of obese and lean monozygotic and dizygotic twins
TS68.299202	GACTGTCATGCA	CATGCTGCCTCCCGTAGGAGT	CGS-GL	.5, gram	1/1/0000	V2N14	77	Faecal samples were collected from each individual. Community DNA was prepared and used for pyrosequencing (454 Life Sciences), as well as for PCR and sequencing of bacterial 16S rRNA genes. Shotgun reads were mapped to reference genomes using the National Center for Biotechnology Information ?non-redundant? database, KEGG17, STRING18, CAZy (http://www.cazy.org/) and a 44-member human-gut microbi…	CGS-GL	TCAG	pyrosequencing	CGS-GL	3/1/2007-8/31/2008	0	CGS-GL	FLX	Faecal samples were frozen immediately after they were produced. De-identified samples were stored at -80_?C before processing. Ten to twenty grams of each sample was pulverized in liquid nitrogen with a mortar and pestle. An aliquot (approximately 500_mg) of each sample was then suspended, while frozen, in a solution containing 500__l of extraction buffer (200_mM Tris (pH 8.0), 200_mM NaCl, 20_m…	sample 223	The gut microbiome of obese and lean monozygotic and dizygotic twins
TS161.299188	ATCGCGGACGAT	CATGCTGCCTCCCGTAGGAGT	CGS-GL	.5, gram	1/1/0000	V2N14	77	Faecal samples were collected from each individual. Community DNA was prepared and used for pyrosequencing (454 Life Sciences), as well as for PCR and sequencing of bacterial 16S rRNA genes. Shotgun reads were mapped to reference genomes using the National Center for Biotechnology Information ?non-redundant? database, KEGG17, STRING18, CAZy (http://www.cazy.org/) and a 44-member human-gut microbi…	CGS-GL	TCAG	pyrosequencing	CGS-GL	3/1/2007-8/31/2008	0	CGS-GL	FLX	Faecal samples were frozen immediately after they were produced. De-identified samples were stored at -80_?C before processing. Ten to twenty grams of each sample was pulverized in liquid nitrogen with a mortar and pestle. An aliquot (approximately 500_mg) of each sample was then suspended, while frozen, in a solution containing 500__l of extraction buffer (200_mM Tris (pH 8.0), 200_mM NaCl, 20_m…	sample 109	The gut microbiome of obese and lean monozygotic and dizygotic twins
TS10.2.299108	TCATCTGACTGA	CATGCTGCCTCCCGTAGGAGT	CGS-GL	.5, gram	1/1/0000	V2N14	77	Faecal samples were collected from each individual. Community DNA was prepared and used for pyrosequencing (454 Life Sciences), as well as for PCR and sequencing of bacterial 16S rRNA genes. Shotgun reads were mapped to reference genomes using the National Center for Biotechnology Information ?non-redundant? database, KEGG17, STRING18, CAZy (http://www.cazy.org/) and a 44-member human-gut microbi…	CGS-GL	TCAG	pyrosequencing	CGS-GL	3/1/2007-8/31/2008	0	CGS-GL	FLX	Faecal samples were frozen immediately after they were produced. De-identified samples were stored at -80_?C before processing. Ten to twenty grams of each sample was pulverized in liquid nitrogen with a mortar and pestle. An aliquot (approximately 500_mg) of each sample was then suspended, while frozen, in a solution containing 500__l of extraction buffer (200_mM Tris (pH 8.0), 200_mM NaCl, 20_m…	sample 4	The gut microbiome of obese and lean monozygotic and dizygotic twins
TS72.299209	ACATCACTTAGC	CATGCTGCCTCCCGTAGGAGT	CGS-GL	.5, gram	1/1/0000	V2N14	77	Faecal samples were collected from each individual. Community DNA was prepared and used for pyrosequencing (454 Life Sciences), as well as for PCR and sequencing of bacterial 16S rRNA genes. Shotgun reads were mapped to reference genomes using the National Center for Biotechnology Information ?non-redundant? database, KEGG17, STRING18, CAZy (http://www.cazy.org/) and a 44-member human-gut microbi…	CGS-GL	TCAG	pyrosequencing	CGS-GL	3/1/2007-8/31/2008	0	CGS-GL	FLX	Faecal samples were frozen immediately after they were produced. De-identified samples were stored at -80_?C before processing. Ten to twenty grams of each sample was pulverized in liquid nitrogen with a mortar and pestle. An aliquot (approximately 500_mg) of each sample was then suspended, while frozen, in a solution containing 500__l of extraction buffer (200_mM Tris (pH 8.0), 200_mM NaCl, 20_m…	sample 233	The gut microbiome of obese and lean monozygotic and dizygotic twins
TS85.299053	AGAGTAGCTAAG	CATGCTGCCTCCCGTAGGAGT	CGS-GL	.5, gram	1/1/0000	V2N14	77	Faecal samples were collected from each individual. Community DNA was prepared and used for pyrosequencing (454 Life Sciences), as well as for PCR and sequencing of bacterial 16S rRNA genes. Shotgun reads were mapped to reference genomes using the National Center for Biotechnology Information ?non-redundant? database, KEGG17, STRING18, CAZy (http://www.cazy.org/) and a 44-member human-gut microbi…	CGS-GL	TCAG	pyrosequencing	CGS-GL	3/1/2007-8/31/2008	0	CGS-GL	FLX	Faecal samples were frozen immediately after they were produced. De-identified samples were stored at -80_?C before processing. Ten to twenty grams of each sample was pulverized in liquid nitrogen with a mortar and pestle. An aliquot (approximately 500_mg) of each sample was then suspended, while frozen, in a solution containing 500__l of extraction buffer (200_mM Tris (pH 8.0), 200_mM NaCl, 20_m…	sample 253	The gut microbiome of obese and lean monozygotic and dizygotic twins
TS30.2.299050	AACTCGTCGATG	CATGCTGCCTCCCGTAGGAGT	CGS-GL	.5, gram	1/1/0000	V2N14	77	Faecal samples were collected from each individual. Community DNA was prepared and used for pyrosequencing (454 Life Sciences), as well as for PCR and sequencing of bacterial 16S rRNA genes. Shotgun reads were mapped to reference genomes using the National Center for Biotechnology Information ?non-redundant? database, KEGG17, STRING18, CAZy (http://www.cazy.org/) and a 44-member human-gut microbi…	CGS-GL	TCAG	pyrosequencing	CGS-GL	3/1/2007-8/31/2008	0	CGS-GL	FLX	Faecal samples were frozen immediately after they were produced. De-identified samples were stored at -80_?C before processing. Ten to twenty grams of each sample was pulverized in liquid nitrogen with a mortar and pestle. An aliquot (approximately 500_mg) of each sample was then suspended, while frozen, in a solution containing 500__l of extraction buffer (200_mM Tris (pH 8.0), 200_mM NaCl, 20_m…	sample 174	The gut microbiome of obese and lean monozygotic and dizygotic twins
TS117.2.299030	TATCAGGTGTGC	CATGCTGCCTCCCGTAGGAGT	CGS-GL	.5, gram	1/1/0000	V2N14	77	Faecal samples were collected from each individual. Community DNA was prepared and used for pyrosequencing (454 Life Sciences), as well as for PCR and sequencing of bacterial 16S rRNA genes. Shotgun reads were mapped to reference genomes using the National Center for Biotechnology Information ?non-redundant? database, KEGG17, STRING18, CAZy (http://www.cazy.org/) and a 44-member human-gut microbi…	CGS-GL	TCAG	pyrosequencing	CGS-GL	3/1/2007-8/31/2008	0	CGS-GL	FLX	Faecal samples were frozen immediately after they were produced. De-identified samples were stored at -80_?C before processing. Ten to twenty grams of each sample was pulverized in liquid nitrogen with a mortar and pestle. An aliquot (approximately 500_mg) of each sample was then suspended, while frozen, in a solution containing 500__l of extraction buffer (200_mM Tris (pH 8.0), 200_mM NaCl, 20_m…	sample 31	The gut microbiome of obese and lean monozygotic and dizygotic twins
TS120.2.299136	CGTACAGTTATC	CATGCTGCCTCCCGTAGGAGT	CGS-GL	.5, gram	1/1/0000	V2N14	77	Faecal samples were collected from each individual. Community DNA was prepared and used for pyrosequencing (454 Life Sciences), as well as for PCR and sequencing of bacterial 16S rRNA genes. Shotgun reads were mapped to reference genomes using the National Center for Biotechnology Information ?non-redundant? database, KEGG17, STRING18, CAZy (http://www.cazy.org/) and a 44-member human-gut microbi…	CGS-GL	TCAG	pyrosequencing	CGS-GL	3/1/2007-8/31/2008	0	CGS-GL	FLX	Faecal samples were frozen immediately after they were produced. De-identified samples were stored at -80_?C before processing. Ten to twenty grams of each sample was pulverized in liquid nitrogen with a mortar and pestle. An aliquot (approximately 500_mg) of each sample was then suspended, while frozen, in a solution containing 500__l of extraction buffer (200_mM Tris (pH 8.0), 200_mM NaCl, 20_m…	sample 39	The gut microbiome of obese and lean monozygotic and dizygotic twins
TS12.299104	GTGACTGCGGAT	CATGCTGCCTCCCGTAGGAGT	CGS-GL	.5, gram	1/1/0000	V2N14	77	Faecal samples were collected from each individual. Community DNA was prepared and used for pyrosequencing (454 Life Sciences), as well as for PCR and sequencing of bacterial 16S rRNA genes. Shotgun reads were mapped to reference genomes using the National Center for Biotechnology Information ?non-redundant? database, KEGG17, STRING18, CAZy (http://www.cazy.org/) and a 44-member human-gut microbi…	CGS-GL	TCAG	pyrosequencing	CGS-GL	3/1/2007-8/31/2008	0	CGS-GL	FLX	Faecal samples were frozen immediately after they were produced. De-identified samples were stored at -80_?C before processing. Ten to twenty grams of each sample was pulverized in liquid nitrogen with a mortar and pestle. An aliquot (approximately 500_mg) of each sample was then suspended, while frozen, in a solution containing 500__l of extraction buffer (200_mM Tris (pH 8.0), 200_mM NaCl, 20_m…	sample 36	The gut microbiome of obese and lean monozygotic and dizygotic twins
TS27.299223	CACAGTGGACGT	CATGCTGCCTCCCGTAGGAGT	CGS-GL	.5, gram	1/1/0000	V2N14	77	Faecal samples were collected from each individual. Community DNA was prepared and used for pyrosequencing (454 Life Sciences), as well as for PCR and sequencing of bacterial 16S rRNA genes. Shotgun reads were mapped to reference genomes using the National Center for Biotechnology Information ?non-redundant? database, KEGG17, STRING18, CAZy (http://www.cazy.org/) and a 44-member human-gut microbi…	CGS-GL	TCAG	pyrosequencing	CGS-GL	3/1/2007-8/31/2008	0	CGS-GL	FLX	Faecal samples were frozen immediately after they were produced. De-identified samples were stored at -80_?C before processing. Ten to twenty grams of each sample was pulverized in liquid nitrogen with a mortar and pestle. An aliquot (approximately 500_mg) of each sample was then suspended, while frozen, in a solution containing 500__l of extraction buffer (200_mM Tris (pH 8.0), 200_mM NaCl, 20_m…	sample 167	The gut microbiome of obese and lean monozygotic and dizygotic twins
TS32.299074	AGTGTCACGGTG	CATGCTGCCTCCCGTAGGAGT	CGS-GL	.5, gram	1/1/0000	V2N14	77	Faecal samples were collected from each individual. Community DNA was prepared and used for pyrosequencing (454 Life Sciences), as well as for PCR and sequencing of bacterial 16S rRNA genes. Shotgun reads were mapped to reference genomes using the National Center for Biotechnology Information ?non-redundant? database, KEGG17, STRING18, CAZy (http://www.cazy.org/) and a 44-member human-gut microbi…	CGS-GL	TCAG	pyrosequencing	CGS-GL	3/1/2007-8/31/2008	0	CGS-GL	FLX	Faecal samples were frozen immediately after they were produced. De-identified samples were stored at -80_?C before processing. Ten to twenty grams of each sample was pulverized in liquid nitrogen with a mortar and pestle. An aliquot (approximately 500_mg) of each sample was then suspended, while frozen, in a solution containing 500__l of extraction buffer (200_mM Tris (pH 8.0), 200_mM NaCl, 20_m…	sample 177	The gut microbiome of obese and lean monozygotic and dizygotic twins
TS131.299040	ACTGTACGCGTA	CATGCTGCCTCCCGTAGGAGT	CGS-GL	.5, gram	1/1/0000	V2N14	77	Faecal samples were collected from each individual. Community DNA was prepared and used for pyrosequencing (454 Life Sciences), as well as for PCR and sequencing of bacterial 16S rRNA genes. Shotgun reads were mapped to reference genomes using the National Center for Biotechnology Information ?non-redundant? database, KEGG17, STRING18, CAZy (http://www.cazy.org/) and a 44-member human-gut microbi…	CGS-GL	TCAG	pyrosequencing	CGS-GL	3/1/2007-8/31/2008	0	CGS-GL	FLX	Faecal samples were frozen immediately after they were produced. De-identified samples were stored at -80_?C before processing. Ten to twenty grams of each sample was pulverized in liquid nitrogen with a mortar and pestle. An aliquot (approximately 500_mg) of each sample was then suspended, while frozen, in a solution containing 500__l of extraction buffer (200_mM Tris (pH 8.0), 200_mM NaCl, 20_m…	sample 56	The gut microbiome of obese and lean monozygotic and dizygotic twins
TS128.299117	TGAGCACACACG	CATGCTGCCTCCCGTAGGAGT	CGS-GL	.5, gram	1/1/0000	V2N14	77	Faecal samples were collected from each individual. Community DNA was prepared and used for pyrosequencing (454 Life Sciences), as well as for PCR and sequencing of bacterial 16S rRNA genes. Shotgun reads were mapped to reference genomes using the National Center for Biotechnology Information ?non-redundant? database, KEGG17, STRING18, CAZy (http://www.cazy.org/) and a 44-member human-gut microbi…	CGS-GL	TCAG	pyrosequencing	CGS-GL	3/1/2007-8/31/2008	0	CGS-GL	FLX	Faecal samples were frozen immediately after they were produced. De-identified samples were stored at -80_?C before processing. Ten to twenty grams of each sample was pulverized in liquid nitrogen with a mortar and pestle. An aliquot (approximately 500_mg) of each sample was then suspended, while frozen, in a solution containing 500__l of extraction buffer (200_mM Tris (pH 8.0), 200_mM NaCl, 20_m…	sample 48	The gut microbiome of obese and lean monozygotic and dizygotic twins
TS63.2.299109	TATACGCGCATT	CATGCTGCCTCCCGTAGGAGT	CGS-GL	.5, gram	1/1/0000	V2N14	77	Faecal samples were collected from each individual. Community DNA was prepared and used for pyrosequencing (454 Life Sciences), as well as for PCR and sequencing of bacterial 16S rRNA genes. Shotgun reads were mapped to reference genomes using the National Center for Biotechnology Information ?non-redundant? database, KEGG17, STRING18, CAZy (http://www.cazy.org/) and a 44-member human-gut microbi…	CGS-GL	TCAG	pyrosequencing	CGS-GL	3/1/2007-8/31/2008	0	CGS-GL	FLX	Faecal samples were frozen immediately after they were produced. De-identified samples were stored at -80_?C before processing. Ten to twenty grams of each sample was pulverized in liquid nitrogen with a mortar and pestle. An aliquot (approximately 500_mg) of each sample was then suspended, while frozen, in a solution containing 500__l of extraction buffer (200_mM Tris (pH 8.0), 200_mM NaCl, 20_m…	sample 214	The gut microbiome of obese and lean monozygotic and dizygotic twins
TS67.299039	CAGTGTCAGGAC	CATGCTGCCTCCCGTAGGAGT	CGS-GL	.5, gram	1/1/0000	V2N14	77	Faecal samples were collected from each individual. Community DNA was prepared and used for pyrosequencing (454 Life Sciences), as well as for PCR and sequencing of bacterial 16S rRNA genes. Shotgun reads were mapped to reference genomes using the National Center for Biotechnology Information ?non-redundant? database, KEGG17, STRING18, CAZy (http://www.cazy.org/) and a 44-member human-gut microbi…	CGS-GL	TCAG	pyrosequencing	CGS-GL	3/1/2007-8/31/2008	0	CGS-GL	FLX	Faecal samples were frozen immediately after they were produced. De-identified samples were stored at -80_?C before processing. Ten to twenty grams of each sample was pulverized in liquid nitrogen with a mortar and pestle. An aliquot (approximately 500_mg) of each sample was then suspended, while frozen, in a solution containing 500__l of extraction buffer (200_mM Tris (pH 8.0), 200_mM NaCl, 20_m…	sample 221	The gut microbiome of obese and lean monozygotic and dizygotic twins
TS183.2.299060	TCTACTCGTAAG	CATGCTGCCTCCCGTAGGAGT	CGS-GL	.5, gram	1/1/0000	V2N14	77	Faecal samples were collected from each individual. Community DNA was prepared and used for pyrosequencing (454 Life Sciences), as well as for PCR and sequencing of bacterial 16S rRNA genes. Shotgun reads were mapped to reference genomes using the National Center for Biotechnology Information ?non-redundant? database, KEGG17, STRING18, CAZy (http://www.cazy.org/) and a 44-member human-gut microbi…	CGS-GL	TCAG	pyrosequencing	CGS-GL	3/1/2007-8/31/2008	0	CGS-GL	FLX	Faecal samples were frozen immediately after they were produced. De-identified samples were stored at -80_?C before processing. Ten to twenty grams of each sample was pulverized in liquid nitrogen with a mortar and pestle. An aliquot (approximately 500_mg) of each sample was then suspended, while frozen, in a solution containing 500__l of extraction buffer (200_mM Tris (pH 8.0), 200_mM NaCl, 20_m…	sample 139	The gut microbiome of obese and lean monozygotic and dizygotic twins
TS96.2.299214	ATTATCGTGCAC	CATGCTGCCTCCCGTAGGAGT	CGS-GL	.5, gram	1/1/0000	V2N14	77	Faecal samples were collected from each individual. Community DNA was prepared and used for pyrosequencing (454 Life Sciences), as well as for PCR and sequencing of bacterial 16S rRNA genes. Shotgun reads were mapped to reference genomes using the National Center for Biotechnology Information ?non-redundant? database, KEGG17, STRING18, CAZy (http://www.cazy.org/) and a 44-member human-gut microbi…	CGS-GL	TCAG	pyrosequencing	CGS-GL	3/1/2007-8/31/2008	0	CGS-GL	FLX	Faecal samples were frozen immediately after they were produced. De-identified samples were stored at -80_?C before processing. Ten to twenty grams of each sample was pulverized in liquid nitrogen with a mortar and pestle. An aliquot (approximately 500_mg) of each sample was then suspended, while frozen, in a solution containing 500__l of extraction buffer (200_mM Tris (pH 8.0), 200_mM NaCl, 20_m…	sample 276	The gut microbiome of obese and lean monozygotic and dizygotic twins
TS67.2.299127	GTGTACCTATCA	CATGCTGCCTCCCGTAGGAGT	CGS-GL	.5, gram	1/1/0000	V2N14	77	Faecal samples were collected from each individual. Community DNA was prepared and used for pyrosequencing (454 Life Sciences), as well as for PCR and sequencing of bacterial 16S rRNA genes. Shotgun reads were mapped to reference genomes using the National Center for Biotechnology Information ?non-redundant? database, KEGG17, STRING18, CAZy (http://www.cazy.org/) and a 44-member human-gut microbi…	CGS-GL	TCAG	pyrosequencing	CGS-GL	3/1/2007-8/31/2008	0	CGS-GL	FLX	Faecal samples were frozen immediately after they were produced. De-identified samples were stored at -80_?C before processing. Ten to twenty grams of each sample was pulverized in liquid nitrogen with a mortar and pestle. An aliquot (approximately 500_mg) of each sample was then suspended, while frozen, in a solution containing 500__l of extraction buffer (200_mM Tris (pH 8.0), 200_mM NaCl, 20_m…	sample 222	The gut microbiome of obese and lean monozygotic and dizygotic twins
TS193.2.299051	TCGTTCACATGA	CATGCTGCCTCCCGTAGGAGT	CGS-GL	.5, gram	1/1/0000	V2N14	77	Faecal samples were collected from each individual. Community DNA was prepared and used for pyrosequencing (454 Life Sciences), as well as for PCR and sequencing of bacterial 16S rRNA genes. Shotgun reads were mapped to reference genomes using the National Center for Biotechnology Information ?non-redundant? database, KEGG17, STRING18, CAZy (http://www.cazy.org/) and a 44-member human-gut microbi…	CGS-GL	TCAG	pyrosequencing	CGS-GL	3/1/2007-8/31/2008	0	CGS-GL	FLX	Faecal samples were frozen immediately after they were produced. De-identified samples were stored at -80_?C before processing. Ten to twenty grams of each sample was pulverized in liquid nitrogen with a mortar and pestle. An aliquot (approximately 500_mg) of each sample was then suspended, while frozen, in a solution containing 500__l of extraction buffer (200_mM Tris (pH 8.0), 200_mM NaCl, 20_m…	sample 150	The gut microbiome of obese and lean monozygotic and dizygotic twins
TS86.2.299219	GGCGTACTGATG	CATGCTGCCTCCCGTAGGAGT	CGS-GL	.5, gram	1/1/0000	V2N14	77	Faecal samples were collected from each individual. Community DNA was prepared and used for pyrosequencing (454 Life Sciences), as well as for PCR and sequencing of bacterial 16S rRNA genes. Shotgun reads were mapped to reference genomes using the National Center for Biotechnology Information ?non-redundant? database, KEGG17, STRING18, CAZy (http://www.cazy.org/) and a 44-member human-gut microbi…	CGS-GL	TCAG	pyrosequencing	CGS-GL	3/1/2007-8/31/2008	0	CGS-GL	FLX	Faecal samples were frozen immediately after they were produced. De-identified samples were stored at -80_?C before processing. Ten to twenty grams of each sample was pulverized in liquid nitrogen with a mortar and pestle. An aliquot (approximately 500_mg) of each sample was then suspended, while frozen, in a solution containing 500__l of extraction buffer (200_mM Tris (pH 8.0), 200_mM NaCl, 20_m…	sample 256	The gut microbiome of obese and lean monozygotic and dizygotic twins
TS110.2.299101	GCAGCCGAGTAT	CATGCTGCCTCCCGTAGGAGT	CGS-GL	.5, gram	1/1/0000	V2N14	77	Faecal samples were collected from each individual. Community DNA was prepared and used for pyrosequencing (454 Life Sciences), as well as for PCR and sequencing of bacterial 16S rRNA genes. Shotgun reads were mapped to reference genomes using the National Center for Biotechnology Information ?non-redundant? database, KEGG17, STRING18, CAZy (http://www.cazy.org/) and a 44-member human-gut microbi…	CGS-GL	TCAG	pyrosequencing	CGS-GL	3/1/2007-8/31/2008	0	CGS-GL	FLX	Faecal samples were frozen immediately after they were produced. De-identified samples were stored at -80_?C before processing. Ten to twenty grams of each sample was pulverized in liquid nitrogen with a mortar and pestle. An aliquot (approximately 500_mg) of each sample was then suspended, while frozen, in a solution containing 500__l of extraction buffer (200_mM Tris (pH 8.0), 200_mM NaCl, 20_m…	sample 23	The gut microbiome of obese and lean monozygotic and dizygotic twins
TS167.2.299004	GCGAGATCCAGT	CATGCTGCCTCCCGTAGGAGT	CGS-GL	.5, gram	1/1/0000	V2N14	77	Faecal samples were collected from each individual. Community DNA was prepared and used for pyrosequencing (454 Life Sciences), as well as for PCR and sequencing of bacterial 16S rRNA genes. Shotgun reads were mapped to reference genomes using the National Center for Biotechnology Information ?non-redundant? database, KEGG17, STRING18, CAZy (http://www.cazy.org/) and a 44-member human-gut microbi…	CGS-GL	TCAG	pyrosequencing	CGS-GL	3/1/2007-8/31/2008	0	CGS-GL	FLX	Faecal samples were frozen immediately after they were produced. De-identified samples were stored at -80_?C before processing. Ten to twenty grams of each sample was pulverized in liquid nitrogen with a mortar and pestle. An aliquot (approximately 500_mg) of each sample was then suspended, while frozen, in a solution containing 500__l of extraction buffer (200_mM Tris (pH 8.0), 200_mM NaCl, 20_m…	sample 121	The gut microbiome of obese and lean monozygotic and dizygotic twins
TS55.2.298952	GCCACTGATAGT	CATGCTGCCTCCCGTAGGAGT	CGS-GL	.5, gram	1/1/0000	V2N14	77	Faecal samples were collected from each individual. Community DNA was prepared and used for pyrosequencing (454 Life Sciences), as well as for PCR and sequencing of bacterial 16S rRNA genes. Shotgun reads were mapped to reference genomes using the National Center for Biotechnology Information ?non-redundant? database, KEGG17, STRING18, CAZy (http://www.cazy.org/) and a 44-member human-gut microbi…	CGS-GL	TCAG	pyrosequencing	CGS-GL	3/1/2007-8/31/2008	0	CGS-GL	FLX	Faecal samples were frozen immediately after they were produced. De-identified samples were stored at -80_?C before processing. Ten to twenty grams of each sample was pulverized in liquid nitrogen with a mortar and pestle. An aliquot (approximately 500_mg) of each sample was then suspended, while frozen, in a solution containing 500__l of extraction buffer (200_mM Tris (pH 8.0), 200_mM NaCl, 20_m…	sample 202	The gut microbiome of obese and lean monozygotic and dizygotic twins
TS115.298998	GGTATACGCAGC	CATGCTGCCTCCCGTAGGAGT	CGS-GL	.5, gram	1/1/0000	V2N14	77	Faecal samples were collected from each individual. Community DNA was prepared and used for pyrosequencing (454 Life Sciences), as well as for PCR and sequencing of bacterial 16S rRNA genes. Shotgun reads were mapped to reference genomes using the National Center for Biotechnology Information ?non-redundant? database, KEGG17, STRING18, CAZy (http://www.cazy.org/) and a 44-member human-gut microbi…	CGS-GL	TCAG	pyrosequencing	CGS-GL	3/1/2007-8/31/2008	0	CGS-GL	FLX	Faecal samples were frozen immediately after they were produced. De-identified samples were stored at -80_?C before processing. Ten to twenty grams of each sample was pulverized in liquid nitrogen with a mortar and pestle. An aliquot (approximately 500_mg) of each sample was then suspended, while frozen, in a solution containing 500__l of extraction buffer (200_mM Tris (pH 8.0), 200_mM NaCl, 20_m…	sample 26	The gut microbiome of obese and lean monozygotic and dizygotic twins
TS87.2.298965	CACTGGTATATC	CATGCTGCCTCCCGTAGGAGT	CGS-GL	.5, gram	1/1/0000	V2N14	77	Faecal samples were collected from each individual. Community DNA was prepared and used for pyrosequencing (454 Life Sciences), as well as for PCR and sequencing of bacterial 16S rRNA genes. Shotgun reads were mapped to reference genomes using the National Center for Biotechnology Information ?non-redundant? database, KEGG17, STRING18, CAZy (http://www.cazy.org/) and a 44-member human-gut microbi…	CGS-GL	TCAG	pyrosequencing	CGS-GL	3/1/2007-8/31/2008	0	CGS-GL	FLX	Faecal samples were frozen immediately after they were produced. De-identified samples were stored at -80_?C before processing. Ten to twenty grams of each sample was pulverized in liquid nitrogen with a mortar and pestle. An aliquot (approximately 500_mg) of each sample was then suspended, while frozen, in a solution containing 500__l of extraction buffer (200_mM Tris (pH 8.0), 200_mM NaCl, 20_m…	sample 258	The gut microbiome of obese and lean monozygotic and dizygotic twins
TS105.2.299038	GAGATGCCGACT	CATGCTGCCTCCCGTAGGAGT	CGS-GL	.5, gram	1/1/0000	V2N14	77	Faecal samples were collected from each individual. Community DNA was prepared and used for pyrosequencing (454 Life Sciences), as well as for PCR and sequencing of bacterial 16S rRNA genes. Shotgun reads were mapped to reference genomes using the National Center for Biotechnology Information ?non-redundant? database, KEGG17, STRING18, CAZy (http://www.cazy.org/) and a 44-member human-gut microbi…	CGS-GL	TCAG	pyrosequencing	CGS-GL	3/1/2007-8/31/2008	0	CGS-GL	FLX	Faecal samples were frozen immediately after they were produced. De-identified samples were stored at -80_?C before processing. Ten to twenty grams of each sample was pulverized in liquid nitrogen with a mortar and pestle. An aliquot (approximately 500_mg) of each sample was then suspended, while frozen, in a solution containing 500__l of extraction buffer (200_mM Tris (pH 8.0), 200_mM NaCl, 20_m…	sample 13	The gut microbiome of obese and lean monozygotic and dizygotic twins
TS145.298950	AGTCTCGCATAT	CATGCTGCCTCCCGTAGGAGT	CGS-GL	.5, gram	1/1/0000	V2N14	77	Faecal samples were collected from each individual. Community DNA was prepared and used for pyrosequencing (454 Life Sciences), as well as for PCR and sequencing of bacterial 16S rRNA genes. Shotgun reads were mapped to reference genomes using the National Center for Biotechnology Information ?non-redundant? database, KEGG17, STRING18, CAZy (http://www.cazy.org/) and a 44-member human-gut microbi…	CGS-GL	TCAG	pyrosequencing	CGS-GL	3/1/2007-8/31/2008	0	CGS-GL	FLX	Faecal samples were frozen immediately after they were produced. De-identified samples were stored at -80_?C before processing. Ten to twenty grams of each sample was pulverized in liquid nitrogen with a mortar and pestle. An aliquot (approximately 500_mg) of each sample was then suspended, while frozen, in a solution containing 500__l of extraction buffer (200_mM Tris (pH 8.0), 200_mM NaCl, 20_m…	sample 85	The gut microbiome of obese and lean monozygotic and dizygotic twins
TS2.2.299116	AGACCGTCAGAC	CATGCTGCCTCCCGTAGGAGT	CGS-GL	.5, gram	1/1/0000	V2N14	77	Faecal samples were collected from each individual. Community DNA was prepared and used for pyrosequencing (454 Life Sciences), as well as for PCR and sequencing of bacterial 16S rRNA genes. Shotgun reads were mapped to reference genomes using the National Center for Biotechnology Information ?non-redundant? database, KEGG17, STRING18, CAZy (http://www.cazy.org/) and a 44-member human-gut microbi…	CGS-GL	TCAG	pyrosequencing	CGS-GL	3/1/2007-8/31/2008	0	CGS-GL	FLX	Faecal samples were frozen immediately after they were produced. De-identified samples were stored at -80_?C before processing. Ten to twenty grams of each sample was pulverized in liquid nitrogen with a mortar and pestle. An aliquot (approximately 500_mg) of each sample was then suspended, while frozen, in a solution containing 500__l of extraction buffer (200_mM Tris (pH 8.0), 200_mM NaCl, 20_m…	sample 156	The gut microbiome of obese and lean monozygotic and dizygotic twins
TS193.299075	TAGTGCTGCGTA	CATGCTGCCTCCCGTAGGAGT	CGS-GL	.5, gram	1/1/0000	V2N14	77	Faecal samples were collected from each individual. Community DNA was prepared and used for pyrosequencing (454 Life Sciences), as well as for PCR and sequencing of bacterial 16S rRNA genes. Shotgun reads were mapped to reference genomes using the National Center for Biotechnology Information ?non-redundant? database, KEGG17, STRING18, CAZy (http://www.cazy.org/) and a 44-member human-gut microbi…	CGS-GL	TCAG	pyrosequencing	CGS-GL	3/1/2007-8/31/2008	0	CGS-GL	FLX	Faecal samples were frozen immediately after they were produced. De-identified samples were stored at -80_?C before processing. Ten to twenty grams of each sample was pulverized in liquid nitrogen with a mortar and pestle. An aliquot (approximately 500_mg) of each sample was then suspended, while frozen, in a solution containing 500__l of extraction buffer (200_mM Tris (pH 8.0), 200_mM NaCl, 20_m…	sample 149	The gut microbiome of obese and lean monozygotic and dizygotic twins
TS148.299000	ATGTCACCGTGA	CATGCTGCCTCCCGTAGGAGT	CGS-GL	.5, gram	1/1/0000	V2N14	77	Faecal samples were collected from each individual. Community DNA was prepared and used for pyrosequencing (454 Life Sciences), as well as for PCR and sequencing of bacterial 16S rRNA genes. Shotgun reads were mapped to reference genomes using the National Center for Biotechnology Information ?non-redundant? database, KEGG17, STRING18, CAZy (http://www.cazy.org/) and a 44-member human-gut microbi…	CGS-GL	TCAG	pyrosequencing	CGS-GL	3/1/2007-8/31/2008	0	CGS-GL	FLX	Faecal samples were frozen immediately after they were produced. De-identified samples were stored at -80_?C before processing. Ten to twenty grams of each sample was pulverized in liquid nitrogen with a mortar and pestle. An aliquot (approximately 500_mg) of each sample was then suspended, while frozen, in a solution containing 500__l of extraction buffer (200_mM Tris (pH 8.0), 200_mM NaCl, 20_m…	sample 91	The gut microbiome of obese and lean monozygotic and dizygotic twins
TS15.299020	GACGATATCGCG	CATGCTGCCTCCCGTAGGAGT	CGS-GL	.5, gram	1/1/0000	V2N14	77	Faecal samples were collected from each individual. Community DNA was prepared and used for pyrosequencing (454 Life Sciences), as well as for PCR and sequencing of bacterial 16S rRNA genes. Shotgun reads were mapped to reference genomes using the National Center for Biotechnology Information ?non-redundant? database, KEGG17, STRING18, CAZy (http://www.cazy.org/) and a 44-member human-gut microbi…	CGS-GL	TCAG	pyrosequencing	CGS-GL	3/1/2007-8/31/2008	0	CGS-GL	FLX	Faecal samples were frozen immediately after they were produced. De-identified samples were stored at -80_?C before processing. Ten to twenty grams of each sample was pulverized in liquid nitrogen with a mortar and pestle. An aliquot (approximately 500_mg) of each sample was then suspended, while frozen, in a solution containing 500__l of extraction buffer (200_mM Tris (pH 8.0), 200_mM NaCl, 20_m…	sample 93	The gut microbiome of obese and lean monozygotic and dizygotic twins
TS25.2.299001	GATCTCATAGGC	CATGCTGCCTCCCGTAGGAGT	CGS-GL	.5, gram	1/1/0000	V2N14	77	Faecal samples were collected from each individual. Community DNA was prepared and used for pyrosequencing (454 Life Sciences), as well as for PCR and sequencing of bacterial 16S rRNA genes. Shotgun reads were mapped to reference genomes using the National Center for Biotechnology Information ?non-redundant? database, KEGG17, STRING18, CAZy (http://www.cazy.org/) and a 44-member human-gut microbi…	CGS-GL	TCAG	pyrosequencing	CGS-GL	3/1/2007-8/31/2008	0	CGS-GL	FLX	Faecal samples were frozen immediately after they were produced. De-identified samples were stored at -80_?C before processing. Ten to twenty grams of each sample was pulverized in liquid nitrogen with a mortar and pestle. An aliquot (approximately 500_mg) of each sample was then suspended, while frozen, in a solution containing 500__l of extraction buffer (200_mM Tris (pH 8.0), 200_mM NaCl, 20_m…	sample 164	The gut microbiome of obese and lean monozygotic and dizygotic twins
TS38.2.299081	CTCGAGAGTACG	CATGCTGCCTCCCGTAGGAGT	CGS-GL	.5, gram	1/1/0000	V2N14	77	Faecal samples were collected from each individual. Community DNA was prepared and used for pyrosequencing (454 Life Sciences), as well as for PCR and sequencing of bacterial 16S rRNA genes. Shotgun reads were mapped to reference genomes using the National Center for Biotechnology Information ?non-redundant? database, KEGG17, STRING18, CAZy (http://www.cazy.org/) and a 44-member human-gut microbi…	CGS-GL	TCAG	pyrosequencing	CGS-GL	3/1/2007-8/31/2008	0	CGS-GL	FLX	Faecal samples were frozen immediately after they were produced. De-identified samples were stored at -80_?C before processing. Ten to twenty grams of each sample was pulverized in liquid nitrogen with a mortar and pestle. An aliquot (approximately 500_mg) of each sample was then suspended, while frozen, in a solution containing 500__l of extraction buffer (200_mM Tris (pH 8.0), 200_mM NaCl, 20_m…	sample 186	The gut microbiome of obese and lean monozygotic and dizygotic twins
TS136.299091	CATGAGTGCTAC	CATGCTGCCTCCCGTAGGAGT	CGS-GL	.5, gram	1/1/0000	V2N14	77	Faecal samples were collected from each individual. Community DNA was prepared and used for pyrosequencing (454 Life Sciences), as well as for PCR and sequencing of bacterial 16S rRNA genes. Shotgun reads were mapped to reference genomes using the National Center for Biotechnology Information ?non-redundant? database, KEGG17, STRING18, CAZy (http://www.cazy.org/) and a 44-member human-gut microbi…	CGS-GL	TCAG	pyrosequencing	CGS-GL	3/1/2007-8/31/2008	0	CGS-GL	FLX	Faecal samples were frozen immediately after they were produced. De-identified samples were stored at -80_?C before processing. Ten to twenty grams of each sample was pulverized in liquid nitrogen with a mortar and pestle. An aliquot (approximately 500_mg) of each sample was then suspended, while frozen, in a solution containing 500__l of extraction buffer (200_mM Tris (pH 8.0), 200_mM NaCl, 20_m…	sample 66	The gut microbiome of obese and lean monozygotic and dizygotic twins
TS117.298949	ATATGCCAGTGC	CATGCTGCCTCCCGTAGGAGT	CGS-GL	.5, gram	1/1/0000	V2N14	77	Faecal samples were collected from each individual. Community DNA was prepared and used for pyrosequencing (454 Life Sciences), as well as for PCR and sequencing of bacterial 16S rRNA genes. Shotgun reads were mapped to reference genomes using the National Center for Biotechnology Information ?non-redundant? database, KEGG17, STRING18, CAZy (http://www.cazy.org/) and a 44-member human-gut microbi…	CGS-GL	TCAG	pyrosequencing	CGS-GL	3/1/2007-8/31/2008	0	CGS-GL	FLX	Faecal samples were frozen immediately after they were produced. De-identified samples were stored at -80_?C before processing. Ten to twenty grams of each sample was pulverized in liquid nitrogen with a mortar and pestle. An aliquot (approximately 500_mg) of each sample was then suspended, while frozen, in a solution containing 500__l of extraction buffer (200_mM Tris (pH 8.0), 200_mM NaCl, 20_m…	sample 30	The gut microbiome of obese and lean monozygotic and dizygotic twins
TS66.299194	GAGAATACGTGA	CATGCTGCCTCCCGTAGGAGT	CGS-GL	.5, gram	1/1/0000	V2N14	77	Faecal samples were collected from each individual. Community DNA was prepared and used for pyrosequencing (454 Life Sciences), as well as for PCR and sequencing of bacterial 16S rRNA genes. Shotgun reads were mapped to reference genomes using the National Center for Biotechnology Information ?non-redundant? database, KEGG17, STRING18, CAZy (http://www.cazy.org/) and a 44-member human-gut microbi…	CGS-GL	TCAG	pyrosequencing	CGS-GL	3/1/2007-8/31/2008	0	CGS-GL	FLX	Faecal samples were frozen immediately after they were produced. De-identified samples were stored at -80_?C before processing. Ten to twenty grams of each sample was pulverized in liquid nitrogen with a mortar and pestle. An aliquot (approximately 500_mg) of each sample was then suspended, while frozen, in a solution containing 500__l of extraction buffer (200_mM Tris (pH 8.0), 200_mM NaCl, 20_m…	sample 219	The gut microbiome of obese and lean monozygotic and dizygotic twins
TS88.2.299002	TCAGCCATGACA	CATGCTGCCTCCCGTAGGAGT	CGS-GL	.5, gram	1/1/0000	V2N14	77	Faecal samples were collected from each individual. Community DNA was prepared and used for pyrosequencing (454 Life Sciences), as well as for PCR and sequencing of bacterial 16S rRNA genes. Shotgun reads were mapped to reference genomes using the National Center for Biotechnology Information ?non-redundant? database, KEGG17, STRING18, CAZy (http://www.cazy.org/) and a 44-member human-gut microbi…	CGS-GL	TCAG	pyrosequencing	CGS-GL	3/1/2007-8/31/2008	0	CGS-GL	FLX	Faecal samples were frozen immediately after they were produced. De-identified samples were stored at -80_?C before processing. Ten to twenty grams of each sample was pulverized in liquid nitrogen with a mortar and pestle. An aliquot (approximately 500_mg) of each sample was then suspended, while frozen, in a solution containing 500__l of extraction buffer (200_mM Tris (pH 8.0), 200_mM NaCl, 20_m…	sample 260	The gut microbiome of obese and lean monozygotic and dizygotic twins
TS23.299159	GTGTCTACATTG	CATGCTGCCTCCCGTAGGAGT	CGS-GL	.5, gram	1/1/0000	V2N14	77	Faecal samples were collected from each individual. Community DNA was prepared and used for pyrosequencing (454 Life Sciences), as well as for PCR and sequencing of bacterial 16S rRNA genes. Shotgun reads were mapped to reference genomes using the National Center for Biotechnology Information ?non-redundant? database, KEGG17, STRING18, CAZy (http://www.cazy.org/) and a 44-member human-gut microbi…	CGS-GL	TCAG	pyrosequencing	CGS-GL	3/1/2007-8/31/2008	0	CGS-GL	FLX	Faecal samples were frozen immediately after they were produced. De-identified samples were stored at -80_?C before processing. Ten to twenty grams of each sample was pulverized in liquid nitrogen with a mortar and pestle. An aliquot (approximately 500_mg) of each sample was then suspended, while frozen, in a solution containing 500__l of extraction buffer (200_mM Tris (pH 8.0), 200_mM NaCl, 20_m…	sample 162	The gut microbiome of obese and lean monozygotic and dizygotic twins
TS91.2.299008	CTATCTAGCGAG	CATGCTGCCTCCCGTAGGAGT	CGS-GL	.5, gram	1/1/0000	V2N14	77	Faecal samples were collected from each individual. Community DNA was prepared and used for pyrosequencing (454 Life Sciences), as well as for PCR and sequencing of bacterial 16S rRNA genes. Shotgun reads were mapped to reference genomes using the National Center for Biotechnology Information ?non-redundant? database, KEGG17, STRING18, CAZy (http://www.cazy.org/) and a 44-member human-gut microbi…	CGS-GL	TCAG	pyrosequencing	CGS-GL	3/1/2007-8/31/2008	0	CGS-GL	FLX	Faecal samples were frozen immediately after they were produced. De-identified samples were stored at -80_?C before processing. Ten to twenty grams of each sample was pulverized in liquid nitrogen with a mortar and pestle. An aliquot (approximately 500_mg) of each sample was then suspended, while frozen, in a solution containing 500__l of extraction buffer (200_mM Tris (pH 8.0), 200_mM NaCl, 20_m…	sample 268	The gut microbiome of obese and lean monozygotic and dizygotic twins
TS142.299170	CAAGTGAGAGAG	CATGCTGCCTCCCGTAGGAGT	CGS-GL	.5, gram	1/1/0000	V2N14	77	Faecal samples were collected from each individual. Community DNA was prepared and used for pyrosequencing (454 Life Sciences), as well as for PCR and sequencing of bacterial 16S rRNA genes. Shotgun reads were mapped to reference genomes using the National Center for Biotechnology Information ?non-redundant? database, KEGG17, STRING18, CAZy (http://www.cazy.org/) and a 44-member human-gut microbi…	CGS-GL	TCAG	pyrosequencing	CGS-GL	3/1/2007-8/31/2008	0	CGS-GL	FLX	Faecal samples were frozen immediately after they were produced. De-identified samples were stored at -80_?C before processing. Ten to twenty grams of each sample was pulverized in liquid nitrogen with a mortar and pestle. An aliquot (approximately 500_mg) of each sample was then suspended, while frozen, in a solution containing 500__l of extraction buffer (200_mM Tris (pH 8.0), 200_mM NaCl, 20_m…	sample 79	The gut microbiome of obese and lean monozygotic and dizygotic twins
TS160.2.299131	GGATCGCAGATC	CATGCTGCCTCCCGTAGGAGT	CGS-GL	.5, gram	1/1/0000	V2N14	77	Faecal samples were collected from each individual. Community DNA was prepared and used for pyrosequencing (454 Life Sciences), as well as for PCR and sequencing of bacterial 16S rRNA genes. Shotgun reads were mapped to reference genomes using the National Center for Biotechnology Information ?non-redundant? database, KEGG17, STRING18, CAZy (http://www.cazy.org/) and a 44-member human-gut microbi…	CGS-GL	TCAG	pyrosequencing	CGS-GL	3/1/2007-8/31/2008	0	CGS-GL	FLX	Faecal samples were frozen immediately after they were produced. De-identified samples were stored at -80_?C before processing. Ten to twenty grams of each sample was pulverized in liquid nitrogen with a mortar and pestle. An aliquot (approximately 500_mg) of each sample was then suspended, while frozen, in a solution containing 500__l of extraction buffer (200_mM Tris (pH 8.0), 200_mM NaCl, 20_m…	sample 108	The gut microbiome of obese and lean monozygotic and dizygotic twins
TS49.2.299169	GCTGTAGTATGC	CATGCTGCCTCCCGTAGGAGT	CGS-GL	.5, gram	1/1/0000	V2N14	77	Faecal samples were collected from each individual. Community DNA was prepared and used for pyrosequencing (454 Life Sciences), as well as for PCR and sequencing of bacterial 16S rRNA genes. Shotgun reads were mapped to reference genomes using the National Center for Biotechnology Information ?non-redundant? database, KEGG17, STRING18, CAZy (http://www.cazy.org/) and a 44-member human-gut microbi…	CGS-GL	TCAG	pyrosequencing	CGS-GL	3/1/2007-8/31/2008	0	CGS-GL	FLX	Faecal samples were frozen immediately after they were produced. De-identified samples were stored at -80_?C before processing. Ten to twenty grams of each sample was pulverized in liquid nitrogen with a mortar and pestle. An aliquot (approximately 500_mg) of each sample was then suspended, while frozen, in a solution containing 500__l of extraction buffer (200_mM Tris (pH 8.0), 200_mM NaCl, 20_m…	sample 194	The gut microbiome of obese and lean monozygotic and dizygotic twins
TS90.2.299200	AGCTCCATACAG	CATGCTGCCTCCCGTAGGAGT	CGS-GL	.5, gram	1/1/0000	V2N14	77	Faecal samples were collected from each individual. Community DNA was prepared and used for pyrosequencing (454 Life Sciences), as well as for PCR and sequencing of bacterial 16S rRNA genes. Shotgun reads were mapped to reference genomes using the National Center for Biotechnology Information ?non-redundant? database, KEGG17, STRING18, CAZy (http://www.cazy.org/) and a 44-member human-gut microbi…	CGS-GL	TCAG	pyrosequencing	CGS-GL	3/1/2007-8/31/2008	0	CGS-GL	FLX	Faecal samples were frozen immediately after they were produced. De-identified samples were stored at -80_?C before processing. Ten to twenty grams of each sample was pulverized in liquid nitrogen with a mortar and pestle. An aliquot (approximately 500_mg) of each sample was then suspended, while frozen, in a solution containing 500__l of extraction buffer (200_mM Tris (pH 8.0), 200_mM NaCl, 20_m…	sample 266	The gut microbiome of obese and lean monozygotic and dizygotic twins
TS142.2.298963	GACTTCAGTGTG	CATGCTGCCTCCCGTAGGAGT	CGS-GL	.5, gram	1/1/0000	V2N14	77	Faecal samples were collected from each individual. Community DNA was prepared and used for pyrosequencing (454 Life Sciences), as well as for PCR and sequencing of bacterial 16S rRNA genes. Shotgun reads were mapped to reference genomes using the National Center for Biotechnology Information ?non-redundant? database, KEGG17, STRING18, CAZy (http://www.cazy.org/) and a 44-member human-gut microbi…	CGS-GL	TCAG	pyrosequencing	CGS-GL	3/1/2007-8/31/2008	0	CGS-GL	FLX	Faecal samples were frozen immediately after they were produced. De-identified samples were stored at -80_?C before processing. Ten to twenty grams of each sample was pulverized in liquid nitrogen with a mortar and pestle. An aliquot (approximately 500_mg) of each sample was then suspended, while frozen, in a solution containing 500__l of extraction buffer (200_mM Tris (pH 8.0), 200_mM NaCl, 20_m…	sample 80	The gut microbiome of obese and lean monozygotic and dizygotic twins
TS37.2.299096	AGCGTAGGTCGT	CATGCTGCCTCCCGTAGGAGT	CGS-GL	.5, gram	1/1/0000	V2N14	77	Faecal samples were collected from each individual. Community DNA was prepared and used for pyrosequencing (454 Life Sciences), as well as for PCR and sequencing of bacterial 16S rRNA genes. Shotgun reads were mapped to reference genomes using the National Center for Biotechnology Information ?non-redundant? database, KEGG17, STRING18, CAZy (http://www.cazy.org/) and a 44-member human-gut microbi…	CGS-GL	TCAG	pyrosequencing	CGS-GL	3/1/2007-8/31/2008	0	CGS-GL	FLX	Faecal samples were frozen immediately after they were produced. De-identified samples were stored at -80_?C before processing. Ten to twenty grams of each sample was pulverized in liquid nitrogen with a mortar and pestle. An aliquot (approximately 500_mg) of each sample was then suspended, while frozen, in a solution containing 500__l of extraction buffer (200_mM Tris (pH 8.0), 200_mM NaCl, 20_m…	sample 184	The gut microbiome of obese and lean monozygotic and dizygotic twins
TS107.299042	ACATGTCACGTG	CATGCTGCCTCCCGTAGGAGT	CGS-GL	.5, gram	1/1/0000	V2N14	77	Faecal samples were collected from each individual. Community DNA was prepared and used for pyrosequencing (454 Life Sciences), as well as for PCR and sequencing of bacterial 16S rRNA genes. Shotgun reads were mapped to reference genomes using the National Center for Biotechnology Information ?non-redundant? database, KEGG17, STRING18, CAZy (http://www.cazy.org/) and a 44-member human-gut microbi…	CGS-GL	TCAG	pyrosequencing	CGS-GL	3/1/2007-8/31/2008	0	CGS-GL	FLX	Faecal samples were frozen immediately after they were produced. De-identified samples were stored at -80_?C before processing. Ten to twenty grams of each sample was pulverized in liquid nitrogen with a mortar and pestle. An aliquot (approximately 500_mg) of each sample was then suspended, while frozen, in a solution containing 500__l of extraction buffer (200_mM Tris (pH 8.0), 200_mM NaCl, 20_m…	sample 16	The gut microbiome of obese and lean monozygotic and dizygotic twins
TS118.2.298966	ATCTCTGGCATA	CATGCTGCCTCCCGTAGGAGT	CGS-GL	.5, gram	1/1/0000	V2N14	77	Faecal samples were collected from each individual. Community DNA was prepared and used for pyrosequencing (454 Life Sciences), as well as for PCR and sequencing of bacterial 16S rRNA genes. Shotgun reads were mapped to reference genomes using the National Center for Biotechnology Information ?non-redundant? database, KEGG17, STRING18, CAZy (http://www.cazy.org/) and a 44-member human-gut microbi…	CGS-GL	TCAG	pyrosequencing	CGS-GL	3/1/2007-8/31/2008	0	CGS-GL	FLX	Faecal samples were frozen immediately after they were produced. De-identified samples were stored at -80_?C before processing. Ten to twenty grams of each sample was pulverized in liquid nitrogen with a mortar and pestle. An aliquot (approximately 500_mg) of each sample was then suspended, while frozen, in a solution containing 500__l of extraction buffer (200_mM Tris (pH 8.0), 200_mM NaCl, 20_m…	sample 33	The gut microbiome of obese and lean monozygotic and dizygotic twins
TS151.2.298991	GTCGTGTGTCAA	CATGCTGCCTCCCGTAGGAGT	CGS-GL	.5, gram	1/1/0000	V2N14	77	Faecal samples were collected from each individual. Community DNA was prepared and used for pyrosequencing (454 Life Sciences), as well as for PCR and sequencing of bacterial 16S rRNA genes. Shotgun reads were mapped to reference genomes using the National Center for Biotechnology Information ?non-redundant? database, KEGG17, STRING18, CAZy (http://www.cazy.org/) and a 44-member human-gut microbi…	CGS-GL	TCAG	pyrosequencing	CGS-GL	3/1/2007-8/31/2008	0	CGS-GL	FLX	Faecal samples were frozen immediately after they were produced. De-identified samples were stored at -80_?C before processing. Ten to twenty grams of each sample was pulverized in liquid nitrogen with a mortar and pestle. An aliquot (approximately 500_mg) of each sample was then suspended, while frozen, in a solution containing 500__l of extraction buffer (200_mM Tris (pH 8.0), 200_mM NaCl, 20_m…	sample 97	The gut microbiome of obese and lean monozygotic and dizygotic twins
TS91.299152	ATGACCATCGTG	CATGCTGCCTCCCGTAGGAGT	CGS-GL	.5, gram	1/1/0000	V2N14	77	Faecal samples were collected from each individual. Community DNA was prepared and used for pyrosequencing (454 Life Sciences), as well as for PCR and sequencing of bacterial 16S rRNA genes. Shotgun reads were mapped to reference genomes using the National Center for Biotechnology Information ?non-redundant? database, KEGG17, STRING18, CAZy (http://www.cazy.org/) and a 44-member human-gut microbi…	CGS-GL	TCAG	pyrosequencing	CGS-GL	3/1/2007-8/31/2008	0	CGS-GL	FLX	Faecal samples were frozen immediately after they were produced. De-identified samples were stored at -80_?C before processing. Ten to twenty grams of each sample was pulverized in liquid nitrogen with a mortar and pestle. An aliquot (approximately 500_mg) of each sample was then suspended, while frozen, in a solution containing 500__l of extraction buffer (200_mM Tris (pH 8.0), 200_mM NaCl, 20_m…	sample 267	The gut microbiome of obese and lean monozygotic and dizygotic twins
TS152.299135	ACAGAGTCGGCT	CATGCTGCCTCCCGTAGGAGT	CGS-GL	.5, gram	1/1/0000	V2N14	77	Faecal samples were collected from each individual. Community DNA was prepared and used for pyrosequencing (454 Life Sciences), as well as for PCR and sequencing of bacterial 16S rRNA genes. Shotgun reads were mapped to reference genomes using the National Center for Biotechnology Information ?non-redundant? database, KEGG17, STRING18, CAZy (http://www.cazy.org/) and a 44-member human-gut microbi…	CGS-GL	TCAG	pyrosequencing	CGS-GL	3/1/2007-8/31/2008	0	CGS-GL	FLX	Faecal samples were frozen immediately after they were produced. De-identified samples were stored at -80_?C before processing. Ten to twenty grams of each sample was pulverized in liquid nitrogen with a mortar and pestle. An aliquot (approximately 500_mg) of each sample was then suspended, while frozen, in a solution containing 500__l of extraction buffer (200_mM Tris (pH 8.0), 200_mM NaCl, 20_m…	sample 98	The gut microbiome of obese and lean monozygotic and dizygotic twins
TS31.2.299187	GTGCAATCGACG	CATGCTGCCTCCCGTAGGAGT	CGS-GL	.5, gram	1/1/0000	V2N14	77	Faecal samples were collected from each individual. Community DNA was prepared and used for pyrosequencing (454 Life Sciences), as well as for PCR and sequencing of bacterial 16S rRNA genes. Shotgun reads were mapped to reference genomes using the National Center for Biotechnology Information ?non-redundant? database, KEGG17, STRING18, CAZy (http://www.cazy.org/) and a 44-member human-gut microbi…	CGS-GL	TCAG	pyrosequencing	CGS-GL	3/1/2007-8/31/2008	0	CGS-GL	FLX	Faecal samples were frozen immediately after they were produced. De-identified samples were stored at -80_?C before processing. Ten to twenty grams of each sample was pulverized in liquid nitrogen with a mortar and pestle. An aliquot (approximately 500_mg) of each sample was then suspended, while frozen, in a solution containing 500__l of extraction buffer (200_mM Tris (pH 8.0), 200_mM NaCl, 20_m…	sample 176	The gut microbiome of obese and lean monozygotic and dizygotic twins
TS124.298945	GTCTGACAGTTG	CATGCTGCCTCCCGTAGGAGT	CGS-GL	.5, gram	1/1/0000	V2N14	77	Faecal samples were collected from each individual. Community DNA was prepared and used for pyrosequencing (454 Life Sciences), as well as for PCR and sequencing of bacterial 16S rRNA genes. Shotgun reads were mapped to reference genomes using the National Center for Biotechnology Information ?non-redundant? database, KEGG17, STRING18, CAZy (http://www.cazy.org/) and a 44-member human-gut microbi…	CGS-GL	TCAG	pyrosequencing	CGS-GL	3/1/2007-8/31/2008	0	CGS-GL	FLX	Faecal samples were frozen immediately after they were produced. De-identified samples were stored at -80_?C before processing. Ten to twenty grams of each sample was pulverized in liquid nitrogen with a mortar and pestle. An aliquot (approximately 500_mg) of each sample was then suspended, while frozen, in a solution containing 500__l of extraction buffer (200_mM Tris (pH 8.0), 200_mM NaCl, 20_m…	sample 40	The gut microbiome of obese and lean monozygotic and dizygotic twins
TS64.299137	ACAGTGCTTCAT	CATGCTGCCTCCCGTAGGAGT	CGS-GL	.5, gram	1/1/0000	V2N14	77	Faecal samples were collected from each individual. Community DNA was prepared and used for pyrosequencing (454 Life Sciences), as well as for PCR and sequencing of bacterial 16S rRNA genes. Shotgun reads were mapped to reference genomes using the National Center for Biotechnology Information ?non-redundant? database, KEGG17, STRING18, CAZy (http://www.cazy.org/) and a 44-member human-gut microbi…	CGS-GL	TCAG	pyrosequencing	CGS-GL	3/1/2007-8/31/2008	0	CGS-GL	FLX	Faecal samples were frozen immediately after they were produced. De-identified samples were stored at -80_?C before processing. Ten to twenty grams of each sample was pulverized in liquid nitrogen with a mortar and pestle. An aliquot (approximately 500_mg) of each sample was then suspended, while frozen, in a solution containing 500__l of extraction buffer (200_mM Tris (pH 8.0), 200_mM NaCl, 20_m…	sample 215	The gut microbiome of obese and lean monozygotic and dizygotic twins
TS61.299129	TAGCACACCTAT	CATGCTGCCTCCCGTAGGAGT	CGS-GL	.5, gram	1/1/0000	V2N14	77	Faecal samples were collected from each individual. Community DNA was prepared and used for pyrosequencing (454 Life Sciences), as well as for PCR and sequencing of bacterial 16S rRNA genes. Shotgun reads were mapped to reference genomes using the National Center for Biotechnology Information ?non-redundant? database, KEGG17, STRING18, CAZy (http://www.cazy.org/) and a 44-member human-gut microbi…	CGS-GL	TCAG	pyrosequencing	CGS-GL	3/1/2007-8/31/2008	0	CGS-GL	FLX	Faecal samples were frozen immediately after they were produced. De-identified samples were stored at -80_?C before processing. Ten to twenty grams of each sample was pulverized in liquid nitrogen with a mortar and pestle. An aliquot (approximately 500_mg) of each sample was then suspended, while frozen, in a solution containing 500__l of extraction buffer (200_mM Tris (pH 8.0), 200_mM NaCl, 20_m…	sample 209	The gut microbiome of obese and lean monozygotic and dizygotic twins
TS95.2.299006	TCCGTCGTCTGT	CATGCTGCCTCCCGTAGGAGT	CGS-GL	.5, gram	1/1/0000	V2N14	77	Faecal samples were collected from each individual. Community DNA was prepared and used for pyrosequencing (454 Life Sciences), as well as for PCR and sequencing of bacterial 16S rRNA genes. Shotgun reads were mapped to reference genomes using the National Center for Biotechnology Information ?non-redundant? database, KEGG17, STRING18, CAZy (http://www.cazy.org/) and a 44-member human-gut microbi…	CGS-GL	TCAG	pyrosequencing	CGS-GL	3/1/2007-8/31/2008	0	CGS-GL	FLX	Faecal samples were frozen immediately after they were produced. De-identified samples were stored at -80_?C before processing. Ten to twenty grams of each sample was pulverized in liquid nitrogen with a mortar and pestle. An aliquot (approximately 500_mg) of each sample was then suspended, while frozen, in a solution containing 500__l of extraction buffer (200_mM Tris (pH 8.0), 200_mM NaCl, 20_m…	sample 274	The gut microbiome of obese and lean monozygotic and dizygotic twins
TS72.2.299026	TCGCTAGTGAGG	CATGCTGCCTCCCGTAGGAGT	CGS-GL	.5, gram	1/1/0000	V2N14	77	Faecal samples were collected from each individual. Community DNA was prepared and used for pyrosequencing (454 Life Sciences), as well as for PCR and sequencing of bacterial 16S rRNA genes. Shotgun reads were mapped to reference genomes using the National Center for Biotechnology Information ?non-redundant? database, KEGG17, STRING18, CAZy (http://www.cazy.org/) and a 44-member human-gut microbi…	CGS-GL	TCAG	pyrosequencing	CGS-GL	3/1/2007-8/31/2008	0	CGS-GL	FLX	Faecal samples were frozen immediately after they were produced. De-identified samples were stored at -80_?C before processing. Ten to twenty grams of each sample was pulverized in liquid nitrogen with a mortar and pestle. An aliquot (approximately 500_mg) of each sample was then suspended, while frozen, in a solution containing 500__l of extraction buffer (200_mM Tris (pH 8.0), 200_mM NaCl, 20_m…	sample 234	The gut microbiome of obese and lean monozygotic and dizygotic twins
TS7.299061	CATAGCGAGTTC	CATGCTGCCTCCCGTAGGAGT	CGS-GL	.5, gram	1/1/0000	V2N14	77	Faecal samples were collected from each individual. Community DNA was prepared and used for pyrosequencing (454 Life Sciences), as well as for PCR and sequencing of bacterial 16S rRNA genes. Shotgun reads were mapped to reference genomes using the National Center for Biotechnology Information ?non-redundant? database, KEGG17, STRING18, CAZy (http://www.cazy.org/) and a 44-member human-gut microbi…	CGS-GL	TCAG	pyrosequencing	CGS-GL	3/1/2007-8/31/2008	0	CGS-GL	FLX	Faecal samples were frozen immediately after they were produced. De-identified samples were stored at -80_?C before processing. Ten to twenty grams of each sample was pulverized in liquid nitrogen with a mortar and pestle. An aliquot (approximately 500_mg) of each sample was then suspended, while frozen, in a solution containing 500__l of extraction buffer (200_mM Tris (pH 8.0), 200_mM NaCl, 20_m…	sample 227	The gut microbiome of obese and lean monozygotic and dizygotic twins
TS84.2.298962	ATCTGAGCTGGT	CATGCTGCCTCCCGTAGGAGT	CGS-GL	.5, gram	1/1/0000	V2N14	77	Faecal samples were collected from each individual. Community DNA was prepared and used for pyrosequencing (454 Life Sciences), as well as for PCR and sequencing of bacterial 16S rRNA genes. Shotgun reads were mapped to reference genomes using the National Center for Biotechnology Information ?non-redundant? database, KEGG17, STRING18, CAZy (http://www.cazy.org/) and a 44-member human-gut microbi…	CGS-GL	TCAG	pyrosequencing	CGS-GL	3/1/2007-8/31/2008	0	CGS-GL	FLX	Faecal samples were frozen immediately after they were produced. De-identified samples were stored at -80_?C before processing. Ten to twenty grams of each sample was pulverized in liquid nitrogen with a mortar and pestle. An aliquot (approximately 500_mg) of each sample was then suspended, while frozen, in a solution containing 500__l of extraction buffer (200_mM Tris (pH 8.0), 200_mM NaCl, 20_m…	sample 252	The gut microbiome of obese and lean monozygotic and dizygotic twins
TS109.299099	GTGTGTGTCAGG	CATGCTGCCTCCCGTAGGAGT	CGS-GL	.5, gram	1/1/0000	V2N14	77	Faecal samples were collected from each individual. Community DNA was prepared and used for pyrosequencing (454 Life Sciences), as well as for PCR and sequencing of bacterial 16S rRNA genes. Shotgun reads were mapped to reference genomes using the National Center for Biotechnology Information ?non-redundant? database, KEGG17, STRING18, CAZy (http://www.cazy.org/) and a 44-member human-gut microbi…	CGS-GL	TCAG	pyrosequencing	CGS-GL	3/1/2007-8/31/2008	0	CGS-GL	FLX	Faecal samples were frozen immediately after they were produced. De-identified samples were stored at -80_?C before processing. Ten to twenty grams of each sample was pulverized in liquid nitrogen with a mortar and pestle. An aliquot (approximately 500_mg) of each sample was then suspended, while frozen, in a solution containing 500__l of extraction buffer (200_mM Tris (pH 8.0), 200_mM NaCl, 20_m…	sample 18	The gut microbiome of obese and lean monozygotic and dizygotic twins
TS50.2.299158	TCGAGGACTGCA	CATGCTGCCTCCCGTAGGAGT	CGS-GL	.5, gram	1/1/0000	V2N14	77	Faecal samples were collected from each individual. Community DNA was prepared and used for pyrosequencing (454 Life Sciences), as well as for PCR and sequencing of bacterial 16S rRNA genes. Shotgun reads were mapped to reference genomes using the National Center for Biotechnology Information ?non-redundant? database, KEGG17, STRING18, CAZy (http://www.cazy.org/) and a 44-member human-gut microbi…	CGS-GL	TCAG	pyrosequencing	CGS-GL	3/1/2007-8/31/2008	0	CGS-GL	FLX	Faecal samples were frozen immediately after they were produced. De-identified samples were stored at -80_?C before processing. Ten to twenty grams of each sample was pulverized in liquid nitrogen with a mortar and pestle. An aliquot (approximately 500_mg) of each sample was then suspended, while frozen, in a solution containing 500__l of extraction buffer (200_mM Tris (pH 8.0), 200_mM NaCl, 20_m…	sample 198	The gut microbiome of obese and lean monozygotic and dizygotic twins
TS20.2.299090	GTGCACATTATC	CATGCTGCCTCCCGTAGGAGT	CGS-GL	.5, gram	1/1/0000	V2N14	77	Faecal samples were collected from each individual. Community DNA was prepared and used for pyrosequencing (454 Life Sciences), as well as for PCR and sequencing of bacterial 16S rRNA genes. Shotgun reads were mapped to reference genomes using the National Center for Biotechnology Information ?non-redundant? database, KEGG17, STRING18, CAZy (http://www.cazy.org/) and a 44-member human-gut microbi…	CGS-GL	TCAG	pyrosequencing	CGS-GL	3/1/2007-8/31/2008	0	CGS-GL	FLX	Faecal samples were frozen immediately after they were produced. De-identified samples were stored at -80_?C before processing. Ten to twenty grams of each sample was pulverized in liquid nitrogen with a mortar and pestle. An aliquot (approximately 500_mg) of each sample was then suspended, while frozen, in a solution containing 500__l of extraction buffer (200_mM Tris (pH 8.0), 200_mM NaCl, 20_m…	sample 158	The gut microbiome of obese and lean monozygotic and dizygotic twins
TS163.299072	CAGCGGTGACAT	CATGCTGCCTCCCGTAGGAGT	CGS-GL	.5, gram	1/1/0000	V2N14	77	Faecal samples were collected from each individual. Community DNA was prepared and used for pyrosequencing (454 Life Sciences), as well as for PCR and sequencing of bacterial 16S rRNA genes. Shotgun reads were mapped to reference genomes using the National Center for Biotechnology Information ?non-redundant? database, KEGG17, STRING18, CAZy (http://www.cazy.org/) and a 44-member human-gut microbi…	CGS-GL	TCAG	pyrosequencing	CGS-GL	3/1/2007-8/31/2008	0	CGS-GL	FLX	Faecal samples were frozen immediately after they were produced. De-identified samples were stored at -80_?C before processing. Ten to twenty grams of each sample was pulverized in liquid nitrogen with a mortar and pestle. An aliquot (approximately 500_mg) of each sample was then suspended, while frozen, in a solution containing 500__l of extraction buffer (200_mM Tris (pH 8.0), 200_mM NaCl, 20_m…	sample 112	The gut microbiome of obese and lean monozygotic and dizygotic twins
TS104.2.299106	TGACGGACATCT	CATGCTGCCTCCCGTAGGAGT	CGS-GL	.5, gram	1/1/0000	V2N14	77	Faecal samples were collected from each individual. Community DNA was prepared and used for pyrosequencing (454 Life Sciences), as well as for PCR and sequencing of bacterial 16S rRNA genes. Shotgun reads were mapped to reference genomes using the National Center for Biotechnology Information ?non-redundant? database, KEGG17, STRING18, CAZy (http://www.cazy.org/) and a 44-member human-gut microbi…	CGS-GL	TCAG	pyrosequencing	CGS-GL	3/1/2007-8/31/2008	0	CGS-GL	FLX	Faecal samples were frozen immediately after they were produced. De-identified samples were stored at -80_?C before processing. Ten to twenty grams of each sample was pulverized in liquid nitrogen with a mortar and pestle. An aliquot (approximately 500_mg) of each sample was then suspended, while frozen, in a solution containing 500__l of extraction buffer (200_mM Tris (pH 8.0), 200_mM NaCl, 20_m…	sample 11	The gut microbiome of obese and lean monozygotic and dizygotic twins
TS106.299035	GAGTATGCAGCC	CATGCTGCCTCCCGTAGGAGT	CGS-GL	.5, gram	1/1/0000	V2N14	77	Faecal samples were collected from each individual. Community DNA was prepared and used for pyrosequencing (454 Life Sciences), as well as for PCR and sequencing of bacterial 16S rRNA genes. Shotgun reads were mapped to reference genomes using the National Center for Biotechnology Information ?non-redundant? database, KEGG17, STRING18, CAZy (http://www.cazy.org/) and a 44-member human-gut microbi…	CGS-GL	TCAG	pyrosequencing	CGS-GL	3/1/2007-8/31/2008	0	CGS-GL	FLX	Faecal samples were frozen immediately after they were produced. De-identified samples were stored at -80_?C before processing. Ten to twenty grams of each sample was pulverized in liquid nitrogen with a mortar and pestle. An aliquot (approximately 500_mg) of each sample was then suspended, while frozen, in a solution containing 500__l of extraction buffer (200_mM Tris (pH 8.0), 200_mM NaCl, 20_m…	sample 14	The gut microbiome of obese and lean monozygotic and dizygotic twins
TS167.299073	TAGCGACATCTG	CATGCTGCCTCCCGTAGGAGT	CGS-GL	.5, gram	1/1/0000	V2N14	77	Faecal samples were collected from each individual. Community DNA was prepared and used for pyrosequencing (454 Life Sciences), as well as for PCR and sequencing of bacterial 16S rRNA genes. Shotgun reads were mapped to reference genomes using the National Center for Biotechnology Information ?non-redundant? database, KEGG17, STRING18, CAZy (http://www.cazy.org/) and a 44-member human-gut microbi…	CGS-GL	TCAG	pyrosequencing	CGS-GL	3/1/2007-8/31/2008	0	CGS-GL	FLX	Faecal samples were frozen immediately after they were produced. De-identified samples were stored at -80_?C before processing. Ten to twenty grams of each sample was pulverized in liquid nitrogen with a mortar and pestle. An aliquot (approximately 500_mg) of each sample was then suspended, while frozen, in a solution containing 500__l of extraction buffer (200_mM Tris (pH 8.0), 200_mM NaCl, 20_m…	sample 120	The gut microbiome of obese and lean monozygotic and dizygotic twins
TS168.299115	GAGTAGCTCGTG	CATGCTGCCTCCCGTAGGAGT	CGS-GL	.5, gram	1/1/0000	V2N14	77	Faecal samples were collected from each individual. Community DNA was prepared and used for pyrosequencing (454 Life Sciences), as well as for PCR and sequencing of bacterial 16S rRNA genes. Shotgun reads were mapped to reference genomes using the National Center for Biotechnology Information ?non-redundant? database, KEGG17, STRING18, CAZy (http://www.cazy.org/) and a 44-member human-gut microbi…	CGS-GL	TCAG	pyrosequencing	CGS-GL	3/1/2007-8/31/2008	0	CGS-GL	FLX	Faecal samples were frozen immediately after they were produced. De-identified samples were stored at -80_?C before processing. Ten to twenty grams of each sample was pulverized in liquid nitrogen with a mortar and pestle. An aliquot (approximately 500_mg) of each sample was then suspended, while frozen, in a solution containing 500__l of extraction buffer (200_mM Tris (pH 8.0), 200_mM NaCl, 20_m…	sample 122	The gut microbiome of obese and lean monozygotic and dizygotic twins
TS141.2.299017	CTACATCTAAGC	CATGCTGCCTCCCGTAGGAGT	CGS-GL	.5, gram	1/1/0000	V2N14	77	Faecal samples were collected from each individual. Community DNA was prepared and used for pyrosequencing (454 Life Sciences), as well as for PCR and sequencing of bacterial 16S rRNA genes. Shotgun reads were mapped to reference genomes using the National Center for Biotechnology Information ?non-redundant? database, KEGG17, STRING18, CAZy (http://www.cazy.org/) and a 44-member human-gut microbi…	CGS-GL	TCAG	pyrosequencing	CGS-GL	3/1/2007-8/31/2008	0	CGS-GL	FLX	Faecal samples were frozen immediately after they were produced. De-identified samples were stored at -80_?C before processing. Ten to twenty grams of each sample was pulverized in liquid nitrogen with a mortar and pestle. An aliquot (approximately 500_mg) of each sample was then suspended, while frozen, in a solution containing 500__l of extraction buffer (200_mM Tris (pH 8.0), 200_mM NaCl, 20_m…	sample 78	The gut microbiome of obese and lean monozygotic and dizygotic twins
TS144.298946	TGAGAGAGCATA	CATGCTGCCTCCCGTAGGAGT	CGS-GL	.5, gram	1/1/0000	V2N14	77	Faecal samples were collected from each individual. Community DNA was prepared and used for pyrosequencing (454 Life Sciences), as well as for PCR and sequencing of bacterial 16S rRNA genes. Shotgun reads were mapped to reference genomes using the National Center for Biotechnology Information ?non-redundant? database, KEGG17, STRING18, CAZy (http://www.cazy.org/) and a 44-member human-gut microbi…	CGS-GL	TCAG	pyrosequencing	CGS-GL	3/1/2007-8/31/2008	0	CGS-GL	FLX	Faecal samples were frozen immediately after they were produced. De-identified samples were stored at -80_?C before processing. Ten to twenty grams of each sample was pulverized in liquid nitrogen with a mortar and pestle. An aliquot (approximately 500_mg) of each sample was then suspended, while frozen, in a solution containing 500__l of extraction buffer (200_mM Tris (pH 8.0), 200_mM NaCl, 20_m…	sample 83	The gut microbiome of obese and lean monozygotic and dizygotic twins
TS78.2.299070	CACTCAACAGAC	CATGCTGCCTCCCGTAGGAGT	CGS-GL	.5, gram	1/1/0000	V2N14	77	Faecal samples were collected from each individual. Community DNA was prepared and used for pyrosequencing (454 Life Sciences), as well as for PCR and sequencing of bacterial 16S rRNA genes. Shotgun reads were mapped to reference genomes using the National Center for Biotechnology Information ?non-redundant? database, KEGG17, STRING18, CAZy (http://www.cazy.org/) and a 44-member human-gut microbi…	CGS-GL	TCAG	pyrosequencing	CGS-GL	3/1/2007-8/31/2008	0	CGS-GL	FLX	Faecal samples were frozen immediately after they were produced. De-identified samples were stored at -80_?C before processing. Ten to twenty grams of each sample was pulverized in liquid nitrogen with a mortar and pestle. An aliquot (approximately 500_mg) of each sample was then suspended, while frozen, in a solution containing 500__l of extraction buffer (200_mM Tris (pH 8.0), 200_mM NaCl, 20_m…	sample 244	The gut microbiome of obese and lean monozygotic and dizygotic twins
TS86.299064	CTGTCTCTCCTA	CATGCTGCCTCCCGTAGGAGT	CGS-GL	.5, gram	1/1/0000	V2N14	77	Faecal samples were collected from each individual. Community DNA was prepared and used for pyrosequencing (454 Life Sciences), as well as for PCR and sequencing of bacterial 16S rRNA genes. Shotgun reads were mapped to reference genomes using the National Center for Biotechnology Information ?non-redundant? database, KEGG17, STRING18, CAZy (http://www.cazy.org/) and a 44-member human-gut microbi…	CGS-GL	TCAG	pyrosequencing	CGS-GL	3/1/2007-8/31/2008	0	CGS-GL	FLX	Faecal samples were frozen immediately after they were produced. De-identified samples were stored at -80_?C before processing. Ten to twenty grams of each sample was pulverized in liquid nitrogen with a mortar and pestle. An aliquot (approximately 500_mg) of each sample was then suspended, while frozen, in a solution containing 500__l of extraction buffer (200_mM Tris (pH 8.0), 200_mM NaCl, 20_m…	sample 255	The gut microbiome of obese and lean monozygotic and dizygotic twins
TS22.299221	GTAGCGCGAGTT	CATGCTGCCTCCCGTAGGAGT	CGS-GL	.5, gram	1/1/0000	V2N14	77	Faecal samples were collected from each individual. Community DNA was prepared and used for pyrosequencing (454 Life Sciences), as well as for PCR and sequencing of bacterial 16S rRNA genes. Shotgun reads were mapped to reference genomes using the National Center for Biotechnology Information ?non-redundant? database, KEGG17, STRING18, CAZy (http://www.cazy.org/) and a 44-member human-gut microbi…	CGS-GL	TCAG	pyrosequencing	CGS-GL	3/1/2007-8/31/2008	0	CGS-GL	FLX	Faecal samples were frozen immediately after they were produced. De-identified samples were stored at -80_?C before processing. Ten to twenty grams of each sample was pulverized in liquid nitrogen with a mortar and pestle. An aliquot (approximately 500_mg) of each sample was then suspended, while frozen, in a solution containing 500__l of extraction buffer (200_mM Tris (pH 8.0), 200_mM NaCl, 20_m…	sample 161	The gut microbiome of obese and lean monozygotic and dizygotic twins
TS165.298951	CATATACTCGCA	CATGCTGCCTCCCGTAGGAGT	CGS-GL	.5, gram	1/1/0000	V2N14	77	Faecal samples were collected from each individual. Community DNA was prepared and used for pyrosequencing (454 Life Sciences), as well as for PCR and sequencing of bacterial 16S rRNA genes. Shotgun reads were mapped to reference genomes using the National Center for Biotechnology Information ?non-redundant? database, KEGG17, STRING18, CAZy (http://www.cazy.org/) and a 44-member human-gut microbi…	CGS-GL	TCAG	pyrosequencing	CGS-GL	3/1/2007-8/31/2008	0	CGS-GL	FLX	Faecal samples were frozen immediately after they were produced. De-identified samples were stored at -80_?C before processing. Ten to twenty grams of each sample was pulverized in liquid nitrogen with a mortar and pestle. An aliquot (approximately 500_mg) of each sample was then suspended, while frozen, in a solution containing 500__l of extraction buffer (200_mM Tris (pH 8.0), 200_mM NaCl, 20_m…	sample 116	The gut microbiome of obese and lean monozygotic and dizygotic twins
TS195.2.298978	TCTCTCCGTCGA	CATGCTGCCTCCCGTAGGAGT	CGS-GL	.5, gram	1/1/0000	V2N14	77	Faecal samples were collected from each individual. Community DNA was prepared and used for pyrosequencing (454 Life Sciences), as well as for PCR and sequencing of bacterial 16S rRNA genes. Shotgun reads were mapped to reference genomes using the National Center for Biotechnology Information ?non-redundant? database, KEGG17, STRING18, CAZy (http://www.cazy.org/) and a 44-member human-gut microbi…	CGS-GL	TCAG	pyrosequencing	CGS-GL	3/1/2007-8/31/2008	0	CGS-GL	FLX	Faecal samples were frozen immediately after they were produced. De-identified samples were stored at -80_?C before processing. Ten to twenty grams of each sample was pulverized in liquid nitrogen with a mortar and pestle. An aliquot (approximately 500_mg) of each sample was then suspended, while frozen, in a solution containing 500__l of extraction buffer (200_mM Tris (pH 8.0), 200_mM NaCl, 20_m…	sample 154	The gut microbiome of obese and lean monozygotic and dizygotic twins
TS132.299044	ACACTAGATCCG	CATGCTGCCTCCCGTAGGAGT	CGS-GL	.5, gram	1/1/0000	V2N14	77	Faecal samples were collected from each individual. Community DNA was prepared and used for pyrosequencing (454 Life Sciences), as well as for PCR and sequencing of bacterial 16S rRNA genes. Shotgun reads were mapped to reference genomes using the National Center for Biotechnology Information ?non-redundant? database, KEGG17, STRING18, CAZy (http://www.cazy.org/) and a 44-member human-gut microbi…	CGS-GL	TCAG	pyrosequencing	CGS-GL	3/1/2007-8/31/2008	0	CGS-GL	FLX	Faecal samples were frozen immediately after they were produced. De-identified samples were stored at -80_?C before processing. Ten to twenty grams of each sample was pulverized in liquid nitrogen with a mortar and pestle. An aliquot (approximately 500_mg) of each sample was then suspended, while frozen, in a solution containing 500__l of extraction buffer (200_mM Tris (pH 8.0), 200_mM NaCl, 20_m…	sample 58	The gut microbiome of obese and lean monozygotic and dizygotic twins
TS13.299018	AGTTCTACGTCA	CATGCTGCCTCCCGTAGGAGT	CGS-GL	.5, gram	1/1/0000	V2N14	77	Faecal samples were collected from each individual. Community DNA was prepared and used for pyrosequencing (454 Life Sciences), as well as for PCR and sequencing of bacterial 16S rRNA genes. Shotgun reads were mapped to reference genomes using the National Center for Biotechnology Information ?non-redundant? database, KEGG17, STRING18, CAZy (http://www.cazy.org/) and a 44-member human-gut microbi…	CGS-GL	TCAG	pyrosequencing	CGS-GL	3/1/2007-8/31/2008	0	CGS-GL	FLX	Faecal samples were frozen immediately after they were produced. De-identified samples were stored at -80_?C before processing. Ten to twenty grams of each sample was pulverized in liquid nitrogen with a mortar and pestle. An aliquot (approximately 500_mg) of each sample was then suspended, while frozen, in a solution containing 500__l of extraction buffer (200_mM Tris (pH 8.0), 200_mM NaCl, 20_m…	sample 52	The gut microbiome of obese and lean monozygotic and dizygotic twins
TS71.2.299080	TGCTATATCTGG	CATGCTGCCTCCCGTAGGAGT	CGS-GL	.5, gram	1/1/0000	V2N14	77	Faecal samples were collected from each individual. Community DNA was prepared and used for pyrosequencing (454 Life Sciences), as well as for PCR and sequencing of bacterial 16S rRNA genes. Shotgun reads were mapped to reference genomes using the National Center for Biotechnology Information ?non-redundant? database, KEGG17, STRING18, CAZy (http://www.cazy.org/) and a 44-member human-gut microbi…	CGS-GL	TCAG	pyrosequencing	CGS-GL	3/1/2007-8/31/2008	0	CGS-GL	FLX	Faecal samples were frozen immediately after they were produced. De-identified samples were stored at -80_?C before processing. Ten to twenty grams of each sample was pulverized in liquid nitrogen with a mortar and pestle. An aliquot (approximately 500_mg) of each sample was then suspended, while frozen, in a solution containing 500__l of extraction buffer (200_mM Tris (pH 8.0), 200_mM NaCl, 20_m…	sample 232	The gut microbiome of obese and lean monozygotic and dizygotic twins
TS156.2.299036	TGATGCTAACTC	CATGCTGCCTCCCGTAGGAGT	CGS-GL	.5, gram	1/1/0000	V2N14	77	Faecal samples were collected from each individual. Community DNA was prepared and used for pyrosequencing (454 Life Sciences), as well as for PCR and sequencing of bacterial 16S rRNA genes. Shotgun reads were mapped to reference genomes using the National Center for Biotechnology Information ?non-redundant? database, KEGG17, STRING18, CAZy (http://www.cazy.org/) and a 44-member human-gut microbi…	CGS-GL	TCAG	pyrosequencing	CGS-GL	3/1/2007-8/31/2008	0	CGS-GL	FLX	Faecal samples were frozen immediately after they were produced. De-identified samples were stored at -80_?C before processing. Ten to twenty grams of each sample was pulverized in liquid nitrogen with a mortar and pestle. An aliquot (approximately 500_mg) of each sample was then suspended, while frozen, in a solution containing 500__l of extraction buffer (200_mM Tris (pH 8.0), 200_mM NaCl, 20_m…	sample 105	The gut microbiome of obese and lean monozygotic and dizygotic twins
TS100.298999	CGAATCGACACT	CATGCTGCCTCCCGTAGGAGT	CGS-GL	.5, gram	1/1/0000	V2N14	77	Faecal samples were collected from each individual. Community DNA was prepared and used for pyrosequencing (454 Life Sciences), as well as for PCR and sequencing of bacterial 16S rRNA genes. Shotgun reads were mapped to reference genomes using the National Center for Biotechnology Information ?non-redundant? database, KEGG17, STRING18, CAZy (http://www.cazy.org/) and a 44-member human-gut microbi…	CGS-GL	TCAG	pyrosequencing	CGS-GL	3/1/2007-8/31/2008	0	CGS-GL	FLX	Faecal samples were frozen immediately after they were produced. De-identified samples were stored at -80_?C before processing. Ten to twenty grams of each sample was pulverized in liquid nitrogen with a mortar and pestle. An aliquot (approximately 500_mg) of each sample was then suspended, while frozen, in a solution containing 500__l of extraction buffer (200_mM Tris (pH 8.0), 200_mM NaCl, 20_m…	sample 5	The gut microbiome of obese and lean monozygotic and dizygotic twins
