# Supplementary material for: The Biological Observation Matrix (BIOM) format or: how I learned to stop worrying and love the ome-ome
Source: Gigascience. 2012 Jul 12;1:7. doi: 10.1186/2047-217X-1-7 (PMC3626512; doi:10.1186/2047-217X-1-7)
Supplement: Additional file 3: — Comparison of QIIME OTU Table collapsing code with native QIIME OTU table data structures (Panels A-D) and biom-format Table objects (Panel E). Panels A-D (combined) provide the same functionality as Panel E. [file 2047-217X-1-7-S3.zip › SupplementaryFile2/otu_table_101_mc1.biom]

{"rows": [{"id": "529659", "metadata": {"taxonomy": ["k__Bacteria", " p__Actinobacteria", " c__Actinobacteria (class)", " o__Coriobacteriales", " f__Coriobacteriaceae", " g__Atopobium", " s__"]}}, {"id": "442949", "metadata": {"taxonomy": ["k__Bacteria", " p__Firmicutes", " c__Clostridia", " o__Clostridiales", " f__Veillonellaceae", " g__Veillonella", " s__"]}}, {"id": "15555", "metadata": {"taxonomy": ["k__Bacteria", " p__Firmicutes", " c__Bacilli", " o__Lactobacillales", " f__Streptococcaceae", " g__Streptococcus", " s__"]}}, {"id": "94166", "metadata": {"taxonomy": ["k__Bacteria", " p__Proteobacteria", " c__Gammaproteobacteria", " o__Pasteurellales", " f__Pasteurellaceae", " g__Haemophilus", " s__Haemophilus parainfluenzae"]}}, {"id": "86047", "metadata": {"taxonomy": ["k__Bacteria", " p__Proteobacteria", " c__Gammaproteobacteria", " o__Pasteurellales", " f__Pasteurellaceae", " g__Haemophilus", " s__Haemophilus parainfluenzae"]}}, {"id": "590169", "metadata": {"taxonomy": ["k__Bacteria", " p__Firmicutes", " c__Clostridia", " o__Clostridiales", " f__Lachnospiraceae", " g__", " s__"]}}, {"id": "148123", "metadata": {"taxonomy": ["k__Bacteria", " p__Proteobacteria", " c__Gammaproteobacteria", " o__Pasteurellales", " f__Pasteurellaceae", " g__Haemophilus", " s__Haemophilus parainfluenzae"]}}, {"id": "108747", "metadata": {"taxonomy": ["k__Bacteria", " p__Firmicutes", " c__Bacilli", " o__Lactobacillales", " f__Streptococcaceae", " g__Streptococcus", " s__Streptococcus thermophilus"]}}, {"id": "60254", "metadata": {"taxonomy": ["k__Bacteria", " p__Cyanobacteria", " c__", " o__", " f__", " g__", " s__"]}}, {"id": "154106", "metadata": {"taxonomy": ["k__Bacteria", " p__Firmicutes", " c__Bacilli", " o__Bacillales", " f__", " g__Gemella", " s__Gemella sanguinis"]}}, {"id": "98605", "metadata": {"taxonomy": ["k__Bacteria", " p__Firmicutes", " c__Bacilli", " o__Lactobacillales", " f__Streptococcaceae", " g__Streptococcus", " s__Streptococcus sanguinis"]}}, {"id": "79234", "metadata": {"taxonomy": ["k__Bacteria", " p__Actinobacteria", " c__Actinobacteria (class)", " o__Actinomycetales", " f__Actinomycetaceae", " g__Actinomyces", " s__"]}}, {"id": "149109", "metadata": {"taxonomy": ["k__Bacteria", " p__Firmicutes", " c__Bacilli", " o__Lactobacillales", " f__Streptococcaceae", " g__Streptococcus", " s__"]}}, {"id": "516119", "metadata": {"taxonomy": ["k__Bacteria", " p__Firmicutes", " c__Clostridia", " o__Clostridiales", " f__Veillonellaceae", " g__Veillonella", " s__Veillonella parvula"]}}, {"id": "162077", "metadata": {"taxonomy": ["k__Bacteria", " p__Proteobacteria", " c__Epsilonproteobacteria", " o__Campylobacterales", " f__Campylobacteraceae", " g__Campylobacter", " s__Campylobacter concisus"]}}, {"id": "470738", "metadata": {"taxonomy": ["k__Bacteria", " p__Proteobacteria", " c__Betaproteobacteria", " o__Neisseriales", " f__Neisseriaceae", " g__Neisseria", " s__"]}}, {"id": "370431", "metadata": {"taxonomy": ["k__Bacteria", " p__Actinobacteria", " c__Actinobacteria (class)", " o__Actinomycetales", " f__Actinomycetaceae", " g__Actinomyces", " s__Actinomyces odontolyticus"]}}, {"id": "471141", "metadata": {"taxonomy": ["k__Bacteria", " p__Actinobacteria", " c__Actinobacteria (class)", " o__Actinomycetales", " f__Micrococcaceae", " g__Rothia", " s__Rothia mucilaginosa"]}}, {"id": "511532", "metadata": {"taxonomy": ["k__Bacteria", " p__Firmicutes", " c__Bacilli", " o__Lactobacillales", " f__Streptococcaceae", " g__Streptococcus", " s__Streptococcus infantis"]}}, {"id": "218959", "metadata": {"taxonomy": ["k__Bacteria", " p__Firmicutes", " c__Bacilli", " o__Lactobacillales", " f__Streptococcaceae", " g__Streptococcus", " s__"]}}, {"id": "269541", "metadata": {"taxonomy": ["k__Bacteria", " p__Firmicutes", " c__Bacilli", " o__Bacillales", " f__Staphylococcaceae", " g__Staphylococcus", " s__"]}}, {"id": "15343", "metadata": {"taxonomy": ["k__Bacteria", " p__Firmicutes", " c__Bacilli", " o__Lactobacillales", " f__Streptococcaceae", " g__Lactococcus", " s__Lactococcus lactis"]}}, {"id": "82696", "metadata": {"taxonomy": ["k__Bacteria", " p__Actinobacteria", " c__Actinobacteria (class)", " o__Actinomycetales", " f__Corynebacteriaceae", " g__Corynebacterium", " s__"]}}, {"id": "185522", "metadata": {"taxonomy": ["k__Bacteria", " p__Bacteroidetes", " c__Bacteroidia", " o__Bacteroidales", " f__Prevotellaceae", " g__Prevotella", " s__"]}}, {"id": "173469", "metadata": {"taxonomy": ["k__Bacteria", " p__Firmicutes", " c__Bacilli", " o__Bacillales", " f__Staphylococcaceae", " g__Staphylococcus", " s__Staphylococcus hominis"]}}, {"id": "15241", "metadata": {"taxonomy": ["k__Bacteria", " p__Firmicutes", " c__Bacilli", " o__Lactobacillales", " f__Carnobacteriaceae", " g__", " s__"]}}, {"id": "564812", "metadata": {"taxonomy": ["k__Bacteria", " p__Proteobacteria", " c__Gammaproteobacteria", " o__Enterobacteriales", " f__Enterobacteriaceae", " g__", " s__"]}}, {"id": "470219", "metadata": {"taxonomy": ["k__Bacteria", " p__Actinobacteria", " c__Actinobacteria (class)", " o__Actinomycetales", " f__Corynebacteriaceae", " g__Corynebacterium", " s__Corynebacterium tuberculostearicum"]}}, {"id": "368907", "metadata": {"taxonomy": ["k__Bacteria", " p__Actinobacteria", " c__Actinobacteria (class)", " o__Actinomycetales", " f__Propionibacteriaceae", " g__Propionibacterium", " s__Propionibacterium acnes"]}}, {"id": "18951", "metadata": {"taxonomy": ["k__Bacteria", " p__Firmicutes", " c__Bacilli", " o__Lactobacillales", " f__Streptococcaceae", " g__Streptococcus", " s__Streptococcus pneumoniae"]}}, {"id": "107891", "metadata": {"taxonomy": ["k__Bacteria", " p__Actinobacteria", " c__Actinobacteria (class)", " o__Actinomycetales", " f__Propionibacteriaceae", " g__Propionibacterium", " s__"]}}, {"id": "470462", "metadata": {"taxonomy": ["k__Bacteria", " p__Firmicutes", " c__Bacilli", " o__Bacillales", " f__", " g__Gemella", " s__Gemella haemolysans"]}}, {"id": "470178", "metadata": {"taxonomy": ["k__Bacteria", " p__Actinobacteria", " c__Actinobacteria (class)", " o__Actinomycetales", " f__Corynebacteriaceae", " g__Corynebacterium", " s__Corynebacterium aurimucosum"]}}, {"id": "356733", "metadata": {"taxonomy": ["k__Bacteria", " p__Firmicutes", " c__Bacilli", " o__Bacillales", " f__Staphylococcaceae", " g__Staphylococcus", " s__"]}}, {"id": "330679", "metadata": {"taxonomy": ["k__Bacteria", " p__Firmicutes", " c__Bacilli", " o__Bacillales", " f__Staphylococcaceae", " g__Staphylococcus", " s__"]}}, {"id": "137454", "metadata": {"taxonomy": ["k__Bacteria", " p__Actinobacteria", " c__Actinobacteria (class)", " o__Actinomycetales", " f__Corynebacteriaceae", " g__Corynebacterium", " s__Corynebacterium jeikeium"]}}, {"id": "64396", "metadata": {"taxonomy": ["k__Bacteria", " p__Fusobacteria", " c__Fusobacteria (class)", " o__Fusobacteriales", " f__Fusobacteriaceae", " g__Fusobacterium", " s__"]}}, {"id": "583769", "metadata": {"taxonomy": ["k__Bacteria", " p__Bacteroidetes", " c__Bacteroidia", " o__Bacteroidales", " f__Bacteroidaceae", " g__Bacteroides", " s__"]}}, {"id": "410908", "metadata": {"taxonomy": ["k__Bacteria", " p__Actinobacteria", " c__Actinobacteria (class)", " o__Actinomycetales", " f__Corynebacteriaceae", " g__Corynebacterium", " s__"]}}, {"id": "277801", "metadata": {"taxonomy": ["k__Bacteria", " p__Proteobacteria", " c__Betaproteobacteria", " o__Burkholderiales", " f__", " g__Mitsuaria", " s__"]}}, {"id": "176519", "metadata": {"taxonomy": ["k__Bacteria", " p__Firmicutes", " c__Clostridia", " o__Clostridiales", " f__Lachnospiraceae", " g__Blautia", " s__"]}}, {"id": "357438", "metadata": {"taxonomy": ["k__Bacteria", " p__Actinobacteria", " c__Actinobacteria (class)", " o__Actinomycetales", " f__Corynebacteriaceae", " g__Corynebacterium", " s__Corynebacterium amycolatum"]}}, {"id": "109018", "metadata": {"taxonomy": ["k__Bacteria", " p__Firmicutes", " c__Clostridia", " o__Clostridiales", " f__Lachnospiraceae", " g__Roseburia", " s__Eubacterium rectale"]}}, {"id": "154802", "metadata": {"taxonomy": ["k__Bacteria", " p__Firmicutes", " c__Bacilli", " o__Lactobacillales", " f__Streptococcaceae", " g__Streptococcus", " s__Streptococcus pseudopneumoniae"]}}, {"id": "258793", "metadata": {"taxonomy": ["k__Bacteria", " p__Proteobacteria", " c__Gammaproteobacteria", " o__Enterobacteriales", " f__Enterobacteriaceae", " g__Enterobacter", " s__Enterobacter hormaechei"]}}, {"id": "357984", "metadata": {"taxonomy": ["k__Bacteria", " p__Firmicutes", " c__Clostridia", " o__Clostridiales", " f__", " g__", " s__"]}}, {"id": "347704", "metadata": {"taxonomy": ["k__Bacteria", " p__Firmicutes", " c__Bacilli", " o__Bacillales", " f__Staphylococcaceae", " g__Staphylococcus", " s__"]}}, {"id": "304724", "metadata": {"taxonomy": ["k__Bacteria", " p__Firmicutes", " c__Bacilli", " o__Lactobacillales", " f__Lactobacillaceae", " g__Lactobacillus", " s__"]}}, {"id": "245117", "metadata": {"taxonomy": ["k__Bacteria", " p__Proteobacteria", " c__Betaproteobacteria", " o__Burkholderiales", " f__Comamonadaceae", " g__Delftia", " s__"]}}, {"id": "156052", "metadata": {"taxonomy": ["k__Bacteria", " p__Firmicutes", " c__Clostridia", " o__Clostridiales", " f__Veillonellaceae", " g__Veillonella", " s__"]}}, {"id": "179208", "metadata": {"taxonomy": ["k__Bacteria", " p__Proteobacteria", " c__Gammaproteobacteria", " o__Pseudomonadales", " f__Moraxellaceae", " g__Acinetobacter", " s__"]}}, {"id": "160031", "metadata": {"taxonomy": ["k__Bacteria", " p__Firmicutes", " c__Bacilli", " o__Lactobacillales", " f__Lactobacillaceae", " g__Lactobacillus", " s__Lactobacillus delbrueckii"]}}, {"id": "151543", "metadata": {"taxonomy": ["k__Bacteria", " p__Proteobacteria", " c__Gammaproteobacteria", " o__Pasteurellales", " f__Pasteurellaceae", " g__Haemophilus", " s__"]}}, {"id": "145149", "metadata": {"taxonomy": ["k__Bacteria", " p__Firmicutes", " c__Clostridia", " o__Clostridiales", " f__Veillonellaceae", " g__Veillonella", " s__"]}}, {"id": "469920", "metadata": {"taxonomy": ["k__Bacteria", " p__Firmicutes", " c__Bacilli", " o__Lactobacillales", " f__Aerococcaceae", " g__Abiotrophia", " s__Abiotrophia defectiva"]}}, {"id": "100937", "metadata": {"taxonomy": ["k__Bacteria", " p__Actinobacteria", " c__Actinobacteria (class)", " o__Actinomycetales", " f__Micrococcaceae", " g__Micrococcus", " s__Micrococcus luteus"]}}, {"id": "334679", "metadata": {"taxonomy": ["k__Bacteria", " p__Proteobacteria", " c__Gammaproteobacteria", " o__Xanthomonadales", " f__Xanthomonadaceae", " g__Stenotrophomonas", " s__"]}}, {"id": "212128", "metadata": {"taxonomy": ["k__Bacteria", " p__Firmicutes", " c__Clostridia", " o__Clostridiales", " f__Clostridiales Family XI. Incertae Sedis", " g__Anaerococcus", " s__"]}}, {"id": "204197", "metadata": {"taxonomy": ["k__Bacteria", " p__Proteobacteria", " c__Gammaproteobacteria", " o__Pasteurellales", " f__Pasteurellaceae", " g__Actinobacillus", " s__"]}}, {"id": "184255", "metadata": {"taxonomy": ["k__Bacteria", " p__Firmicutes", " c__Clostridia", " o__Clostridiales", " f__Clostridiales Family XI. Incertae Sedis", " g__Peptoniphilus", " s__"]}}, {"id": "103620", "metadata": {"taxonomy": ["k__Bacteria", " p__Proteobacteria", " c__Gammaproteobacteria", " o__Pseudomonadales", " f__Moraxellaceae", " g__Acinetobacter", " s__Acinetobacter sp. ADP1"]}}, {"id": "86757", "metadata": {"taxonomy": ["k__Bacteria", " p__Firmicutes", " c__Clostridia", " o__Clostridiales", " f__Clostridiales Family XI. Incertae Sedis", " g__Finegoldia", " s__"]}}, {"id": "470369", "metadata": {"taxonomy": ["k__Bacteria", " p__Tenericutes", " c__Erysipelotrichi", " o__Erysipelotrichales", " f__Erysipelotrichaceae", " g__", " s__Eubacterium biforme"]}}, {"id": "470243", "metadata": {"taxonomy": ["k__Bacteria", " p__Proteobacteria", " c__Betaproteobacteria", " o__Neisseriales", " f__Neisseriaceae", " g__Eikenella", " s__Eikenella corrodens"]}}, {"id": "44012", "metadata": {"taxonomy": ["k__Bacteria", " p__Proteobacteria", " c__Alphaproteobacteria", " o__Rhodobacterales", " f__Rhodobacteraceae", " g__Paracoccus", " s__Paracoccus yeei"]}}, {"id": "221080", "metadata": {"taxonomy": ["k__Bacteria", " p__Firmicutes", " c__Bacilli", " o__Lactobacillales", " f__Streptococcaceae", " g__Streptococcus", " s__"]}}, {"id": "12533", "metadata": {"taxonomy": ["k__Bacteria", " p__Actinobacteria", " c__Actinobacteria (class)", " o__Actinomycetales", " f__Dermabacteraceae", " g__Dermabacter", " s__Dermabacter hominis"]}}, {"id": "276632", "metadata": {"taxonomy": ["k__Bacteria", " p__Firmicutes", " c__Bacilli", " o__Lactobacillales", " f__Lactobacillaceae", " g__Lactobacillus", " s__Lactobacillus crispatus"]}}, {"id": "589524", "metadata": {"taxonomy": ["k__Bacteria", " p__Cyanobacteria", " c__", " o__", " f__", " g__", " s__"]}}, {"id": "561636", "metadata": {"taxonomy": ["k__Bacteria", " p__Firmicutes", " c__Bacilli", " o__Lactobacillales", " f__Streptococcaceae", " g__Streptococcus", " s__"]}}, {"id": "338191", "metadata": {"taxonomy": ["k__Bacteria", " p__Firmicutes", " c__Bacilli", " o__Bacillales", " f__Staphylococcaceae", " g__Staphylococcus", " s__Staphylococcus hominis"]}}, {"id": "198239", "metadata": {"taxonomy": ["k__Bacteria", " p__Proteobacteria", " c__Gammaproteobacteria", " o__Enterobacteriales", " f__Enterobacteriaceae", " g__", " s__"]}}, {"id": "565812", "metadata": {"taxonomy": ["k__Bacteria", " p__Firmicutes", " c__Clostridia", " o__Clostridiales", " f__Clostridiales Family XI. Incertae Sedis", " g__Peptoniphilus", " s__Peptoniphilus asaccharolyticus"]}}, {"id": "292270", "metadata": {"taxonomy": ["k__Bacteria", " p__Proteobacteria", " c__Gammaproteobacteria", " o__Oceanospirillales", " f__Pseudomonadaceae", " g__Pseudomonas", " s__Pseudomonas fragi"]}}, {"id": "535825", "metadata": {"taxonomy": ["k__Bacteria", " p__Firmicutes", " c__Clostridia", " o__Clostridiales", " f__Veillonellaceae", " g__", " s__"]}}, {"id": "46789", "metadata": {"taxonomy": ["k__Bacteria", " p__Firmicutes", " c__Clostridia", " o__Clostridiales", " f__Clostridiaceae", " g__Clostridium", " s__Clostridium perfringens"]}}, {"id": "2196", "metadata": {"taxonomy": ["k__Bacteria", " p__Bacteroidetes", " c__Bacteroidia", " o__Bacteroidales", " f__Prevotellaceae", " g__Prevotella", " s__"]}}, {"id": "530894", "metadata": {"taxonomy": ["k__Bacteria", " p__Actinobacteria", " c__Actinobacteria (class)", " o__Actinomycetales", " f__Corynebacteriaceae", " g__Corynebacterium", " s__"]}}, {"id": "512914", "metadata": {"taxonomy": ["k__Bacteria", " p__Proteobacteria", " c__Gammaproteobacteria", " o__Enterobacteriales", " f__Enterobacteriaceae", " g__Enterobacter", " s__Enterobacter hormaechei"]}}, {"id": "579564", "metadata": {"taxonomy": ["k__Bacteria", " p__Firmicutes", " c__Clostridia", " o__Clostridiales", " f__Clostridiaceae", " g__Clostridium", " s__"]}}, {"id": "331820", "metadata": {"taxonomy": ["k__Bacteria", " p__Bacteroidetes", " c__Bacteroidia", " o__Bacteroidales", " f__Bacteroidaceae", " g__Bacteroides", " s__"]}}, {"id": "262735", "metadata": {"taxonomy": ["k__Bacteria", " p__Firmicutes", " c__Bacilli", " o__Lactobacillales", " f__Lactobacillaceae", " g__Lactobacillus", " s__Lactobacillus reuteri"]}}, {"id": "192199", "metadata": {"taxonomy": ["k__Bacteria", " p__Firmicutes", " c__Clostridia", " o__Clostridiales", " f__Lachnospiraceae", " g__Clostridium", " s__"]}}, {"id": "469832", "metadata": {"taxonomy": ["k__Bacteria", " p__Bacteroidetes", " c__Bacteroidia", " o__Bacteroidales", " f__Bacteroidaceae", " g__Bacteroides", " s__Bacteroides uniformis"]}}, {"id": "337083", "metadata": {"taxonomy": ["k__Bacteria", " p__Firmicutes", " c__Clostridia", " o__Clostridiales", " f__Clostridiaceae", " g__Clostridium", " s__"]}}, {"id": "299668", "metadata": {"taxonomy": ["k__Bacteria", " p__Firmicutes", " c__Clostridia", " o__Clostridiales", " f__Clostridiaceae", " g__Clostridium", " s__"]}}, {"id": "274084", "metadata": {"taxonomy": ["k__Bacteria", " p__Tenericutes", " c__Erysipelotrichi", " o__Erysipelotrichales", " f__Erysipelotrichaceae", " g__Allobaculum", " s__Allobaculum sp ID4"]}}, {"id": "167498", "metadata": {"taxonomy": ["k__Bacteria", " p__Bacteroidetes", " c__Bacteroidia", " o__Bacteroidales", " f__Rikenellaceae", " g__Alistipes", " s__"]}}, {"id": "271014", "metadata": {"taxonomy": ["k__Bacteria", " p__Firmicutes", " c__Bacilli", " o__Lactobacillales", " f__Lactobacillaceae", " g__Lactobacillus", " s__"]}}, {"id": "165397", "metadata": {"taxonomy": ["k__Bacteria", " p__Firmicutes", " c__Clostridia", " o__Clostridiales", " f__Lachnospiraceae", " g__", " s__"]}}, {"id": "176977", "metadata": {"taxonomy": ["k__Bacteria", " p__Firmicutes", " c__Clostridia", " o__Clostridiales", " f__Lachnospiraceae", " g__", " s__"]}}, {"id": "331116", "metadata": {"taxonomy": ["k__Bacteria", " p__Firmicutes", " c__Clostridia", " o__Clostridiales", " f__Lachnospiraceae", " g__Clostridium", " s__"]}}, {"id": "95638", "metadata": {"taxonomy": ["k__Bacteria", " p__Deferribacteres", " c__Deferribacteres (class)", " o__Deferribacterales", " f__Deferribacteraceae", " g__Mucispirillum", " s__Mucispirillum schaedleri"]}}, {"id": "306792", "metadata": {"taxonomy": ["k__Bacteria", " p__Firmicutes", " c__Bacilli", " o__Erysipelotrichales", " f__Erysipelotrichaceae", " g__Turicibacter", " s__"]}}, {"id": "266445", "metadata": {"taxonomy": ["k__Bacteria", " p__Firmicutes", " c__Bacilli", " o__Lactobacillales", " f__Lactobacillaceae", " g__Lactobacillus", " s__Lactobacillus intestinalis"]}}, {"id": "216933", "metadata": {"taxonomy": ["k__Bacteria", " p__Firmicutes", " c__Bacilli", " o__Erysipelotrichales", " f__Erysipelotrichaceae", " g__", " s__"]}}, {"id": "184472", "metadata": {"taxonomy": ["k__Bacteria", " p__Firmicutes", " c__Clostridia", " o__Clostridiales", " f__Lachnospiraceae", " g__", " s__"]}}, {"id": "325407", "metadata": {"taxonomy": ["k__Bacteria", " p__Firmicutes", " c__Clostridia", " o__Clostridiales", " f__Ruminococcaceae", " g__Faecalibacterium", " s__"]}}, {"id": "246752", "metadata": {"taxonomy": ["k__Bacteria", " p__Proteobacteria", " c__Gammaproteobacteria", " o__Enterobacteriales", " f__Enterobacteriaceae", " g__Serratia", " s__Serratia marcescens"]}}, {"id": "231154", "metadata": {"taxonomy": ["k__Bacteria", " p__Proteobacteria", " c__Gammaproteobacteria", " o__Xanthomonadales", " f__Xanthomonadaceae", " g__Stenotrophomonas", " s__Pseudomonas geniculata"]}}, {"id": "565692", "metadata": {"taxonomy": ["k__Bacteria", " p__Actinobacteria", " c__Actinobacteria (class)", " o__Actinomycetales", " f__Dermabacteraceae", " g__Brachybacterium", " s__"]}}, {"id": "544420", "metadata": {"taxonomy": ["k__Bacteria", " p__Proteobacteria", " c__Gammaproteobacteria", " o__Enterobacteriales", " f__Enterobacteriaceae", " g__Klebsiella", " s__"]}}, {"id": "238272", "metadata": {"taxonomy": ["k__Bacteria", " p__Proteobacteria", " c__Betaproteobacteria", " o__Burkholderiales", " f__Burkholderiaceae", " g__Burkholderia", " s__Burkholderia multivorans"]}}, {"id": "448819", "metadata": {"taxonomy": ["k__Bacteria", " p__Firmicutes", " c__Clostridia", " o__Clostridiales", " f__Clostridiales Family XI. Incertae Sedis", " g__Anaerococcus", " s__Anaerococcus hydrogenalis"]}}, {"id": "185969", "metadata": {"taxonomy": ["k__Bacteria", " p__Firmicutes", " c__Clostridia", " o__Clostridiales", " f__Lachnospiraceae", " g__Blautia", " s__"]}}, {"id": "524245", "metadata": {"taxonomy": ["k__Bacteria", " p__Proteobacteria", " c__Gammaproteobacteria", " o__Enterobacteriales", " f__Enterobacteriaceae", " g__Raoultella", " s__"]}}, {"id": "91670", "metadata": {"taxonomy": ["k__Bacteria", " p__Proteobacteria", " c__Gammaproteobacteria", " o__Enterobacteriales", " f__Enterobacteriaceae", " g__", " s__"]}}, {"id": "182202", "metadata": {"taxonomy": ["k__Bacteria", " p__Firmicutes", " c__Clostridia", " o__Clostridiales", " f__Clostridiaceae", " g__Clostridium", " s__"]}}, {"id": "198583", "metadata": {"taxonomy": ["k__Bacteria", " p__Firmicutes", " c__Clostridia", " o__Clostridiales", " f__Lachnospiraceae", " g__Coprococcus", " s__"]}}, {"id": "194745", "metadata": {"taxonomy": ["k__Bacteria", " p__Firmicutes", " c__Clostridia", " o__Clostridiales", " f__Lachnospiraceae", " g__Blautia", " s__"]}}, {"id": "166948", "metadata": {"taxonomy": ["k__Bacteria", " p__Firmicutes", " c__Clostridia", " o__Clostridiales", " f__Lachnospiraceae", " g__", " s__"]}}, {"id": "158160", "metadata": {"taxonomy": ["k__Bacteria", " p__Firmicutes", " c__Clostridia", " o__Clostridiales", " f__Ruminococcaceae", " g__Clostridium", " s__"]}}, {"id": "126315", "metadata": {"taxonomy": ["k__Bacteria", " p__Firmicutes", " c__Clostridia", " o__Clostridiales", " f__Lachnospiraceae", " g__Ruminococcus", " s__"]}}, {"id": "71434", "metadata": {"taxonomy": ["k__Bacteria", " p__Firmicutes", " c__Clostridia", " o__Clostridiales", " f__Lachnospiraceae", " g__Ruminococcus", " s__"]}}, {"id": "190872", "metadata": {"taxonomy": ["k__Bacteria", " p__Tenericutes", " c__Erysipelotrichi", " o__Erysipelotrichales", " f__Erysipelotrichaceae", " g__Clostridium", " s__"]}}, {"id": "369164", "metadata": {"taxonomy": ["k__Bacteria", " p__Firmicutes", " c__Clostridia", " o__Clostridiales", " f__Lachnospiraceae", " g__Roseburia", " s__"]}}, {"id": "310301", "metadata": {"taxonomy": ["k__Bacteria", " p__Firmicutes", " c__Clostridia", " o__Clostridiales", " f__Ruminococcaceae", " g__Faecalibacterium", " s__"]}}, {"id": "277489", "metadata": {"taxonomy": ["k__Bacteria", " p__Firmicutes", " c__Clostridia", " o__Clostridiales", " f__Lachnospiraceae", " g__Coprococcus", " s__Coprococcus catus"]}}, {"id": "470239", "metadata": {"taxonomy": ["k__Bacteria", " p__Firmicutes", " c__Clostridia", " o__Clostridiales", " f__Veillonellaceae", " g__Dialister", " s__Dialister invisus"]}}, {"id": "316732", "metadata": {"taxonomy": ["k__Bacteria", " p__Firmicutes", " c__Clostridia", " o__Clostridiales", " f__Lachnospiraceae", " g__Lachnospira", " s__"]}}, {"id": "191687", "metadata": {"taxonomy": ["k__Bacteria", " p__Firmicutes", " c__Clostridia", " o__Clostridiales", " f__Lachnospiraceae", " g__Clostridium", " s__"]}}, {"id": "187164", "metadata": {"taxonomy": ["k__Bacteria", " p__Firmicutes", " c__Clostridia", " o__Clostridiales", " f__Lachnospiraceae", " g__", " s__"]}}, {"id": "180927", "metadata": {"taxonomy": ["k__Bacteria", " p__Firmicutes", " c__Clostridia", " o__Clostridiales", " f__Veillonellaceae", " g__Dialister", " s__Dialister invisus"]}}, {"id": "14277", "metadata": {"taxonomy": ["k__Bacteria", " p__Firmicutes", " c__Clostridia", " o__Clostridiales", " f__Clostridiales Family XI. Incertae Sedis", " g__Peptoniphilus", " s__Peptoniphilus asaccharolyticus"]}}, {"id": "101294", "metadata": {"taxonomy": ["k__Bacteria", " p__Proteobacteria", " c__Gammaproteobacteria", " o__Enterobacteriales", " f__Enterobacteriaceae", " g__Citrobacter", " s__"]}}, {"id": "139948", "metadata": {"taxonomy": ["k__Bacteria", " p__Actinobacteria", " c__Actinobacteria (class)", " o__Actinomycetales", " f__Actinomycetaceae", " g__Varibaculum", " s__Varibaculum cambriense"]}}, {"id": "565936", "metadata": {"taxonomy": ["k__Bacteria", " p__Proteobacteria", " c__Betaproteobacteria", " o__Burkholderiales", " f__Burkholderiaceae", " g__Burkholderia", " s__"]}}, {"id": "9568", "metadata": {"taxonomy": ["k__Bacteria", " p__Proteobacteria", " c__Gammaproteobacteria", " o__Pasteurellales", " f__Pasteurellaceae", " g__Actinobacillus", " s__Actinobacillus pleuropneumoniae"]}}, {"id": "188900", "metadata": {"taxonomy": ["k__Bacteria", " p__Firmicutes", " c__Clostridia", " o__Clostridiales", " f__Ruminococcaceae", " g__Faecalibacterium", " s__"]}}, {"id": "400559", "metadata": {"taxonomy": ["k__Bacteria", " p__Firmicutes", " c__Clostridia", " o__Clostridiales", " f__Veillonellaceae", " g__Dialister", " s__"]}}, {"id": "248563", "metadata": {"taxonomy": ["k__Bacteria", " p__Firmicutes", " c__Clostridia", " o__Clostridiales", " f__Clostridiaceae", " g__Clostridium", " s__"]}}, {"id": "44126", "metadata": {"taxonomy": ["k__Bacteria", " p__Firmicutes", " c__Bacilli", " o__Lactobacillales", " f__Enterococcaceae", " g__Enterococcus", " s__"]}}, {"id": "142054", "metadata": {"taxonomy": ["k__Bacteria", " p__Proteobacteria", " c__Gammaproteobacteria", " o__Enterobacteriales", " f__Enterobacteriaceae", " g__Klebsiella", " s__"]}}, {"id": "560209", "metadata": {"taxonomy": ["k__Bacteria", " p__Cyanobacteria", " c__", " o__", " f__", " g__", " s__"]}}, {"id": "186999", "metadata": {"taxonomy": ["k__Bacteria", " p__Firmicutes", " c__Clostridia", " o__Clostridiales", " f__Clostridiales Family XI. Incertae Sedis", " g__Peptoniphilus", " s__"]}}, {"id": "182104", "metadata": {"taxonomy": ["k__Bacteria", " p__Firmicutes", " c__Clostridia", " o__Clostridiales", " f__Clostridiales Family XI. Incertae Sedis", " g__Peptoniphilus", " s__Peptoniphilus asaccharolyticus"]}}, {"id": "131783", "metadata": {"taxonomy": ["k__Bacteria", " p__Actinobacteria", " c__Actinobacteria (class)", " o__Actinomycetales", " f__Actinomycetaceae", " g__Actinomyces", " s__Actinomyces neuii"]}}, {"id": "470145", "metadata": {"taxonomy": ["k__Bacteria", " p__Actinobacteria", " c__Actinobacteria (class)", " o__Coriobacteriales", " f__Coriobacteriaceae", " g__Collinsella", " s__Collinsella aerofaciens"]}}, {"id": "198990", "metadata": {"taxonomy": ["k__Bacteria", " p__Firmicutes", " c__Clostridia", " o__Clostridiales", " f__Lachnospiraceae", " g__Blautia", " s__"]}}, {"id": "360033", "metadata": {"taxonomy": ["k__Bacteria", " p__Firmicutes", " c__Clostridia", " o__Clostridiales", " f__Lachnospiraceae", " g__Blautia", " s__"]}}, {"id": "186166", "metadata": {"taxonomy": ["k__Bacteria", " p__Firmicutes", " c__Clostridia", " o__Clostridiales", " f__Lachnospiraceae", " g__Blautia", " s__"]}}, {"id": "509017", "metadata": {"taxonomy": ["k__Bacteria", " p__Firmicutes", " c__Clostridia", " o__Clostridiales", " f__Lachnospiraceae", " g__Roseburia", " s__Roseburia faecis"]}}, {"id": "325608", "metadata": {"taxonomy": ["k__Bacteria", " p__Firmicutes", " c__Clostridia", " o__Clostridiales", " f__", " g__", " s__"]}}, {"id": "325521", "metadata": {"taxonomy": ["k__Bacteria", " p__Proteobacteria", " c__Gammaproteobacteria", " o__Enterobacteriales", " f__Enterobacteriaceae", " g__Serratia", " s__Serratia quinivorans"]}}, {"id": "4946", "metadata": {"taxonomy": ["k__Bacteria", " p__Proteobacteria", " c__Alphaproteobacteria", " o__Rhizobiales", " f__Bradyrhizobiaceae", " g__Bradyrhizobium", " s__Bradyrhizobium elkanii"]}}, {"id": "593369", "metadata": {"taxonomy": ["k__Bacteria", " p__Firmicutes", " c__Clostridia", " o__Clostridiales", " f__Lachnospiraceae", " g__Clostridium", " s__"]}}, {"id": "589024", "metadata": {"taxonomy": ["k__Bacteria", " p__Firmicutes", " c__Clostridia", " o__Clostridiales", " f__Veillonellaceae", " g__Phascolarctobacterium", " s__"]}}, {"id": "335530", "metadata": {"taxonomy": ["k__Bacteria", " p__Bacteroidetes", " c__Bacteroidia", " o__Bacteroidales", " f__Rikenellaceae", " g__Alistipes", " s__"]}}, {"id": "329770", "metadata": {"taxonomy": ["k__Bacteria", " p__Firmicutes", " c__Clostridia", " o__Clostridiales", " f__Lachnospiraceae", " g__Ruminococcus", " s__"]}}, {"id": "326170", "metadata": {"taxonomy": ["k__Bacteria", " p__Firmicutes", " c__Clostridia", " o__Clostridiales", " f__Lachnospiraceae", " g__Roseburia", " s__"]}}, {"id": "241674", "metadata": {"taxonomy": ["k__Bacteria", " p__Actinobacteria", " c__Actinobacteria (class)", " o__Coriobacteriales", " f__Coriobacteriaceae", " g__Adlercreutzia", " s__"]}}, {"id": "212474", "metadata": {"taxonomy": ["k__Bacteria", " p__Firmicutes", " c__Clostridia", " o__Clostridiales", " f__Lachnospiraceae", " g__Clostridium", " s__"]}}, {"id": "197591", "metadata": {"taxonomy": ["k__Bacteria", " p__Verrucomicrobia", " c__Verrucomicrobiae", " o__Verrucomicrobiales", " f__Verrucomicrobiaceae", " g__Akkermansia", " s__"]}}, {"id": "110968", "metadata": {"taxonomy": ["k__Bacteria", " p__Firmicutes", " c__Clostridia", " o__Clostridiales", " f__Ruminococcaceae", " g__", " s__"]}}, {"id": "10517", "metadata": {"taxonomy": ["k__Bacteria", " p__Proteobacteria", " c__Deltaproteobacteria", " o__Desulfovibrionales", " f__Desulfovibrionaceae", " g__Bilophila", " s__Bilophila wadsworthia"]}}, {"id": "86458", "metadata": {"taxonomy": ["k__Bacteria", " p__Bacteroidetes", " c__Bacteroidia", " o__Bacteroidales", " f__Bacteroidaceae", " g__Bacteroides", " s__"]}}, {"id": "572915", "metadata": {"taxonomy": ["k__Bacteria", " p__Tenericutes", " c__Erysipelotrichi", " o__Erysipelotrichales", " f__Erysipelotrichaceae", " g__", " s__Eubacterium cylindroides"]}}, {"id": "470973", "metadata": {"taxonomy": ["k__Bacteria", " p__Firmicutes", " c__Clostridia", " o__Clostridiales", " f__Lachnospiraceae", " g__Ruminococcus", " s__Ruminococcus torques"]}}, {"id": "323253", "metadata": {"taxonomy": ["k__Bacteria", " p__Firmicutes", " c__Clostridia", " o__Clostridiales", " f__Ruminococcaceae", " g__", " s__"]}}, {"id": "300835", "metadata": {"taxonomy": ["k__Bacteria", " p__Firmicutes", " c__Clostridia", " o__Clostridiales", " f__Lachnospiraceae", " g__Clostridium", " s__"]}}, {"id": "168181", "metadata": {"taxonomy": ["k__Bacteria", " p__Bacteroidetes", " c__Bacteroidia", " o__Bacteroidales", " f__Rikenellaceae", " g__Alistipes", " s__"]}}, {"id": "469972", "metadata": {"taxonomy": ["k__Bacteria", " p__Firmicutes", " c__Clostridia", " o__Clostridiales", " f__Lachnospiraceae", " g__Clostridium", " s__"]}}, {"id": "362383", "metadata": {"taxonomy": ["k__Bacteria", " p__Tenericutes", " c__Erysipelotrichi", " o__Erysipelotrichales", " f__Erysipelotrichaceae", " g__", " s__Clostridium innocuum"]}}, {"id": "175401", "metadata": {"taxonomy": ["k__Bacteria", " p__Firmicutes", " c__Clostridia", " o__Clostridiales", " f__Lachnospiraceae", " g__Clostridium", " s__"]}}, {"id": "583117", "metadata": {"taxonomy": ["k__Bacteria", " p__Bacteroidetes", " c__Bacteroidia", " o__Bacteroidales", " f__Bacteroidaceae", " g__Bacteroides", " s__"]}}, {"id": "569158", "metadata": {"taxonomy": ["k__Bacteria", " p__Bacteroidetes", " c__Bacteroidia", " o__Bacteroidales", " f__Rikenellaceae", " g__", " s__"]}}, {"id": "320055", "metadata": {"taxonomy": ["k__Bacteria", " p__Firmicutes", " c__Clostridia", " o__Clostridiales", " f__Lachnospiraceae", " g__Clostridium", " s__"]}}, {"id": "308873", "metadata": {"taxonomy": ["k__Bacteria", " p__Firmicutes", " c__Clostridia", " o__Clostridiales", " f__Ruminococcaceae", " g__Clostridium", " s__Clostridium orbiscindens"]}}, {"id": "198928", "metadata": {"taxonomy": ["k__Bacteria", " p__Firmicutes", " c__Clostridia", " o__Clostridiales", " f__Lachnospiraceae", " g__", " s__"]}}, {"id": "144179", "metadata": {"taxonomy": ["k__Bacteria", " p__Firmicutes", " c__Clostridia", " o__Clostridiales", " f__Lachnospiraceae", " g__Clostridium", " s__"]}}, {"id": "594268", "metadata": {"taxonomy": ["k__Bacteria", " p__Firmicutes", " c__Clostridia", " o__Clostridiales", " f__Lachnospiraceae", " g__Blautia", " s__Blautia producta"]}}, {"id": "581658", "metadata": {"taxonomy": ["k__Bacteria", " p__Firmicutes", " c__Clostridia", " o__Clostridiales", " f__Lachnospiraceae", " g__Clostridium", " s__"]}}, {"id": "318446", "metadata": {"taxonomy": ["k__Bacteria", " p__Firmicutes", " c__Clostridia", " o__Clostridiales", " f__Lachnospiraceae", " g__Ruminococcus", " s__"]}}, {"id": "289113", "metadata": {"taxonomy": ["k__Bacteria", " p__Firmicutes", " c__Clostridia", " o__Clostridiales", " f__Lachnospiraceae", " g__", " s__"]}}, {"id": "288588", "metadata": {"taxonomy": ["k__Bacteria", " p__Firmicutes", " c__Clostridia", " o__Clostridiales", " f__Ruminococcaceae", " g__", " s__"]}}, {"id": "259569", "metadata": {"taxonomy": ["k__Bacteria", " p__Bacteroidetes", " c__Bacteroidia", " o__Bacteroidales", " f__Rikenellaceae", " g__Alistipes", " s__Alistipes putredinis"]}}, {"id": "2045", "metadata": {"taxonomy": ["k__Bacteria", " p__Bacteroidetes", " c__Bacteroidia", " o__Bacteroidales", " f__Bacteroidaceae", " g__Bacteroides", " s__Bacteroides uniformis"]}}, {"id": "203788", "metadata": {"taxonomy": ["k__Bacteria", " p__Firmicutes", " c__Clostridia", " o__Clostridiales", " f__Ruminococcaceae", " g__Clostridium", " s__"]}}, {"id": "176544", "metadata": {"taxonomy": ["k__Bacteria", " p__Firmicutes", " c__Clostridia", " o__Clostridiales", " f__Lachnospiraceae", " g__Clostridium", " s__"]}}, {"id": "176495", "metadata": {"taxonomy": ["k__Bacteria", " p__Tenericutes", " c__Erysipelotrichi", " o__Erysipelotrichales", " f__Erysipelotrichaceae", " g__Holdemania", " s__"]}}, {"id": "139815", "metadata": {"taxonomy": ["k__Bacteria", " p__Bacteroidetes", " c__Bacteroidia", " o__Bacteroidales", " f__Bacteroidaceae", " g__Bacteroides", " s__"]}}, {"id": "137353", "metadata": {"taxonomy": ["k__Bacteria", " p__Firmicutes", " c__Clostridia", " o__Clostridiales", " f__Lachnospiraceae", " g__Coprococcus", " s__"]}}, {"id": "469991", "metadata": {"taxonomy": ["k__Bacteria", " p__Firmicutes", " c__Clostridia", " o__Clostridiales", " f__Lachnospiraceae", " g__Clostridium", " s__Clostridium bolteae"]}}, {"id": "289181", "metadata": {"taxonomy": ["k__Bacteria", " p__Firmicutes", " c__Clostridia", " o__Clostridiales", " f__", " g__", " s__"]}}, {"id": "259130", "metadata": {"taxonomy": ["k__Bacteria", " p__Firmicutes", " c__Clostridia", " o__Clostridiales", " f__Eubacteriaceae", " g__Eubacterium", " s__Eubacterium limosum"]}}, {"id": "237324", "metadata": {"taxonomy": ["k__Bacteria", " p__Firmicutes", " c__Clostridia", " o__Clostridiales", " f__Lachnospiraceae", " g__Clostridium", " s__"]}}, {"id": "212613", "metadata": {"taxonomy": ["k__Bacteria", " p__Firmicutes", " c__Clostridia", " o__Clostridiales", " f__Lachnospiraceae", " g__", " s__"]}}, {"id": "190821", "metadata": {"taxonomy": ["k__Bacteria", " p__Proteobacteria", " c__Betaproteobacteria", " o__Burkholderiales", " f__Alcaligenaceae", " g__", " s__"]}}, {"id": "187360", "metadata": {"taxonomy": ["k__Bacteria", " p__Firmicutes", " c__Clostridia", " o__Clostridiales", " f__Lachnospiraceae", " g__Clostridium", " s__"]}}, {"id": "166869", "metadata": {"taxonomy": ["k__Bacteria", " p__Firmicutes", " c__Clostridia", " o__Clostridiales", " f__Lachnospiraceae", " g__Clostridium", " s__"]}}, {"id": "134232", "metadata": {"taxonomy": ["k__Bacteria", " p__Firmicutes", " c__Clostridia", " o__Clostridiales", " f__Lachnospiraceae", " g__Ruminococcus", " s__"]}}, {"id": "106860", "metadata": {"taxonomy": ["k__Bacteria", " p__Firmicutes", " c__Clostridia", " o__Clostridiales", " f__Lachnospiraceae", " g__Clostridium", " s__"]}}, {"id": "578960", "metadata": {"taxonomy": ["k__Bacteria", " p__Firmicutes", " c__Clostridia", " o__Clostridiales", " f__Lachnospiraceae", " g__", " s__"]}}, {"id": "509709", "metadata": {"taxonomy": ["k__Bacteria", " p__Firmicutes", " c__Clostridia", " o__Clostridiales", " f__Lachnospiraceae", " g__Clostridium", " s__"]}}, {"id": "202709", "metadata": {"taxonomy": ["k__Bacteria", " p__Firmicutes", " c__Clostridia", " o__Clostridiales", " f__", " g__", " s__"]}}, {"id": "2000", "metadata": {"taxonomy": ["k__Bacteria", " p__Bacteroidetes", " c__Bacteroidia", " o__Bacteroidales", " f__Bacteroidaceae", " g__Bacteroides", " s__Bacteroides fragilis"]}}, {"id": "542096", "metadata": {"taxonomy": ["k__Bacteria", " p__Firmicutes", " c__Clostridia", " o__Clostridiales", " f__Lachnospiraceae", " g__Clostridium", " s__"]}}, {"id": "261022", "metadata": {"taxonomy": ["k__Bacteria", " p__Firmicutes", " c__Clostridia", " o__Clostridiales", " f__Ruminococcaceae", " g__Anaerotruncus", " s__Anaerotruncus colihominis"]}}, {"id": "179381", "metadata": {"taxonomy": ["k__Bacteria", " p__Firmicutes", " c__Clostridia", " o__Clostridiales", " f__Lachnospiraceae", " g__Clostridium", " s__"]}}, {"id": "178252", "metadata": {"taxonomy": ["k__Bacteria", " p__Firmicutes", " c__Clostridia", " o__Clostridiales", " f__Ruminococcaceae", " g__", " s__"]}}, {"id": "174471", "metadata": {"taxonomy": ["k__Bacteria", " p__Firmicutes", " c__Clostridia", " o__Clostridiales", " f__Lachnospiraceae", " g__", " s__"]}}, {"id": "109015", "metadata": {"taxonomy": ["k__Bacteria", " p__Firmicutes", " c__Clostridia", " o__Clostridiales", " f__Lachnospiraceae", " g__Roseburia", " s__Roseburia faecis"]}}, {"id": "205119", "metadata": {"taxonomy": ["k__Bacteria", " p__Firmicutes", " c__Clostridia", " o__Clostridiales", " f__", " g__", " s__"]}}, {"id": "198914", "metadata": {"taxonomy": ["k__Bacteria", " p__Tenericutes", " c__Erysipelotrichi", " o__Erysipelotrichales", " f__Erysipelotrichaceae", " g__Holdemania", " s__"]}}, {"id": "544925", "metadata": {"taxonomy": ["k__Bacteria", " p__Firmicutes", " c__Clostridia", " o__Clostridiales", " f__Lachnospiraceae", " g__Blautia", " s__"]}}, {"id": "185281", "metadata": {"taxonomy": ["k__Bacteria", " p__Firmicutes", " c__Clostridia", " o__Clostridiales", " f__Lachnospiraceae", " g__Clostridium", " s__"]}}, {"id": "578025", "metadata": {"taxonomy": ["k__Bacteria", " p__Firmicutes", " c__Clostridia", " o__Clostridiales", " f__Lachnospiraceae", " g__Clostridium", " s__"]}}, {"id": "546227", "metadata": {"taxonomy": ["k__Bacteria", " p__Actinobacteria", " c__Actinobacteria (class)", " o__Coriobacteriales", " f__Coriobacteriaceae", " g__", " s__"]}}, {"id": "300517", "metadata": {"taxonomy": ["k__Bacteria", " p__Firmicutes", " c__Clostridia", " o__Clostridiales", " f__Lachnospiraceae", " g__Roseburia", " s__"]}}, {"id": "207580", "metadata": {"taxonomy": ["k__Bacteria", " p__Firmicutes", " c__Clostridia", " o__Clostridiales", " f__Lachnospiraceae", " g__Clostridium", " s__"]}}, {"id": "177113", "metadata": {"taxonomy": ["k__Bacteria", " p__Firmicutes", " c__Clostridia", " o__Clostridiales", " f__Ruminococcaceae", " g__", " s__"]}}, {"id": "470139", "metadata": {"taxonomy": ["k__Bacteria", " p__Tenericutes", " c__Erysipelotrichi", " o__Erysipelotrichales", " f__Erysipelotrichaceae", " g__Clostridium", " s__Clostridium ramosum"]}}, {"id": "363692", "metadata": {"taxonomy": ["k__Bacteria", " p__Firmicutes", " c__Clostridia", " o__Clostridiales", " f__Lachnospiraceae", " g__Ruminococcus", " s__Ruminococcus gnavus"]}}, {"id": "193297", "metadata": {"taxonomy": ["k__Bacteria", " p__Firmicutes", " c__Clostridia", " o__Clostridiales", " f__Lachnospiraceae", " g__Ruminococcus", " s__"]}}, {"id": "296257", "metadata": {"taxonomy": ["k__Bacteria", " p__Firmicutes", " c__Clostridia", " o__Clostridiales", " f__", " g__", " s__"]}}, {"id": "260518", "metadata": {"taxonomy": ["k__Bacteria", " p__Firmicutes", " c__Clostridia", " o__Clostridiales", " f__Lachnospiraceae", " g__Anaerostipes", " s__Anaerostipes caccae"]}}, {"id": "192899", "metadata": {"taxonomy": ["k__Bacteria", " p__Firmicutes", " c__Clostridia", " o__Clostridiales", " f__Lachnospiraceae", " g__Blautia", " s__"]}}, {"id": "295018", "metadata": {"taxonomy": ["k__Bacteria", " p__Firmicutes", " c__Clostridia", " o__Clostridiales", " f__Lachnospiraceae", " g__Ruminococcus", " s__"]}}, {"id": "335003", "metadata": {"taxonomy": ["k__Bacteria", " p__Firmicutes", " c__Clostridia", " o__Clostridiales", " f__", " g__", " s__"]}}, {"id": "297182", "metadata": {"taxonomy": ["k__Bacteria", " p__Firmicutes", " c__Clostridia", " o__Clostridiales", " f__Lachnospiraceae", " g__Ruminococcus", " s__"]}}, {"id": "272111", "metadata": {"taxonomy": ["k__Bacteria", " p__Firmicutes", " c__Clostridia", " o__Clostridiales", " f__Lachnospiraceae", " g__", " s__"]}}, {"id": "243150", "metadata": {"taxonomy": ["k__Bacteria", " p__Bacteroidetes", " c__Bacteroidia", " o__Bacteroidales", " f__Rikenellaceae", " g__Alistipes", " s__"]}}, {"id": "510026", "metadata": {"taxonomy": ["k__Bacteria", " p__Firmicutes", " c__Clostridia", " o__Clostridiales", " f__Lachnospiraceae", " g__Roseburia", " s__"]}}, {"id": "322235", "metadata": {"taxonomy": ["k__Bacteria", " p__Bacteroidetes", " c__Bacteroidia", " o__Bacteroidales", " f__Bacteroidaceae", " g__Bacteroides", " s__Bacteroides uniformis"]}}, {"id": "194924", "metadata": {"taxonomy": ["k__Bacteria", " p__Firmicutes", " c__Clostridia", " o__Clostridiales", " f__Lachnospiraceae", " g__Roseburia", " s__"]}}, {"id": "187871", "metadata": {"taxonomy": ["k__Bacteria", " p__Firmicutes", " c__Clostridia", " o__Clostridiales", " f__Lachnospiraceae", " g__Clostridium", " s__"]}}, {"id": "173900", "metadata": {"taxonomy": ["k__Bacteria", " p__Firmicutes", " c__Clostridia", " o__Clostridiales", " f__Lachnospiraceae", " g__Clostridium", " s__"]}}, {"id": "580464", "metadata": {"taxonomy": ["k__Bacteria", " p__Firmicutes", " c__Clostridia", " o__Clostridiales", " f__Lachnospiraceae", " g__Clostridium", " s__"]}}, {"id": "564188", "metadata": {"taxonomy": ["k__Bacteria", " p__Firmicutes", " c__Clostridia", " o__Clostridiales", " f__Lachnospiraceae", " g__", " s__"]}}, {"id": "561987", "metadata": {"taxonomy": ["k__Bacteria", " p__Verrucomicrobia", " c__Verrucomicrobiae", " o__Verrucomicrobiales", " f__Verrucomicrobiaceae", " g__Akkermansia", " s__"]}}, {"id": "358748", "metadata": {"taxonomy": ["k__Bacteria", " p__Firmicutes", " c__Clostridia", " o__Clostridiales", " f__Lachnospiraceae", " g__Ruminococcus", " s__"]}}, {"id": "292216", "metadata": {"taxonomy": ["k__Bacteria", " p__Firmicutes", " c__Clostridia", " o__Clostridiales", " f__Lachnospiraceae", " g__Ruminococcus", " s__"]}}, {"id": "199006", "metadata": {"taxonomy": ["k__Bacteria", " p__Firmicutes", " c__Clostridia", " o__Clostridiales", " f__Lachnospiraceae", " g__Blautia", " s__Blautia producta"]}}, {"id": "165261", "metadata": {"taxonomy": ["k__Bacteria", " p__Firmicutes", " c__Clostridia", " o__Clostridiales", " f__Ruminococcaceae", " g__Clostridium", " s__Clostridium orbiscindens"]}}, {"id": "292399", "metadata": {"taxonomy": ["k__Bacteria", " p__Firmicutes", " c__Clostridia", " o__Clostridiales", " f__Lachnospiraceae", " g__Roseburia", " s__"]}}, {"id": "291937", "metadata": {"taxonomy": ["k__Bacteria", " p__Firmicutes", " c__Clostridia", " o__Clostridiales", " f__Lachnospiraceae", " g__Clostridium", " s__"]}}, {"id": "185834", "metadata": {"taxonomy": ["k__Bacteria", " p__Firmicutes", " c__Clostridia", " o__Clostridiales", " f__Lachnospiraceae", " g__Ruminococcus", " s__"]}}, {"id": "593352", "metadata": {"taxonomy": ["k__Bacteria", " p__Actinobacteria", " c__Actinobacteria (class)", " o__Coriobacteriales", " f__", " g__", " s__"]}}, {"id": "347862", "metadata": {"taxonomy": ["k__Bacteria", " p__Bacteroidetes", " c__Bacteroidia", " o__Bacteroidales", " f__Porphyromonadaceae", " g__Odoribacter", " s__"]}}, {"id": "320066", "metadata": {"taxonomy": ["k__Bacteria", " p__Firmicutes", " c__Clostridia", " o__Clostridiales", " f__Lachnospiraceae", " g__Lachnobacterium", " s__"]}}, {"id": "182506", "metadata": {"taxonomy": ["k__Bacteria", " p__Firmicutes", " c__Clostridia", " o__Clostridiales", " f__Lachnospiraceae", " g__Ruminococcus", " s__Ruminococcus gnavus"]}}, {"id": "179975", "metadata": {"taxonomy": ["k__Bacteria", " p__Firmicutes", " c__Clostridia", " o__Clostridiales", " f__Lachnospiraceae", " g__Clostridium", " s__"]}}, {"id": "103782", "metadata": {"taxonomy": ["k__Bacteria", " p__Firmicutes", " c__Clostridia", " o__Clostridiales", " f__Lachnospiraceae", " g__", " s__"]}}, {"id": "301510", "metadata": {"taxonomy": ["k__Bacteria", " p__Firmicutes", " c__Clostridia", " o__Clostridiales", " f__Lachnospiraceae", " g__", " s__"]}}, {"id": "214980", "metadata": {"taxonomy": ["k__Bacteria", " p__Firmicutes", " c__Clostridia", " o__Clostridiales", " f__Lachnospiraceae", " g__", " s__"]}}, {"id": "187470", "metadata": {"taxonomy": ["k__Bacteria", " p__Firmicutes", " c__Clostridia", " o__Clostridiales", " f__Lachnospiraceae", " g__", " s__"]}}, {"id": "195493", "metadata": {"taxonomy": ["k__Bacteria", " p__Firmicutes", " c__Clostridia", " o__Clostridiales", " f__Lachnospiraceae", " g__Roseburia", " s__"]}}, {"id": "342397", "metadata": {"taxonomy": ["k__Bacteria", " p__Firmicutes", " c__Clostridia", " o__Clostridiales", " f__Lachnospiraceae", " g__Ruminococcus", " s__Ruminococcus gnavus"]}}, {"id": "310492", "metadata": {"taxonomy": ["k__Bacteria", " p__Firmicutes", " c__Clostridia", " o__Clostridiales", " f__Lachnospiraceae", " g__Ruminococcus", " s__"]}}, {"id": "263014", "metadata": {"taxonomy": ["k__Bacteria", " p__Firmicutes", " c__Clostridia", " o__Clostridiales", " f__Lachnospiraceae", " g__Coprococcus", " s__"]}}, {"id": "591285", "metadata": {"taxonomy": ["k__Bacteria", " p__Actinobacteria", " c__Actinobacteria (class)", " o__Bifidobacteriales", " f__Bifidobacteriaceae", " g__Bifidobacterium", " s__Bifidobacterium longum"]}}, {"id": "469852", "metadata": {"taxonomy": ["k__Bacteria", " p__Actinobacteria", " c__Actinobacteria (class)", " o__Bifidobacteriales", " f__Bifidobacteriaceae", " g__Bifidobacterium", " s__Bifidobacterium bifidum"]}}, {"id": "296442", "metadata": {"taxonomy": ["k__Bacteria", " p__Bacteroidetes", " c__Bacteroidia", " o__Bacteroidales", " f__Prevotellaceae", " g__Prevotella", " s__"]}}, {"id": "516464", "metadata": {"taxonomy": ["k__Bacteria", " p__Bacteroidetes", " c__Bacteroidia", " o__Bacteroidales", " f__Prevotellaceae", " g__Prevotella", " s__"]}}, {"id": "484332", "metadata": {"taxonomy": ["k__Bacteria", " p__Bacteroidetes", " c__Bacteroidia", " o__Bacteroidales", " f__Prevotellaceae", " g__Prevotella", " s__Prevotella copri"]}}, {"id": "294196", "metadata": {"taxonomy": ["k__Bacteria", " p__Bacteroidetes", " c__Bacteroidia", " o__Bacteroidales", " f__Prevotellaceae", " g__Prevotella", " s__"]}}, {"id": "198806", "metadata": {"taxonomy": ["k__Bacteria", " p__Bacteroidetes", " c__Bacteroidia", " o__Bacteroidales", " f__Prevotellaceae", " g__Prevotella", " s__"]}}, {"id": "469873", "metadata": {"taxonomy": ["k__Bacteria", " p__Actinobacteria", " c__Actinobacteria (class)", " o__Bifidobacteriales", " f__Bifidobacteriaceae", " g__Bifidobacterium", " s__Bifidobacterium pseudocatenulatum"]}}, {"id": "319810", "metadata": {"taxonomy": ["k__Bacteria", " p__Bacteroidetes", " c__Bacteroidia", " o__Bacteroidales", " f__Prevotellaceae", " g__Prevotella", " s__"]}}, {"id": "294977", "metadata": {"taxonomy": ["k__Bacteria", " p__Bacteroidetes", " c__Bacteroidia", " o__Bacteroidales", " f__Prevotellaceae", " g__Prevotella", " s__"]}}, {"id": "196712", "metadata": {"taxonomy": ["k__Bacteria", " p__Actinobacteria", " c__Actinobacteria (class)", " o__Coriobacteriales", " f__Coriobacteriaceae", " g__Collinsella", " s__Collinsella aerofaciens"]}}, {"id": "181834", "metadata": {"taxonomy": ["k__Bacteria", " p__Firmicutes", " c__Clostridia", " o__Clostridiales", " f__Lachnospiraceae", " g__Clostridium", " s__"]}}, {"id": "292424", "metadata": {"taxonomy": ["k__Bacteria", " p__Firmicutes", " c__Bacilli", " o__Lactobacillales", " f__Streptococcaceae", " g__Streptococcus", " s__"]}}, {"id": "259422", "metadata": {"taxonomy": ["k__Bacteria", " p__Firmicutes", " c__Bacilli", " o__Lactobacillales", " f__Lactobacillaceae", " g__Lactobacillus", " s__Lactobacillus fermentum"]}}, {"id": "180141", "metadata": {"taxonomy": ["k__Bacteria", " p__Bacteroidetes", " c__Bacteroidia", " o__Bacteroidales", " f__", " g__", " s__"]}}, {"id": "469853", "metadata": {"taxonomy": ["k__Bacteria", " p__Actinobacteria", " c__Actinobacteria (class)", " o__Bifidobacteriales", " f__Bifidobacteriaceae", " g__Bifidobacterium", " s__Bifidobacterium breve"]}}, {"id": "382771", "metadata": {"taxonomy": ["k__Bacteria", " p__Firmicutes", " c__Bacilli", " o__Lactobacillales", " f__Enterococcaceae", " g__Enterococcus", " s__Enterococcus faecalis"]}}, {"id": "329096", "metadata": {"taxonomy": ["k__Bacteria", " p__Proteobacteria", " c__Gammaproteobacteria", " o__Enterobacteriales", " f__Enterobacteriaceae", " g__Raoultella", " s__"]}}, {"id": "261703", "metadata": {"taxonomy": ["k__Bacteria", " p__Firmicutes", " c__Clostridia", " o__Clostridiales", " f__Clostridiaceae", " g__Clostridium", " s__Clostridium difficile"]}}, {"id": "198808", "metadata": {"taxonomy": ["k__Bacteria", " p__Firmicutes", " c__Clostridia", " o__Clostridiales", " f__Lachnospiraceae", " g__", " s__"]}}, {"id": "315982", "metadata": {"taxonomy": ["k__Bacteria", " p__Firmicutes", " c__Clostridia", " o__Clostridiales", " f__Clostridiaceae", " g__Clostridium", " s__Clostridium perfringens"]}}, {"id": "192842", "metadata": {"taxonomy": ["k__Bacteria", " p__Firmicutes", " c__Clostridia", " o__Clostridiales", " f__Clostridiaceae", " g__Clostridium", " s__"]}}, {"id": "9947", "metadata": {"taxonomy": ["k__Bacteria", " p__Proteobacteria", " c__Gammaproteobacteria", " o__Enterobacteriales", " f__Enterobacteriaceae", " g__", " s__"]}}, {"id": "523589", "metadata": {"taxonomy": ["k__Bacteria", " p__Firmicutes", " c__Clostridia", " o__Clostridiales", " f__Clostridiaceae", " g__Clostridium", " s__Clostridium neonatale"]}}, {"id": "296166", "metadata": {"taxonomy": ["k__Bacteria", " p__Firmicutes", " c__Clostridia", " o__Clostridiales", " f__Clostridiaceae", " g__Clostridium", " s__"]}}, {"id": "142545", "metadata": {"taxonomy": ["k__Bacteria", " p__Proteobacteria", " c__Gammaproteobacteria", " o__Enterobacteriales", " f__Enterobacteriaceae", " g__", " s__"]}}, {"id": "568235", "metadata": {"taxonomy": ["k__Bacteria", " p__Actinobacteria", " c__Actinobacteria (class)", " o__Bifidobacteriales", " f__Bifidobacteriaceae", " g__Bifidobacterium", " s__"]}}, {"id": "289622", "metadata": {"taxonomy": ["k__Bacteria", " p__Firmicutes", " c__Clostridia", " o__Clostridiales", " f__Clostridiaceae", " g__Clostridium", " s__"]}}, {"id": "570627", "metadata": {"taxonomy": ["k__Bacteria", " p__Proteobacteria", " c__Gammaproteobacteria", " o__Enterobacteriales", " f__Enterobacteriaceae", " g__Citrobacter", " s__"]}}, {"id": "169629", "metadata": {"taxonomy": ["k__Bacteria", " p__Firmicutes", " c__Clostridia", " o__Clostridiales", " f__Clostridiaceae", " g__Clostridium", " s__"]}}, {"id": "73000", "metadata": {"taxonomy": ["k__Bacteria", " p__Firmicutes", " c__Clostridia", " o__Clostridiales", " f__Clostridiaceae", " g__Clostridium", " s__Clostridium neonatale"]}}, {"id": "570154", "metadata": {"taxonomy": ["k__Bacteria", " p__Proteobacteria", " c__Betaproteobacteria", " o__Burkholderiales", " f__Oxalobacteraceae", " g__", " s__"]}}, {"id": "175189", "metadata": {"taxonomy": ["k__Bacteria", " p__Proteobacteria", " c__Gammaproteobacteria", " o__Enterobacteriales", " f__Enterobacteriaceae", " g__", " s__"]}}, {"id": "166896", "metadata": {"taxonomy": ["k__Bacteria", " p__Firmicutes", " c__Clostridia", " o__Clostridiales", " f__Clostridiaceae", " g__Clostridium", " s__"]}}, {"id": "591496", "metadata": {"taxonomy": ["k__Bacteria", " p__Firmicutes", " c__Clostridia", " o__Clostridiales", " f__Clostridiaceae", " g__Clostridium", " s__"]}}, {"id": "469935", "metadata": {"taxonomy": ["k__Bacteria", " p__Firmicutes", " c__Clostridia", " o__Clostridiales", " f__Clostridiaceae", " g__Clostridium", " s__"]}}, {"id": "199214", "metadata": {"taxonomy": ["k__Bacteria", " p__Firmicutes", " c__Clostridia", " o__Clostridiales", " f__Clostridiaceae", " g__Clostridium", " s__"]}}, {"id": "295643", "metadata": {"taxonomy": ["k__Bacteria", " p__Firmicutes", " c__Clostridia", " o__Clostridiales", " f__Clostridiaceae", " g__Sarcina", " s__"]}}, {"id": "295190", "metadata": {"taxonomy": ["k__Bacteria", " p__Firmicutes", " c__Clostridia", " o__Clostridiales", " f__Clostridiaceae", " g__", " s__"]}}, {"id": "288756", "metadata": {"taxonomy": ["k__Bacteria", " p__Firmicutes", " c__Clostridia", " o__Clostridiales", " f__Clostridiaceae", " g__Clostridium", " s__Clostridium chauvoei"]}}, {"id": "280706", "metadata": {"taxonomy": ["k__Bacteria", " p__Proteobacteria", " c__Gammaproteobacteria", " o__Enterobacteriales", " f__Enterobacteriaceae", " g__Citrobacter", " s__"]}}, {"id": "242101", "metadata": {"taxonomy": ["k__Bacteria", " p__Proteobacteria", " c__Gammaproteobacteria", " o__Enterobacteriales", " f__Enterobacteriaceae", " g__", " s__"]}}, {"id": "360660", "metadata": {"taxonomy": ["k__Bacteria", " p__Firmicutes", " c__Clostridia", " o__Clostridiales", " f__Lachnospiraceae", " g__Blautia", " s__"]}}, {"id": "305760", "metadata": {"taxonomy": ["k__Bacteria", " p__Proteobacteria", " c__Gammaproteobacteria", " o__Enterobacteriales", " f__Enterobacteriaceae", " g__Escherichia", " s__"]}}, {"id": "237138", "metadata": {"taxonomy": ["k__Bacteria", " p__Firmicutes", " c__Clostridia", " o__Clostridiales", " f__Lachnospiraceae", " g__Blautia", " s__"]}}, {"id": "196097", "metadata": {"taxonomy": ["k__Bacteria", " p__Firmicutes", " c__Clostridia", " o__Clostridiales", " f__Lachnospiraceae", " g__Coprococcus", " s__"]}}, {"id": "195294", "metadata": {"taxonomy": ["k__Bacteria", " p__Firmicutes", " c__Clostridia", " o__Clostridiales", " f__Lachnospiraceae", " g__", " s__"]}}, {"id": "590982", "metadata": {"taxonomy": ["k__Bacteria", " p__Firmicutes", " c__Bacilli", " o__Lactobacillales", " f__Enterococcaceae", " g__Enterococcus", " s__Enterococcus lactis"]}}, {"id": "583562", "metadata": {"taxonomy": ["k__Bacteria", " p__Firmicutes", " c__Clostridia", " o__Clostridiales", " f__Ruminococcaceae", " g__Ruminococcus", " s__Ruminococcus bromii"]}}, {"id": "470382", "metadata": {"taxonomy": ["k__Bacteria", " p__Firmicutes", " c__Clostridia", " o__Clostridiales", " f__Lachnospiraceae", " g__Coprococcus", " s__"]}}, {"id": "190874", "metadata": {"taxonomy": ["k__Bacteria", " p__Firmicutes", " c__Clostridia", " o__Clostridiales", " f__Lachnospiraceae", " g__", " s__"]}}, {"id": "176924", "metadata": {"taxonomy": ["k__Bacteria", " p__Firmicutes", " c__Clostridia", " o__Clostridiales", " f__Lachnospiraceae", " g__Clostridium", " s__"]}}, {"id": "175537", "metadata": {"taxonomy": ["k__Bacteria", " p__Firmicutes", " c__Clostridia", " o__Clostridiales", " f__Lachnospiraceae", " g__Clostridium", " s__"]}}, {"id": "561500", "metadata": {"taxonomy": ["k__Bacteria", " p__Firmicutes", " c__Clostridia", " o__Clostridiales", " f__", " g__", " s__"]}}, {"id": "554436", "metadata": {"taxonomy": ["k__Bacteria", " p__Firmicutes", " c__Clostridia", " o__Clostridiales", " f__Ruminococcaceae", " g__Faecalibacterium", " s__"]}}, {"id": "540230", "metadata": {"taxonomy": ["k__Bacteria", " p__Firmicutes", " c__Bacilli", " o__Lactobacillales", " f__Enterococcaceae", " g__Enterococcus", " s__"]}}, {"id": "327476", "metadata": {"taxonomy": ["k__Bacteria", " p__Firmicutes", " c__Clostridia", " o__Clostridiales", " f__Ruminococcaceae", " g__Faecalibacterium", " s__"]}}, {"id": "312461", "metadata": {"taxonomy": ["k__Bacteria", " p__Firmicutes", " c__Clostridia", " o__Clostridiales", " f__", " g__", " s__"]}}, {"id": "212304", "metadata": {"taxonomy": ["k__Bacteria", " p__Firmicutes", " c__Clostridia", " o__Clostridiales", " f__", " g__", " s__"]}}, {"id": "207313", "metadata": {"taxonomy": ["k__Bacteria", " p__Firmicutes", " c__Clostridia", " o__Clostridiales", " f__Lachnospiraceae", " g__Blautia", " s__"]}}, {"id": "199065", "metadata": {"taxonomy": ["k__Bacteria", " p__Firmicutes", " c__Clostridia", " o__Clostridiales", " f__Lachnospiraceae", " g__Blautia", " s__"]}}, {"id": "184511", "metadata": {"taxonomy": ["k__Bacteria", " p__Firmicutes", " c__Clostridia", " o__Clostridiales", " f__Ruminococcaceae", " g__Faecalibacterium", " s__Faecalibacterium prausnitzii"]}}, {"id": "180248", "metadata": {"taxonomy": ["k__Bacteria", " p__Firmicutes", " c__Clostridia", " o__Clostridiales", " f__Lachnospiraceae", " g__", " s__"]}}, {"id": "180216", "metadata": {"taxonomy": ["k__Bacteria", " p__Firmicutes", " c__Clostridia", " o__Clostridiales", " f__Lachnospiraceae", " g__Clostridium", " s__"]}}, {"id": "172274", "metadata": {"taxonomy": ["k__Bacteria", " p__Firmicutes", " c__Clostridia", " o__Clostridiales", " f__Ruminococcaceae", " g__Faecalibacterium", " s__Faecalibacterium prausnitzii"]}}, {"id": "16076", "metadata": {"taxonomy": ["k__Bacteria", " p__Firmicutes", " c__Clostridia", " o__Clostridiales", " f__Ruminococcaceae", " g__Ruminococcus", " s__Ruminococcus bromii"]}}, {"id": "583305", "metadata": {"taxonomy": ["k__Bacteria", " p__Firmicutes", " c__Clostridia", " o__Clostridiales", " f__Clostridiaceae", " g__Clostridium", " s__"]}}, {"id": "577153", "metadata": {"taxonomy": ["k__Bacteria", " p__Firmicutes", " c__Clostridia", " o__Clostridiales", " f__Clostridiaceae", " g__Clostridium", " s__"]}}, {"id": "292859", "metadata": {"taxonomy": ["k__Bacteria", " p__Firmicutes", " c__Clostridia", " o__Clostridiales", " f__Lachnospiraceae", " g__Blautia", " s__"]}}, {"id": "207390", "metadata": {"taxonomy": ["k__Bacteria", " p__Firmicutes", " c__Clostridia", " o__Clostridiales", " f__Lachnospiraceae", " g__", " s__"]}}, {"id": "192252", "metadata": {"taxonomy": ["k__Bacteria", " p__Firmicutes", " c__Clostridia", " o__Clostridiales", " f__Lachnospiraceae", " g__Roseburia", " s__"]}}, {"id": "181675", "metadata": {"taxonomy": ["k__Bacteria", " p__Firmicutes", " c__Clostridia", " o__Clostridiales", " f__Lachnospiraceae", " g__Blautia", " s__"]}}, {"id": "176863", "metadata": {"taxonomy": ["k__Bacteria", " p__Firmicutes", " c__Clostridia", " o__Clostridiales", " f__Lachnospiraceae", " g__", " s__"]}}, {"id": "176386", "metadata": {"taxonomy": ["k__Bacteria", " p__Firmicutes", " c__Clostridia", " o__Clostridiales", " f__Ruminococcaceae", " g__", " s__"]}}, {"id": "513409", "metadata": {"taxonomy": ["k__Bacteria", " p__Firmicutes", " c__Clostridia", " o__Clostridiales", " f__Clostridiaceae", " g__Clostridium", " s__"]}}, {"id": "364563", "metadata": {"taxonomy": ["k__Bacteria", " p__Firmicutes", " c__Clostridia", " o__Clostridiales", " f__Ruminococcaceae", " g__Faecalibacterium", " s__"]}}, {"id": "313753", "metadata": {"taxonomy": ["k__Bacteria", " p__Bacteroidetes", " c__Bacteroidia", " o__Bacteroidales", " f__Prevotellaceae", " g__Prevotella", " s__"]}}, {"id": "198708", "metadata": {"taxonomy": ["k__Bacteria", " p__Firmicutes", " c__Clostridia", " o__Clostridiales", " f__", " g__", " s__"]}}, {"id": "187591", "metadata": {"taxonomy": ["k__Bacteria", " p__Firmicutes", " c__Clostridia", " o__Clostridiales", " f__Lachnospiraceae", " g__Blautia", " s__"]}}, {"id": "179291", "metadata": {"taxonomy": ["k__Bacteria", " p__Firmicutes", " c__Clostridia", " o__Clostridiales", " f__Ruminococcaceae", " g__Faecalibacterium", " s__"]}}, {"id": "288932", "metadata": {"taxonomy": ["k__Bacteria", " p__Bacteroidetes", " c__Bacteroidia", " o__Bacteroidales", " f__Prevotellaceae", " g__Prevotella", " s__"]}}, {"id": "199421", "metadata": {"taxonomy": ["k__Bacteria", " p__Firmicutes", " c__Clostridia", " o__Clostridiales", " f__Lachnospiraceae", " g__Lachnospira", " s__"]}}, {"id": "196581", "metadata": {"taxonomy": ["k__Bacteria", " p__Firmicutes", " c__Clostridia", " o__Clostridiales", " f__Lachnospiraceae", " g__Blautia", " s__"]}}, {"id": "194648", "metadata": {"taxonomy": ["k__Bacteria", " p__Firmicutes", " c__Clostridia", " o__Clostridiales", " f__", " g__", " s__"]}}, {"id": "193951", "metadata": {"taxonomy": ["k__Bacteria", " p__Firmicutes", " c__Clostridia", " o__Clostridiales", " f__Lachnospiraceae", " g__Blautia", " s__"]}}, {"id": "193601", "metadata": {"taxonomy": ["k__Bacteria", " p__Firmicutes", " c__Clostridia", " o__Clostridiales", " f__Lachnospiraceae", " g__Clostridium", " s__"]}}, {"id": "186277", "metadata": {"taxonomy": ["k__Bacteria", " p__Firmicutes", " c__Clostridia", " o__Clostridiales", " f__Lachnospiraceae", " g__", " s__"]}}, {"id": "182054", "metadata": {"taxonomy": ["k__Bacteria", " p__Firmicutes", " c__Clostridia", " o__Clostridiales", " f__Lachnospiraceae", " g__Coprococcus", " s__"]}}, {"id": "179460", "metadata": {"taxonomy": ["k__Bacteria", " p__Firmicutes", " c__Clostridia", " o__Clostridiales", " f__Lachnospiraceae", " g__Clostridium", " s__"]}}, {"id": "337270", "metadata": {"taxonomy": ["k__Bacteria", " p__Firmicutes", " c__Clostridia", " o__Clostridiales", " f__Ruminococcaceae", " g__Faecalibacterium", " s__Faecalibacterium prausnitzii"]}}, {"id": "196932", "metadata": {"taxonomy": ["k__Bacteria", " p__Firmicutes", " c__Clostridia", " o__Clostridiales", " f__Lachnospiraceae", " g__Blautia", " s__"]}}, {"id": "188525", "metadata": {"taxonomy": ["k__Bacteria", " p__Firmicutes", " c__Clostridia", " o__Clostridiales", " f__Lachnospiraceae", " g__Blautia", " s__"]}}, {"id": "187186", "metadata": {"taxonomy": ["k__Bacteria", " p__Firmicutes", " c__Clostridia", " o__Clostridiales", " f__Lachnospiraceae", " g__", " s__"]}}, {"id": "177495", "metadata": {"taxonomy": ["k__Bacteria", " p__Firmicutes", " c__Clostridia", " o__Clostridiales", " f__Ruminococcaceae", " g__", " s__"]}}, {"id": "174256", "metadata": {"taxonomy": ["k__Bacteria", " p__Firmicutes", " c__Clostridia", " o__Clostridiales", " f__Lachnospiraceae", " g__Coprococcus", " s__"]}}, {"id": "173883", "metadata": {"taxonomy": ["k__Bacteria", " p__Firmicutes", " c__Clostridia", " o__Clostridiales", " f__", " g__", " s__"]}}, {"id": "148099", "metadata": {"taxonomy": ["k__Bacteria", " p__Firmicutes", " c__Bacilli", " o__Lactobacillales", " f__Leuconostocaceae", " g__Weissella", " s__"]}}, {"id": "584060", "metadata": {"taxonomy": ["k__Bacteria", " p__Firmicutes", " c__Clostridia", " o__Clostridiales", " f__", " g__", " s__"]}}, {"id": "296007", "metadata": {"taxonomy": ["k__Bacteria", " p__Firmicutes", " c__Clostridia", " o__Clostridiales", " f__Lachnospiraceae", " g__Blautia", " s__"]}}, {"id": "262492", "metadata": {"taxonomy": ["k__Bacteria", " p__Firmicutes", " c__Clostridia", " o__Clostridiales", " f__Clostridiaceae", " g__Clostridium", " s__"]}}, {"id": "261912", "metadata": {"taxonomy": ["k__Bacteria", " p__Firmicutes", " c__Clostridia", " o__Clostridiales", " f__Lachnospiraceae", " g__Dorea", " s__Dorea formicigenerans"]}}, {"id": "211054", "metadata": {"taxonomy": ["k__Bacteria", " p__Firmicutes", " c__Clostridia", " o__Clostridiales", " f__Lachnospiraceae", " g__Lachnospira", " s__"]}}, {"id": "185090", "metadata": {"taxonomy": ["k__Bacteria", " p__Firmicutes", " c__Clostridia", " o__Clostridiales", " f__Lachnospiraceae", " g__", " s__"]}}, {"id": "184163", "metadata": {"taxonomy": ["k__Bacteria", " p__Firmicutes", " c__Clostridia", " o__Clostridiales", " f__Ruminococcaceae", " g__Faecalibacterium", " s__"]}}, {"id": "177111", "metadata": {"taxonomy": ["k__Bacteria", " p__Firmicutes", " c__Clostridia", " o__Clostridiales", " f__Lachnospiraceae", " g__", " s__"]}}, {"id": "364234", "metadata": {"taxonomy": ["k__Bacteria", " p__Firmicutes", " c__Clostridia", " o__Clostridiales", " f__Lachnospiraceae", " g__Blautia", " s__"]}}, {"id": "296292", "metadata": {"taxonomy": ["k__Bacteria", " p__Firmicutes", " c__Bacilli", " o__Lactobacillales", " f__Streptococcaceae", " g__Streptococcus", " s__"]}}, {"id": "538485", "metadata": {"taxonomy": ["k__Bacteria", " p__Bacteroidetes", " c__Bacteroidia", " o__Bacteroidales", " f__Prevotellaceae", " g__Prevotella", " s__"]}}, {"id": "299371", "metadata": {"taxonomy": ["k__Bacteria", " p__Firmicutes", " c__Clostridia", " o__Clostridiales", " f__Clostridiaceae", " g__", " s__"]}}, {"id": "581700", "metadata": {"taxonomy": ["k__Bacteria", " p__Proteobacteria", " c__Gammaproteobacteria", " o__Enterobacteriales", " f__Enterobacteriaceae", " g__", " s__"]}}, {"id": "16202", "metadata": {"taxonomy": ["k__Bacteria", " p__Firmicutes", " c__Clostridia", " o__Clostridiales", " f__Clostridiaceae", " g__Sarcina", " s__"]}}, {"id": "191898", "metadata": {"taxonomy": ["k__Bacteria", " p__Bacteroidetes", " c__Bacteroidia", " o__Bacteroidales", " f__", " g__", " s__"]}}, {"id": "114748", "metadata": {"taxonomy": ["k__Bacteria", " p__Proteobacteria", " c__Gammaproteobacteria", " o__Enterobacteriales", " f__Enterobacteriaceae", " g__Leclercia", " s__"]}}, {"id": "561320", "metadata": {"taxonomy": ["k__Bacteria", " p__Proteobacteria", " c__Gammaproteobacteria", " o__Enterobacteriales", " f__Enterobacteriaceae", " g__", " s__"]}}, {"id": "309533", "metadata": {"taxonomy": ["k__Bacteria", " p__Firmicutes", " c__Clostridia", " o__Clostridiales", " f__Ruminococcaceae", " g__Faecalibacterium", " s__"]}}, {"id": "175791", "metadata": {"taxonomy": ["k__Bacteria", " p__Firmicutes", " c__Clostridia", " o__Clostridiales", " f__Ruminococcaceae", " g__Faecalibacterium", " s__"]}}, {"id": "470969", "metadata": {"taxonomy": ["k__Bacteria", " p__Firmicutes", " c__Clostridia", " o__Clostridiales", " f__Lachnospiraceae", " g__Ruminococcus", " s__Ruminococcus gnavus"]}}, {"id": "307080", "metadata": {"taxonomy": ["k__Bacteria", " p__Proteobacteria", " c__Gammaproteobacteria", " o__Enterobacteriales", " f__Enterobacteriaceae", " g__", " s__"]}}, {"id": "189851", "metadata": {"taxonomy": ["k__Bacteria", " p__Firmicutes", " c__Clostridia", " o__Clostridiales", " f__Lachnospiraceae", " g__Blautia", " s__"]}}, {"id": "157055", "metadata": {"taxonomy": ["k__Bacteria", " p__Proteobacteria", " c__Gammaproteobacteria", " o__Enterobacteriales", " f__Enterobacteriaceae", " g__Escherichia", " s__"]}}, {"id": "541119", "metadata": {"taxonomy": ["k__Bacteria", " p__Proteobacteria", " c__Gammaproteobacteria", " o__Enterobacteriales", " f__Enterobacteriaceae", " g__Enterobacter", " s__Enterobacter hormaechei"]}}, {"id": "530327", "metadata": {"taxonomy": ["k__Bacteria", " p__Firmicutes", " c__Clostridia", " o__Clostridiales", " f__Ruminococcaceae", " g__Faecalibacterium", " s__"]}}, {"id": "330059", "metadata": {"taxonomy": ["k__Bacteria", " p__Firmicutes", " c__Clostridia", " o__Clostridiales", " f__Lachnospiraceae", " g__Blautia", " s__"]}}, {"id": "199335", "metadata": {"taxonomy": ["k__Bacteria", " p__Firmicutes", " c__Clostridia", " o__Clostridiales", " f__Lachnospiraceae", " g__", " s__"]}}, {"id": "174501", "metadata": {"taxonomy": ["k__Bacteria", " p__Firmicutes", " c__Clostridia", " o__Clostridiales", " f__Lachnospiraceae", " g__Blautia", " s__"]}}, {"id": "521577", "metadata": {"taxonomy": ["k__Bacteria", " p__Firmicutes", " c__Clostridia", " o__Clostridiales", " f__Ruminococcaceae", " g__Faecalibacterium", " s__Faecalibacterium prausnitzii"]}}, {"id": "199293", "metadata": {"taxonomy": ["k__Bacteria", " p__Firmicutes", " c__Clostridia", " o__Clostridiales", " f__Ruminococcaceae", " g__Faecalibacterium", " s__"]}}, {"id": "169360", "metadata": {"taxonomy": ["k__Bacteria", " p__Proteobacteria", " c__Gammaproteobacteria", " o__Enterobacteriales", " f__Enterobacteriaceae", " g__Citrobacter", " s__"]}}, {"id": "337246", "metadata": {"taxonomy": ["k__Bacteria", " p__Firmicutes", " c__Clostridia", " o__Clostridiales", " f__Lachnospiraceae", " g__Blautia", " s__Blautia producta"]}}, {"id": "176115", "metadata": {"taxonomy": ["k__Bacteria", " p__Firmicutes", " c__Clostridia", " o__Clostridiales", " f__Ruminococcaceae", " g__Faecalibacterium", " s__"]}}, {"id": "525169", "metadata": {"taxonomy": ["k__Bacteria", " p__Firmicutes", " c__Clostridia", " o__Clostridiales", " f__Ruminococcaceae", " g__Faecalibacterium", " s__"]}}, {"id": "327933", "metadata": {"taxonomy": ["k__Bacteria", " p__Firmicutes", " c__Clostridia", " o__Clostridiales", " f__Ruminococcaceae", " g__Faecalibacterium", " s__"]}}, {"id": "368270", "metadata": {"taxonomy": ["k__Bacteria", " p__Bacteroidetes", " c__Bacteroidia", " o__Bacteroidales", " f__Bacteroidaceae", " g__Bacteroides", " s__"]}}, {"id": "206865", "metadata": {"taxonomy": ["k__Bacteria", " p__Firmicutes", " c__Clostridia", " o__Clostridiales", " f__Lachnospiraceae", " g__", " s__"]}}, {"id": "188008", "metadata": {"taxonomy": ["k__Bacteria", " p__Firmicutes", " c__Clostridia", " o__Clostridiales", " f__Lachnospiraceae", " g__Eubacterium", " s__"]}}, {"id": "181519", "metadata": {"taxonomy": ["k__Bacteria", " p__Bacteroidetes", " c__Bacteroidia", " o__Bacteroidales", " f__", " g__", " s__"]}}, {"id": "189047", "metadata": {"taxonomy": ["k__Bacteria", " p__Firmicutes", " c__Clostridia", " o__Clostridiales", " f__Ruminococcaceae", " g__", " s__"]}}, {"id": "188674", "metadata": {"taxonomy": ["k__Bacteria", " p__Firmicutes", " c__Clostridia", " o__Clostridiales", " f__Lachnospiraceae", " g__Clostridium", " s__"]}}, {"id": "174012", "metadata": {"taxonomy": ["k__Bacteria", " p__Firmicutes", " c__Clostridia", " o__Clostridiales", " f__", " g__", " s__"]}}, {"id": "197341", "metadata": {"taxonomy": ["k__Bacteria", " p__Firmicutes", " c__Clostridia", " o__Clostridiales", " f__Lachnospiraceae", " g__Lachnospira", " s__"]}}, {"id": "186237", "metadata": {"taxonomy": ["k__Bacteria", " p__Firmicutes", " c__Clostridia", " o__Clostridiales", " f__Lachnospiraceae", " g__", " s__"]}}, {"id": "179287", "metadata": {"taxonomy": ["k__Bacteria", " p__Firmicutes", " c__Clostridia", " o__Clostridiales", " f__Ruminococcaceae", " g__Faecalibacterium", " s__"]}}, {"id": "178882", "metadata": {"taxonomy": ["k__Bacteria", " p__Firmicutes", " c__Clostridia", " o__Clostridiales", " f__Lachnospiraceae", " g__", " s__"]}}, {"id": "174796", "metadata": {"taxonomy": ["k__Bacteria", " p__Firmicutes", " c__Clostridia", " o__Clostridiales", " f__Lachnospiraceae", " g__Blautia", " s__"]}}, {"id": "114970", "metadata": {"taxonomy": ["k__Bacteria", " p__Firmicutes", " c__Clostridia", " o__Clostridiales", " f__Lachnospiraceae", " g__Coprococcus", " s__"]}}, {"id": "561219", "metadata": {"taxonomy": ["k__Bacteria", " p__Firmicutes", " c__Clostridia", " o__Clostridiales", " f__Lachnospiraceae", " g__Coprococcus", " s__"]}}, {"id": "369922", "metadata": {"taxonomy": ["k__Bacteria", " p__Firmicutes", " c__Clostridia", " o__Clostridiales", " f__Ruminococcaceae", " g__", " s__"]}}, {"id": "317226", "metadata": {"taxonomy": ["k__Bacteria", " p__Firmicutes", " c__Clostridia", " o__Clostridiales", " f__Lachnospiraceae", " g__", " s__"]}}, {"id": "203852", "metadata": {"taxonomy": ["k__Bacteria", " p__Firmicutes", " c__Clostridia", " o__Clostridiales", " f__Ruminococcaceae", " g__", " s__"]}}, {"id": "192952", "metadata": {"taxonomy": ["k__Bacteria", " p__Firmicutes", " c__Clostridia", " o__Clostridiales", " f__Lachnospiraceae", " g__", " s__"]}}, {"id": "175713", "metadata": {"taxonomy": ["k__Bacteria", " p__Firmicutes", " c__Clostridia", " o__Clostridiales", " f__Ruminococcaceae", " g__Ruminococcus", " s__"]}}, {"id": "303772", "metadata": {"taxonomy": ["k__Bacteria", " p__Firmicutes", " c__Clostridia", " o__Clostridiales", " f__Lachnospiraceae", " g__", " s__"]}}, {"id": "208485", "metadata": {"taxonomy": ["k__Bacteria", " p__Firmicutes", " c__Clostridia", " o__Clostridiales", " f__Ruminococcaceae", " g__Oscillospira", " s__"]}}, {"id": "525474", "metadata": {"taxonomy": ["k__Bacteria", " p__Firmicutes", " c__Clostridia", " o__Clostridiales", " f__Lachnospiraceae", " g__Roseburia", " s__"]}}, {"id": "199643", "metadata": {"taxonomy": ["k__Bacteria", " p__Firmicutes", " c__Clostridia", " o__Clostridiales", " f__Lachnospiraceae", " g__Roseburia", " s__"]}}, {"id": "194672", "metadata": {"taxonomy": ["k__Bacteria", " p__Firmicutes", " c__Clostridia", " o__Clostridiales", " f__Ruminococcaceae", " g__Faecalibacterium", " s__"]}}, {"id": "193852", "metadata": {"taxonomy": ["k__Bacteria", " p__Firmicutes", " c__Clostridia", " o__Clostridiales", " f__Lachnospiraceae", " g__Blautia", " s__"]}}, {"id": "192345", "metadata": {"taxonomy": ["k__Bacteria", " p__Firmicutes", " c__Clostridia", " o__Clostridiales", " f__Ruminococcaceae", " g__Faecalibacterium", " s__"]}}, {"id": "175497", "metadata": {"taxonomy": ["k__Bacteria", " p__Firmicutes", " c__Clostridia", " o__Clostridiales", " f__Ruminococcaceae", " g__Oscillospira", " s__"]}}, {"id": "117866", "metadata": {"taxonomy": ["k__Bacteria", " p__Bacteroidetes", " c__Bacteroidia", " o__Bacteroidales", " f__Bacteroidaceae", " g__Bacteroides", " s__"]}}, {"id": "470172", "metadata": {"taxonomy": ["k__Bacteria", " p__Firmicutes", " c__Clostridia", " o__Clostridiales", " f__Lachnospiraceae", " g__Coprococcus", " s__Coprococcus eutactus"]}}, {"id": "328825", "metadata": {"taxonomy": ["k__Bacteria", " p__Firmicutes", " c__Clostridia", " o__Clostridiales", " f__Lachnospiraceae", " g__", " s__"]}}, {"id": "209103", "metadata": {"taxonomy": ["k__Bacteria", " p__Firmicutes", " c__Clostridia", " o__Clostridiales", " f__", " g__", " s__"]}}, {"id": "203991", "metadata": {"taxonomy": ["k__Bacteria", " p__Firmicutes", " c__Clostridia", " o__Clostridiales", " f__Lachnospiraceae", " g__Clostridium", " s__"]}}, {"id": "203708", "metadata": {"taxonomy": ["k__Bacteria", " p__Firmicutes", " c__Clostridia", " o__Clostridiales", " f__Ruminococcaceae", " g__Ruminococcus", " s__"]}}, {"id": "198494", "metadata": {"taxonomy": ["k__Bacteria", " p__Firmicutes", " c__Clostridia", " o__Clostridiales", " f__Lachnospiraceae", " g__Roseburia", " s__"]}}, {"id": "187533", "metadata": {"taxonomy": ["k__Bacteria", " p__Firmicutes", " c__Clostridia", " o__Clostridiales", " f__Lachnospiraceae", " g__Blautia", " s__"]}}, {"id": "16054", "metadata": {"taxonomy": ["k__Bacteria", " p__Firmicutes", " c__Clostridia", " o__Clostridiales", " f__Ruminococcaceae", " g__Ruminococcus", " s__Ruminococcus callidus"]}}, {"id": "334508", "metadata": {"taxonomy": ["k__Bacteria", " p__Firmicutes", " c__Clostridia", " o__Clostridiales", " f__Lachnospiraceae", " g__Lachnospira", " s__"]}}, {"id": "244304", "metadata": {"taxonomy": ["k__Bacteria", " p__Bacteroidetes", " c__Bacteroidia", " o__Bacteroidales", " f__Bacteroidaceae", " g__Bacteroides", " s__"]}}, {"id": "184209", "metadata": {"taxonomy": ["k__Bacteria", " p__Bacteroidetes", " c__Bacteroidia", " o__Bacteroidales", " f__Bacteroidaceae", " g__Bacteroides", " s__Bacteroides uniformis"]}}, {"id": "178578", "metadata": {"taxonomy": ["k__Bacteria", " p__Firmicutes", " c__Clostridia", " o__Clostridiales", " f__Ruminococcaceae", " g__", " s__"]}}, {"id": "568877", "metadata": {"taxonomy": ["k__Bacteria", " p__Firmicutes", " c__Clostridia", " o__Clostridiales", " f__Lachnospiraceae", " g__Clostridium", " s__"]}}, {"id": "320468", "metadata": {"taxonomy": ["k__Bacteria", " p__Firmicutes", " c__Clostridia", " o__Clostridiales", " f__Lachnospiraceae", " g__", " s__"]}}, {"id": "195061", "metadata": {"taxonomy": ["k__Bacteria", " p__Actinobacteria", " c__Actinobacteria (class)", " o__Coriobacteriales", " f__Coriobacteriaceae", " g__Adlercreutzia", " s__"]}}, {"id": "102328", "metadata": {"taxonomy": ["k__Bacteria", " p__Firmicutes", " c__Clostridia", " o__Clostridiales", " f__Lachnospiraceae", " g__Coprococcus", " s__"]}}, {"id": "539447", "metadata": {"taxonomy": ["k__Bacteria", " p__Firmicutes", " c__Bacilli", " o__Lactobacillales", " f__Enterococcaceae", " g__Enterococcus", " s__"]}}, {"id": "197368", "metadata": {"taxonomy": ["k__Bacteria", " p__Firmicutes", " c__Clostridia", " o__Clostridiales", " f__Lachnospiraceae", " g__", " s__"]}}, {"id": "179655", "metadata": {"taxonomy": ["k__Bacteria", " p__Firmicutes", " c__Clostridia", " o__Clostridiales", " f__Lachnospiraceae", " g__", " s__"]}}, {"id": "177830", "metadata": {"taxonomy": ["k__Bacteria", " p__Firmicutes", " c__Clostridia", " o__Clostridiales", " f__Lachnospiraceae", " g__", " s__"]}}, {"id": "14125", "metadata": {"taxonomy": ["k__Bacteria", " p__Firmicutes", " c__Clostridia", " o__Clostridiales", " f__Lachnospiraceae", " g__Epulopiscium", " s__"]}}, {"id": "553388", "metadata": {"taxonomy": ["k__Bacteria", " p__Firmicutes", " c__Clostridia", " o__Clostridiales", " f__Clostridiaceae", " g__Clostridium", " s__"]}}, {"id": "297208", "metadata": {"taxonomy": ["k__Bacteria", " p__Firmicutes", " c__Clostridia", " o__Clostridiales", " f__Lachnospiraceae", " g__", " s__"]}}, {"id": "196082", "metadata": {"taxonomy": ["k__Bacteria", " p__Firmicutes", " c__Clostridia", " o__Clostridiales", " f__Lachnospiraceae", " g__Blautia", " s__"]}}, {"id": "193876", "metadata": {"taxonomy": ["k__Bacteria", " p__Firmicutes", " c__Clostridia", " o__Clostridiales", " f__Lachnospiraceae", " g__Ruminococcus", " s__"]}}, {"id": "39361", "metadata": {"taxonomy": ["k__Bacteria", " p__Firmicutes", " c__Clostridia", " o__Clostridiales", " f__Lachnospiraceae", " g__Epulopiscium", " s__"]}}, {"id": "115142", "metadata": {"taxonomy": ["k__Bacteria", " p__Firmicutes", " c__Clostridia", " o__Clostridiales", " f__Lachnospiraceae", " g__Epulopiscium", " s__"]}}, {"id": "290852", "metadata": {"taxonomy": ["k__Bacteria", " p__Firmicutes", " c__Clostridia", " o__Clostridiales", " f__Lachnospiraceae", " g__", " s__"]}}, {"id": "52289", "metadata": {"taxonomy": ["k__Bacteria", " p__Firmicutes", " c__Clostridia", " o__Clostridiales", " f__Lachnospiraceae", " g__Clostridium", " s__"]}}, {"id": "348374", "metadata": {"taxonomy": ["k__Bacteria", " p__Bacteroidetes", " c__Bacteroidia", " o__Bacteroidales", " f__Bacteroidaceae", " g__Bacteroides", " s__"]}}, {"id": "317390", "metadata": {"taxonomy": ["k__Bacteria", " p__Firmicutes", " c__Clostridia", " o__Clostridiales", " f__Lachnospiraceae", " g__", " s__"]}}, {"id": "287978", "metadata": {"taxonomy": ["k__Bacteria", " p__Firmicutes", " c__Clostridia", " o__Clostridiales", " f__Lachnospiraceae", " g__", " s__"]}}, {"id": "272926", "metadata": {"taxonomy": ["k__Bacteria", " p__Firmicutes", " c__Clostridia", " o__Clostridiales", " f__Ruminococcaceae", " g__", " s__"]}}, {"id": "195572", "metadata": {"taxonomy": ["k__Bacteria", " p__Firmicutes", " c__Clostridia", " o__Clostridiales", " f__Lachnospiraceae", " g__Clostridium", " s__"]}}, {"id": "194439", "metadata": {"taxonomy": ["k__Bacteria", " p__Firmicutes", " c__Clostridia", " o__Clostridiales", " f__Lachnospiraceae", " g__Blautia", " s__"]}}, {"id": "577082", "metadata": {"taxonomy": ["k__Bacteria", " p__Firmicutes", " c__Clostridia", " o__Clostridiales", " f__Lachnospiraceae", " g__", " s__"]}}, {"id": "517172", "metadata": {"taxonomy": ["k__Bacteria", " p__Firmicutes", " c__Clostridia", " o__Clostridiales", " f__Lachnospiraceae", " g__Roseburia", " s__"]}}, {"id": "369032", "metadata": {"taxonomy": ["k__Bacteria", " p__Firmicutes", " c__Clostridia", " o__Clostridiales", " f__Lachnospiraceae", " g__Clostridium", " s__"]}}, {"id": "344827", "metadata": {"taxonomy": ["k__Bacteria", " p__Bacteroidetes", " c__Bacteroidia", " o__Bacteroidales", " f__", " g__", " s__"]}}, {"id": "2173", "metadata": {"taxonomy": ["k__Bacteria", " p__Bacteroidetes", " c__Bacteroidia", " o__Bacteroidales", " f__Prevotellaceae", " g__Prevotella", " s__"]}}, {"id": "186294", "metadata": {"taxonomy": ["k__Bacteria", " p__Firmicutes", " c__Clostridia", " o__Clostridiales", " f__Lachnospiraceae", " g__", " s__"]}}, {"id": "104405", "metadata": {"taxonomy": ["k__Bacteria", " p__Firmicutes", " c__Bacilli", " o__Lactobacillales", " f__Streptococcaceae", " g__Streptococcus", " s__"]}}, {"id": "296719", "metadata": {"taxonomy": ["k__Bacteria", " p__Firmicutes", " c__Bacilli", " o__Lactobacillales", " f__Streptococcaceae", " g__Streptococcus", " s__"]}}, {"id": "561327", "metadata": {"taxonomy": ["k__Bacteria", " p__Proteobacteria", " c__Gammaproteobacteria", " o__Enterobacteriales", " f__Enterobacteriaceae", " g__Enterobacter", " s__Enterobacter hormaechei"]}}, {"id": "305546", "metadata": {"taxonomy": ["k__Bacteria", " p__Bacteroidetes", " c__Bacteroidia", " o__Bacteroidales", " f__Prevotellaceae", " g__Prevotella", " s__"]}}, {"id": "191452", "metadata": {"taxonomy": ["k__Bacteria", " p__Firmicutes", " c__Bacilli", " o__Lactobacillales", " f__Lactobacillaceae", " g__Pediococcus", " s__Pediococcus pentosaceus"]}}, {"id": "189432", "metadata": {"taxonomy": ["k__Bacteria", " p__Bacteroidetes", " c__Bacteroidia", " o__Bacteroidales", " f__Prevotellaceae", " g__Prevotella", " s__"]}}, {"id": "303304", "metadata": {"taxonomy": ["k__Bacteria", " p__Bacteroidetes", " c__Bacteroidia", " o__Bacteroidales", " f__Prevotellaceae", " g__Prevotella", " s__"]}}, {"id": "536652", "metadata": {"taxonomy": ["k__Bacteria", " p__Bacteroidetes", " c__Bacteroidia", " o__Bacteroidales", " f__Prevotellaceae", " g__Prevotella", " s__"]}}, {"id": "301656", "metadata": {"taxonomy": ["k__Bacteria", " p__Bacteroidetes", " c__Bacteroidia", " o__Bacteroidales", " f__Prevotellaceae", " g__Prevotella", " s__"]}}, {"id": "554755", "metadata": {"taxonomy": ["k__Bacteria", " p__Firmicutes", " c__Bacilli", " o__Lactobacillales", " f__Enterococcaceae", " g__Enterococcus", " s__"]}}, {"id": "197994", "metadata": {"taxonomy": ["k__Bacteria", " p__Bacteroidetes", " c__Bacteroidia", " o__Bacteroidales", " f__Prevotellaceae", " g__Prevotella", " s__"]}}, {"id": "189862", "metadata": {"taxonomy": ["k__Bacteria", " p__Bacteroidetes", " c__Bacteroidia", " o__Bacteroidales", " f__Prevotellaceae", " g__Prevotella", " s__"]}}, {"id": "168597", "metadata": {"taxonomy": ["k__Bacteria", " p__Proteobacteria", " c__Gammaproteobacteria", " o__Enterobacteriales", " f__Enterobacteriaceae", " g__", " s__"]}}, {"id": "197149", "metadata": {"taxonomy": ["k__Bacteria", " p__Bacteroidetes", " c__Bacteroidia", " o__Bacteroidales", " f__Prevotellaceae", " g__Prevotella", " s__"]}}, {"id": "293078", "metadata": {"taxonomy": ["k__Bacteria", " p__Firmicutes", " c__Clostridia", " o__Clostridiales", " f__Lachnospiraceae", " g__", " s__"]}}, {"id": "166908", "metadata": {"taxonomy": ["k__Bacteria", " p__Proteobacteria", " c__Gammaproteobacteria", " o__Enterobacteriales", " f__Enterobacteriaceae", " g__", " s__"]}}, {"id": "233220", "metadata": {"taxonomy": ["k__Bacteria", " p__Proteobacteria", " c__Gammaproteobacteria", " o__Enterobacteriales", " f__Enterobacteriaceae", " g__Citrobacter", " s__"]}}, {"id": "97695", "metadata": {"taxonomy": ["k__Bacteria", " p__Proteobacteria", " c__Gammaproteobacteria", " o__Enterobacteriales", " f__Enterobacteriaceae", " g__", " s__"]}}, {"id": "470805", "metadata": {"taxonomy": ["k__Bacteria", " p__Firmicutes", " c__Clostridia", " o__Clostridiales", " f__Clostridiales Family XI. Incertae Sedis", " g__", " s__Parvimonas micra"]}}, {"id": "326792", "metadata": {"taxonomy": ["k__Bacteria", " p__Firmicutes", " c__Clostridia", " o__Clostridiales", " f__Ruminococcaceae", " g__Faecalibacterium", " s__"]}}, {"id": "312546", "metadata": {"taxonomy": ["k__Bacteria", " p__Firmicutes", " c__Clostridia", " o__Clostridiales", " f__Ruminococcaceae", " g__Faecalibacterium", " s__"]}}, {"id": "158480", "metadata": {"taxonomy": ["k__Bacteria", " p__Firmicutes", " c__Clostridia", " o__Clostridiales", " f__Ruminococcaceae", " g__Faecalibacterium", " s__"]}}, {"id": "367433", "metadata": {"taxonomy": ["k__Bacteria", " p__Firmicutes", " c__Clostridia", " o__Clostridiales", " f__Ruminococcaceae", " g__Faecalibacterium", " s__Faecalibacterium prausnitzii"]}}, {"id": "207466", "metadata": {"taxonomy": ["k__Bacteria", " p__Firmicutes", " c__Clostridia", " o__Clostridiales", " f__Ruminococcaceae", " g__", " s__"]}}, {"id": "190765", "metadata": {"taxonomy": ["k__Bacteria", " p__Proteobacteria", " c__Betaproteobacteria", " o__", " f__", " g__", " s__"]}}, {"id": "515141", "metadata": {"taxonomy": ["k__Bacteria", " p__Firmicutes", " c__Clostridia", " o__Clostridiales", " f__Ruminococcaceae", " g__Faecalibacterium", " s__"]}}, {"id": "289699", "metadata": {"taxonomy": ["k__Bacteria", " p__Firmicutes", " c__Clostridia", " o__Clostridiales", " f__Ruminococcaceae", " g__", " s__"]}}, {"id": "193704", "metadata": {"taxonomy": ["k__Bacteria", " p__Firmicutes", " c__Clostridia", " o__Clostridiales", " f__Lachnospiraceae", " g__", " s__"]}}, {"id": "469868", "metadata": {"taxonomy": ["k__Bacteria", " p__Actinobacteria", " c__Actinobacteria (class)", " o__Bifidobacteriales", " f__Bifidobacteriaceae", " g__Bifidobacterium", " s__Bifidobacterium dentium"]}}, {"id": "206631", "metadata": {"taxonomy": ["k__Bacteria", " p__Firmicutes", " c__Clostridia", " o__Clostridiales", " f__Lachnospiraceae", " g__Blautia", " s__Blautia producta"]}}, {"id": "184403", "metadata": {"taxonomy": ["k__Bacteria", " p__Firmicutes", " c__Clostridia", " o__Clostridiales", " f__Lachnospiraceae", " g__", " s__"]}}, {"id": "291008", "metadata": {"taxonomy": ["k__Bacteria", " p__Proteobacteria", " c__Gammaproteobacteria", " o__Enterobacteriales", " f__Enterobacteriaceae", " g__", " s__"]}}, {"id": "299390", "metadata": {"taxonomy": ["k__Bacteria", " p__Firmicutes", " c__Clostridia", " o__Clostridiales", " f__Lachnospiraceae", " g__Blautia", " s__Blautia producta"]}}, {"id": "186456", "metadata": {"taxonomy": ["k__Bacteria", " p__Firmicutes", " c__Clostridia", " o__Clostridiales", " f__Ruminococcaceae", " g__", " s__"]}}, {"id": "139504", "metadata": {"taxonomy": ["k__Bacteria", " p__Actinobacteria", " c__Actinobacteria (class)", " o__Actinomycetales", " f__Actinomycetaceae", " g__Actinomyces", " s__Actinomyces europaeus"]}}, {"id": "522966", "metadata": {"taxonomy": ["k__Bacteria", " p__Firmicutes", " c__Clostridia", " o__Clostridiales", " f__Clostridiaceae", " g__Clostridium", " s__"]}}, {"id": "521976", "metadata": {"taxonomy": ["k__Bacteria", " p__Firmicutes", " c__Clostridia", " o__Clostridiales", " f__Clostridiales Family XI. Incertae Sedis", " g__Anaerococcus", " s__Anaerococcus prevotii"]}}, {"id": "211903", "metadata": {"taxonomy": ["k__Bacteria", " p__Firmicutes", " c__Clostridia", " o__Clostridiales", " f__Lachnospiraceae", " g__Clostridium", " s__"]}}, {"id": "176628", "metadata": {"taxonomy": ["k__Bacteria", " p__Firmicutes", " c__Clostridia", " o__Clostridiales", " f__Lachnospiraceae", " g__", " s__"]}}, {"id": "212503", "metadata": {"taxonomy": ["k__Bacteria", " p__Firmicutes", " c__Clostridia", " o__Clostridiales", " f__Lachnospiraceae", " g__", " s__"]}}, {"id": "187271", "metadata": {"taxonomy": ["k__Bacteria", " p__Firmicutes", " c__Clostridia", " o__Clostridiales", " f__Lachnospiraceae", " g__Blautia", " s__"]}}, {"id": "175635", "metadata": {"taxonomy": ["k__Bacteria", " p__Firmicutes", " c__Clostridia", " o__Clostridiales", " f__Lachnospiraceae", " g__Roseburia", " s__Eubacterium rectale"]}}, {"id": "174920", "metadata": {"taxonomy": ["k__Bacteria", " p__Firmicutes", " c__Clostridia", " o__Clostridiales", " f__Lachnospiraceae", " g__Coprococcus", " s__"]}}, {"id": "209578", "metadata": {"taxonomy": ["k__Bacteria", " p__Firmicutes", " c__Clostridia", " o__Clostridiales", " f__Ruminococcaceae", " g__Ruminococcus", " s__"]}}, {"id": "197208", "metadata": {"taxonomy": ["k__Bacteria", " p__Firmicutes", " c__Clostridia", " o__Clostridiales", " f__Lachnospiraceae", " g__Blautia", " s__"]}}, {"id": "180304", "metadata": {"taxonomy": ["k__Bacteria", " p__Firmicutes", " c__Clostridia", " o__Clostridiales", " f__Ruminococcaceae", " g__Faecalibacterium", " s__Faecalibacterium prausnitzii"]}}, {"id": "204593", "metadata": {"taxonomy": ["k__Bacteria", " p__Firmicutes", " c__Clostridia", " o__Clostridiales", " f__Ruminococcaceae", " g__", " s__"]}}, {"id": "359323", "metadata": {"taxonomy": ["k__Bacteria", " p__Firmicutes", " c__Clostridia", " o__Clostridiales", " f__Lachnospiraceae", " g__Ruminococcus", " s__"]}}, {"id": "179321", "metadata": {"taxonomy": ["k__Bacteria", " p__Firmicutes", " c__Clostridia", " o__Clostridiales", " f__Ruminococcaceae", " g__Faecalibacterium", " s__"]}}, {"id": "178609", "metadata": {"taxonomy": ["k__Bacteria", " p__Firmicutes", " c__Clostridia", " o__Clostridiales", " f__Lachnospiraceae", " g__", " s__"]}}, {"id": "215855", "metadata": {"taxonomy": ["k__Bacteria", " p__Firmicutes", " c__Clostridia", " o__Clostridiales", " f__Ruminococcaceae", " g__", " s__"]}}, {"id": "181139", "metadata": {"taxonomy": ["k__Bacteria", " p__Firmicutes", " c__Clostridia", " o__Clostridiales", " f__Ruminococcaceae", " g__Faecalibacterium", " s__"]}}, {"id": "321133", "metadata": {"taxonomy": ["k__Bacteria", " p__Firmicutes", " c__Clostridia", " o__Clostridiales", " f__Lachnospiraceae", " g__Ruminococcus", " s__"]}}, {"id": "312986", "metadata": {"taxonomy": ["k__Bacteria", " p__Firmicutes", " c__Clostridia", " o__Clostridiales", " f__Lachnospiraceae", " g__Blautia", " s__"]}}, {"id": "230741", "metadata": {"taxonomy": ["k__Bacteria", " p__Firmicutes", " c__Clostridia", " o__Clostridiales", " f__Lachnospiraceae", " g__", " s__"]}}, {"id": "180432", "metadata": {"taxonomy": ["k__Bacteria", " p__Firmicutes", " c__Clostridia", " o__Clostridiales", " f__Lachnospiraceae", " g__Ruminococcus", " s__"]}}, {"id": "173135", "metadata": {"taxonomy": ["k__Bacteria", " p__Firmicutes", " c__Clostridia", " o__Clostridiales", " f__Ruminococcaceae", " g__Faecalibacterium", " s__"]}}, {"id": "72147", "metadata": {"taxonomy": ["k__Bacteria", " p__Firmicutes", " c__Clostridia", " o__Clostridiales", " f__Ruminococcaceae", " g__", " s__"]}}, {"id": "329475", "metadata": {"taxonomy": ["k__Bacteria", " p__Firmicutes", " c__Clostridia", " o__Clostridiales", " f__Lachnospiraceae", " g__", " s__"]}}, {"id": "198922", "metadata": {"taxonomy": ["k__Bacteria", " p__Firmicutes", " c__Clostridia", " o__Clostridiales", " f__Lachnospiraceae", " g__Blautia", " s__"]}}, {"id": "369685", "metadata": {"taxonomy": ["k__Bacteria", " p__Firmicutes", " c__Clostridia", " o__Clostridiales", " f__Lachnospiraceae", " g__", " s__"]}}, {"id": "292740", "metadata": {"taxonomy": ["k__Bacteria", " p__Firmicutes", " c__Clostridia", " o__Clostridiales", " f__Lachnospiraceae", " g__", " s__"]}}, {"id": "204673", "metadata": {"taxonomy": ["k__Bacteria", " p__Firmicutes", " c__Clostridia", " o__Clostridiales", " f__Ruminococcaceae", " g__Oscillospira", " s__"]}}, {"id": "164241", "metadata": {"taxonomy": ["k__Bacteria", " p__Firmicutes", " c__Clostridia", " o__Clostridiales", " f__Ruminococcaceae", " g__Faecalibacterium", " s__"]}}, {"id": "360182", "metadata": {"taxonomy": ["k__Bacteria", " p__Firmicutes", " c__Clostridia", " o__Clostridiales", " f__Lachnospiraceae", " g__Blautia", " s__"]}}, {"id": "184514", "metadata": {"taxonomy": ["k__Bacteria", " p__Firmicutes", " c__Clostridia", " o__Clostridiales", " f__", " g__", " s__"]}}, {"id": "174078", "metadata": {"taxonomy": ["k__Bacteria", " p__Firmicutes", " c__Clostridia", " o__Clostridiales", " f__", " g__", " s__"]}}, {"id": "293990", "metadata": {"taxonomy": ["k__Bacteria", " p__Firmicutes", " c__Clostridia", " o__Clostridiales", " f__Lachnospiraceae", " g__", " s__"]}}, {"id": "189679", "metadata": {"taxonomy": ["k__Bacteria", " p__Firmicutes", " c__Clostridia", " o__Clostridiales", " f__Lachnospiraceae", " g__", " s__"]}}, {"id": "179795", "metadata": {"taxonomy": ["k__Bacteria", " p__Firmicutes", " c__Clostridia", " o__Clostridiales", " f__Lachnospiraceae", " g__", " s__"]}}, {"id": "175682", "metadata": {"taxonomy": ["k__Bacteria", " p__Firmicutes", " c__Clostridia", " o__Clostridiales", " f__Lachnospiraceae", " g__Roseburia", " s__Eubacterium rectale"]}}, {"id": "174348", "metadata": {"taxonomy": ["k__Bacteria", " p__Firmicutes", " c__Clostridia", " o__Clostridiales", " f__Lachnospiraceae", " g__Blautia", " s__"]}}, {"id": "149178", "metadata": {"taxonomy": ["k__Bacteria", " p__Firmicutes", " c__Clostridia", " o__Clostridiales", " f__Lachnospiraceae", " g__Blautia", " s__"]}}, {"id": "321453", "metadata": {"taxonomy": ["k__Bacteria", " p__Firmicutes", " c__Clostridia", " o__Clostridiales", " f__Lachnospiraceae", " g__Blautia", " s__"]}}, {"id": "313672", "metadata": {"taxonomy": ["k__Bacteria", " p__Firmicutes", " c__Clostridia", " o__Clostridiales", " f__Lachnospiraceae", " g__Lachnospira", " s__"]}}, {"id": "296165", "metadata": {"taxonomy": ["k__Bacteria", " p__Firmicutes", " c__Clostridia", " o__Clostridiales", " f__Lachnospiraceae", " g__", " s__"]}}, {"id": "206931", "metadata": {"taxonomy": ["k__Bacteria", " p__Firmicutes", " c__Clostridia", " o__Clostridiales", " f__Lachnospiraceae", " g__", " s__"]}}, {"id": "178390", "metadata": {"taxonomy": ["k__Bacteria", " p__Firmicutes", " c__Clostridia", " o__Clostridiales", " f__Ruminococcaceae", " g__", " s__"]}}, {"id": "359787", "metadata": {"taxonomy": ["k__Bacteria", " p__Firmicutes", " c__Clostridia", " o__Clostridiales", " f__Lachnospiraceae", " g__Blautia", " s__"]}}, {"id": "184910", "metadata": {"taxonomy": ["k__Bacteria", " p__Firmicutes", " c__Clostridia", " o__Clostridiales", " f__Lachnospiraceae", " g__Roseburia", " s__Eubacterium rectale"]}}, {"id": "180658", "metadata": {"taxonomy": ["k__Bacteria", " p__Firmicutes", " c__Clostridia", " o__Clostridiales", " f__Ruminococcaceae", " g__", " s__"]}}, {"id": "179497", "metadata": {"taxonomy": ["k__Bacteria", " p__Firmicutes", " c__Clostridia", " o__Clostridiales", " f__Lachnospiraceae", " g__", " s__"]}}, {"id": "359255", "metadata": {"taxonomy": ["k__Bacteria", " p__Firmicutes", " c__Clostridia", " o__Clostridiales", " f__", " g__", " s__"]}}, {"id": "304489", "metadata": {"taxonomy": ["k__Bacteria", " p__Firmicutes", " c__Clostridia", " o__Clostridiales", " f__Ruminococcaceae", " g__", " s__"]}}, {"id": "115104", "metadata": {"taxonomy": ["k__Bacteria", " p__Firmicutes", " c__Clostridia", " o__Clostridiales", " f__Lachnospiraceae", " g__Blautia", " s__"]}}, {"id": "365310", "metadata": {"taxonomy": ["k__Bacteria", " p__Firmicutes", " c__Clostridia", " o__Clostridiales", " f__Lachnospiraceae", " g__Blautia", " s__Blautia producta"]}}, {"id": "215843", "metadata": {"taxonomy": ["k__Bacteria", " p__Firmicutes", " c__Clostridia", " o__Clostridiales", " f__Ruminococcaceae", " g__Clostridium", " s__"]}}, {"id": "310490", "metadata": {"taxonomy": ["k__Bacteria", " p__Firmicutes", " c__Clostridia", " o__Clostridiales", " f__Lachnospiraceae", " g__Blautia", " s__"]}}, {"id": "192127", "metadata": {"taxonomy": ["k__Bacteria", " p__Firmicutes", " c__Clostridia", " o__Clostridiales", " f__Lachnospiraceae", " g__", " s__"]}}, {"id": "191900", "metadata": {"taxonomy": ["k__Bacteria", " p__Firmicutes", " c__Clostridia", " o__Clostridiales", " f__Lachnospiraceae", " g__Blautia", " s__"]}}, {"id": "72142", "metadata": {"taxonomy": ["k__Bacteria", " p__Bacteroidetes", " c__Bacteroidia", " o__Bacteroidales", " f__Prevotellaceae", " g__Prevotella", " s__"]}}, {"id": "363014", "metadata": {"taxonomy": ["k__Bacteria", " p__Firmicutes", " c__Clostridia", " o__Clostridiales", " f__Lachnospiraceae", " g__", " s__"]}}, {"id": "315979", "metadata": {"taxonomy": ["k__Bacteria", " p__Firmicutes", " c__Clostridia", " o__Clostridiales", " f__Lachnospiraceae", " g__", " s__"]}}, {"id": "184890", "metadata": {"taxonomy": ["k__Bacteria", " p__Firmicutes", " c__Clostridia", " o__Clostridiales", " f__Lachnospiraceae", " g__Blautia", " s__"]}}, {"id": "563161", "metadata": {"taxonomy": ["k__Bacteria", " p__Firmicutes", " c__Clostridia", " o__Clostridiales", " f__Lachnospiraceae", " g__Blautia", " s__"]}}, {"id": "292480", "metadata": {"taxonomy": ["k__Bacteria", " p__Firmicutes", " c__Clostridia", " o__Clostridiales", " f__Lachnospiraceae", " g__", " s__"]}}, {"id": "269872", "metadata": {"taxonomy": ["k__Bacteria", " p__Firmicutes", " c__Clostridia", " o__Clostridiales", " f__Lachnospiraceae", " g__", " s__"]}}, {"id": "174328", "metadata": {"taxonomy": ["k__Bacteria", " p__Firmicutes", " c__Clostridia", " o__Clostridiales", " f__Lachnospiraceae", " g__Blautia", " s__"]}}, {"id": "10302", "metadata": {"taxonomy": ["k__Bacteria", " p__Proteobacteria", " c__Gammaproteobacteria", " o__Enterobacteriales", " f__Enterobacteriaceae", " g__Raoultella", " s__"]}}, {"id": "205241", "metadata": {"taxonomy": ["k__Bacteria", " p__Firmicutes", " c__Clostridia", " o__Clostridiales", " f__Ruminococcaceae", " g__", " s__"]}}, {"id": "193067", "metadata": {"taxonomy": ["k__Bacteria", " p__Firmicutes", " c__Clostridia", " o__Clostridiales", " f__Lachnospiraceae", " g__Roseburia", " s__Eubacterium rectale"]}}, {"id": "44821", "metadata": {"taxonomy": ["k__Bacteria", " p__Bacteroidetes", " c__Bacteroidia", " o__Bacteroidales", " f__Prevotellaceae", " g__Prevotella", " s__"]}}, {"id": "297770", "metadata": {"taxonomy": ["k__Bacteria", " p__Firmicutes", " c__Clostridia", " o__Clostridiales", " f__Lachnospiraceae", " g__", " s__"]}}, {"id": "176334", "metadata": {"taxonomy": ["k__Bacteria", " p__Firmicutes", " c__Clostridia", " o__Clostridiales", " f__Lachnospiraceae", " g__", " s__"]}}, {"id": "113558", "metadata": {"taxonomy": ["k__Bacteria", " p__Proteobacteria", " c__Gammaproteobacteria", " o__Enterobacteriales", " f__Enterobacteriaceae", " g__Klebsiella", " s__Klebsiella oxytoca"]}}, {"id": "2217", "metadata": {"taxonomy": ["k__Bacteria", " p__Bacteroidetes", " c__Bacteroidia", " o__Bacteroidales", " f__Prevotellaceae", " g__Prevotella", " s__"]}}, {"id": "253061", "metadata": {"taxonomy": ["k__Bacteria", " p__Proteobacteria", " c__Gammaproteobacteria", " o__Enterobacteriales", " f__Enterobacteriaceae", " g__", " s__"]}}, {"id": "161899", "metadata": {"taxonomy": ["k__Bacteria", " p__Firmicutes", " c__Clostridia", " o__Clostridiales", " f__Lachnospiraceae", " g__", " s__"]}}, {"id": "513930", "metadata": {"taxonomy": ["k__Bacteria", " p__Firmicutes", " c__Clostridia", " o__Clostridiales", " f__Lachnospiraceae", " g__Coprococcus", " s__"]}}, {"id": "536831", "metadata": {"taxonomy": ["k__Bacteria", " p__Firmicutes", " c__Clostridia", " o__Clostridiales", " f__Lachnospiraceae", " g__", " s__"]}}, {"id": "248923", "metadata": {"taxonomy": ["k__Bacteria", " p__Firmicutes", " c__Clostridia", " o__Clostridiales", " f__Lachnospiraceae", " g__", " s__"]}}, {"id": "208543", "metadata": {"taxonomy": ["k__Bacteria", " p__Firmicutes", " c__Clostridia", " o__Clostridiales", " f__Ruminococcaceae", " g__", " s__"]}}, {"id": "321874", "metadata": {"taxonomy": ["k__Bacteria", " p__Firmicutes", " c__Clostridia", " o__Clostridiales", " f__Lachnospiraceae", " g__Ruminococcus", " s__"]}}, {"id": "254376", "metadata": {"taxonomy": ["k__Bacteria", " p__Firmicutes", " c__Clostridia", " o__Clostridiales", " f__Lachnospiraceae", " g__Roseburia", " s__"]}}, {"id": "183498", "metadata": {"taxonomy": ["k__Bacteria", " p__Firmicutes", " c__Clostridia", " o__Clostridiales", " f__Lachnospiraceae", " g__Clostridium", " s__"]}}, {"id": "190961", "metadata": {"taxonomy": ["k__Bacteria", " p__Firmicutes", " c__Clostridia", " o__Clostridiales", " f__Lachnospiraceae", " g__", " s__"]}}, {"id": "544531", "metadata": {"taxonomy": ["k__Bacteria", " p__Bacteroidetes", " c__Bacteroidia", " o__Bacteroidales", " f__Prevotellaceae", " g__Prevotella", " s__Prevotella oulorum"]}}, {"id": "206906", "metadata": {"taxonomy": ["k__Bacteria", " p__Firmicutes", " c__Clostridia", " o__Clostridiales", " f__Ruminococcaceae", " g__", " s__"]}}, {"id": "182428", "metadata": {"taxonomy": ["k__Bacteria", " p__Firmicutes", " c__Clostridia", " o__Clostridiales", " f__Lachnospiraceae", " g__", " s__"]}}, {"id": "484309", "metadata": {"taxonomy": ["k__Bacteria", " p__Firmicutes", " c__Clostridia", " o__Clostridiales", " f__Lachnospiraceae", " g__Clostridium", " s__"]}}, {"id": "207624", "metadata": {"taxonomy": ["k__Bacteria", " p__Firmicutes", " c__Clostridia", " o__Clostridiales", " f__Ruminococcaceae", " g__", " s__"]}}, {"id": "191393", "metadata": {"taxonomy": ["k__Bacteria", " p__Firmicutes", " c__Clostridia", " o__Clostridiales", " f__Ruminococcaceae", " g__", " s__"]}}, {"id": "187524", "metadata": {"taxonomy": ["k__Bacteria", " p__Firmicutes", " c__Clostridia", " o__Clostridiales", " f__Ruminococcaceae", " g__", " s__"]}}, {"id": "182274", "metadata": {"taxonomy": ["k__Bacteria", " p__Firmicutes", " c__Clostridia", " o__Clostridiales", " f__Lachnospiraceae", " g__Clostridium", " s__"]}}, {"id": "175137", "metadata": {"taxonomy": ["k__Bacteria", " p__Firmicutes", " c__Clostridia", " o__Clostridiales", " f__Lachnospiraceae", " g__Roseburia", " s__"]}}, {"id": "470114", "metadata": {"taxonomy": ["k__Bacteria", " p__Firmicutes", " c__Clostridia", " o__Clostridiales", " f__Ruminococcaceae", " g__Clostridium", " s__Clostridium leptum"]}}, {"id": "301233", "metadata": {"taxonomy": ["k__Bacteria", " p__Firmicutes", " c__Clostridia", " o__Clostridiales", " f__Lachnospiraceae", " g__", " s__"]}}, {"id": "175685", "metadata": {"taxonomy": ["k__Bacteria", " p__Firmicutes", " c__Clostridia", " o__Clostridiales", " f__Lachnospiraceae", " g__", " s__"]}}, {"id": "174571", "metadata": {"taxonomy": ["k__Bacteria", " p__Firmicutes", " c__Clostridia", " o__Clostridiales", " f__Lachnospiraceae", " g__", " s__"]}}, {"id": "548032", "metadata": {"taxonomy": ["k__Bacteria", " p__Firmicutes", " c__Clostridia", " o__Clostridiales", " f__Ruminococcaceae", " g__Oscillospira", " s__"]}}, {"id": "25165", "metadata": {"taxonomy": ["k__Bacteria", " p__Bacteroidetes", " c__Bacteroidia", " o__Bacteroidales", " f__Bacteroidaceae", " g__Bacteroides", " s__"]}}, {"id": "175208", "metadata": {"taxonomy": ["k__Bacteria", " p__Firmicutes", " c__Clostridia", " o__Clostridiales", " f__Lachnospiraceae", " g__Roseburia", " s__Eubacterium rectale"]}}, {"id": "100198", "metadata": {"taxonomy": ["k__Bacteria", " p__Firmicutes", " c__Clostridia", " o__Clostridiales", " f__Lachnospiraceae", " g__Roseburia", " s__"]}}, {"id": "329029", "metadata": {"taxonomy": ["k__Bacteria", " p__Firmicutes", " c__Clostridia", " o__Clostridiales", " f__Lachnospiraceae", " g__Ruminococcus", " s__"]}}, {"id": "358346", "metadata": {"taxonomy": ["k__Bacteria", " p__Firmicutes", " c__Clostridia", " o__Clostridiales", " f__", " g__", " s__"]}}, {"id": "190124", "metadata": {"taxonomy": ["k__Bacteria", " p__Firmicutes", " c__Clostridia", " o__Clostridiales", " f__Ruminococcaceae", " g__", " s__"]}}, {"id": "581933", "metadata": {"taxonomy": ["k__Bacteria", " p__Firmicutes", " c__Clostridia", " o__Clostridiales", " f__Ruminococcaceae", " g__", " s__"]}}, {"id": "520937", "metadata": {"taxonomy": ["k__Bacteria", " p__Firmicutes", " c__Clostridia", " o__Clostridiales", " f__Lachnospiraceae", " g__", " s__"]}}, {"id": "306107", "metadata": {"taxonomy": ["k__Bacteria", " p__Firmicutes", " c__Clostridia", " o__Clostridiales", " f__Lachnospiraceae", " g__Clostridium", " s__"]}}, {"id": "165734", "metadata": {"taxonomy": ["k__Bacteria", " p__Firmicutes", " c__Clostridia", " o__Clostridiales", " f__Ruminococcaceae", " g__Oscillospira", " s__"]}}, {"id": "15716", "metadata": {"taxonomy": ["k__Bacteria", " p__Tenericutes", " c__Erysipelotrichi", " o__Erysipelotrichales", " f__Erysipelotrichaceae", " g__Clostridium", " s__Clostridium spiroforme"]}}, {"id": "291073", "metadata": {"taxonomy": ["k__Bacteria", " p__Firmicutes", " c__Clostridia", " o__Clostridiales", " f__Lachnospiraceae", " g__Coprococcus", " s__"]}}, {"id": "198909", "metadata": {"taxonomy": ["k__Bacteria", " p__Firmicutes", " c__Clostridia", " o__Clostridiales", " f__Lachnospiraceae", " g__Lachnospira", " s__"]}}, {"id": "130337", "metadata": {"taxonomy": ["k__Bacteria", " p__Firmicutes", " c__Clostridia", " o__Clostridiales", " f__Ruminococcaceae", " g__", " s__"]}}, {"id": "418501", "metadata": {"taxonomy": ["k__Bacteria", " p__Bacteroidetes", " c__Bacteroidia", " o__Bacteroidales", " f__Rikenellaceae", " g__", " s__"]}}, {"id": "227573", "metadata": {"taxonomy": ["k__Bacteria", " p__Firmicutes", " c__Clostridia", " o__Clostridiales", " f__Lachnospiraceae", " g__Clostridium", " s__"]}}, {"id": "391644", "metadata": {"taxonomy": ["k__Bacteria", " p__Bacteroidetes", " c__Bacteroidia", " o__Bacteroidales", " f__", " g__", " s__"]}}, {"id": "368137", "metadata": {"taxonomy": ["k__Bacteria", " p__Firmicutes", " c__Clostridia", " o__Clostridiales", " f__Ruminococcaceae", " g__", " s__"]}}, {"id": "265358", "metadata": {"taxonomy": ["k__Bacteria", " p__Firmicutes", " c__Clostridia", " o__Clostridiales", " f__Ruminococcaceae", " g__Eubacterium", " s__Eubacterium siraeum"]}}, {"id": "223222", "metadata": {"taxonomy": ["k__Bacteria", " p__Firmicutes", " c__Clostridia", " o__Clostridiales", " f__Ruminococcaceae", " g__Ruminococcus", " s__"]}}, {"id": "204889", "metadata": {"taxonomy": ["k__Bacteria", " p__Firmicutes", " c__Clostridia", " o__Clostridiales", " f__Ruminococcaceae", " g__Eubacterium", " s__"]}}, {"id": "168089", "metadata": {"taxonomy": ["k__Bacteria", " p__Firmicutes", " c__Clostridia", " o__Clostridiales", " f__Ruminococcaceae", " g__", " s__"]}}, {"id": "272644", "metadata": {"taxonomy": ["k__Bacteria", " p__Firmicutes", " c__Clostridia", " o__Clostridiales", " f__Ruminococcaceae", " g__Oscillospira", " s__"]}}, {"id": "38129", "metadata": {"taxonomy": ["k__Bacteria", " p__Firmicutes", " c__Clostridia", " o__Clostridiales", " f__Ruminococcaceae", " g__", " s__"]}}, {"id": "113909", "metadata": {"taxonomy": ["k__Bacteria", " p__Firmicutes", " c__Clostridia", " o__Clostridiales", " f__Lachnospiraceae", " g__Roseburia", " s__"]}}, {"id": "470141", "metadata": {"taxonomy": ["k__Bacteria", " p__Firmicutes", " c__Clostridia", " o__Clostridiales", " f__Lachnospiraceae", " g__Clostridium", " s__Clostridium scindens"]}}, {"id": "191316", "metadata": {"taxonomy": ["k__Bacteria", " p__Firmicutes", " c__Clostridia", " o__Clostridiales", " f__Lachnospiraceae", " g__Blautia", " s__Blautia producta"]}}, {"id": "290548", "metadata": {"taxonomy": ["k__Bacteria", " p__Firmicutes", " c__Clostridia", " o__Clostridiales", " f__Lachnospiraceae", " g__Ruminococcus", " s__"]}}, {"id": "189208", "metadata": {"taxonomy": ["k__Bacteria", " p__Firmicutes", " c__Clostridia", " o__Clostridiales", " f__Lachnospiraceae", " g__Roseburia", " s__"]}}, {"id": "204282", "metadata": {"taxonomy": ["k__Bacteria", " p__Firmicutes", " c__Clostridia", " o__Clostridiales", " f__Ruminococcaceae", " g__", " s__"]}}, {"id": "263366", "metadata": {"taxonomy": ["k__Bacteria", " p__Firmicutes", " c__Clostridia", " o__Clostridiales", " f__Lachnospiraceae", " g__", " s__"]}}, {"id": "273626", "metadata": {"taxonomy": ["k__Bacteria", " p__Firmicutes", " c__Clostridia", " o__Clostridiales", " f__", " g__", " s__"]}}, {"id": "344695", "metadata": {"taxonomy": ["k__Bacteria", " p__Firmicutes", " c__Bacilli", " o__Lactobacillales", " f__Lactobacillaceae", " g__Lactobacillus", " s__"]}}, {"id": "313166", "metadata": {"taxonomy": ["k__Bacteria", " p__Bacteroidetes", " c__Bacteroidia", " o__Bacteroidales", " f__Bacteroidaceae", " g__Bacteroides", " s__"]}}, {"id": "175907", "metadata": {"taxonomy": ["k__Bacteria", " p__Actinobacteria", " c__Actinobacteria (class)", " o__Coriobacteriales", " f__Coriobacteriaceae", " g__Eggerthella", " s__Eggerthella lenta"]}}, {"id": "319430", "metadata": {"taxonomy": ["k__Bacteria", " p__Firmicutes", " c__Bacilli", " o__Lactobacillales", " f__Lactobacillaceae", " g__Lactobacillus", " s__"]}}, {"id": "355372", "metadata": {"taxonomy": ["k__Bacteria", " p__Firmicutes", " c__Clostridia", " o__Clostridiales", " f__Lachnospiraceae", " g__", " s__"]}}, {"id": "249661", "metadata": {"taxonomy": ["k__Bacteria", " p__Bacteroidetes", " c__Bacteroidia", " o__Bacteroidales", " f__Porphyromonadaceae", " g__Parabacteroides", " s__"]}}, {"id": "167204", "metadata": {"taxonomy": ["k__Bacteria", " p__Firmicutes", " c__Clostridia", " o__Clostridiales", " f__Lachnospiraceae", " g__", " s__"]}}, {"id": "258148", "metadata": {"taxonomy": ["k__Bacteria", " p__Firmicutes", " c__Clostridia", " o__Clostridiales", " f__Lachnospiraceae", " g__Clostridium", " s__"]}}, {"id": "296275", "metadata": {"taxonomy": ["k__Bacteria", " p__Firmicutes", " c__Clostridia", " o__Clostridiales", " f__Lachnospiraceae", " g__Clostridium", " s__"]}}, {"id": "195608", "metadata": {"taxonomy": ["k__Bacteria", " p__Firmicutes", " c__Clostridia", " o__Clostridiales", " f__Ruminococcaceae", " g__", " s__"]}}, {"id": "187743", "metadata": {"taxonomy": ["k__Bacteria", " p__Firmicutes", " c__Clostridia", " o__Clostridiales", " f__Lachnospiraceae", " g__Roseburia", " s__Eubacterium rectale"]}}, {"id": "173934", "metadata": {"taxonomy": ["k__Bacteria", " p__Firmicutes", " c__Clostridia", " o__Clostridiales", " f__Lachnospiraceae", " g__Coprococcus", " s__"]}}, {"id": "198605", "metadata": {"taxonomy": ["k__Bacteria", " p__Firmicutes", " c__Clostridia", " o__Clostridiales", " f__Lachnospiraceae", " g__Roseburia", " s__Eubacterium rectale"]}}, {"id": "470168", "metadata": {"taxonomy": ["k__Bacteria", " p__Firmicutes", " c__Clostridia", " o__Clostridiales", " f__Lachnospiraceae", " g__Ruminococcus", " s__"]}}, {"id": "214503", "metadata": {"taxonomy": ["k__Bacteria", " p__Firmicutes", " c__Clostridia", " o__Clostridiales", " f__Lachnospiraceae", " g__Clostridium", " s__"]}}, {"id": "183368", "metadata": {"taxonomy": ["k__Bacteria", " p__Firmicutes", " c__Clostridia", " o__Clostridiales", " f__", " g__", " s__"]}}, {"id": "162651", "metadata": {"taxonomy": ["k__Bacteria", " p__Firmicutes", " c__Clostridia", " o__Clostridiales", " f__Lachnospiraceae", " g__Blautia", " s__"]}}, {"id": "33681", "metadata": {"taxonomy": ["k__Bacteria", " p__Firmicutes", " c__Clostridia", " o__Clostridiales", " f__Lachnospiraceae", " g__Roseburia", " s__"]}}, {"id": "184518", "metadata": {"taxonomy": ["k__Bacteria", " p__Firmicutes", " c__Clostridia", " o__Clostridiales", " f__Lachnospiraceae", " g__", " s__"]}}, {"id": "163939", "metadata": {"taxonomy": ["k__Bacteria", " p__Firmicutes", " c__Clostridia", " o__Clostridiales", " f__Ruminococcaceae", " g__Faecalibacterium", " s__"]}}, {"id": "14023", "metadata": {"taxonomy": ["k__Bacteria", " p__Firmicutes", " c__Clostridia", " o__Clostridiales", " f__Lachnospiraceae", " g__Lachnobacterium", " s__"]}}, {"id": "296298", "metadata": {"taxonomy": ["k__Bacteria", " p__Firmicutes", " c__Clostridia", " o__Clostridiales", " f__Lachnospiraceae", " g__Blautia", " s__"]}}, {"id": "199739", "metadata": {"taxonomy": ["k__Bacteria", " p__Firmicutes", " c__Clostridia", " o__Clostridiales", " f__Ruminococcaceae", " g__", " s__"]}}, {"id": "204072", "metadata": {"taxonomy": ["k__Bacteria", " p__Firmicutes", " c__Clostridia", " o__Clostridiales", " f__Lachnospiraceae", " g__", " s__"]}}, {"id": "196772", "metadata": {"taxonomy": ["k__Bacteria", " p__Firmicutes", " c__Clostridia", " o__Clostridiales", " f__Lachnospiraceae", " g__", " s__"]}}, {"id": "291815", "metadata": {"taxonomy": ["k__Bacteria", " p__Firmicutes", " c__Clostridia", " o__Clostridiales", " f__Lachnospiraceae", " g__Blautia", " s__Blautia producta"]}}, {"id": "36025", "metadata": {"taxonomy": ["k__Bacteria", " p__Actinobacteria", " c__Actinobacteria (class)", " o__Actinomycetales", " f__Brevibacteriaceae", " g__Brevibacterium", " s__Brevibacterium paucivorans"]}}, {"id": "357470", "metadata": {"taxonomy": ["k__Bacteria", " p__Firmicutes", " c__Clostridia", " o__Clostridiales", " f__Ruminococcaceae", " g__Faecalibacterium", " s__"]}}, {"id": "187782", "metadata": {"taxonomy": ["k__Bacteria", " p__Firmicutes", " c__Clostridia", " o__Clostridiales", " f__Lachnospiraceae", " g__", " s__"]}}, {"id": "351681", "metadata": {"taxonomy": ["k__Bacteria", " p__Proteobacteria", " c__Gammaproteobacteria", " o__Oceanospirillales", " f__Pseudomonadaceae", " g__Pseudomonas", " s__"]}}, {"id": "354779", "metadata": {"taxonomy": ["k__Bacteria", " p__Firmicutes", " c__Bacilli", " o__Bacillales", " f__Staphylococcaceae", " g__Staphylococcus", " s__Staphylococcus haemolyticus"]}}, {"id": "182980", "metadata": {"taxonomy": ["k__Bacteria", " p__Firmicutes", " c__Clostridia", " o__Clostridiales", " f__Lachnospiraceae", " g__Lachnobacterium", " s__"]}}, {"id": "190076", "metadata": {"taxonomy": ["k__Bacteria", " p__Firmicutes", " c__Clostridia", " o__Clostridiales", " f__Lachnospiraceae", " g__Roseburia", " s__"]}}, {"id": "583134", "metadata": {"taxonomy": ["k__Bacteria", " p__Firmicutes", " c__Clostridia", " o__Clostridiales", " f__Ruminococcaceae", " g__", " s__"]}}, {"id": "181649", "metadata": {"taxonomy": ["k__Bacteria", " p__Firmicutes", " c__Clostridia", " o__Clostridiales", " f__Lachnospiraceae", " g__Coprococcus", " s__"]}}, {"id": "180565", "metadata": {"taxonomy": ["k__Bacteria", " p__Firmicutes", " c__Clostridia", " o__Clostridiales", " f__Ruminococcaceae", " g__", " s__"]}}, {"id": "345319", "metadata": {"taxonomy": ["k__Bacteria", " p__Firmicutes", " c__Clostridia", " o__Clostridiales", " f__Lachnospiraceae", " g__", " s__"]}}, {"id": "215767", "metadata": {"taxonomy": ["k__Bacteria", " p__Firmicutes", " c__Clostridia", " o__Clostridiales", " f__Ruminococcaceae", " g__Faecalibacterium", " s__"]}}, {"id": "352733", "metadata": {"taxonomy": ["k__Bacteria", " p__Firmicutes", " c__Clostridia", " o__Clostridiales", " f__Lachnospiraceae", " g__", " s__"]}}, {"id": "216599", "metadata": {"taxonomy": ["k__Bacteria", " p__Bacteroidetes", " c__Bacteroidia", " o__Bacteroidales", " f__Rikenellaceae", " g__", " s__"]}}, {"id": "192132", "metadata": {"taxonomy": ["k__Bacteria", " p__Proteobacteria", " c__Deltaproteobacteria", " o__Desulfovibrionales", " f__Desulfovibrionaceae", " g__Bilophila", " s__Bilophila wadsworthia"]}}, {"id": "200147", "metadata": {"taxonomy": ["k__Bacteria", " p__Firmicutes", " c__Bacilli", " o__Bacillales", " f__Staphylococcaceae", " g__Staphylococcus", " s__"]}}, {"id": "340684", "metadata": {"taxonomy": ["k__Bacteria", " p__Firmicutes", " c__Clostridia", " o__Clostridiales", " f__Clostridiales Family XIII. Incertae Sedis", " g__", " s__"]}}, {"id": "212532", "metadata": {"taxonomy": ["k__Bacteria", " p__Firmicutes", " c__Clostridia", " o__Clostridiales", " f__Ruminococcaceae", " g__", " s__"]}}, {"id": "233848", "metadata": {"taxonomy": ["k__Bacteria", " p__Tenericutes", " c__Mollicutes", " o__RF39", " f__", " g__", " s__"]}}, {"id": "191448", "metadata": {"taxonomy": ["k__Bacteria", " p__Firmicutes", " c__Clostridia", " o__Clostridiales", " f__Ruminococcaceae", " g__Ruminococcus", " s__"]}}, {"id": "512903", "metadata": {"taxonomy": ["k__Bacteria", " p__Firmicutes", " c__Clostridia", " o__Clostridiales", " f__Lachnospiraceae", " g__Roseburia", " s__Eubacterium rectale"]}}, {"id": "353744", "metadata": {"taxonomy": ["k__Bacteria", " p__Firmicutes", " c__Clostridia", " o__Clostridiales", " f__Ruminococcaceae", " g__Ruminococcus", " s__"]}}, {"id": "180285", "metadata": {"taxonomy": ["k__Bacteria", " p__Firmicutes", " c__Clostridia", " o__Clostridiales", " f__Ruminococcaceae", " g__Faecalibacterium", " s__"]}}, {"id": "177749", "metadata": {"taxonomy": ["k__Bacteria", " p__Firmicutes", " c__Clostridia", " o__Clostridiales", " f__Lachnospiraceae", " g__Roseburia", " s__"]}}, {"id": "302919", "metadata": {"taxonomy": ["k__Bacteria", " p__Firmicutes", " c__Bacilli", " o__Lactobacillales", " f__Streptococcaceae", " g__Streptococcus", " s__"]}}, {"id": "190690", "metadata": {"taxonomy": ["k__Bacteria", " p__Firmicutes", " c__Clostridia", " o__Clostridiales", " f__Clostridiales Family XI. Incertae Sedis", " g__Anaerococcus", " s__"]}}, {"id": "212042", "metadata": {"taxonomy": ["k__Bacteria", " p__Firmicutes", " c__Clostridia", " o__Clostridiales", " f__Lachnospiraceae", " g__", " s__"]}}, {"id": "366612", "metadata": {"taxonomy": ["k__Bacteria", " p__Firmicutes", " c__Clostridia", " o__Clostridiales", " f__Lachnospiraceae", " g__", " s__"]}}, {"id": "514015", "metadata": {"taxonomy": ["k__Bacteria", " p__Proteobacteria", " c__Gammaproteobacteria", " o__Enterobacteriales", " f__Enterobacteriaceae", " g__Enterobacter", " s__Enterobacter hormaechei"]}}, {"id": "179428", "metadata": {"taxonomy": ["k__Bacteria", " p__Firmicutes", " c__Clostridia", " o__Clostridiales", " f__Lachnospiraceae", " g__Blautia", " s__"]}}, {"id": "11372", "metadata": {"taxonomy": ["k__Bacteria", " p__Actinobacteria", " c__Actinobacteria (class)", " o__Coriobacteriales", " f__Coriobacteriaceae", " g__Eggerthella", " s__Eggerthella lenta"]}}, {"id": "424776", "metadata": {"taxonomy": ["k__Bacteria", " p__Proteobacteria", " c__Gammaproteobacteria", " o__Enterobacteriales", " f__Enterobacteriaceae", " g__", " s__"]}}, {"id": "522294", "metadata": {"taxonomy": ["k__Bacteria", " p__Proteobacteria", " c__Gammaproteobacteria", " o__Enterobacteriales", " f__Enterobacteriaceae", " g__", " s__"]}}, {"id": "365644", "metadata": {"taxonomy": ["k__Bacteria", " p__Firmicutes", " c__Clostridia", " o__Clostridiales", " f__Lachnospiraceae", " g__Clostridium", " s__"]}}, {"id": "592305", "metadata": {"taxonomy": ["k__Bacteria", " p__Firmicutes", " c__Clostridia", " o__Clostridiales", " f__Lachnospiraceae", " g__", " s__"]}}, {"id": "177918", "metadata": {"taxonomy": ["k__Bacteria", " p__Firmicutes", " c__Clostridia", " o__Clostridiales", " f__Ruminococcaceae", " g__Faecalibacterium", " s__Faecalibacterium prausnitzii"]}}, {"id": "191531", "metadata": {"taxonomy": ["k__Bacteria", " p__Firmicutes", " c__Clostridia", " o__Clostridiales", " f__Lachnospiraceae", " g__", " s__"]}}, {"id": "190572", "metadata": {"taxonomy": ["k__Bacteria", " p__Firmicutes", " c__Clostridia", " o__Clostridiales", " f__Ruminococcaceae", " g__Faecalibacterium", " s__"]}}, {"id": "358834", "metadata": {"taxonomy": ["k__Bacteria", " p__Firmicutes", " c__Clostridia", " o__Clostridiales", " f__Lachnospiraceae", " g__Coprococcus", " s__"]}}, {"id": "362786", "metadata": {"taxonomy": ["k__Bacteria", " p__Firmicutes", " c__Clostridia", " o__Clostridiales", " f__Lachnospiraceae", " g__Blautia", " s__"]}}, {"id": "195999", "metadata": {"taxonomy": ["k__Bacteria", " p__Firmicutes", " c__Clostridia", " o__Clostridiales", " f__Lachnospiraceae", " g__Ruminococcus", " s__"]}}, {"id": "365510", "metadata": {"taxonomy": ["k__Bacteria", " p__Firmicutes", " c__Clostridia", " o__Clostridiales", " f__Lachnospiraceae", " g__Blautia", " s__"]}}, {"id": "324236", "metadata": {"taxonomy": ["k__Bacteria", " p__Firmicutes", " c__Clostridia", " o__Clostridiales", " f__Lachnospiraceae", " g__", " s__"]}}, {"id": "206881", "metadata": {"taxonomy": ["k__Bacteria", " p__Firmicutes", " c__Clostridia", " o__Clostridiales", " f__Catabacteriaceae", " g__", " s__"]}}, {"id": "291737", "metadata": {"taxonomy": ["k__Bacteria", " p__Firmicutes", " c__Clostridia", " o__Clostridiales", " f__Clostridiaceae", " g__Clostridium", " s__"]}}, {"id": "560070", "metadata": {"taxonomy": ["k__Bacteria", " p__Firmicutes", " c__Clostridia", " o__Clostridiales", " f__Lachnospiraceae", " g__Blautia", " s__"]}}, {"id": "194536", "metadata": {"taxonomy": ["k__Bacteria", " p__Firmicutes", " c__Clostridia", " o__Clostridiales", " f__Lachnospiraceae", " g__", " s__"]}}, {"id": "204121", "metadata": {"taxonomy": ["k__Bacteria", " p__Firmicutes", " c__Clostridia", " o__Clostridiales", " f__Lachnospiraceae", " g__Clostridium", " s__"]}}, {"id": "516264", "metadata": {"taxonomy": ["k__Bacteria", " p__Firmicutes", " c__Bacilli", " o__Erysipelotrichales", " f__Erysipelotrichaceae", " g__", " s__"]}}, {"id": "189957", "metadata": {"taxonomy": ["k__Bacteria", " p__Firmicutes", " c__Clostridia", " o__Clostridiales", " f__Lachnospiraceae", " g__", " s__"]}}, {"id": "517282", "metadata": {"taxonomy": ["k__Bacteria", " p__Firmicutes", " c__Clostridia", " o__Clostridiales", " f__Lachnospiraceae", " g__Blautia", " s__"]}}, {"id": "175261", "metadata": {"taxonomy": ["k__Bacteria", " p__Firmicutes", " c__Clostridia", " o__Clostridiales", " f__Lachnospiraceae", " g__Eubacterium", " s__"]}}, {"id": "366044", "metadata": {"taxonomy": ["k__Bacteria", " p__Bacteroidetes", " c__Bacteroidia", " o__Bacteroidales", " f__Porphyromonadaceae", " g__", " s__"]}}, {"id": "323020", "metadata": {"taxonomy": ["k__Bacteria", " p__Firmicutes", " c__Clostridia", " o__Clostridiales", " f__Lachnospiraceae", " g__Lachnospira", " s__"]}}, {"id": "297708", "metadata": {"taxonomy": ["k__Bacteria", " p__Firmicutes", " c__Clostridia", " o__Clostridiales", " f__Lachnospiraceae", " g__Clostridium", " s__"]}}, {"id": "181537", "metadata": {"taxonomy": ["k__Bacteria", " p__Firmicutes", " c__Clostridia", " o__Clostridiales", " f__Lachnospiraceae", " g__Clostridium", " s__"]}}, {"id": "519880", "metadata": {"taxonomy": ["k__Bacteria", " p__Firmicutes", " c__Clostridia", " o__Clostridiales", " f__Ruminococcaceae", " g__", " s__"]}}, {"id": "313471", "metadata": {"taxonomy": ["k__Bacteria", " p__Firmicutes", " c__Clostridia", " o__Clostridiales", " f__Ruminococcaceae", " g__Oscillospira", " s__"]}}, {"id": "189099", "metadata": {"taxonomy": ["k__Bacteria", " p__Firmicutes", " c__Clostridia", " o__Clostridiales", " f__Lachnospiraceae", " g__Coprococcus", " s__"]}}, {"id": "534567", "metadata": {"taxonomy": ["k__Bacteria", " p__Firmicutes", " c__Clostridia", " o__Clostridiales", " f__Lachnospiraceae", " g__Coprococcus", " s__"]}}, {"id": "180415", "metadata": {"taxonomy": ["k__Bacteria", " p__Firmicutes", " c__Clostridia", " o__Clostridiales", " f__Ruminococcaceae", " g__Oscillospira", " s__"]}}, {"id": "15728", "metadata": {"taxonomy": ["k__Bacteria", " p__Tenericutes", " c__Erysipelotrichi", " o__Erysipelotrichales", " f__Erysipelotrichaceae", " g__Holdemania", " s__Holdemania filiformis"]}}, {"id": "363076", "metadata": {"taxonomy": ["k__Bacteria", " p__Firmicutes", " c__Clostridia", " o__Clostridiales", " f__Ruminococcaceae", " g__", " s__"]}}, {"id": "296941", "metadata": {"taxonomy": ["k__Bacteria", " p__Firmicutes", " c__Clostridia", " o__Clostridiales", " f__Ruminococcaceae", " g__", " s__"]}}, {"id": "216862", "metadata": {"taxonomy": ["k__Bacteria", " p__Firmicutes", " c__Clostridia", " o__Clostridiales", " f__Ruminococcaceae", " g__", " s__"]}}, {"id": "207065", "metadata": {"taxonomy": ["k__Bacteria", " p__Firmicutes", " c__Clostridia", " o__Clostridiales", " f__Lachnospiraceae", " g__", " s__"]}}, {"id": "552235", "metadata": {"taxonomy": ["k__Bacteria", " p__Firmicutes", " c__Clostridia", " o__Clostridiales", " f__Catabacteriaceae", " g__", " s__"]}}, {"id": "312719", "metadata": {"taxonomy": ["k__Bacteria", " p__Firmicutes", " c__Clostridia", " o__Clostridiales", " f__Ruminococcaceae", " g__", " s__"]}}, {"id": "300123", "metadata": {"taxonomy": ["k__Bacteria", " p__Firmicutes", " c__Clostridia", " o__Clostridiales", " f__Lachnospiraceae", " g__Coprococcus", " s__"]}}, {"id": "193632", "metadata": {"taxonomy": ["k__Bacteria", " p__Firmicutes", " c__Clostridia", " o__Clostridiales", " f__Ruminococcaceae", " g__Oscillospira", " s__"]}}, {"id": "366374", "metadata": {"taxonomy": ["k__Bacteria", " p__Bacteroidetes", " c__Bacteroidia", " o__Bacteroidales", " f__Bacteroidaceae", " g__Bacteroides", " s__"]}}, {"id": "353313", "metadata": {"taxonomy": ["k__Bacteria", " p__Firmicutes", " c__Clostridia", " o__Clostridiales", " f__Lachnospiraceae", " g__Coprococcus", " s__"]}}, {"id": "321589", "metadata": {"taxonomy": ["k__Bacteria", " p__Firmicutes", " c__Clostridia", " o__Clostridiales", " f__Lachnospiraceae", " g__", " s__"]}}, {"id": "233253", "metadata": {"taxonomy": ["k__Bacteria", " p__Firmicutes", " c__Clostridia", " o__Clostridiales", " f__Ruminococcaceae", " g__", " s__"]}}, {"id": "211013", "metadata": {"taxonomy": ["k__Bacteria", " p__Firmicutes", " c__Clostridia", " o__Clostridiales", " f__Ruminococcaceae", " g__", " s__"]}}, {"id": "196210", "metadata": {"taxonomy": ["k__Bacteria", " p__Firmicutes", " c__Clostridia", " o__Clostridiales", " f__Ruminococcaceae", " g__", " s__"]}}, {"id": "544549", "metadata": {"taxonomy": ["k__Bacteria", " p__Firmicutes", " c__Clostridia", " o__Clostridiales", " f__Ruminococcaceae", " g__", " s__"]}}, {"id": "304206", "metadata": {"taxonomy": ["k__Bacteria", " p__Firmicutes", " c__Clostridia", " o__Clostridiales", " f__Lachnospiraceae", " g__Lachnospira", " s__"]}}, {"id": "585201", "metadata": {"taxonomy": ["k__Bacteria", " p__Firmicutes", " c__Clostridia", " o__Clostridiales", " f__Lachnospiraceae", " g__Blautia", " s__"]}}, {"id": "549577", "metadata": {"taxonomy": ["k__Bacteria", " p__Firmicutes", " c__Clostridia", " o__Clostridiales", " f__Catabacteriaceae", " g__", " s__"]}}, {"id": "364261", "metadata": {"taxonomy": ["k__Bacteria", " p__Firmicutes", " c__Clostridia", " o__Clostridiales", " f__Lachnospiraceae", " g__", " s__"]}}, {"id": "349944", "metadata": {"taxonomy": ["k__Bacteria", " p__Firmicutes", " c__Clostridia", " o__Clostridiales", " f__Ruminococcaceae", " g__", " s__"]}}, {"id": "293360", "metadata": {"taxonomy": ["k__Bacteria", " p__Firmicutes", " c__Clostridia", " o__Clostridiales", " f__Ruminococcaceae", " g__", " s__"]}}, {"id": "290467", "metadata": {"taxonomy": ["k__Bacteria", " p__Firmicutes", " c__Clostridia", " o__Clostridiales", " f__Lachnospiraceae", " g__", " s__"]}}, {"id": "27071", "metadata": {"taxonomy": ["k__Bacteria", " p__Firmicutes", " c__Clostridia", " o__Clostridiales", " f__Lachnospiraceae", " g__Clostridium", " s__"]}}, {"id": "182512", "metadata": {"taxonomy": ["k__Bacteria", " p__Firmicutes", " c__Clostridia", " o__Clostridiales", " f__Lachnospiraceae", " g__Coprococcus", " s__"]}}, {"id": "181573", "metadata": {"taxonomy": ["k__Bacteria", " p__Firmicutes", " c__Clostridia", " o__Clostridiales", " f__Lachnospiraceae", " g__Eubacterium", " s__"]}}, {"id": "544358", "metadata": {"taxonomy": ["k__Bacteria", " p__Firmicutes", " c__Clostridia", " o__Clostridiales", " f__Ruminococcaceae", " g__", " s__"]}}, {"id": "527418", "metadata": {"taxonomy": ["k__Bacteria", " p__Firmicutes", " c__Clostridia", " o__Clostridiales", " f__Lachnospiraceae", " g__Blautia", " s__"]}}, {"id": "345111", "metadata": {"taxonomy": ["k__Bacteria", " p__Firmicutes", " c__Clostridia", " o__Clostridiales", " f__Lachnospiraceae", " g__", " s__"]}}, {"id": "296267", "metadata": {"taxonomy": ["k__Bacteria", " p__Firmicutes", " c__Clostridia", " o__Clostridiales", " f__", " g__", " s__"]}}, {"id": "208539", "metadata": {"taxonomy": ["k__Bacteria", " p__Firmicutes", " c__Clostridia", " o__Clostridiales", " f__", " g__", " s__"]}}, {"id": "191303", "metadata": {"taxonomy": ["k__Bacteria", " p__Firmicutes", " c__Clostridia", " o__Clostridiales", " f__Lachnospiraceae", " g__", " s__"]}}, {"id": "186505", "metadata": {"taxonomy": ["k__Bacteria", " p__Firmicutes", " c__Clostridia", " o__Clostridiales", " f__Lachnospiraceae", " g__", " s__"]}}, {"id": "186081", "metadata": {"taxonomy": ["k__Bacteria", " p__Firmicutes", " c__Clostridia", " o__Clostridiales", " f__Ruminococcaceae", " g__Faecalibacterium", " s__"]}}, {"id": "586064", "metadata": {"taxonomy": ["k__Bacteria", " p__Firmicutes", " c__Clostridia", " o__Clostridiales", " f__Ruminococcaceae", " g__", " s__"]}}, {"id": "563572", "metadata": {"taxonomy": ["k__Bacteria", " p__Firmicutes", " c__Clostridia", " o__Clostridiales", " f__Lachnospiraceae", " g__Clostridium", " s__"]}}, {"id": "199149", "metadata": {"taxonomy": ["k__Bacteria", " p__Firmicutes", " c__Clostridia", " o__Clostridiales", " f__Ruminococcaceae", " g__", " s__"]}}, {"id": "190038", "metadata": {"taxonomy": ["k__Bacteria", " p__Firmicutes", " c__Clostridia", " o__Clostridiales", " f__Lachnospiraceae", " g__Eubacterium", " s__"]}}, {"id": "184287", "metadata": {"taxonomy": ["k__Bacteria", " p__Firmicutes", " c__Clostridia", " o__Clostridiales", " f__Ruminococcaceae", " g__", " s__"]}}, {"id": "203843", "metadata": {"taxonomy": ["k__Bacteria", " p__Firmicutes", " c__Clostridia", " o__Clostridiales", " f__Lachnospiraceae", " g__", " s__"]}}, {"id": "187888", "metadata": {"taxonomy": ["k__Bacteria", " p__Firmicutes", " c__Clostridia", " o__Clostridiales", " f__Ruminococcaceae", " g__Faecalibacterium", " s__"]}}, {"id": "348861", "metadata": {"taxonomy": ["k__Bacteria", " p__Firmicutes", " c__Clostridia", " o__Clostridiales", " f__Lachnospiraceae", " g__", " s__"]}}, {"id": "366333", "metadata": {"taxonomy": ["k__Bacteria", " p__Firmicutes", " c__Clostridia", " o__Clostridiales", " f__", " g__", " s__"]}}, {"id": "170124", "metadata": {"taxonomy": ["k__Bacteria", " p__Firmicutes", " c__Clostridia", " o__Clostridiales", " f__Ruminococcaceae", " g__", " s__"]}}, {"id": "349949", "metadata": {"taxonomy": ["k__Bacteria", " p__Firmicutes", " c__Clostridia", " o__Clostridiales", " f__Ruminococcaceae", " g__", " s__"]}}, {"id": "187219", "metadata": {"taxonomy": ["k__Bacteria", " p__Firmicutes", " c__Clostridia", " o__Clostridiales", " f__Lachnospiraceae", " g__Clostridium", " s__"]}}, {"id": "406248", "metadata": {"taxonomy": ["k__Bacteria", " p__Firmicutes", " c__Bacilli", " o__Bacillales", " f__Staphylococcaceae", " g__Staphylococcus", " s__"]}}, {"id": "268332", "metadata": {"taxonomy": ["k__Bacteria", " p__Bacteroidetes", " c__Bacteroidia", " o__Bacteroidales", " f__Bacteroidaceae", " g__Bacteroides", " s__"]}}, {"id": "358798", "metadata": {"taxonomy": ["k__Bacteria", " p__Firmicutes", " c__Clostridia", " o__Clostridiales", " f__Lachnospiraceae", " g__Roseburia", " s__"]}}, {"id": "340987", "metadata": {"taxonomy": ["k__Bacteria", " p__Firmicutes", " c__Clostridia", " o__Clostridiales", " f__Lachnospiraceae", " g__", " s__"]}}, {"id": "198176", "metadata": {"taxonomy": ["k__Bacteria", " p__Firmicutes", " c__Clostridia", " o__Clostridiales", " f__Lachnospiraceae", " g__Roseburia", " s__Eubacterium rectale"]}}, {"id": "194654", "metadata": {"taxonomy": ["k__Bacteria", " p__Firmicutes", " c__Clostridia", " o__Clostridiales", " f__Ruminococcaceae", " g__Faecalibacterium", " s__Faecalibacterium prausnitzii"]}}, {"id": "194446", "metadata": {"taxonomy": ["k__Bacteria", " p__Tenericutes", " c__Erysipelotrichi", " o__Erysipelotrichales", " f__Erysipelotrichaceae", " g__", " s__Eubacterium biforme"]}}, {"id": "362757", "metadata": {"taxonomy": ["k__Bacteria", " p__Firmicutes", " c__Clostridia", " o__Clostridiales", " f__Ruminococcaceae", " g__Faecalibacterium", " s__"]}}, {"id": "232434", "metadata": {"taxonomy": ["k__Bacteria", " p__Tenericutes", " c__Mollicutes", " o__RF39", " f__", " g__", " s__"]}}, {"id": "301700", "metadata": {"taxonomy": ["k__Bacteria", " p__Firmicutes", " c__Clostridia", " o__Clostridiales", " f__", " g__", " s__"]}}, {"id": "181678", "metadata": {"taxonomy": ["k__Bacteria", " p__Firmicutes", " c__Clostridia", " o__Clostridiales", " f__Lachnospiraceae", " g__Blautia", " s__"]}}, {"id": "181224", "metadata": {"taxonomy": ["k__Bacteria", " p__Firmicutes", " c__Clostridia", " o__Clostridiales", " f__Lachnospiraceae", " g__", " s__"]}}, {"id": "359203", "metadata": {"taxonomy": ["k__Bacteria", " p__Firmicutes", " c__Clostridia", " o__Clostridiales", " f__Lachnospiraceae", " g__Blautia", " s__"]}}, {"id": "296977", "metadata": {"taxonomy": ["k__Bacteria", " p__Firmicutes", " c__Clostridia", " o__Clostridiales", " f__Lachnospiraceae", " g__Blautia", " s__"]}}, {"id": "327642", "metadata": {"taxonomy": ["k__Bacteria", " p__Firmicutes", " c__Clostridia", " o__Clostridiales", " f__Lachnospiraceae", " g__Ruminococcus", " s__"]}}, {"id": "192215", "metadata": {"taxonomy": ["k__Bacteria", " p__Proteobacteria", " c__Gammaproteobacteria", " o__Enterobacteriales", " f__Enterobacteriaceae", " g__Leclercia", " s__"]}}, {"id": "537192", "metadata": {"taxonomy": ["k__Bacteria", " p__Proteobacteria", " c__Gammaproteobacteria", " o__Enterobacteriales", " f__Enterobacteriaceae", " g__Escherichia", " s__"]}}, {"id": "83271", "metadata": {"taxonomy": ["k__Bacteria", " p__Firmicutes", " c__Clostridia", " o__Clostridiales", " f__Lachnospiraceae", " g__Clostridium", " s__"]}}, {"id": "190954", "metadata": {"taxonomy": ["k__Bacteria", " p__Firmicutes", " c__Clostridia", " o__Clostridiales", " f__Lachnospiraceae", " g__", " s__"]}}, {"id": "363026", "metadata": {"taxonomy": ["k__Bacteria", " p__Firmicutes", " c__Clostridia", " o__Clostridiales", " f__Lachnospiraceae", " g__Roseburia", " s__Roseburia faecis"]}}, {"id": "192404", "metadata": {"taxonomy": ["k__Bacteria", " p__Firmicutes", " c__Clostridia", " o__Clostridiales", " f__Lachnospiraceae", " g__", " s__"]}}, {"id": "180368", "metadata": {"taxonomy": ["k__Bacteria", " p__Firmicutes", " c__Clostridia", " o__Clostridiales", " f__Lachnospiraceae", " g__", " s__"]}}, {"id": "190188", "metadata": {"taxonomy": ["k__Bacteria", " p__Firmicutes", " c__Clostridia", " o__Clostridiales", " f__Lachnospiraceae", " g__Clostridium", " s__"]}}, {"id": "365676", "metadata": {"taxonomy": ["k__Bacteria", " p__Firmicutes", " c__Clostridia", " o__Clostridiales", " f__Ruminococcaceae", " g__Ruminococcus", " s__"]}}, {"id": "185734", "metadata": {"taxonomy": ["k__Bacteria", " p__Firmicutes", " c__Clostridia", " o__Clostridiales", " f__Ruminococcaceae", " g__Faecalibacterium", " s__Faecalibacterium prausnitzii"]}}, {"id": "174738", "metadata": {"taxonomy": ["k__Bacteria", " p__Firmicutes", " c__Clostridia", " o__Clostridiales", " f__Lachnospiraceae", " g__", " s__"]}}, {"id": "364527", "metadata": {"taxonomy": ["k__Bacteria", " p__Firmicutes", " c__Clostridia", " o__Clostridiales", " f__Ruminococcaceae", " g__", " s__"]}}, {"id": "217109", "metadata": {"taxonomy": ["k__Bacteria", " p__Firmicutes", " c__Clostridia", " o__Clostridiales", " f__Catabacteriaceae", " g__", " s__"]}}, {"id": "193865", "metadata": {"taxonomy": ["k__Bacteria", " p__Firmicutes", " c__Clostridia", " o__Clostridiales", " f__Ruminococcaceae", " g__", " s__"]}}, {"id": "187812", "metadata": {"taxonomy": ["k__Bacteria", " p__Firmicutes", " c__Clostridia", " o__Clostridiales", " f__Lachnospiraceae", " g__Ruminococcus", " s__"]}}, {"id": "166689", "metadata": {"taxonomy": ["k__Bacteria", " p__Firmicutes", " c__Clostridia", " o__Clostridiales", " f__Ruminococcaceae", " g__", " s__"]}}, {"id": "211219", "metadata": {"taxonomy": ["k__Bacteria", " p__Firmicutes", " c__Clostridia", " o__Clostridiales", " f__Lachnospiraceae", " g__Clostridium", " s__"]}}, {"id": "222043", "metadata": {"taxonomy": ["k__Bacteria", " p__Proteobacteria", " c__Gammaproteobacteria", " o__Enterobacteriales", " f__Enterobacteriaceae", " g__Raoultella", " s__Raoultella ornithinolytica"]}}, {"id": "169961", "metadata": {"taxonomy": ["k__Bacteria", " p__Firmicutes", " c__Clostridia", " o__Clostridiales", " f__Ruminococcaceae", " g__Clostridium", " s__"]}}, {"id": "358712", "metadata": {"taxonomy": ["k__Bacteria", " p__Firmicutes", " c__Clostridia", " o__Clostridiales", " f__Lachnospiraceae", " g__", " s__"]}}, {"id": "231128", "metadata": {"taxonomy": ["k__Bacteria", " p__Firmicutes", " c__Clostridia", " o__Clostridiales", " f__Lachnospiraceae", " g__Coprococcus", " s__"]}}, {"id": "210793", "metadata": {"taxonomy": ["k__Bacteria", " p__Firmicutes", " c__Clostridia", " o__Clostridiales", " f__Ruminococcaceae", " g__", " s__"]}}, {"id": "191547", "metadata": {"taxonomy": ["k__Bacteria", " p__Firmicutes", " c__Clostridia", " o__Clostridiales", " f__Ruminococcaceae", " g__Faecalibacterium", " s__"]}}, {"id": "74862", "metadata": {"taxonomy": ["k__Bacteria", " p__Tenericutes", " c__Erysipelotrichi", " o__Erysipelotrichales", " f__Erysipelotrichaceae", " g__Coprobacillus", " s__Coprobacillus cateniformis"]}}, {"id": "531052", "metadata": {"taxonomy": ["k__Bacteria", " p__Firmicutes", " c__Clostridia", " o__Clostridiales", " f__Lachnospiraceae", " g__Coprococcus", " s__"]}}, {"id": "364099", "metadata": {"taxonomy": ["k__Bacteria", " p__Firmicutes", " c__Clostridia", " o__Clostridiales", " f__Ruminococcaceae", " g__", " s__"]}}, {"id": "13964", "metadata": {"taxonomy": ["k__Bacteria", " p__Firmicutes", " c__Clostridia", " o__Clostridiales", " f__Lachnospiraceae", " g__Clostridium", " s__"]}}, {"id": "357795", "metadata": {"taxonomy": ["k__Bacteria", " p__Firmicutes", " c__Clostridia", " o__Clostridiales", " f__Lachnospiraceae", " g__Roseburia", " s__Eubacterium rectale"]}}, {"id": "104098", "metadata": {"taxonomy": ["k__Bacteria", " p__Firmicutes", " c__Clostridia", " o__Clostridiales", " f__Lachnospiraceae", " g__Clostridium", " s__"]}}, {"id": "332584", "metadata": {"taxonomy": ["k__Bacteria", " p__Firmicutes", " c__Clostridia", " o__Clostridiales", " f__Lachnospiraceae", " g__Clostridium", " s__"]}}, {"id": "185935", "metadata": {"taxonomy": ["k__Bacteria", " p__Tenericutes", " c__Erysipelotrichi", " o__Erysipelotrichales", " f__Erysipelotrichaceae", " g__", " s__Clostridium innocuum"]}}, {"id": "149725", "metadata": {"taxonomy": ["k__Bacteria", " p__Firmicutes", " c__Clostridia", " o__Clostridiales", " f__Lachnospiraceae", " g__Clostridium", " s__"]}}, {"id": "147442", "metadata": {"taxonomy": ["k__Bacteria", " p__Firmicutes", " c__Clostridia", " o__Clostridiales", " f__Lachnospiraceae", " g__Clostridium", " s__"]}}, {"id": "48120", "metadata": {"taxonomy": ["k__Bacteria", " p__Firmicutes", " c__Clostridia", " o__Clostridiales", " f__Lachnospiraceae", " g__Lachnobacterium", " s__"]}}, {"id": "205466", "metadata": {"taxonomy": ["k__Bacteria", " p__Firmicutes", " c__Clostridia", " o__Clostridiales", " f__Lachnospiraceae", " g__Pseudobutyrivibrio", " s__"]}}, {"id": "351986", "metadata": {"taxonomy": ["k__Bacteria", " p__Firmicutes", " c__Clostridia", " o__Clostridiales", " f__Lachnospiraceae", " g__Clostridium", " s__"]}}, {"id": "291951", "metadata": {"taxonomy": ["k__Bacteria", " p__Firmicutes", " c__Clostridia", " o__Clostridiales", " f__Lachnospiraceae", " g__Ruminococcus", " s__"]}}, {"id": "334427", "metadata": {"taxonomy": ["k__Bacteria", " p__Firmicutes", " c__Clostridia", " o__Clostridiales", " f__Lachnospiraceae", " g__", " s__"]}}, {"id": "329503", "metadata": {"taxonomy": ["k__Bacteria", " p__Firmicutes", " c__Clostridia", " o__Clostridiales", " f__Lachnospiraceae", " g__Clostridium", " s__"]}}, {"id": "297917", "metadata": {"taxonomy": ["k__Bacteria", " p__Firmicutes", " c__Clostridia", " o__Clostridiales", " f__Lachnospiraceae", " g__Ruminococcus", " s__"]}}, {"id": "302215", "metadata": {"taxonomy": ["k__Bacteria", " p__Firmicutes", " c__Clostridia", " o__Clostridiales", " f__Lachnospiraceae", " g__Ruminococcus", " s__"]}}, {"id": "552988", "metadata": {"taxonomy": ["k__Bacteria", " p__Firmicutes", " c__Clostridia", " o__Clostridiales", " f__", " g__", " s__"]}}, {"id": "526046", "metadata": {"taxonomy": ["k__Bacteria", " p__Firmicutes", " c__Clostridia", " o__Clostridiales", " f__Lachnospiraceae", " g__Lachnobacterium", " s__"]}}, {"id": "350447", "metadata": {"taxonomy": ["k__Bacteria", " p__Firmicutes", " c__Clostridia", " o__Clostridiales", " f__Lachnospiraceae", " g__", " s__"]}}, {"id": "354258", "metadata": {"taxonomy": ["k__Bacteria", " p__Firmicutes", " c__Clostridia", " o__Clostridiales", " f__Lachnospiraceae", " g__", " s__"]}}, {"id": "516553", "metadata": {"taxonomy": ["k__Bacteria", " p__Firmicutes", " c__Clostridia", " o__Clostridiales", " f__Lachnospiraceae", " g__Roseburia", " s__"]}}, {"id": "306431", "metadata": {"taxonomy": ["k__Bacteria", " p__Firmicutes", " c__Clostridia", " o__Clostridiales", " f__Lachnospiraceae", " g__", " s__"]}}, {"id": "183487", "metadata": {"taxonomy": ["k__Bacteria", " p__Firmicutes", " c__Clostridia", " o__Clostridiales", " f__Lachnospiraceae", " g__Blautia", " s__Blautia producta"]}}, {"id": "567197", "metadata": {"taxonomy": ["k__Bacteria", " p__Bacteroidetes", " c__Bacteroidia", " o__Bacteroidales", " f__Bacteroidaceae", " g__Bacteroides", " s__"]}}, {"id": "178122", "metadata": {"taxonomy": ["k__Bacteria", " p__Firmicutes", " c__Clostridia", " o__Clostridiales", " f__Lachnospiraceae", " g__Blautia", " s__"]}}, {"id": "334393", "metadata": {"taxonomy": ["k__Bacteria", " p__Bacteroidetes", " c__Bacteroidia", " o__Bacteroidales", " f__Bacteroidaceae", " g__Bacteroides", " s__"]}}, {"id": "329703", "metadata": {"taxonomy": ["k__Bacteria", " p__Firmicutes", " c__Clostridia", " o__Clostridiales", " f__Lachnospiraceae", " g__Clostridium", " s__"]}}, {"id": "193230", "metadata": {"taxonomy": ["k__Bacteria", " p__Firmicutes", " c__Clostridia", " o__Clostridiales", " f__Lachnospiraceae", " g__", " s__"]}}, {"id": "162623", "metadata": {"taxonomy": ["k__Bacteria", " p__Firmicutes", " c__Clostridia", " o__Clostridiales", " f__Lachnospiraceae", " g__Roseburia", " s__"]}}, {"id": "303460", "metadata": {"taxonomy": ["k__Bacteria", " p__Firmicutes", " c__Clostridia", " o__Clostridiales", " f__Lachnospiraceae", " g__Clostridium", " s__"]}}, {"id": "304097", "metadata": {"taxonomy": ["k__Bacteria", " p__Firmicutes", " c__Clostridia", " o__Clostridiales", " f__", " g__", " s__"]}}, {"id": "291759", "metadata": {"taxonomy": ["k__Bacteria", " p__Firmicutes", " c__Clostridia", " o__Clostridiales", " f__Lachnospiraceae", " g__", " s__"]}}, {"id": "179989", "metadata": {"taxonomy": ["k__Bacteria", " p__Firmicutes", " c__Clostridia", " o__Clostridiales", " f__", " g__", " s__"]}}, {"id": "470117", "metadata": {"taxonomy": ["k__Bacteria", " p__Firmicutes", " c__Clostridia", " o__Clostridiales", " f__Ruminococcaceae", " g__Clostridium", " s__Clostridium methylpentosum"]}}, {"id": "81160", "metadata": {"taxonomy": ["k__Bacteria", " p__Firmicutes", " c__Clostridia", " o__Clostridiales", " f__Lachnospiraceae", " g__Eubacterium", " s__"]}}, {"id": "513429", "metadata": {"taxonomy": ["k__Bacteria", " p__Firmicutes", " c__Clostridia", " o__Clostridiales", " f__Lachnospiraceae", " g__Clostridium", " s__"]}}, {"id": "181943", "metadata": {"taxonomy": ["k__Bacteria", " p__Bacteroidetes", " c__Bacteroidia", " o__Bacteroidales", " f__Prevotellaceae", " g__Prevotella", " s__"]}}, {"id": "345104", "metadata": {"taxonomy": ["k__Bacteria", " p__Bacteroidetes", " c__Bacteroidia", " o__Bacteroidales", " f__Bacteroidaceae", " g__Bacteroides", " s__"]}}, {"id": "184729", "metadata": {"taxonomy": ["k__Bacteria", " p__Firmicutes", " c__Clostridia", " o__Clostridiales", " f__Lachnospiraceae", " g__Ruminococcus", " s__Ruminococcus gnavus"]}}, {"id": "211205", "metadata": {"taxonomy": ["k__Bacteria", " p__Firmicutes", " c__Clostridia", " o__Clostridiales", " f__Lachnospiraceae", " g__", " s__"]}}, {"id": "178056", "metadata": {"taxonomy": ["k__Bacteria", " p__Firmicutes", " c__Clostridia", " o__Clostridiales", " f__Ruminococcaceae", " g__Faecalibacterium", " s__"]}}, {"id": "178016", "metadata": {"taxonomy": ["k__Bacteria", " p__Firmicutes", " c__Clostridia", " o__Clostridiales", " f__Lachnospiraceae", " g__Blautia", " s__"]}}, {"id": "179228", "metadata": {"taxonomy": ["k__Bacteria", " p__Firmicutes", " c__Clostridia", " o__Clostridiales", " f__Lachnospiraceae", " g__", " s__"]}}, {"id": "199308", "metadata": {"taxonomy": ["k__Bacteria", " p__Firmicutes", " c__Clostridia", " o__Clostridiales", " f__", " g__", " s__"]}}, {"id": "191476", "metadata": {"taxonomy": ["k__Bacteria", " p__Firmicutes", " c__Clostridia", " o__Clostridiales", " f__Lachnospiraceae", " g__Clostridium", " s__Clostridium scindens"]}}, {"id": "190191", "metadata": {"taxonomy": ["k__Bacteria", " p__Firmicutes", " c__Clostridia", " o__Clostridiales", " f__Lachnospiraceae", " g__Blautia", " s__"]}}, {"id": "193314", "metadata": {"taxonomy": ["k__Bacteria", " p__Firmicutes", " c__Clostridia", " o__Clostridiales", " f__Ruminococcaceae", " g__Ruminococcus", " s__"]}}, {"id": "16239", "metadata": {"taxonomy": ["k__Bacteria", " p__Firmicutes", " c__Clostridia", " o__Clostridiales", " f__Clostridiaceae", " g__Clostridium", " s__"]}}, {"id": "146564", "metadata": {"taxonomy": ["k__Bacteria", " p__Firmicutes", " c__Clostridia", " o__Clostridiales", " f__", " g__", " s__"]}}, {"id": "339191", "metadata": {"taxonomy": ["k__Bacteria", " p__Firmicutes", " c__Clostridia", " o__Clostridiales", " f__Ruminococcaceae", " g__Faecalibacterium", " s__"]}}, {"id": "276742", "metadata": {"taxonomy": ["k__Bacteria", " p__Synergistetes", " c__Synergistia", " o__Synergistales", " f__Synergistaceae", " g__Cloacibacillus", " s__"]}}, {"id": "197710", "metadata": {"taxonomy": ["k__Bacteria", " p__Firmicutes", " c__Clostridia", " o__Clostridiales", " f__Ruminococcaceae", " g__", " s__"]}}, {"id": "177039", "metadata": {"taxonomy": ["k__Bacteria", " p__Firmicutes", " c__Clostridia", " o__Clostridiales", " f__", " g__", " s__"]}}, {"id": "190310", "metadata": {"taxonomy": ["k__Bacteria", " p__Firmicutes", " c__Clostridia", " o__Clostridiales", " f__Lachnospiraceae", " g__Blautia", " s__"]}}, {"id": "352852", "metadata": {"taxonomy": ["k__Bacteria", " p__Firmicutes", " c__Clostridia", " o__Clostridiales", " f__Lachnospiraceae", " g__", " s__"]}}, {"id": "349343", "metadata": {"taxonomy": ["k__Bacteria", " p__Firmicutes", " c__Clostridia", " o__Clostridiales", " f__Lachnospiraceae", " g__Ruminococcus", " s__"]}}, {"id": "583958", "metadata": {"taxonomy": ["k__Bacteria", " p__Firmicutes", " c__Clostridia", " o__Clostridiales", " f__Lachnospiraceae", " g__", " s__"]}}, {"id": "313144", "metadata": {"taxonomy": ["k__Bacteria", " p__Firmicutes", " c__Clostridia", " o__Clostridiales", " f__Lachnospiraceae", " g__Clostridium", " s__"]}}, {"id": "299892", "metadata": {"taxonomy": ["k__Bacteria", " p__Firmicutes", " c__Clostridia", " o__Clostridiales", " f__Lachnospiraceae", " g__Blautia", " s__"]}}, {"id": "105684", "metadata": {"taxonomy": ["k__Bacteria", " p__Firmicutes", " c__Clostridia", " o__Clostridiales", " f__Lachnospiraceae", " g__", " s__"]}}, {"id": "358150", "metadata": {"taxonomy": ["k__Bacteria", " p__Firmicutes", " c__Clostridia", " o__Clostridiales", " f__Ruminococcaceae", " g__", " s__"]}}, {"id": "192804", "metadata": {"taxonomy": ["k__Bacteria", " p__Firmicutes", " c__Clostridia", " o__Clostridiales", " f__Lachnospiraceae", " g__", " s__"]}}, {"id": "318833", "metadata": {"taxonomy": ["k__Bacteria", " p__Bacteroidetes", " c__Bacteroidia", " o__Bacteroidales", " f__Bacteroidaceae", " g__Bacteroides", " s__Bacteroides plebeius"]}}, {"id": "295420", "metadata": {"taxonomy": ["k__Bacteria", " p__Firmicutes", " c__Clostridia", " o__Clostridiales", " f__Lachnospiraceae", " g__Roseburia", " s__"]}}, {"id": "291733", "metadata": {"taxonomy": ["k__Bacteria", " p__Firmicutes", " c__Clostridia", " o__Clostridiales", " f__Lachnospiraceae", " g__Blautia", " s__"]}}, {"id": "369903", "metadata": {"taxonomy": ["k__Bacteria", " p__Firmicutes", " c__Clostridia", " o__Clostridiales", " f__Ruminococcaceae", " g__", " s__"]}}, {"id": "469744", "metadata": {"taxonomy": ["k__Bacteria", " p__Firmicutes", " c__Clostridia", " o__Clostridiales", " f__Ruminococcaceae", " g__Bacteroides", " s__Bacteroides capillosus"]}}, {"id": "221429", "metadata": {"taxonomy": ["k__Bacteria", " p__Firmicutes", " c__Clostridia", " o__Clostridiales", " f__Ruminococcaceae", " g__", " s__"]}}, {"id": "546436", "metadata": {"taxonomy": ["k__Bacteria", " p__Firmicutes", " c__Clostridia", " o__Clostridiales", " f__Ruminococcaceae", " g__", " s__"]}}, {"id": "347363", "metadata": {"taxonomy": ["k__Bacteria", " p__Firmicutes", " c__Clostridia", " o__Clostridiales", " f__Lachnospiraceae", " g__", " s__"]}}, {"id": "351927", "metadata": {"taxonomy": ["k__Bacteria", " p__Firmicutes", " c__Clostridia", " o__Clostridiales", " f__Ruminococcaceae", " g__", " s__"]}}, {"id": "540910", "metadata": {"taxonomy": ["k__Bacteria", " p__Firmicutes", " c__Clostridia", " o__Clostridiales", " f__", " g__", " s__"]}}, {"id": "344947", "metadata": {"taxonomy": ["k__Bacteria", " p__Firmicutes", " c__Clostridia", " o__Clostridiales", " f__Lachnospiraceae", " g__Blautia", " s__"]}}, {"id": "129692", "metadata": {"taxonomy": ["k__Bacteria", " p__Firmicutes", " c__Clostridia", " o__Clostridiales", " f__Lachnospiraceae", " g__Ruminococcus", " s__"]}}, {"id": "576954", "metadata": {"taxonomy": ["k__Bacteria", " p__Firmicutes", " c__Clostridia", " o__Clostridiales", " f__Lachnospiraceae", " g__Blautia", " s__"]}}, {"id": "185845", "metadata": {"taxonomy": ["k__Bacteria", " p__Firmicutes", " c__Clostridia", " o__Clostridiales", " f__Lachnospiraceae", " g__Blautia", " s__"]}}, {"id": "176144", "metadata": {"taxonomy": ["k__Bacteria", " p__Firmicutes", " c__Clostridia", " o__Clostridiales", " f__Lachnospiraceae", " g__Coprococcus", " s__"]}}, {"id": "367453", "metadata": {"taxonomy": ["k__Bacteria", " p__Firmicutes", " c__Clostridia", " o__Clostridiales", " f__Lachnospiraceae", " g__Coprococcus", " s__"]}}, {"id": "294639", "metadata": {"taxonomy": ["k__Bacteria", " p__Bacteroidetes", " c__Bacteroidia", " o__Bacteroidales", " f__Bacteroidaceae", " g__Bacteroides", " s__"]}}, {"id": "162491", "metadata": {"taxonomy": ["k__Bacteria", " p__Firmicutes", " c__Clostridia", " o__Clostridiales", " f__Lachnospiraceae", " g__Lachnobacterium", " s__"]}}, {"id": "167950", "metadata": {"taxonomy": ["k__Bacteria", " p__Proteobacteria", " c__Gammaproteobacteria", " o__Enterobacteriales", " f__Enterobacteriaceae", " g__Citrobacter", " s__"]}}, {"id": "167669", "metadata": {"taxonomy": ["k__Bacteria", " p__Proteobacteria", " c__Gammaproteobacteria", " o__Enterobacteriales", " f__Enterobacteriaceae", " g__Citrobacter", " s__"]}}, {"id": "232696", "metadata": {"taxonomy": ["k__Bacteria", " p__Proteobacteria", " c__Gammaproteobacteria", " o__Enterobacteriales", " f__Enterobacteriaceae", " g__", " s__"]}}, {"id": "194053", "metadata": {"taxonomy": ["k__Bacteria", " p__Firmicutes", " c__Clostridia", " o__Clostridiales", " f__Lachnospiraceae", " g__Roseburia", " s__"]}}, {"id": "198523", "metadata": {"taxonomy": ["k__Bacteria", " p__Firmicutes", " c__Clostridia", " o__Clostridiales", " f__Lachnospiraceae", " g__", " s__"]}}, {"id": "182555", "metadata": {"taxonomy": ["k__Bacteria", " p__Firmicutes", " c__Clostridia", " o__Clostridiales", " f__Lachnospiraceae", " g__", " s__"]}}, {"id": "287540", "metadata": {"taxonomy": ["k__Bacteria", " p__Firmicutes", " c__Clostridia", " o__Clostridiales", " f__Lachnospiraceae", " g__", " s__"]}}, {"id": "352379", "metadata": {"taxonomy": ["k__Bacteria", " p__Firmicutes", " c__Clostridia", " o__Clostridiales", " f__Clostridiaceae", " g__Sarcina", " s__"]}}, {"id": "196778", "metadata": {"taxonomy": ["k__Bacteria", " p__Bacteroidetes", " c__Bacteroidia", " o__Bacteroidales", " f__Bacteroidaceae", " g__Bacteroides", " s__"]}}, {"id": "580270", "metadata": {"taxonomy": ["k__Bacteria", " p__Firmicutes", " c__Clostridia", " o__Clostridiales", " f__Ruminococcaceae", " g__Oscillospira", " s__"]}}, {"id": "77675", "metadata": {"taxonomy": ["k__Bacteria", " p__Proteobacteria", " c__Gammaproteobacteria", " o__Enterobacteriales", " f__Enterobacteriaceae", " g__Trabulsiella", " s__Citrobacter farmeri"]}}, {"id": "368281", "metadata": {"taxonomy": ["k__Bacteria", " p__Firmicutes", " c__Clostridia", " o__Clostridiales", " f__Clostridiaceae", " g__Clostridium", " s__"]}}, {"id": "295257", "metadata": {"taxonomy": ["k__Bacteria", " p__Firmicutes", " c__Clostridia", " o__Clostridiales", " f__Lachnospiraceae", " g__Blautia", " s__"]}}, {"id": "186519", "metadata": {"taxonomy": ["k__Bacteria", " p__Firmicutes", " c__Clostridia", " o__Clostridiales", " f__Lachnospiraceae", " g__Eubacterium", " s__"]}}, {"id": "361186", "metadata": {"taxonomy": ["k__Bacteria", " p__Firmicutes", " c__Clostridia", " o__Clostridiales", " f__Lachnospiraceae", " g__Blautia", " s__"]}}, {"id": "177101", "metadata": {"taxonomy": ["k__Bacteria", " p__Firmicutes", " c__Clostridia", " o__Clostridiales", " f__Lachnospiraceae", " g__Blautia", " s__"]}}, {"id": "303835", "metadata": {"taxonomy": ["k__Bacteria", " p__Firmicutes", " c__Clostridia", " o__Clostridiales", " f__", " g__", " s__"]}}, {"id": "518772", "metadata": {"taxonomy": ["k__Bacteria", " p__Firmicutes", " c__Clostridia", " o__Clostridiales", " f__Clostridiaceae", " g__Clostridium", " s__"]}}, {"id": "339650", "metadata": {"taxonomy": ["k__Bacteria", " p__Firmicutes", " c__Clostridia", " o__Clostridiales", " f__Lachnospiraceae", " g__Blautia", " s__"]}}, {"id": "579148", "metadata": {"taxonomy": ["k__Bacteria", " p__Firmicutes", " c__Bacilli", " o__Lactobacillales", " f__Lactobacillaceae", " g__Lactobacillus", " s__Lactobacillus brevis"]}}, {"id": "227369", "metadata": {"taxonomy": ["k__Bacteria", " p__Firmicutes", " c__Clostridia", " o__Clostridiales", " f__Catabacteriaceae", " g__", " s__"]}}, {"id": "181828", "metadata": {"taxonomy": ["k__Bacteria", " p__Firmicutes", " c__Clostridia", " o__Clostridiales", " f__Lachnospiraceae", " g__Eubacterium", " s__"]}}, {"id": "179861", "metadata": {"taxonomy": ["k__Bacteria", " p__Firmicutes", " c__Clostridia", " o__Clostridiales", " f__Lachnospiraceae", " g__Clostridium", " s__"]}}, {"id": "532612", "metadata": {"taxonomy": ["k__Bacteria", " p__Bacteroidetes", " c__Bacteroidia", " o__Bacteroidales", " f__Bacteroidaceae", " g__Bacteroides", " s__"]}}, {"id": "206221", "metadata": {"taxonomy": ["k__Bacteria", " p__Proteobacteria", " c__Gammaproteobacteria", " o__Enterobacteriales", " f__Enterobacteriaceae", " g__Serratia", " s__"]}}, {"id": "114462", "metadata": {"taxonomy": ["k__Bacteria", " p__Proteobacteria", " c__Gammaproteobacteria", " o__Enterobacteriales", " f__Enterobacteriaceae", " g__Enterobacter", " s__Enterobacter hormaechei"]}}, {"id": "239053", "metadata": {"taxonomy": ["k__Bacteria", " p__Firmicutes", " c__Clostridia", " o__Clostridiales", " f__Lachnospiraceae", " g__Clostridium", " s__"]}}, {"id": "177986", "metadata": {"taxonomy": ["k__Bacteria", " p__Firmicutes", " c__Clostridia", " o__Clostridiales", " f__Lachnospiraceae", " g__", " s__"]}}, {"id": "236285", "metadata": {"taxonomy": ["k__Bacteria", " p__Proteobacteria", " c__Gammaproteobacteria", " o__Enterobacteriales", " f__Enterobacteriaceae", " g__", " s__"]}}, {"id": "173917", "metadata": {"taxonomy": ["k__Bacteria", " p__Firmicutes", " c__Clostridia", " o__Clostridiales", " f__Lachnospiraceae", " g__Blautia", " s__"]}}, {"id": "24546", "metadata": {"taxonomy": ["k__Bacteria", " p__Firmicutes", " c__Clostridia", " o__Clostridiales", " f__Lachnospiraceae", " g__Clostridium", " s__Clostridium hylemonae"]}}, {"id": "85525", "metadata": {"taxonomy": ["k__Bacteria", " p__Proteobacteria", " c__Gammaproteobacteria", " o__Enterobacteriales", " f__Enterobacteriaceae", " g__Serratia", " s__Serratia marcescens"]}}, {"id": "317892", "metadata": {"taxonomy": ["k__Bacteria", " p__Firmicutes", " c__Clostridia", " o__Clostridiales", " f__Lachnospiraceae", " g__", " s__"]}}, {"id": "364163", "metadata": {"taxonomy": ["k__Bacteria", " p__Proteobacteria", " c__Gammaproteobacteria", " o__Enterobacteriales", " f__Enterobacteriaceae", " g__Raoultella", " s__"]}}, {"id": "354387", "metadata": {"taxonomy": ["k__Bacteria", " p__Firmicutes", " c__Clostridia", " o__Clostridiales", " f__Ruminococcaceae", " g__Faecalibacterium", " s__Faecalibacterium prausnitzii"]}}, {"id": "302755", "metadata": {"taxonomy": ["k__Bacteria", " p__Firmicutes", " c__Bacilli", " o__Lactobacillales", " f__Streptococcaceae", " g__Streptococcus", " s__"]}}, {"id": "275472", "metadata": {"taxonomy": ["k__Bacteria", " p__Firmicutes", " c__Clostridia", " o__Clostridiales", " f__Clostridiaceae", " g__", " s__"]}}, {"id": "364085", "metadata": {"taxonomy": ["k__Bacteria", " p__Firmicutes", " c__Clostridia", " o__Clostridiales", " f__Clostridiaceae", " g__", " s__"]}}, {"id": "180468", "metadata": {"taxonomy": ["k__Bacteria", " p__Firmicutes", " c__Clostridia", " o__Clostridiales", " f__Ruminococcaceae", " g__", " s__"]}}, {"id": "206178", "metadata": {"taxonomy": ["k__Bacteria", " p__Firmicutes", " c__Clostridia", " o__Clostridiales", " f__Lachnospiraceae", " g__Blautia", " s__"]}}, {"id": "175754", "metadata": {"taxonomy": ["k__Bacteria", " p__Firmicutes", " c__Clostridia", " o__Clostridiales", " f__Lachnospiraceae", " g__Blautia", " s__"]}}, {"id": "351880", "metadata": {"taxonomy": ["k__Bacteria", " p__Firmicutes", " c__Clostridia", " o__Clostridiales", " f__Lachnospiraceae", " g__", " s__"]}}, {"id": "182065", "metadata": {"taxonomy": ["k__Bacteria", " p__Firmicutes", " c__Clostridia", " o__Clostridiales", " f__Lachnospiraceae", " g__Roseburia", " s__"]}}, {"id": "583974", "metadata": {"taxonomy": ["k__Bacteria", " p__Firmicutes", " c__Clostridia", " o__Clostridiales", " f__Lachnospiraceae", " g__Clostridium", " s__"]}}, {"id": "101860", "metadata": {"taxonomy": ["k__Bacteria", " p__Firmicutes", " c__Clostridia", " o__Clostridiales", " f__Lachnospiraceae", " g__Lachnospira", " s__Lachnospira pectinoschiza"]}}, {"id": "303273", "metadata": {"taxonomy": ["k__Bacteria", " p__Firmicutes", " c__Clostridia", " o__Clostridiales", " f__", " g__", " s__"]}}, {"id": "192263", "metadata": {"taxonomy": ["k__Bacteria", " p__Firmicutes", " c__Clostridia", " o__Clostridiales", " f__Lachnospiraceae", " g__Coprococcus", " s__"]}}, {"id": "403497", "metadata": {"taxonomy": ["k__Bacteria", " p__Firmicutes", " c__Clostridia", " o__Clostridiales", " f__Lachnospiraceae", " g__Clostridium", " s__"]}}, {"id": "110059", "metadata": {"taxonomy": ["k__Bacteria", " p__Firmicutes", " c__Clostridia", " o__Clostridiales", " f__Lachnospiraceae", " g__Clostridium", " s__"]}}, {"id": "311712", "metadata": {"taxonomy": ["k__Bacteria", " p__Firmicutes", " c__Clostridia", " o__Clostridiales", " f__Lachnospiraceae", " g__Blautia", " s__Blautia producta"]}}, {"id": "299639", "metadata": {"taxonomy": ["k__Bacteria", " p__Firmicutes", " c__Clostridia", " o__Clostridiales", " f__Lachnospiraceae", " g__", " s__"]}}, {"id": "545377", "metadata": {"taxonomy": ["k__Bacteria", " p__Firmicutes", " c__Clostridia", " o__Clostridiales", " f__Ruminococcaceae", " g__", " s__"]}}, {"id": "193418", "metadata": {"taxonomy": ["k__Bacteria", " p__Proteobacteria", " c__Deltaproteobacteria", " o__Desulfovibrionales", " f__Desulfovibrionaceae", " g__", " s__"]}}, {"id": "564649", "metadata": {"taxonomy": ["k__Bacteria", " p__Bacteroidetes", " c__Bacteroidia", " o__Bacteroidales", " f__Bacteroidaceae", " g__Bacteroides", " s__"]}}, {"id": "368350", "metadata": {"taxonomy": ["k__Bacteria", " p__Firmicutes", " c__Clostridia", " o__Clostridiales", " f__Lachnospiraceae", " g__Blautia", " s__Blautia producta"]}}, {"id": "334041", "metadata": {"taxonomy": ["k__Bacteria", " p__Firmicutes", " c__Clostridia", " o__Clostridiales", " f__Lachnospiraceae", " g__Blautia", " s__Blautia producta"]}}, {"id": "288426", "metadata": {"taxonomy": ["k__Bacteria", " p__Firmicutes", " c__Clostridia", " o__Clostridiales", " f__", " g__", " s__"]}}, {"id": "303467", "metadata": {"taxonomy": ["k__Bacteria", " p__Firmicutes", " c__Clostridia", " o__Clostridiales", " f__Lachnospiraceae", " g__Roseburia", " s__"]}}, {"id": "131273", "metadata": {"taxonomy": ["k__Bacteria", " p__Firmicutes", " c__Clostridia", " o__Clostridiales", " f__Lachnospiraceae", " g__Clostridium", " s__"]}}, {"id": "188741", "metadata": {"taxonomy": ["k__Bacteria", " p__Firmicutes", " c__Clostridia", " o__Clostridiales", " f__Dehalobacteriaceae", " g__Dehalobacterium", " s__"]}}, {"id": "588929", "metadata": {"taxonomy": ["k__Bacteria", " p__Bacteroidetes", " c__Bacteroidia", " o__Bacteroidales", " f__Prevotellaceae", " g__Prevotella", " s__"]}}, {"id": "316473", "metadata": {"taxonomy": ["k__Bacteria", " p__Firmicutes", " c__Bacilli", " o__Bacillales", " f__Staphylococcaceae", " g__Staphylococcus", " s__"]}}, {"id": "302890", "metadata": {"taxonomy": ["k__Bacteria", " p__Firmicutes", " c__Bacilli", " o__Lactobacillales", " f__Lactobacillaceae", " g__Lactobacillus", " s__Lactobacillus fermentum"]}}, {"id": "355905", "metadata": {"taxonomy": ["k__Bacteria", " p__Firmicutes", " c__Clostridia", " o__Clostridiales", " f__Lachnospiraceae", " g__", " s__"]}}, {"id": "357525", "metadata": {"taxonomy": ["k__Bacteria", " p__Firmicutes", " c__Clostridia", " o__Clostridiales", " f__Ruminococcaceae", " g__", " s__"]}}, {"id": "591399", "metadata": {"taxonomy": ["k__Bacteria", " p__Firmicutes", " c__Clostridia", " o__Clostridiales", " f__Lachnospiraceae", " g__Clostridium", " s__"]}}, {"id": "91168", "metadata": {"taxonomy": ["k__Bacteria", " p__Firmicutes", " c__Clostridia", " o__Clostridiales", " f__Clostridiaceae", " g__Clostridium", " s__"]}}, {"id": "99173", "metadata": {"taxonomy": ["k__Bacteria", " p__Firmicutes", " c__Clostridia", " o__Clostridiales", " f__Lachnospiraceae", " g__Coprococcus", " s__"]}}, {"id": "65383", "metadata": {"taxonomy": ["k__Bacteria", " p__Proteobacteria", " c__Gammaproteobacteria", " o__Enterobacteriales", " f__Enterobacteriaceae", " g__Serratia", " s__"]}}, {"id": "111616", "metadata": {"taxonomy": ["k__Bacteria", " p__Proteobacteria", " c__Gammaproteobacteria", " o__Enterobacteriales", " f__Enterobacteriaceae", " g__", " s__"]}}, {"id": "194508", "metadata": {"taxonomy": ["k__Bacteria", " p__Proteobacteria", " c__Gammaproteobacteria", " o__Enterobacteriales", " f__Enterobacteriaceae", " g__Serratia", " s__"]}}, {"id": "180438", "metadata": {"taxonomy": ["k__Bacteria", " p__Firmicutes", " c__Clostridia", " o__Clostridiales", " f__Lachnospiraceae", " g__", " s__"]}}, {"id": "567944", "metadata": {"taxonomy": ["k__Bacteria", " p__Proteobacteria", " c__Gammaproteobacteria", " o__Enterobacteriales", " f__Enterobacteriaceae", " g__Leclercia", " s__"]}}, {"id": "235407", "metadata": {"taxonomy": ["k__Bacteria", " p__Firmicutes", " c__Clostridia", " o__Clostridiales", " f__Lachnospiraceae", " g__Coprococcus", " s__Clostridium phytofermentans"]}}, {"id": "16199", "metadata": {"taxonomy": ["k__Bacteria", " p__Firmicutes", " c__Clostridia", " o__Clostridiales", " f__Clostridiaceae", " g__Clostridium", " s__"]}}], "format": "Biological Observation Matrix v0.9", "data": [[0, 5, 2.0], [0, 6, 7.0], [0, 7, 10.0], [0, 8, 2.0], [0, 11, 5.0], [0, 13, 6.0], [0, 16, 1.0], [0, 22, 14.0], [0, 32, 1.0], [0, 43, 2.0], [0, 44, 19.0], [0, 55, 10.0], [0, 56, 2.0], [0, 57, 9.0], [1, 0, 2.0], [1, 2, 1.0], [1, 3, 350.0], [1, 5, 14.0], [1, 6, 10.0], [1, 7, 1.0], [1, 8, 1.0], [1, 11, 2265.0], [1, 12, 5.0], [1, 13, 76.0], [1, 14, 6.0], [1, 15, 44.0], [1, 16, 100.0], [1, 17, 2.0], [1, 18, 48.0], [1, 19, 2.0], [1, 20, 51.0], [1, 21, 54.0], [1, 22, 3.0], [1, 23, 149.0], [1, 24, 6.0], [1, 25, 45.0], [1, 27, 1.0], [1, 28, 2.0], [1, 30, 147.0], [1, 31, 331.0], [1, 32, 106.0], [1, 33, 21.0], [1, 34, 148.0], [1, 36, 44.0], [1, 37, 337.0], [1, 39, 25.0], [1, 41, 6.0], [1, 42, 160.0], [1, 43, 1.0], [1, 44, 25.0], [1, 45, 208.0], [1, 46, 2.0], [1, 48, 5.0], [1, 49, 168.0], [1, 50, 58.0], [1, 51, 315.0], [1, 52, 2.0], [1, 53, 11.0], [1, 54, 29.0], [1, 56, 310.0], [1, 57, 13.0], [1, 58, 1.0], [1, 59, 531.0], [1, 60, 13.0], [2, 6, 2.0], [2, 7, 1.0], [2, 11, 29.0], [2, 16, 5.0], [2, 18, 1.0], [2, 25, 1.0], [2, 32, 2.0], [2, 36, 1.0], [2, 37, 14.0], [2, 44, 11.0], [2, 54, 1.0], [2, 57, 2.0], [2, 60, 2.0], [3, 3, 1.0], [3, 11, 3.0], [3, 12, 3.0], [3, 16, 3.0], [3, 23, 1.0], [3, 33, 5.0], [3, 36, 1.0], [3, 52, 7.0], [4, 12, 1.0], [4, 19, 1.0], [4, 23, 6.0], [4, 48, 1.0], [5, 11, 2.0], [6, 14, 1.0], [6, 33, 8.0], [6, 38, 2.0], [6, 52, 2.0], [7, 0, 23.0], [7, 2, 57.0], [7, 3, 68.0], [7, 5, 43.0], [7, 7, 45.0], [7, 8, 5.0], [7, 9, 435.0], [7, 10, 2710.0], [7, 11, 229.0], [7, 12, 37.0], [7, 13, 136.0], [7, 14, 8.0], [7, 15, 177.0], [7, 16, 41.0], [7, 17, 8.0], [7, 18, 386.0], [7, 19, 44.0], [7, 21, 313.0], [7, 22, 4.0], [7, 23, 2.0], [7, 24, 15.0], [7, 26, 420.0], [7, 27, 8.0], [7, 28, 25.0], [7, 29, 1138.0], [7, 30, 279.0], [7, 31, 242.0], [7, 32, 917.0], [7, 33, 7.0], [7, 34, 256.0], [7, 35, 1.0], [7, 36, 26.0], [7, 37, 393.0], [7, 38, 46.0], [7, 40, 30.0], [7, 41, 33.0], [7, 42, 25.0], [7, 43, 36.0], [7, 44, 553.0], [7, 45, 33.0], [7, 46, 38.0], [7, 47, 12.0], [7, 48, 60.0], [7, 49, 98.0], [7, 51, 113.0], [7, 52, 2.0], [7, 53, 8.0], [7, 54, 16.0], [7, 55, 39.0], [7, 56, 15.0], [7, 57, 1280.0], [7, 59, 14.0], [7, 60, 1047.0], [8, 14, 2.0], [8, 28, 1.0], [8, 33, 1.0], [8, 35, 1.0], [8, 38, 1.0], [9, 50, 1.0], [10, 0, 3.0], [10, 5, 3.0], [10, 7, 2.0], [10, 13, 6.0], [10, 22, 1.0], [10, 23, 2.0], [10, 32, 3.0], [10, 43, 21.0], [10, 44, 36.0], [10, 55, 14.0], [10, 56, 3.0], [10, 57, 47.0], [10, 59, 3.0], [11, 24, 1.0], [11, 48, 2.0], [12, 11, 7.0], [12, 13, 2.0], [12, 33, 1.0], [12, 44, 31.0], [12, 57, 10.0], [13, 0, 1.0], [13, 2, 8.0], [13, 3, 7.0], [13, 5, 335.0], [13, 6, 115.0], [13, 7, 14.0], [13, 8, 86.0], [13, 11, 77.0], [13, 13, 233.0], [13, 14, 5.0], [13, 15, 166.0], [13, 16, 46.0], [13, 18, 30.0], [13, 19, 3.0], [13, 20, 128.0], [13, 21, 23.0], [13, 22, 204.0], [13, 23, 167.0], [13, 24, 188.0], [13, 25, 57.0], [13, 28, 8.0], [13, 30, 21.0], [13, 31, 308.0], [13, 32, 59.0], [13, 33, 15.0], [13, 34, 211.0], [13, 36, 396.0], [13, 37, 2497.0], [13, 38, 8.0], [13, 39, 34.0], [13, 40, 2.0], [13, 41, 1.0], [13, 42, 178.0], [13, 43, 74.0], [13, 44, 483.0], [13, 45, 1214.0], [13, 46, 47.0], [13, 48, 14.0], [13, 49, 84.0], [13, 50, 189.0], [13, 51, 263.0], [13, 52, 4.0], [13, 53, 158.0], [13, 54, 161.0], [13, 55, 53.0], [13, 56, 3.0], [13, 57, 5.0], [13, 58, 3.0], [13, 59, 14.0], [13, 60, 243.0], [14, 3, 7.0], [14, 11, 22.0], [14, 13, 1.0], [14, 16, 1.0], [14, 36, 1.0], [14, 42, 3.0], [14, 44, 1.0], [14, 45, 3.0], [15, 10, 1.0], [15, 31, 1.0], [15, 53, 1.0], [16, 5, 14.0], [16, 6, 1.0], [16, 8, 2.0], [16, 17, 1.0], [16, 22, 6.0], [16, 40, 2.0], [16, 41, 2.0], [16, 43, 18.0], [16, 44, 59.0], [16, 47, 1.0], [16, 53, 3.0], [17, 0, 3.0], [17, 5, 4.0], [17, 7, 10.0], [17, 13, 8.0], [17, 16, 2.0], [17, 18, 1.0], [17, 19, 1.0], [17, 32, 9.0], [17, 40, 1.0], [17, 43, 3.0], [17, 44, 62.0], [17, 47, 1.0], [17, 48, 1.0], [17, 52, 3.0], [17, 55, 14.0], [17, 56, 8.0], [17, 57, 296.0], [17, 59, 3.0], [18, 27, 1.0], [19, 0, 3.0], [19, 5, 2.0], [19, 7, 1.0], [19, 9, 4.0], [19, 11, 41.0], [19, 13, 1.0], [19, 16, 1.0], [19, 26, 2.0], [19, 29, 1.0], [19, 32, 3.0], [19, 36, 2.0], [19, 41, 1.0], [19, 43, 2.0], [19, 44, 18.0], [19, 46, 1.0], [19, 49, 1.0], [19, 53, 4.0], [19, 55, 3.0], [19, 57, 8.0], [20, 46, 1.0], [21, 14, 1.0], [21, 28, 1.0], [21, 50, 1.0], [22, 5, 1.0], [22, 7, 1.0], [22, 11, 30.0], [22, 15, 2.0], [22, 18, 1.0], [22, 24, 1.0], [22, 30, 3.0], [22, 31, 1.0], [22, 37, 4.0], [22, 42, 3.0], [22, 43, 5.0], [22, 44, 3.0], [22, 45, 2.0], [22, 49, 3.0], [22, 51, 4.0], [22, 55, 2.0], [22, 57, 1.0], [23, 27, 1.0], [23, 33, 2.0], [23, 50, 1.0], [24, 9, 1.0], [24, 10, 59.0], [24, 11, 19.0], [24, 15, 15.0], [24, 18, 25.0], [24, 21, 6.0], [24, 26, 3.0], [24, 29, 74.0], [24, 30, 56.0], [24, 31, 15.0], [24, 34, 11.0], [24, 36, 2.0], [24, 37, 100.0], [24, 42, 11.0], [24, 45, 2.0], [24, 46, 22.0], [24, 49, 41.0], [24, 51, 17.0], [24, 54, 4.0], [24, 57, 2.0], [24, 60, 15.0], [25, 16, 1.0], [25, 32, 1.0], [25, 44, 5.0], [25, 45, 1.0], [25, 57, 2.0], [26, 3, 12.0], [26, 5, 3.0], [26, 7, 1.0], [26, 8, 1.0], [26, 11, 8.0], [26, 13, 2.0], [26, 15, 184.0], [26, 16, 32.0], [26, 18, 276.0], [26, 20, 187.0], [26, 23, 45.0], [26, 25, 3.0], [26, 30, 418.0], [26, 31, 616.0], [26, 32, 2.0], [26, 34, 310.0], [26, 36, 42.0], [26, 37, 9.0], [26, 39, 4.0], [26, 40, 2.0], [26, 42, 6.0], [26, 43, 7.0], [26, 44, 16.0], [26, 45, 38.0], [26, 49, 9.0], [26, 51, 14.0], [26, 54, 3.0], [26, 55, 2.0], [26, 56, 4.0], [26, 57, 46.0], [26, 59, 5.0], [27, 5, 1.0], [27, 7, 3.0], [27, 11, 1.0], [27, 15, 1.0], [27, 16, 1.0], [27, 29, 1.0], [27, 30, 2.0], [27, 31, 1.0], [27, 34, 11.0], [27, 43, 1.0], [27, 44, 2.0], [27, 45, 1.0], [27, 49, 1.0], [27, 51, 4.0], [27, 55, 2.0], [28, 29, 1.0], [28, 31, 1.0], [28, 37, 1.0], [29, 7, 1.0], [29, 9, 1.0], [29, 11, 5.0], [29, 43, 1.0], [29, 44, 4.0], [29, 56, 1.0], [29, 57, 8.0], [30, 45, 3.0], [31, 9, 4.0], [31, 10, 1.0], [31, 11, 20.0], [31, 21, 1.0], [31, 24, 1.0], [31, 26, 1.0], [31, 37, 24.0], [31, 44, 2.0], [31, 49, 1.0], [31, 51, 1.0], [31, 53, 2.0], [31, 57, 1.0], [31, 59, 1.0], [32, 3, 1.0], [32, 5, 1.0], [32, 7, 1.0], [32, 11, 1.0], [32, 16, 1.0], [32, 31, 1.0], [32, 45, 2.0], [32, 49, 2.0], [33, 0, 1.0], [33, 3, 2.0], [33, 6, 1.0], [33, 9, 43.0], [33, 10, 220.0], [33, 11, 26.0], [33, 13, 5.0], [33, 15, 5.0], [33, 16, 2.0], [33, 18, 394.0], [33, 21, 406.0], [33, 22, 1.0], [33, 26, 25.0], [33, 29, 53.0], [33, 30, 9.0], [33, 31, 10.0], [33, 34, 5.0], [33, 37, 14.0], [33, 40, 1.0], [33, 42, 1.0], [33, 43, 4.0], [33, 44, 88.0], [33, 45, 2.0], [33, 46, 1208.0], [33, 49, 3.0], [33, 51, 7.0], [33, 55, 3.0], [33, 56, 1.0], [33, 57, 3.0], [33, 59, 1.0], [33, 60, 262.0], [34, 0, 1.0], [34, 7, 2.0], [34, 9, 25.0], [34, 10, 51.0], [34, 11, 8.0], [34, 16, 2.0], [34, 18, 128.0], [34, 21, 131.0], [34, 26, 9.0], [34, 29, 19.0], [34, 30, 9.0], [34, 37, 9.0], [34, 43, 3.0], [34, 44, 28.0], [34, 46, 263.0], [34, 49, 1.0], [34, 55, 1.0], [34, 57, 2.0], [34, 59, 1.0], [34, 60, 55.0], [35, 7, 1.0], [35, 16, 1.0], [35, 43, 1.0], [35, 45, 4.0], [36, 16, 1.0], [37, 3, 22.0], [37, 4, 47.0], [37, 12, 346.0], [37, 14, 398.0], [37, 19, 148.0], [37, 27, 137.0], [37, 28, 447.0], [37, 33, 848.0], [37, 38, 289.0], [37, 41, 74.0], [37, 47, 125.0], [37, 50, 423.0], [37, 52, 297.0], [37, 58, 509.0], [37, 60, 2.0], [38, 31, 1.0], [38, 41, 1.0], [38, 55, 2.0], [39, 37, 1.0], [40, 1, 2.0], [40, 17, 19.0], [40, 35, 36.0], [40, 47, 9.0], [41, 30, 2.0], [41, 34, 5.0], [42, 3, 1.0], [42, 17, 8.0], [42, 35, 40.0], [42, 47, 6.0], [43, 33, 1.0], [43, 44, 3.0], [43, 53, 7.0], [43, 57, 2.0], [44, 57, 3.0], [45, 1, 1.0], [45, 3, 1.0], [45, 4, 1.0], [45, 12, 1.0], [45, 14, 13.0], [45, 17, 2.0], [45, 22, 3.0], [45, 27, 1.0], [45, 28, 6.0], [45, 33, 7.0], [45, 35, 3.0], [45, 47, 4.0], [45, 50, 7.0], [46, 7, 1.0], [46, 9, 75.0], [46, 10, 1.0], [46, 26, 26.0], [46, 44, 3.0], [46, 51, 1.0], [47, 2, 1.0], [47, 48, 5.0], [48, 30, 1.0], [48, 46, 1.0], [48, 55, 1.0], [49, 11, 1.0], [49, 16, 1.0], [50, 57, 2.0], [51, 17, 1.0], [52, 12, 1.0], [53, 0, 995.0], [53, 2, 23.0], [53, 5, 465.0], [53, 6, 147.0], [53, 7, 747.0], [53, 8, 128.0], [53, 12, 1.0], [53, 13, 66.0], [53, 14, 5.0], [53, 17, 1.0], [53, 22, 249.0], [53, 24, 278.0], [53, 28, 30.0], [53, 30, 1.0], [53, 33, 16.0], [53, 36, 118.0], [53, 37, 2.0], [53, 40, 637.0], [53, 43, 652.0], [53, 44, 5807.0], [53, 45, 12.0], [53, 46, 1.0], [53, 48, 62.0], [53, 50, 10.0], [53, 51, 1.0], [53, 53, 115.0], [53, 55, 1652.0], [53, 60, 371.0], [54, 33, 1.0], [55, 31, 1.0], [56, 22, 1.0], [57, 51, 1.0], [58, 12, 1.0], [59, 51, 1.0], [60, 57, 1.0], [61, 3, 1.0], [61, 6, 1.0], [61, 7, 2.0], [61, 8, 1.0], [61, 15, 1.0], [61, 22, 6.0], [61, 31, 2.0], [61, 32, 2.0], [61, 37, 4.0], [61, 45, 2.0], [61, 50, 2.0], [61, 51, 1.0], [61, 57, 2.0], [62, 47, 80.0], [63, 37, 5.0], [63, 42, 2.0], [63, 51, 3.0], [64, 43, 1.0], [65, 24, 1.0], [65, 43, 4.0], [66, 45, 3.0], [66, 51, 1.0], [67, 30, 1.0], [67, 34, 1.0], [67, 37, 3.0], [67, 51, 2.0], [68, 0, 1.0], [68, 9, 1.0], [68, 16, 1.0], [68, 32, 1.0], [68, 44, 3.0], [68, 57, 2.0], [69, 22, 1.0], [69, 44, 6.0], [69, 55, 5.0], [69, 57, 2.0], [70, 11, 1.0], [70, 37, 1.0], [70, 42, 1.0], [71, 0, 50.0], [71, 2, 2.0], [71, 3, 181.0], [71, 5, 76.0], [71, 6, 51.0], [71, 7, 79.0], [71, 8, 24.0], [71, 12, 22.0], [71, 13, 20.0], [71, 14, 1.0], [71, 15, 169.0], [71, 20, 90.0], [71, 22, 12.0], [71, 23, 19.0], [71, 24, 45.0], [71, 25, 4.0], [71, 28, 2.0], [71, 30, 2.0], [71, 31, 98.0], [71, 32, 191.0], [71, 33, 6.0], [71, 34, 1.0], [71, 36, 45.0], [71, 37, 507.0], [71, 39, 17.0], [71, 40, 49.0], [71, 42, 383.0], [71, 43, 76.0], [71, 44, 140.0], [71, 45, 39.0], [71, 48, 1.0], [71, 49, 356.0], [71, 51, 650.0], [71, 52, 1.0], [71, 53, 3.0], [71, 54, 296.0], [71, 55, 201.0], [71, 57, 71.0], [71, 58, 9.0], [72, 18, 1.0], [73, 27, 3.0], [74, 2, 1.0], [74, 33, 3.0], [74, 48, 5.0], [75, 0, 95.0], [75, 3, 339.0], [75, 5, 37.0], [75, 11, 8677.0], [75, 13, 94.0], [75, 14, 1.0], [75, 15, 382.0], [75, 16, 330.0], [75, 18, 178.0], [75, 21, 213.0], [75, 26, 1.0], [75, 30, 588.0], [75, 31, 821.0], [75, 32, 51.0], [75, 33, 1.0], [75, 34, 340.0], [75, 36, 25.0], [75, 37, 6405.0], [75, 40, 13.0], [75, 42, 515.0], [75, 43, 10.0], [75, 44, 5.0], [75, 45, 680.0], [75, 46, 277.0], [75, 47, 2.0], [75, 49, 557.0], [75, 51, 946.0], [75, 54, 268.0], [75, 56, 452.0], [75, 59, 423.0], [75, 60, 118.0], [76, 5, 1.0], [76, 6, 2.0], [76, 8, 1.0], [76, 24, 1.0], [76, 31, 1.0], [76, 32, 2.0], [76, 41, 1.0], [76, 43, 1.0], [76, 44, 8.0], [76, 45, 2.0], [76, 55, 7.0], [77, 3, 1.0], [77, 5, 1.0], [77, 6, 1.0], [77, 7, 2.0], [77, 8, 1.0], [77, 11, 6.0], [77, 31, 2.0], [77, 34, 2.0], [77, 37, 1.0], [77, 42, 5.0], [77, 45, 7.0], [77, 49, 1.0], [77, 51, 3.0], [78, 0, 4.0], [78, 2, 4.0], [78, 3, 43.0], [78, 5, 25.0], [78, 6, 4.0], [78, 7, 31.0], [78, 8, 4.0], [78, 12, 6.0], [78, 13, 101.0], [78, 15, 33.0], [78, 18, 2.0], [78, 20, 20.0], [78, 22, 1.0], [78, 23, 102.0], [78, 24, 17.0], [78, 31, 36.0], [78, 32, 51.0], [78, 34, 21.0], [78, 36, 7.0], [78, 37, 57.0], [78, 39, 3.0], [78, 40, 12.0], [78, 41, 1.0], [78, 42, 30.0], [78, 43, 17.0], [78, 44, 921.0], [78, 45, 306.0], [78, 49, 25.0], [78, 51, 139.0], [78, 54, 60.0], [78, 55, 20.0], [78, 57, 431.0], [78, 58, 2.0], [79, 2, 2.0], [79, 3, 3.0], [79, 8, 1.0], [79, 9, 300.0], [79, 10, 199.0], [79, 12, 1.0], [79, 13, 2.0], [79, 14, 27.0], [79, 17, 5.0], [79, 22, 1.0], [79, 26, 167.0], [79, 28, 38.0], [79, 29, 21.0], [79, 33, 1.0], [79, 35, 1.0], [79, 47, 2.0], [79, 48, 12.0], [79, 50, 51.0], [79, 56, 1.0], [79, 58, 3.0], [79, 60, 22.0], [80, 1, 39.0], [80, 17, 661.0], [80, 35, 503.0], [80, 45, 1.0], [81, 53, 48.0], [82, 11, 2.0], [83, 17, 1.0], [83, 28, 1.0], [83, 35, 1.0], [83, 38, 1.0], [83, 47, 27.0], [84, 9, 2.0], [85, 0, 56.0], [85, 5, 1.0], [85, 6, 13.0], [85, 8, 3.0], [85, 9, 61.0], [85, 10, 29.0], [85, 13, 19.0], [85, 18, 1.0], [85, 20, 6.0], [85, 22, 22.0], [85, 24, 1.0], [85, 26, 25.0], [85, 28, 2.0], [85, 29, 1.0], [85, 48, 2.0], [85, 52, 4.0], [85, 58, 1.0], [85, 60, 6.0], [86, 47, 1.0], [87, 12, 1.0], [87, 47, 1.0], [88, 6, 1.0], [88, 11, 1.0], [88, 53, 165.0], [89, 47, 1.0], [90, 37, 2.0], [91, 2, 4.0], [91, 12, 1.0], [91, 45, 1.0], [92, 11, 1.0], [93, 20, 1.0], [93, 29, 1.0], [94, 37, 1.0], [95, 6, 11.0], [95, 8, 5.0], [95, 22, 9.0], [95, 33, 7.0], [95, 35, 6.0], [95, 37, 1.0], [95, 38, 1.0], [95, 43, 2.0], [95, 57, 1.0], [96, 47, 147.0], [97, 1, 14.0], [97, 14, 13.0], [97, 17, 276.0], [97, 33, 28.0], [97, 35, 263.0], [97, 41, 24.0], [97, 47, 1.0], [97, 57, 1.0], [98, 18, 12.0], [98, 20, 4.0], [98, 23, 2.0], [98, 30, 1.0], [98, 44, 1.0], [98, 51, 1.0], [98, 57, 1.0], [99, 40, 1.0], [100, 44, 1.0], [100, 57, 2.0], [101, 5, 7.0], [101, 8, 1.0], [101, 23, 7.0], [101, 24, 3.0], [101, 25, 2.0], [101, 39, 3.0], [102, 18, 2.0], [103, 3, 2.0], [103, 7, 2.0], [103, 37, 1.0], [103, 41, 1.0], [103, 44, 1.0], [103, 45, 3.0], [103, 49, 6.0], [103, 52, 2.0], [103, 57, 1.0], [104, 3, 1.0], [104, 4, 15.0], [104, 12, 75.0], [104, 14, 11.0], [104, 17, 1.0], [104, 27, 31.0], [104, 35, 2.0], [104, 41, 255.0], [104, 47, 63.0], [104, 60, 1.0], [105, 18, 5.0], [106, 7, 1.0], [106, 8, 2.0], [106, 20, 1.0], [106, 31, 2.0], [106, 33, 1.0], [106, 37, 1.0], [106, 44, 2.0], [106, 55, 1.0], [106, 57, 1.0], [107, 1, 1.0], [107, 2, 1.0], [107, 12, 1.0], [107, 14, 50.0], [107, 17, 1.0], [107, 19, 2.0], [107, 35, 5.0], [107, 48, 1.0], [107, 50, 1.0], [107, 52, 1.0], [108, 3, 9.0], [108, 4, 4.0], [108, 12, 13.0], [108, 14, 41.0], [108, 19, 5.0], [108, 27, 21.0], [108, 28, 46.0], [108, 38, 4.0], [108, 60, 1.0], [109, 3, 6.0], [109, 4, 39.0], [109, 12, 149.0], [109, 14, 16.0], [109, 27, 98.0], [109, 28, 5.0], [109, 35, 1.0], [109, 41, 122.0], [109, 45, 1.0], [109, 47, 1.0], [109, 60, 2.0], [110, 2, 38.0], [110, 47, 2.0], [110, 48, 64.0], [111, 6, 1.0], [111, 23, 2.0], [111, 25, 1.0], [111, 40, 1.0], [112, 47, 2.0], [113, 5, 3.0], [113, 6, 6.0], [113, 7, 5.0], [113, 8, 1.0], [113, 12, 1.0], [113, 14, 1.0], [113, 24, 1.0], [113, 33, 1.0], [113, 35, 6.0], [113, 40, 11.0], [113, 41, 2.0], [113, 43, 3.0], [113, 44, 2.0], [113, 47, 24.0], [113, 48, 4.0], [113, 55, 39.0], [114, 1, 8.0], [114, 3, 1.0], [114, 4, 41.0], [114, 7, 1.0], [114, 12, 126.0], [114, 14, 181.0], [114, 17, 75.0], [114, 27, 101.0], [114, 28, 138.0], [114, 33, 78.0], [114, 35, 83.0], [114, 41, 116.0], [114, 42, 1.0], [114, 47, 42.0], [114, 60, 2.0], [115, 1, 5.0], [115, 17, 16.0], [115, 35, 50.0], [115, 47, 5.0], [116, 17, 3.0], [116, 35, 2.0], [117, 47, 3.0], [118, 1, 10.0], [118, 3, 2.0], [118, 4, 9.0], [118, 12, 44.0], [118, 14, 127.0], [118, 17, 56.0], [118, 27, 71.0], [118, 28, 84.0], [118, 33, 205.0], [118, 35, 19.0], [118, 41, 108.0], [119, 1, 1.0], [119, 17, 24.0], [119, 19, 7.0], [119, 28, 49.0], [119, 35, 9.0], [119, 38, 18.0], [119, 41, 7.0], [119, 47, 4.0], [120, 1, 1.0], [120, 17, 22.0], [120, 35, 20.0], [120, 41, 1.0], [120, 47, 3.0], [121, 1, 1.0], [121, 17, 4.0], [121, 35, 9.0], [122, 3, 1.0], [122, 4, 1.0], [122, 12, 8.0], [122, 27, 3.0], [122, 28, 21.0], [122, 33, 1.0], [123, 6, 3.0], [123, 22, 2.0], [123, 44, 2.0], [124, 0, 133.0], [124, 2, 8.0], [124, 3, 22.0], [124, 5, 149.0], [124, 6, 131.0], [124, 7, 158.0], [124, 8, 57.0], [124, 9, 2.0], [124, 13, 316.0], [124, 14, 1.0], [124, 15, 24.0], [124, 20, 179.0], [124, 22, 36.0], [124, 23, 293.0], [124, 24, 98.0], [124, 25, 25.0], [124, 32, 451.0], [124, 33, 1.0], [124, 36, 8.0], [124, 37, 36.0], [124, 39, 35.0], [124, 40, 111.0], [124, 42, 37.0], [124, 43, 142.0], [124, 44, 2426.0], [124, 45, 52.0], [124, 48, 15.0], [124, 49, 83.0], [124, 51, 57.0], [124, 52, 2.0], [124, 54, 14.0], [124, 55, 590.0], [124, 57, 1270.0], [124, 58, 15.0], [125, 3, 3.0], [125, 15, 6.0], [125, 18, 65.0], [125, 30, 38.0], [125, 31, 6.0], [125, 34, 3.0], [125, 36, 2.0], [125, 37, 155.0], [125, 42, 30.0], [125, 45, 7.0], [125, 49, 67.0], [125, 51, 22.0], [125, 54, 1.0], [126, 11, 1.0], [126, 30, 7.0], [126, 59, 1.0], [127, 3, 1.0], [128, 1, 10.0], [128, 14, 117.0], [128, 17, 220.0], [128, 33, 93.0], [128, 35, 365.0], [128, 38, 1.0], [128, 41, 43.0], [129, 28, 1.0], [130, 0, 1.0], [130, 4, 2.0], [130, 6, 1.0], [130, 9, 1.0], [130, 10, 2.0], [130, 12, 14.0], [130, 13, 1.0], [130, 14, 20.0], [130, 15, 1.0], [130, 28, 55.0], [130, 33, 21.0], [130, 35, 5.0], [130, 41, 1.0], [130, 44, 1.0], [131, 2, 1.0], [131, 6, 11.0], [131, 8, 7.0], [131, 20, 23.0], [131, 22, 11.0], [131, 23, 6.0], [131, 24, 2.0], [131, 25, 16.0], [131, 39, 2.0], [131, 48, 1.0], [131, 50, 1.0], [131, 52, 1.0], [131, 53, 7.0], [131, 58, 1.0], [132, 5, 2.0], [132, 18, 2.0], [132, 23, 5.0], [132, 24, 2.0], [132, 25, 1.0], [132, 39, 1.0], [133, 12, 1.0], [134, 22, 1.0], [135, 43, 2.0], [135, 45, 2.0], [135, 57, 1.0], [136, 7, 1.0], [137, 12, 45.0], [137, 27, 1.0], [137, 28, 13.0], [137, 41, 5.0], [138, 28, 3.0], [138, 47, 18.0], [139, 3, 1.0], [139, 4, 14.0], [139, 12, 39.0], [139, 14, 2.0], [139, 17, 1.0], [139, 27, 16.0], [139, 28, 17.0], [139, 35, 2.0], [139, 47, 37.0], [140, 17, 30.0], [140, 21, 1.0], [140, 28, 49.0], [140, 35, 16.0], [140, 38, 1.0], [140, 47, 30.0], [141, 2, 1.0], [141, 6, 1.0], [141, 8, 3.0], [141, 17, 1.0], [141, 20, 1.0], [141, 28, 6.0], [141, 48, 2.0], [141, 50, 1.0], [142, 1, 1.0], [142, 2, 48.0], [142, 4, 1.0], [142, 6, 22.0], [142, 8, 31.0], [142, 12, 25.0], [142, 14, 84.0], [142, 17, 16.0], [142, 19, 55.0], [142, 20, 15.0], [142, 22, 52.0], [142, 23, 19.0], [142, 28, 74.0], [142, 33, 53.0], [142, 35, 51.0], [142, 38, 53.0], [142, 41, 66.0], [142, 44, 1.0], [142, 45, 1.0], [142, 47, 1.0], [142, 48, 92.0], [142, 50, 11.0], [142, 52, 74.0], [142, 54, 1.0], [142, 58, 63.0], [143, 21, 1.0], [144, 30, 1.0], [145, 19, 2.0], [145, 20, 2.0], [145, 38, 5.0], [145, 48, 1.0], [146, 47, 16.0], [147, 47, 3.0], [148, 2, 1.0], [148, 12, 1.0], [148, 14, 1.0], [148, 17, 2.0], [148, 19, 2.0], [148, 20, 1.0], [148, 27, 1.0], [148, 28, 1.0], [148, 38, 3.0], [148, 48, 6.0], [148, 50, 2.0], [148, 52, 1.0], [148, 58, 1.0], [149, 12, 1.0], [149, 19, 2.0], [149, 20, 2.0], [149, 28, 2.0], [149, 33, 1.0], [149, 35, 2.0], [149, 48, 2.0], [149, 50, 1.0], [150, 41, 1.0], [151, 3, 1.0], [151, 12, 3.0], [151, 14, 1.0], [151, 17, 1.0], [151, 28, 2.0], [151, 41, 3.0], [151, 47, 6.0], [152, 2, 54.0], [152, 9, 1.0], [152, 19, 97.0], [152, 20, 2.0], [152, 28, 79.0], [152, 38, 58.0], [152, 48, 105.0], [152, 50, 53.0], [152, 52, 268.0], [152, 58, 164.0], [153, 17, 1.0], [153, 27, 1.0], [154, 14, 1.0], [154, 17, 1.0], [154, 28, 1.0], [154, 33, 1.0], [154, 38, 1.0], [154, 41, 4.0], [154, 50, 2.0], [154, 52, 1.0], [155, 1, 2.0], [155, 2, 211.0], [155, 3, 1.0], [155, 4, 3.0], [155, 6, 464.0], [155, 8, 163.0], [155, 12, 3.0], [155, 14, 18.0], [155, 17, 9.0], [155, 19, 64.0], [155, 20, 238.0], [155, 22, 805.0], [155, 23, 412.0], [155, 25, 356.0], [155, 27, 17.0], [155, 28, 106.0], [155, 33, 34.0], [155, 35, 3.0], [155, 38, 91.0], [155, 39, 482.0], [155, 41, 50.0], [155, 42, 4.0], [155, 48, 421.0], [155, 50, 63.0], [155, 52, 196.0], [155, 53, 2.0], [155, 58, 91.0], [156, 12, 2.0], [156, 17, 1.0], [156, 35, 1.0], [156, 41, 1.0], [156, 42, 1.0], [157, 1, 4.0], [157, 2, 1.0], [157, 3, 6.0], [157, 4, 5.0], [157, 12, 15.0], [157, 14, 26.0], [157, 17, 185.0], [157, 27, 4.0], [157, 33, 20.0], [157, 35, 77.0], [157, 38, 1.0], [157, 41, 78.0], [157, 47, 3.0], [157, 48, 2.0], [157, 58, 1.0], [158, 14, 4.0], [158, 17, 3.0], [158, 19, 2.0], [158, 27, 1.0], [158, 28, 8.0], [158, 33, 1.0], [158, 35, 1.0], [158, 38, 1.0], [158, 41, 3.0], [158, 47, 5.0], [159, 2, 1.0], [159, 12, 1.0], [159, 14, 1.0], [159, 19, 1.0], [159, 28, 1.0], [159, 33, 8.0], [159, 38, 4.0], [159, 52, 5.0], [160, 47, 17.0], [161, 12, 4.0], [161, 14, 7.0], [161, 17, 1.0], [161, 19, 1.0], [161, 27, 1.0], [161, 38, 1.0], [161, 41, 1.0], [161, 52, 7.0], [162, 2, 3.0], [162, 5, 88.0], [162, 6, 40.0], [162, 7, 9.0], [162, 8, 20.0], [162, 19, 9.0], [162, 20, 17.0], [162, 22, 73.0], [162, 23, 4.0], [162, 24, 44.0], [162, 25, 27.0], [162, 27, 1.0], [162, 28, 2.0], [162, 33, 1.0], [162, 35, 2.0], [162, 38, 10.0], [162, 39, 4.0], [162, 40, 7.0], [162, 43, 123.0], [162, 44, 14.0], [162, 48, 4.0], [162, 50, 18.0], [162, 52, 230.0], [162, 53, 1.0], [162, 55, 108.0], [162, 58, 28.0], [163, 12, 1.0], [164, 2, 385.0], [164, 4, 5.0], [164, 6, 904.0], [164, 7, 1.0], [164, 8, 400.0], [164, 12, 12.0], [164, 14, 36.0], [164, 17, 16.0], [164, 19, 104.0], [164, 20, 416.0], [164, 22, 1397.0], [164, 23, 984.0], [164, 25, 732.0], [164, 27, 29.0], [164, 28, 83.0], [164, 33, 70.0], [164, 35, 3.0], [164, 38, 121.0], [164, 39, 929.0], [164, 41, 85.0], [164, 48, 731.0], [164, 50, 111.0], [164, 52, 388.0], [164, 53, 26.0], [164, 58, 126.0], [165, 17, 5.0], [165, 35, 3.0], [166, 35, 1.0], [166, 41, 1.0], [167, 0, 10.0], [167, 2, 9.0], [167, 5, 142.0], [167, 6, 57.0], [167, 7, 24.0], [167, 8, 16.0], [167, 12, 5.0], [167, 13, 56.0], [167, 14, 4.0], [167, 17, 7.0], [167, 19, 22.0], [167, 20, 11.0], [167, 22, 128.0], [167, 23, 123.0], [167, 24, 13.0], [167, 25, 34.0], [167, 28, 21.0], [167, 33, 4.0], [167, 35, 3.0], [167, 38, 32.0], [167, 39, 14.0], [167, 40, 126.0], [167, 48, 26.0], [167, 50, 16.0], [167, 52, 83.0], [167, 55, 64.0], [167, 58, 49.0], [168, 1, 2.0], [168, 5, 1.0], [168, 17, 9.0], [168, 35, 5.0], [169, 3, 1.0], [169, 12, 1.0], [169, 14, 4.0], [169, 17, 2.0], [169, 19, 3.0], [169, 27, 2.0], [169, 28, 10.0], [169, 33, 9.0], [169, 38, 11.0], [169, 41, 4.0], [169, 48, 5.0], [169, 50, 8.0], [169, 52, 12.0], [169, 58, 9.0], [170, 28, 4.0], [170, 38, 1.0], [170, 41, 1.0], [170, 50, 24.0], [171, 41, 1.0], [171, 47, 1.0], [172, 12, 1.0], [172, 17, 1.0], [172, 19, 1.0], [172, 27, 3.0], [172, 41, 1.0], [172, 48, 1.0], [172, 50, 1.0], [173, 50, 1.0], [173, 52, 1.0], [174, 35, 2.0], [175, 47, 18.0], [176, 41, 1.0], [176, 47, 1.0], [177, 14, 2.0], [177, 17, 1.0], [177, 28, 1.0], [177, 35, 2.0], [177, 38, 1.0], [177, 48, 1.0], [177, 50, 1.0], [177, 52, 1.0], [178, 52, 1.0], [179, 47, 1.0], [180, 47, 3.0], [181, 35, 2.0], [182, 2, 3.0], [182, 5, 1.0], [182, 12, 7.0], [182, 14, 34.0], [182, 17, 4.0], [182, 19, 51.0], [182, 20, 2.0], [182, 27, 14.0], [182, 28, 16.0], [182, 33, 57.0], [182, 35, 3.0], [182, 38, 53.0], [182, 41, 21.0], [182, 47, 3.0], [182, 48, 4.0], [182, 50, 16.0], [182, 52, 116.0], [182, 57, 1.0], [182, 58, 30.0], [183, 47, 1.0], [184, 47, 1.0], [185, 1, 2.0], [185, 14, 14.0], [185, 17, 3.0], [185, 19, 25.0], [185, 28, 35.0], [185, 33, 18.0], [185, 35, 1.0], [185, 38, 26.0], [185, 41, 7.0], [185, 50, 21.0], [186, 14, 6.0], [186, 33, 4.0], [186, 41, 7.0], [187, 3, 1.0], [187, 12, 8.0], [187, 14, 23.0], [187, 17, 30.0], [187, 19, 3.0], [187, 27, 24.0], [187, 28, 38.0], [187, 33, 69.0], [187, 35, 5.0], [187, 38, 4.0], [187, 41, 103.0], [187, 50, 58.0], [187, 52, 25.0], [187, 58, 49.0], [188, 17, 1.0], [188, 35, 1.0], [189, 12, 1.0], [189, 14, 1.0], [189, 28, 2.0], [190, 12, 2.0], [190, 17, 7.0], [190, 27, 1.0], [190, 35, 7.0], [190, 41, 5.0], [190, 47, 3.0], [191, 19, 1.0], [191, 20, 2.0], [191, 28, 1.0], [191, 38, 1.0], [191, 58, 1.0], [192, 12, 1.0], [192, 41, 1.0], [193, 17, 1.0], [194, 17, 1.0], [195, 1, 1.0], [195, 17, 14.0], [195, 35, 1.0], [196, 14, 1.0], [196, 17, 2.0], [196, 35, 3.0], [196, 41, 1.0], [196, 47, 1.0], [197, 28, 7.0], [197, 35, 1.0], [197, 38, 3.0], [197, 50, 2.0], [198, 12, 1.0], [198, 27, 2.0], [198, 38, 1.0], [199, 4, 1.0], [199, 12, 1.0], [199, 14, 2.0], [199, 17, 6.0], [199, 35, 5.0], [200, 12, 1.0], [200, 17, 1.0], [200, 19, 1.0], [200, 41, 1.0], [200, 47, 1.0], [200, 50, 2.0], [201, 14, 2.0], [201, 47, 5.0], [202, 17, 1.0], [202, 35, 1.0], [203, 1, 2.0], [203, 17, 1.0], [204, 27, 1.0], [204, 41, 1.0], [205, 4, 1.0], [205, 12, 9.0], [205, 17, 2.0], [205, 19, 2.0], [205, 27, 1.0], [205, 28, 4.0], [205, 35, 5.0], [205, 38, 9.0], [206, 2, 4.0], [206, 3, 1.0], [206, 4, 1.0], [206, 12, 2.0], [206, 14, 8.0], [206, 17, 7.0], [206, 19, 20.0], [206, 20, 56.0], [206, 28, 9.0], [206, 33, 22.0], [206, 35, 1.0], [206, 38, 53.0], [206, 41, 5.0], [206, 48, 10.0], [206, 50, 11.0], [206, 52, 34.0], [206, 58, 8.0], [207, 47, 1.0], [208, 19, 1.0], [209, 1, 2.0], [209, 2, 114.0], [209, 14, 16.0], [209, 17, 3.0], [209, 19, 5.0], [209, 20, 214.0], [209, 27, 2.0], [209, 28, 1.0], [209, 35, 11.0], [209, 38, 1.0], [209, 48, 241.0], [209, 50, 12.0], [209, 52, 57.0], [209, 58, 533.0], [210, 47, 1.0], [211, 2, 73.0], [211, 4, 2.0], [211, 5, 312.0], [211, 6, 105.0], [211, 7, 135.0], [211, 8, 60.0], [211, 11, 29598.0], [211, 12, 5.0], [211, 14, 8.0], [211, 16, 1760.0], [211, 19, 38.0], [211, 20, 272.0], [211, 22, 113.0], [211, 23, 14.0], [211, 24, 154.0], [211, 25, 77.0], [211, 27, 4.0], [211, 28, 8.0], [211, 32, 189.0], [211, 35, 3.0], [211, 36, 2074.0], [211, 38, 30.0], [211, 39, 64.0], [211, 40, 50.0], [211, 41, 1.0], [211, 43, 42.0], [211, 44, 39.0], [211, 48, 136.0], [211, 50, 106.0], [211, 51, 3.0], [211, 52, 66.0], [211, 53, 1.0], [211, 55, 303.0], [211, 56, 3845.0], [211, 58, 74.0], [211, 59, 3410.0], [212, 1, 1.0], [212, 2, 183.0], [212, 3, 2.0], [212, 4, 7.0], [212, 5, 483.0], [212, 6, 344.0], [212, 7, 993.0], [212, 8, 130.0], [212, 12, 42.0], [212, 14, 60.0], [212, 17, 4.0], [212, 19, 117.0], [212, 20, 175.0], [212, 22, 623.0], [212, 24, 128.0], [212, 25, 9.0], [212, 27, 18.0], [212, 28, 165.0], [212, 33, 117.0], [212, 35, 15.0], [212, 36, 1.0], [212, 38, 142.0], [212, 40, 671.0], [212, 41, 7.0], [212, 43, 197.0], [212, 44, 421.0], [212, 48, 298.0], [212, 50, 428.0], [212, 52, 118.0], [212, 53, 4.0], [212, 55, 2389.0], [212, 58, 46.0], [213, 33, 1.0], [213, 41, 1.0], [214, 12, 1.0], [214, 35, 1.0], [215, 0, 29.0], [215, 2, 4.0], [215, 5, 47.0], [215, 6, 18.0], [215, 7, 22.0], [215, 8, 23.0], [215, 19, 1.0], [215, 22, 68.0], [215, 23, 14.0], [215, 24, 32.0], [215, 25, 17.0], [215, 27, 2.0], [215, 28, 3.0], [215, 39, 4.0], [215, 40, 19.0], [215, 43, 110.0], [215, 44, 1.0], [215, 48, 9.0], [215, 50, 21.0], [215, 52, 1.0], [215, 55, 43.0], [215, 58, 1.0], [216, 12, 1.0], [216, 35, 1.0], [216, 47, 3.0], [217, 41, 2.0], [218, 17, 3.0], [218, 28, 4.0], [218, 38, 1.0], [219, 28, 2.0], [219, 33, 1.0], [219, 35, 2.0], [220, 19, 2.0], [221, 47, 4.0], [222, 14, 1.0], [222, 28, 2.0], [222, 33, 1.0], [222, 35, 1.0], [223, 28, 1.0], [223, 33, 1.0], [223, 41, 1.0], [223, 58, 1.0], [224, 12, 2.0], [224, 14, 5.0], [224, 17, 3.0], [224, 27, 1.0], [224, 33, 8.0], [224, 35, 1.0], [225, 12, 1.0], [225, 38, 1.0], [225, 41, 1.0], [225, 52, 1.0], [226, 2, 5.0], [226, 4, 1.0], [226, 6, 2.0], [226, 8, 1.0], [226, 12, 3.0], [226, 14, 3.0], [226, 19, 15.0], [226, 20, 11.0], [226, 27, 4.0], [226, 28, 9.0], [226, 33, 5.0], [226, 38, 16.0], [226, 48, 18.0], [226, 50, 9.0], [226, 52, 5.0], [226, 55, 1.0], [226, 58, 7.0], [227, 14, 2.0], [227, 17, 1.0], [227, 33, 5.0], [227, 35, 3.0], [228, 2, 2.0], [228, 5, 4.0], [228, 7, 3.0], [228, 22, 1.0], [228, 24, 1.0], [228, 40, 3.0], [228, 55, 9.0], [229, 2, 1.0], [229, 52, 3.0], [230, 14, 2.0], [231, 19, 1.0], [231, 20, 2.0], [231, 27, 1.0], [231, 28, 1.0], [231, 38, 2.0], [231, 48, 1.0], [231, 50, 1.0], [232, 4, 1.0], [233, 2, 1.0], [233, 22, 1.0], [233, 23, 1.0], [233, 40, 1.0], [234, 35, 2.0], [235, 33, 1.0], [235, 38, 4.0], [236, 2, 1.0], [236, 19, 3.0], [236, 20, 4.0], [236, 50, 1.0], [237, 47, 3.0], [238, 47, 6.0], [239, 58, 1.0], [240, 2, 21.0], [240, 4, 2.0], [240, 6, 3.0], [240, 12, 23.0], [240, 14, 70.0], [240, 17, 1.0], [240, 19, 34.0], [240, 20, 143.0], [240, 24, 1.0], [240, 27, 12.0], [240, 28, 101.0], [240, 33, 127.0], [240, 35, 1.0], [240, 38, 17.0], [240, 40, 2.0], [240, 41, 7.0], [240, 43, 1.0], [240, 48, 51.0], [240, 50, 294.0], [240, 52, 66.0], [240, 58, 46.0], [241, 19, 2.0], [241, 28, 1.0], [241, 41, 9.0], [242, 12, 1.0], [242, 36, 1.0], [243, 50, 2.0], [244, 14, 1.0], [244, 28, 3.0], [244, 41, 2.0], [244, 47, 3.0], [245, 41, 1.0], [245, 48, 3.0], [246, 4, 19.0], [246, 12, 52.0], [246, 17, 9.0], [246, 28, 1.0], [246, 35, 1.0], [246, 47, 3.0], [247, 2, 7.0], [247, 4, 1.0], [247, 5, 65.0], [247, 6, 36.0], [247, 7, 77.0], [247, 8, 5.0], [247, 14, 4.0], [247, 17, 2.0], [247, 19, 12.0], [247, 20, 12.0], [247, 22, 17.0], [247, 24, 6.0], [247, 27, 2.0], [247, 28, 11.0], [247, 33, 7.0], [247, 38, 16.0], [247, 40, 68.0], [247, 41, 2.0], [247, 43, 22.0], [247, 44, 32.0], [247, 48, 22.0], [247, 50, 45.0], [247, 52, 8.0], [247, 55, 246.0], [247, 58, 6.0], [248, 50, 1.0], [249, 2, 1.0], [250, 6, 1.0], [250, 8, 1.0], [250, 20, 1.0], [250, 25, 1.0], [250, 33, 1.0], [250, 41, 1.0], [250, 48, 4.0], [250, 52, 1.0], [250, 58, 3.0], [251, 2, 4.0], [251, 5, 14.0], [251, 6, 7.0], [251, 8, 35.0], [251, 22, 3.0], [251, 24, 6.0], [251, 43, 11.0], [251, 44, 791.0], [251, 48, 4.0], [251, 53, 1.0], [251, 55, 12.0], [252, 12, 1.0], [252, 27, 2.0], [252, 33, 2.0], [252, 50, 1.0], [253, 3, 1.0], [253, 12, 4.0], [253, 27, 1.0], [253, 28, 1.0], [253, 33, 1.0], [253, 50, 1.0], [254, 1, 3.0], [254, 3, 1.0], [254, 4, 11.0], [254, 12, 65.0], [254, 14, 66.0], [254, 17, 2.0], [254, 19, 3.0], [254, 27, 15.0], [254, 28, 6.0], [254, 33, 106.0], [254, 35, 34.0], [254, 38, 1.0], [254, 41, 2.0], [254, 50, 15.0], [255, 12, 1.0], [255, 14, 1.0], [255, 17, 1.0], [255, 33, 3.0], [256, 1, 1.0], [256, 3, 2.0], [256, 4, 20.0], [256, 12, 100.0], [256, 14, 96.0], [256, 17, 17.0], [256, 19, 1.0], [256, 27, 36.0], [256, 28, 16.0], [256, 33, 204.0], [256, 35, 45.0], [256, 38, 11.0], [256, 41, 2.0], [256, 50, 29.0], [256, 52, 1.0], [256, 56, 1.0], [256, 58, 1.0], [257, 20, 4.0], [257, 48, 1.0], [258, 1, 22.0], [258, 3, 80.0], [258, 4, 202.0], [258, 12, 1376.0], [258, 13, 2.0], [258, 14, 1493.0], [258, 17, 219.0], [258, 19, 54.0], [258, 27, 466.0], [258, 28, 217.0], [258, 33, 2697.0], [258, 35, 879.0], [258, 38, 112.0], [258, 41, 41.0], [258, 47, 4.0], [258, 48, 1.0], [258, 50, 611.0], [258, 52, 27.0], [258, 54, 1.0], [258, 56, 6.0], [258, 57, 4.0], [258, 58, 6.0], [258, 60, 6.0], [259, 12, 2.0], [259, 35, 1.0], [260, 41, 2.0], [261, 33, 1.0], [262, 53, 152.0], [263, 5, 935.0], [263, 6, 314.0], [263, 7, 1.0], [263, 8, 306.0], [263, 22, 460.0], [263, 24, 644.0], [263, 53, 310.0], [264, 4, 5.0], [264, 12, 9.0], [264, 14, 4.0], [264, 17, 4.0], [264, 27, 5.0], [264, 28, 1.0], [264, 33, 27.0], [264, 35, 2.0], [264, 50, 4.0], [265, 0, 1.0], [265, 2, 2.0], [265, 5, 52.0], [265, 6, 12.0], [265, 7, 98.0], [265, 8, 9.0], [265, 13, 2.0], [265, 22, 3.0], [265, 23, 2.0], [265, 24, 50.0], [265, 32, 1.0], [265, 40, 67.0], [265, 43, 76.0], [265, 44, 1571.0], [265, 52, 1.0], [265, 53, 3.0], [265, 55, 482.0], [266, 0, 4.0], [266, 3, 19.0], [266, 5, 32.0], [266, 6, 15.0], [266, 7, 8.0], [266, 8, 17.0], [266, 9, 784.0], [266, 10, 449.0], [266, 11, 43.0], [266, 13, 20.0], [266, 15, 127.0], [266, 16, 14.0], [266, 18, 685.0], [266, 21, 510.0], [266, 22, 43.0], [266, 24, 15.0], [266, 26, 224.0], [266, 29, 376.0], [266, 30, 368.0], [266, 31, 180.0], [266, 32, 17.0], [266, 34, 35.0], [266, 36, 7.0], [266, 37, 922.0], [266, 40, 3.0], [266, 42, 48.0], [266, 43, 156.0], [266, 44, 1347.0], [266, 45, 11.0], [266, 46, 1159.0], [266, 49, 42.0], [266, 51, 107.0], [266, 53, 4.0], [266, 54, 36.0], [266, 55, 17.0], [266, 56, 3.0], [266, 59, 8.0], [266, 60, 197.0], [267, 0, 5.0], [267, 5, 10.0], [267, 6, 5.0], [267, 7, 8.0], [267, 8, 2.0], [267, 13, 7.0], [267, 20, 23.0], [267, 23, 17.0], [267, 24, 7.0], [267, 32, 22.0], [267, 36, 2.0], [267, 40, 4.0], [267, 43, 5.0], [267, 44, 64.0], [267, 51, 3.0], [267, 55, 11.0], [267, 57, 52.0], [268, 0, 96.0], [268, 2, 1.0], [268, 5, 605.0], [268, 6, 189.0], [268, 7, 130.0], [268, 8, 97.0], [268, 11, 735.0], [268, 13, 350.0], [268, 16, 21.0], [268, 18, 1.0], [268, 19, 28.0], [268, 20, 22.0], [268, 22, 271.0], [268, 23, 24.0], [268, 24, 338.0], [268, 25, 39.0], [268, 32, 102.0], [268, 36, 6.0], [268, 38, 34.0], [268, 39, 22.0], [268, 40, 156.0], [268, 43, 255.0], [268, 44, 1801.0], [268, 48, 5.0], [268, 50, 30.0], [268, 52, 53.0], [268, 53, 1.0], [268, 55, 208.0], [268, 56, 48.0], [268, 58, 33.0], [268, 59, 93.0], [269, 0, 2.0], [269, 2, 2.0], [269, 5, 13.0], [269, 6, 5.0], [269, 7, 2.0], [269, 8, 4.0], [269, 22, 2.0], [269, 23, 2.0], [269, 24, 5.0], [269, 25, 1.0], [269, 39, 1.0], [269, 40, 1.0], [269, 43, 16.0], [269, 44, 1.0], [269, 48, 8.0], [269, 50, 2.0], [269, 53, 1.0], [269, 55, 12.0], [270, 0, 1.0], [271, 0, 3.0], [271, 13, 2.0], [271, 35, 7.0], [272, 0, 1.0], [272, 5, 5.0], [272, 7, 1.0], [272, 8, 1.0], [272, 13, 3.0], [272, 15, 3.0], [272, 20, 2.0], [272, 24, 2.0], [272, 32, 9.0], [272, 36, 1.0], [272, 40, 3.0], [272, 43, 5.0], [272, 44, 20.0], [272, 45, 1.0], [272, 51, 3.0], [272, 54, 1.0], [272, 57, 10.0], [273, 0, 43.0], [273, 3, 716.0], [273, 5, 148.0], [273, 6, 2.0], [273, 7, 14.0], [273, 8, 4.0], [273, 11, 1175.0], [273, 13, 560.0], [273, 15, 260.0], [273, 16, 44.0], [273, 19, 1.0], [273, 20, 3.0], [273, 22, 14.0], [273, 24, 30.0], [273, 30, 234.0], [273, 31, 729.0], [273, 32, 28.0], [273, 34, 185.0], [273, 36, 244.0], [273, 37, 5886.0], [273, 38, 1.0], [273, 40, 171.0], [273, 41, 1.0], [273, 42, 47.0], [273, 43, 33.0], [273, 44, 233.0], [273, 45, 1621.0], [273, 49, 69.0], [273, 51, 1482.0], [273, 54, 318.0], [273, 55, 1.0], [273, 56, 120.0], [273, 57, 1.0], [273, 59, 106.0], [274, 0, 19.0], [274, 3, 55.0], [274, 5, 49.0], [274, 11, 1087.0], [274, 13, 23.0], [274, 15, 45.0], [274, 16, 58.0], [274, 18, 21.0], [274, 21, 38.0], [274, 22, 1.0], [274, 24, 1.0], [274, 30, 102.0], [274, 31, 171.0], [274, 32, 8.0], [274, 34, 55.0], [274, 37, 781.0], [274, 40, 3.0], [274, 42, 67.0], [274, 43, 14.0], [274, 44, 1.0], [274, 45, 124.0], [274, 46, 38.0], [274, 49, 81.0], [274, 51, 170.0], [274, 54, 50.0], [274, 56, 66.0], [274, 59, 64.0], [274, 60, 13.0], [275, 0, 4.0], [275, 2, 1.0], [275, 5, 19.0], [275, 6, 4.0], [275, 7, 28.0], [275, 8, 11.0], [275, 11, 1.0], [275, 13, 4.0], [275, 15, 6.0], [275, 17, 1.0], [275, 20, 39.0], [275, 22, 1.0], [275, 23, 7.0], [275, 24, 13.0], [275, 30, 16.0], [275, 31, 11.0], [275, 32, 72.0], [275, 34, 1.0], [275, 36, 1.0], [275, 39, 6.0], [275, 40, 18.0], [275, 42, 13.0], [275, 43, 19.0], [275, 44, 17.0], [275, 48, 5.0], [275, 49, 8.0], [275, 51, 2.0], [275, 55, 11.0], [275, 57, 5.0], [276, 0, 18.0], [276, 2, 2.0], [276, 13, 2.0], [276, 19, 3.0], [276, 20, 2.0], [276, 23, 1.0], [276, 24, 1.0], [276, 32, 66.0], [276, 38, 1.0], [276, 44, 8.0], [276, 48, 4.0], [276, 50, 1.0], [276, 52, 2.0], [276, 55, 3.0], [276, 58, 8.0], [277, 0, 18.0], [277, 3, 8.0], [277, 5, 1.0], [277, 11, 12.0], [277, 13, 6.0], [277, 15, 15.0], [277, 16, 14.0], [277, 21, 5.0], [277, 30, 4.0], [277, 31, 22.0], [277, 32, 1.0], [277, 34, 13.0], [277, 36, 5.0], [277, 37, 20.0], [277, 40, 1.0], [277, 42, 25.0], [277, 45, 60.0], [277, 46, 4.0], [277, 49, 23.0], [277, 51, 78.0], [277, 54, 15.0], [277, 56, 15.0], [277, 59, 12.0], [277, 60, 1.0], [278, 0, 2.0], [278, 5, 2.0], [278, 6, 1.0], [278, 7, 1.0], [278, 13, 3.0], [278, 23, 3.0], [278, 24, 3.0], [278, 32, 6.0], [278, 40, 1.0], [278, 44, 25.0], [278, 55, 4.0], [278, 57, 19.0], [279, 0, 4.0], [279, 13, 4.0], [279, 28, 1.0], [279, 38, 1.0], [279, 50, 3.0], [280, 0, 481.0], [280, 3, 919.0], [280, 5, 202.0], [280, 6, 15.0], [280, 7, 29.0], [280, 8, 1.0], [280, 11, 4849.0], [280, 13, 632.0], [280, 14, 1.0], [280, 15, 274.0], [280, 16, 156.0], [280, 20, 14.0], [280, 22, 21.0], [280, 24, 44.0], [280, 28, 1.0], [280, 30, 263.0], [280, 31, 889.0], [280, 32, 137.0], [280, 34, 236.0], [280, 36, 410.0], [280, 37, 7474.0], [280, 40, 256.0], [280, 42, 1009.0], [280, 43, 41.0], [280, 44, 295.0], [280, 45, 1846.0], [280, 48, 1.0], [280, 49, 1515.0], [280, 51, 1745.0], [280, 52, 4.0], [280, 53, 1.0], [280, 54, 340.0], [280, 55, 23.0], [280, 56, 526.0], [280, 58, 1.0], [280, 59, 629.0], [281, 0, 1.0], [281, 5, 6.0], [281, 7, 3.0], [281, 8, 1.0], [281, 13, 7.0], [281, 15, 1.0], [281, 16, 1.0], [281, 18, 2.0], [281, 20, 1.0], [281, 24, 2.0], [281, 30, 5.0], [281, 31, 2.0], [281, 32, 2.0], [281, 34, 6.0], [281, 36, 1.0], [281, 40, 2.0], [281, 43, 2.0], [281, 44, 9.0], [281, 55, 2.0], [281, 57, 3.0], [282, 0, 25.0], [282, 3, 2.0], [282, 5, 55.0], [282, 6, 37.0], [282, 7, 54.0], [282, 8, 10.0], [282, 13, 84.0], [282, 15, 6.0], [282, 20, 45.0], [282, 22, 8.0], [282, 23, 79.0], [282, 24, 41.0], [282, 25, 9.0], [282, 31, 1.0], [282, 32, 120.0], [282, 37, 11.0], [282, 39, 10.0], [282, 40, 28.0], [282, 42, 12.0], [282, 43, 45.0], [282, 44, 612.0], [282, 45, 20.0], [282, 48, 5.0], [282, 49, 21.0], [282, 51, 10.0], [282, 52, 2.0], [282, 54, 1.0], [282, 55, 86.0], [282, 57, 296.0], [282, 58, 4.0], [283, 0, 8.0], [283, 5, 6.0], [283, 8, 6.0], [283, 13, 22.0], [283, 22, 2.0], [283, 24, 1.0], [283, 32, 1.0], [284, 0, 6.0], [284, 13, 2.0], [285, 0, 39.0], [285, 2, 3.0], [285, 5, 6.0], [285, 6, 7.0], [285, 7, 1.0], [285, 8, 2.0], [285, 13, 16.0], [285, 15, 2.0], [285, 20, 5.0], [285, 22, 10.0], [285, 23, 7.0], [285, 24, 3.0], [285, 25, 46.0], [285, 32, 5.0], [285, 39, 10.0], [285, 40, 1.0], [285, 42, 1.0], [285, 48, 9.0], [285, 50, 1.0], [285, 52, 5.0], [285, 53, 1.0], [285, 55, 4.0], [285, 58, 1.0], [286, 0, 1.0], [286, 12, 4.0], [286, 54, 1.0], [286, 56, 1.0], [286, 59, 1.0], [287, 0, 5.0], [287, 3, 2.0], [287, 5, 1.0], [287, 7, 1.0], [287, 12, 1.0], [287, 15, 4.0], [287, 16, 2.0], [287, 20, 1.0], [287, 23, 2.0], [287, 24, 2.0], [287, 30, 2.0], [287, 31, 7.0], [287, 32, 2.0], [287, 33, 1.0], [287, 34, 2.0], [287, 36, 2.0], [287, 42, 10.0], [287, 43, 1.0], [287, 44, 4.0], [287, 45, 7.0], [287, 49, 3.0], [287, 51, 11.0], [287, 54, 13.0], [287, 55, 3.0], [287, 57, 1.0], [287, 59, 1.0], [288, 0, 61.0], [288, 3, 109.0], [288, 5, 50.0], [288, 11, 2656.0], [288, 13, 56.0], [288, 15, 138.0], [288, 16, 105.0], [288, 18, 49.0], [288, 21, 71.0], [288, 28, 1.0], [288, 30, 196.0], [288, 31, 318.0], [288, 32, 19.0], [288, 34, 140.0], [288, 36, 7.0], [288, 37, 1879.0], [288, 40, 3.0], [288, 42, 150.0], [288, 43, 5.0], [288, 44, 3.0], [288, 45, 247.0], [288, 46, 100.0], [288, 47, 1.0], [288, 49, 198.0], [288, 50, 1.0], [288, 51, 386.0], [288, 54, 87.0], [288, 56, 175.0], [288, 59, 142.0], [288, 60, 47.0], [289, 0, 1.0], [290, 0, 1.0], [290, 3, 2.0], [290, 5, 4.0], [290, 6, 4.0], [290, 7, 1.0], [290, 13, 2.0], [290, 20, 1.0], [290, 23, 2.0], [290, 24, 4.0], [290, 32, 4.0], [290, 39, 1.0], [290, 40, 3.0], [290, 42, 1.0], [290, 44, 12.0], [290, 45, 3.0], [290, 49, 3.0], [290, 51, 1.0], [290, 54, 1.0], [290, 55, 4.0], [290, 57, 4.0], [291, 0, 22.0], [291, 3, 20.0], [291, 5, 81.0], [291, 6, 21.0], [291, 7, 81.0], [291, 8, 19.0], [291, 13, 12.0], [291, 15, 28.0], [291, 20, 84.0], [291, 23, 18.0], [291, 24, 63.0], [291, 25, 1.0], [291, 31, 1.0], [291, 32, 186.0], [291, 36, 7.0], [291, 37, 1.0], [291, 39, 24.0], [291, 40, 56.0], [291, 42, 7.0], [291, 43, 59.0], [291, 44, 116.0], [291, 45, 6.0], [291, 48, 4.0], [291, 49, 10.0], [291, 51, 27.0], [291, 54, 17.0], [291, 55, 75.0], [291, 57, 56.0], [291, 58, 4.0], [292, 4, 3.0], [292, 12, 11.0], [292, 27, 10.0], [292, 41, 16.0], [293, 4, 2.0], [293, 12, 11.0], [293, 33, 1.0], [293, 48, 3.0], [294, 47, 9.0], [295, 47, 3.0], [296, 47, 4.0], [297, 5, 2.0], [297, 8, 1.0], [297, 12, 1.0], [297, 19, 1.0], [297, 24, 2.0], [297, 37, 12.0], [297, 42, 1.0], [297, 43, 1.0], [297, 49, 3.0], [297, 51, 5.0], [297, 52, 1.0], [297, 54, 1.0], [297, 58, 1.0], [298, 1, 4.0], [298, 3, 1.0], [298, 4, 3.0], [298, 12, 56.0], [298, 14, 57.0], [298, 17, 75.0], [298, 27, 28.0], [298, 35, 58.0], [298, 41, 261.0], [298, 47, 61.0], [299, 1, 3.0], [299, 17, 19.0], [299, 35, 24.0], [299, 47, 34.0], [300, 4, 2.0], [300, 12, 6.0], [300, 14, 1.0], [300, 27, 4.0], [300, 41, 9.0], [300, 47, 3.0], [301, 4, 2.0], [301, 12, 13.0], [301, 27, 7.0], [301, 35, 1.0], [301, 41, 5.0], [301, 45, 1.0], [301, 47, 5.0], [302, 4, 4.0], [302, 12, 8.0], [302, 14, 1.0], [302, 27, 3.0], [302, 28, 4.0], [302, 47, 4.0], [303, 33, 1.0], [303, 35, 1.0], [303, 47, 1.0], [304, 17, 55.0], [304, 33, 1.0], [304, 35, 50.0], [304, 41, 1.0], [304, 47, 1.0], [305, 2, 1.0], [305, 3, 16.0], [305, 5, 162.0], [305, 6, 8.0], [305, 8, 5.0], [305, 12, 59.0], [305, 13, 1.0], [305, 19, 63.0], [305, 20, 49.0], [305, 22, 28.0], [305, 23, 25.0], [305, 24, 82.0], [305, 25, 20.0], [305, 26, 1.0], [305, 30, 1.0], [305, 31, 1.0], [305, 36, 13.0], [305, 37, 1202.0], [305, 38, 62.0], [305, 39, 6.0], [305, 41, 1.0], [305, 42, 21.0], [305, 43, 7.0], [305, 44, 5.0], [305, 45, 7.0], [305, 48, 2.0], [305, 49, 56.0], [305, 51, 42.0], [305, 52, 249.0], [305, 53, 16.0], [305, 54, 27.0], [305, 58, 91.0], [306, 1, 1.0], [306, 17, 8.0], [306, 35, 4.0], [307, 28, 1.0], [307, 33, 2.0], [308, 47, 22.0], [309, 27, 1.0], [310, 28, 1.0], [310, 47, 1.0], [311, 1, 5.0], [311, 14, 2.0], [311, 17, 75.0], [311, 33, 1.0], [311, 35, 59.0], [311, 41, 29.0], [312, 2, 27.0], [312, 48, 34.0], [313, 12, 1.0], [313, 35, 1.0], [313, 41, 2.0], [313, 47, 1.0], [314, 1, 1.0], [314, 14, 249.0], [314, 17, 7.0], [314, 33, 1065.0], [314, 35, 44.0], [314, 37, 1.0], [314, 41, 32.0], [314, 54, 1.0], [315, 41, 2.0], [315, 47, 1.0], [316, 35, 1.0], [317, 52, 1.0], [318, 17, 8.0], [318, 35, 15.0], [318, 47, 6.0], [319, 27, 1.0], [320, 14, 22.0], [320, 17, 15.0], [320, 33, 68.0], [320, 35, 36.0], [320, 41, 1.0], [321, 4, 1.0], [322, 47, 15.0], [323, 12, 2.0], [323, 14, 2.0], [323, 17, 2.0], [323, 35, 3.0], [323, 47, 2.0], [324, 10, 1.0], [324, 26, 1.0], [325, 1, 1.0], [325, 17, 59.0], [325, 35, 47.0], [325, 41, 1.0], [325, 47, 1.0], [326, 27, 3.0], [326, 33, 2.0], [326, 50, 1.0], [327, 4, 3.0], [327, 12, 59.0], [327, 14, 21.0], [327, 17, 2.0], [327, 19, 12.0], [327, 28, 58.0], [327, 33, 23.0], [327, 35, 5.0], [327, 38, 47.0], [327, 41, 18.0], [327, 47, 1.0], [327, 50, 1.0], [327, 60, 1.0], [328, 47, 1.0], [329, 17, 2.0], [329, 33, 4.0], [329, 35, 4.0], [329, 41, 2.0], [330, 27, 1.0], [331, 4, 1.0], [331, 17, 2.0], [331, 19, 1.0], [331, 28, 14.0], [331, 38, 1.0], [331, 41, 7.0], [332, 47, 8.0], [333, 1, 1.0], [333, 17, 6.0], [333, 35, 13.0], [333, 47, 1.0], [334, 47, 5.0], [335, 4, 1.0], [335, 12, 3.0], [335, 14, 2.0], [335, 17, 1.0], [335, 27, 7.0], [335, 41, 3.0], [335, 47, 2.0], [336, 1, 1.0], [336, 3, 5.0], [336, 4, 14.0], [336, 5, 1.0], [336, 12, 148.0], [336, 17, 41.0], [336, 27, 36.0], [336, 35, 41.0], [336, 41, 28.0], [336, 47, 70.0], [337, 47, 1.0], [338, 4, 4.0], [338, 41, 3.0], [339, 12, 3.0], [339, 14, 1.0], [339, 28, 51.0], [339, 33, 13.0], [339, 35, 4.0], [340, 47, 1.0], [341, 12, 1.0], [341, 17, 2.0], [341, 35, 1.0], [341, 47, 10.0], [342, 1, 1.0], [342, 17, 3.0], [342, 35, 5.0], [342, 47, 4.0], [343, 47, 3.0], [344, 1, 1.0], [344, 17, 6.0], [344, 35, 4.0], [344, 47, 28.0], [345, 4, 2.0], [345, 6, 1.0], [345, 8, 1.0], [345, 12, 10.0], [345, 14, 4.0], [345, 22, 3.0], [345, 27, 5.0], [345, 28, 9.0], [345, 33, 9.0], [345, 35, 4.0], [345, 47, 25.0], [345, 50, 9.0], [346, 12, 2.0], [347, 5, 1.0], [348, 12, 1.0], [348, 27, 1.0], [348, 47, 1.0], [348, 56, 1.0], [349, 2, 1.0], [349, 28, 4.0], [349, 33, 1.0], [349, 52, 1.0], [349, 58, 1.0], [350, 41, 6.0], [350, 47, 2.0], [351, 53, 1.0], [352, 12, 2.0], [352, 14, 7.0], [352, 17, 6.0], [352, 28, 1.0], [352, 33, 14.0], [352, 35, 22.0], [352, 38, 2.0], [353, 1, 5.0], [353, 17, 122.0], [353, 35, 97.0], [353, 41, 22.0], [353, 47, 7.0], [354, 3, 2.0], [354, 4, 7.0], [354, 12, 104.0], [354, 17, 15.0], [354, 27, 22.0], [354, 35, 14.0], [354, 41, 13.0], [354, 47, 11.0], [355, 3, 1.0], [355, 27, 1.0], [355, 41, 1.0], [356, 53, 1.0], [357, 1, 16.0], [357, 3, 11.0], [357, 4, 60.0], [357, 12, 395.0], [357, 13, 1.0], [357, 14, 346.0], [357, 17, 46.0], [357, 19, 7.0], [357, 27, 115.0], [357, 28, 40.0], [357, 33, 743.0], [357, 35, 190.0], [357, 38, 25.0], [357, 41, 8.0], [357, 47, 1.0], [357, 50, 131.0], [357, 56, 2.0], [357, 58, 3.0], [358, 41, 8.0], [359, 15, 1.0], [359, 18, 3.0], [359, 20, 9.0], [359, 23, 1.0], [359, 30, 20.0], [359, 31, 25.0], [359, 34, 11.0], [359, 45, 1.0], [360, 33, 2.0], [360, 41, 70.0], [361, 14, 2.0], [361, 33, 1.0], [361, 35, 2.0], [361, 38, 1.0], [362, 23, 1.0], [363, 18, 4.0], [363, 21, 2.0], [364, 35, 2.0], [365, 35, 1.0], [366, 2, 5.0], [366, 4, 1.0], [366, 5, 3.0], [366, 6, 1.0], [366, 7, 14.0], [366, 8, 2.0], [366, 12, 2.0], [366, 14, 2.0], [366, 15, 2.0], [366, 19, 2.0], [366, 20, 3.0], [366, 22, 5.0], [366, 24, 1.0], [366, 27, 1.0], [366, 28, 4.0], [366, 33, 4.0], [366, 40, 10.0], [366, 43, 1.0], [366, 44, 5.0], [366, 48, 6.0], [366, 50, 2.0], [366, 52, 2.0], [366, 55, 15.0], [367, 54, 1.0], [368, 12, 4.0], [368, 41, 4.0], [368, 47, 1.0], [369, 13, 1.0], [369, 20, 1.0], [369, 32, 2.0], [369, 42, 4.0], [369, 43, 2.0], [369, 44, 7.0], [369, 49, 2.0], [369, 51, 1.0], [369, 55, 7.0], [369, 57, 2.0], [370, 44, 1.0], [371, 12, 1.0], [372, 1, 1.0], [372, 17, 2.0], [372, 35, 7.0], [372, 47, 2.0], [373, 47, 162.0], [374, 17, 2.0], [374, 35, 6.0], [374, 47, 2.0], [375, 4, 14.0], [375, 12, 200.0], [375, 14, 91.0], [375, 17, 7.0], [375, 19, 87.0], [375, 28, 151.0], [375, 33, 48.0], [375, 35, 12.0], [375, 38, 150.0], [375, 41, 2.0], [375, 47, 4.0], [375, 57, 1.0], [376, 1, 1.0], [376, 17, 19.0], [376, 33, 1.0], [376, 35, 29.0], [376, 41, 25.0], [377, 3, 2.0], [377, 7, 2.0], [377, 20, 2.0], [377, 23, 4.0], [377, 24, 1.0], [377, 31, 1.0], [377, 32, 8.0], [377, 36, 1.0], [377, 37, 1.0], [377, 43, 1.0], [377, 44, 15.0], [377, 49, 1.0], [377, 51, 7.0], [377, 54, 1.0], [377, 55, 4.0], [377, 57, 4.0], [378, 50, 1.0], [379, 14, 5.0], [379, 17, 2.0], [379, 33, 2.0], [379, 35, 5.0], [380, 12, 1.0], [380, 19, 1.0], [380, 38, 4.0], [380, 41, 1.0], [381, 4, 9.0], [381, 12, 99.0], [381, 14, 275.0], [381, 17, 10.0], [381, 19, 60.0], [381, 28, 18.0], [381, 33, 278.0], [381, 35, 48.0], [381, 38, 131.0], [381, 41, 32.0], [381, 47, 1.0], [381, 60, 1.0], [382, 1, 1.0], [382, 2, 372.0], [382, 3, 1.0], [382, 6, 726.0], [382, 8, 25.0], [382, 12, 1.0], [382, 14, 2.0], [382, 17, 18.0], [382, 19, 2.0], [382, 20, 25.0], [382, 22, 108.0], [382, 23, 15.0], [382, 25, 69.0], [382, 28, 24.0], [382, 33, 47.0], [382, 35, 7.0], [382, 38, 2.0], [382, 39, 45.0], [382, 41, 1.0], [382, 48, 52.0], [382, 50, 97.0], [382, 52, 314.0], [382, 58, 126.0], [383, 1, 1.0], [383, 35, 1.0], [384, 1, 1.0], [384, 17, 81.0], [384, 35, 72.0], [384, 47, 3.0], [385, 1, 1.0], [385, 3, 4.0], [385, 4, 33.0], [385, 12, 121.0], [385, 14, 89.0], [385, 17, 4.0], [385, 19, 2.0], [385, 27, 52.0], [385, 28, 10.0], [385, 33, 196.0], [385, 35, 51.0], [385, 38, 4.0], [385, 41, 2.0], [385, 47, 1.0], [385, 50, 45.0], [385, 56, 1.0], [385, 58, 2.0], [386, 1, 2.0], [386, 17, 14.0], [386, 35, 28.0], [386, 47, 2.0], [387, 1, 1.0], [387, 12, 2.0], [387, 14, 5.0], [387, 17, 13.0], [387, 33, 3.0], [387, 35, 17.0], [387, 38, 2.0], [387, 41, 1.0], [388, 1, 1.0], [388, 12, 12.0], [388, 14, 21.0], [388, 17, 2.0], [388, 35, 2.0], [388, 47, 5.0], [389, 1, 1.0], [389, 12, 2.0], [389, 17, 6.0], [389, 33, 5.0], [389, 35, 16.0], [389, 38, 1.0], [390, 1, 1.0], [390, 4, 2.0], [390, 12, 9.0], [390, 17, 4.0], [390, 19, 6.0], [390, 28, 2.0], [390, 35, 15.0], [390, 38, 6.0], [390, 41, 11.0], [390, 47, 71.0], [390, 50, 5.0], [391, 1, 1.0], [391, 47, 2.0], [392, 1, 1.0], [392, 4, 5.0], [392, 12, 15.0], [392, 17, 2.0], [393, 1, 1.0], [393, 17, 17.0], [393, 28, 3.0], [393, 35, 5.0], [393, 47, 4.0], [394, 1, 1.0], [394, 17, 4.0], [394, 35, 2.0], [395, 1, 2.0], [395, 17, 2.0], [395, 35, 7.0], [396, 1, 1.0], [396, 17, 1.0], [396, 47, 3.0], [397, 1, 1.0], [397, 17, 10.0], [397, 35, 6.0], [398, 1, 2.0], [398, 14, 2.0], [398, 35, 1.0], [398, 41, 12.0], [399, 1, 5.0], [399, 14, 9.0], [399, 17, 10.0], [399, 27, 2.0], [399, 35, 11.0], [399, 47, 5.0], [400, 1, 17.0], [400, 17, 104.0], [400, 35, 21.0], [401, 1, 1.0], [401, 17, 2.0], [401, 35, 15.0], [402, 1, 2.0], [402, 17, 21.0], [402, 47, 1.0], [403, 1, 1.0], [403, 2, 1.0], [403, 17, 1.0], [403, 28, 1.0], [403, 35, 2.0], [404, 1, 1.0], [404, 2, 1.0], [404, 3, 1.0], [404, 4, 2.0], [404, 12, 7.0], [404, 17, 1.0], [404, 19, 46.0], [404, 20, 1.0], [404, 27, 13.0], [404, 28, 4.0], [404, 35, 1.0], [404, 38, 62.0], [404, 48, 5.0], [404, 50, 148.0], [404, 52, 121.0], [404, 58, 13.0], [405, 1, 3.0], [405, 17, 20.0], [405, 35, 35.0], [405, 42, 1.0], [406, 1, 1.0], [407, 1, 1.0], [407, 14, 6.0], [407, 17, 7.0], [407, 33, 8.0], [407, 35, 21.0], [407, 41, 2.0], [408, 1, 2.0], [408, 17, 12.0], [408, 35, 5.0], [408, 47, 1.0], [409, 1, 1.0], [409, 2, 15.0], [409, 4, 1.0], [409, 6, 53.0], [409, 7, 1.0], [409, 8, 243.0], [409, 12, 11.0], [409, 14, 30.0], [409, 19, 105.0], [409, 20, 315.0], [409, 22, 115.0], [409, 23, 892.0], [409, 25, 50.0], [409, 27, 24.0], [409, 28, 2.0], [409, 33, 8.0], [409, 35, 2.0], [409, 38, 163.0], [409, 39, 668.0], [409, 41, 109.0], [409, 48, 559.0], [409, 50, 12.0], [409, 52, 27.0], [409, 53, 2.0], [409, 58, 14.0], [410, 1, 3.0], [410, 17, 91.0], [410, 35, 80.0], [410, 47, 5.0], [411, 1, 1.0], [411, 17, 1.0], [412, 1, 1.0], [412, 17, 27.0], [412, 35, 7.0], [413, 1, 1.0], [413, 17, 17.0], [413, 35, 4.0], [414, 1, 1.0], [414, 17, 55.0], [414, 35, 26.0], [414, 47, 1.0], [415, 1, 1.0], [415, 17, 1.0], [415, 35, 4.0], [416, 1, 3.0], [416, 4, 1.0], [416, 12, 15.0], [416, 17, 2.0], [417, 1, 2.0], [417, 17, 2.0], [418, 1, 2.0], [418, 17, 8.0], [418, 28, 1.0], [418, 35, 8.0], [418, 53, 1.0], [419, 1, 19.0], [419, 3, 1.0], [419, 17, 626.0], [419, 35, 488.0], [420, 1, 4.0], [420, 3, 5.0], [420, 4, 12.0], [420, 12, 28.0], [420, 14, 137.0], [420, 17, 142.0], [420, 19, 368.0], [420, 27, 34.0], [420, 28, 505.0], [420, 33, 112.0], [420, 35, 42.0], [420, 38, 541.0], [420, 41, 962.0], [420, 50, 108.0], [420, 52, 280.0], [420, 58, 181.0], [420, 60, 2.0], [421, 1, 1.0], [421, 17, 8.0], [421, 35, 7.0], [421, 47, 1.0], [422, 2, 1.0], [422, 50, 1.0], [422, 52, 4.0], [422, 58, 2.0], [423, 2, 3.0], [423, 20, 9.0], [423, 27, 1.0], [423, 28, 1.0], [423, 38, 2.0], [423, 48, 2.0], [423, 50, 2.0], [423, 52, 4.0], [423, 58, 6.0], [424, 2, 1.0], [424, 5, 1.0], [424, 24, 2.0], [424, 33, 1.0], [424, 43, 1.0], [424, 44, 1.0], [424, 55, 12.0], [424, 58, 2.0], [425, 2, 4.0], [425, 25, 1.0], [425, 32, 6.0], [425, 48, 1.0], [426, 2, 4.0], [426, 14, 2.0], [426, 20, 2.0], [426, 23, 17.0], [426, 25, 29.0], [426, 33, 6.0], [426, 37, 2.0], [426, 39, 4.0], [426, 42, 2.0], [426, 48, 4.0], [426, 50, 3.0], [426, 51, 1.0], [426, 53, 41.0], [427, 2, 4.0], [427, 3, 54.0], [427, 4, 1.0], [427, 6, 60.0], [427, 8, 65.0], [427, 12, 5.0], [427, 22, 161.0], [427, 28, 5.0], [427, 36, 26.0], [427, 37, 3.0], [427, 42, 5.0], [427, 45, 135.0], [427, 48, 10.0], [427, 51, 8.0], [427, 53, 10.0], [428, 2, 3.0], [429, 2, 1.0], [429, 17, 4.0], [429, 35, 6.0], [429, 58, 1.0], [430, 2, 2.0], [430, 48, 8.0], [431, 2, 1.0], [431, 48, 3.0], [432, 2, 8.0], [432, 7, 1.0], [432, 19, 3.0], [432, 20, 15.0], [432, 38, 4.0], [432, 48, 24.0], [432, 50, 7.0], [432, 52, 7.0], [432, 58, 4.0], [433, 2, 4.0], [433, 19, 3.0], [433, 20, 18.0], [433, 27, 2.0], [433, 28, 1.0], [433, 38, 2.0], [433, 48, 9.0], [433, 50, 6.0], [433, 52, 6.0], [433, 58, 25.0], [434, 2, 23.0], [434, 4, 20.0], [434, 12, 51.0], [434, 14, 48.0], [434, 19, 90.0], [434, 27, 14.0], [434, 28, 139.0], [434, 33, 73.0], [434, 38, 112.0], [434, 41, 7.0], [434, 48, 45.0], [434, 50, 169.0], [434, 52, 4.0], [434, 58, 90.0], [435, 2, 2.0], [436, 2, 4.0], [436, 6, 4.0], [436, 22, 14.0], [436, 48, 12.0], [437, 2, 3.0], [437, 3, 43.0], [437, 6, 15.0], [437, 8, 11.0], [437, 12, 1.0], [437, 22, 42.0], [437, 36, 30.0], [437, 42, 5.0], [437, 45, 147.0], [437, 48, 2.0], [437, 51, 11.0], [438, 2, 1.0], [438, 12, 2.0], [438, 19, 3.0], [438, 20, 6.0], [438, 23, 2.0], [438, 27, 1.0], [438, 28, 4.0], [438, 33, 7.0], [438, 38, 12.0], [438, 39, 1.0], [438, 50, 4.0], [439, 2, 1.0], [439, 6, 4.0], [439, 8, 2.0], [439, 20, 1.0], [439, 23, 3.0], [439, 25, 1.0], [439, 39, 3.0], [439, 48, 5.0], [439, 50, 1.0], [439, 58, 1.0], [440, 2, 2.0], [440, 48, 2.0], [441, 2, 2.0], [441, 7, 1.0], [441, 17, 6.0], [441, 19, 1.0], [441, 20, 3.0], [441, 28, 2.0], [441, 35, 11.0], [441, 48, 3.0], [442, 2, 1.0], [442, 19, 6.0], [442, 20, 45.0], [442, 28, 2.0], [442, 38, 5.0], [442, 50, 32.0], [442, 52, 14.0], [442, 58, 4.0], [443, 2, 1.0], [443, 3, 15.0], [443, 6, 9.0], [443, 8, 8.0], [443, 12, 2.0], [443, 20, 1.0], [443, 28, 2.0], [443, 36, 7.0], [443, 42, 3.0], [443, 45, 27.0], [443, 48, 5.0], [443, 51, 11.0], [444, 2, 1.0], [444, 48, 15.0], [445, 2, 1.0], [445, 14, 1.0], [445, 19, 1.0], [445, 20, 5.0], [445, 28, 2.0], [445, 48, 1.0], [445, 50, 7.0], [445, 58, 1.0], [446, 2, 2.0], [446, 20, 16.0], [446, 27, 1.0], [446, 48, 1.0], [446, 52, 1.0], [446, 58, 10.0], [447, 2, 3.0], [447, 12, 1.0], [447, 14, 1.0], [447, 17, 1.0], [447, 19, 8.0], [447, 20, 1.0], [447, 27, 1.0], [447, 28, 4.0], [447, 38, 6.0], [447, 41, 3.0], [447, 48, 4.0], [447, 50, 5.0], [447, 52, 2.0], [447, 58, 12.0], [448, 2, 7.0], [448, 3, 1.0], [448, 6, 33.0], [448, 8, 133.0], [448, 12, 1.0], [448, 14, 4.0], [448, 19, 2.0], [448, 20, 147.0], [448, 22, 1102.0], [448, 23, 49.0], [448, 25, 602.0], [448, 27, 2.0], [448, 28, 1.0], [448, 33, 3.0], [448, 38, 2.0], [448, 39, 291.0], [448, 41, 4.0], [448, 48, 298.0], [448, 50, 7.0], [448, 52, 13.0], [448, 53, 18.0], [448, 58, 11.0], [448, 60, 1.0], [449, 2, 7.0], [449, 48, 16.0], [450, 2, 6.0], [450, 48, 7.0], [451, 32, 1.0], [451, 43, 1.0], [451, 57, 6.0], [452, 53, 3.0], [453, 45, 1.0], [454, 14, 1.0], [454, 33, 3.0], [454, 35, 1.0], [454, 38, 1.0], [455, 33, 1.0], [456, 33, 1.0], [456, 35, 1.0], [456, 50, 1.0], [457, 38, 1.0], [458, 27, 3.0], [458, 33, 8.0], [458, 50, 2.0], [459, 28, 1.0], [459, 33, 1.0], [459, 38, 1.0], [460, 3, 28.0], [460, 22, 1.0], [460, 36, 18.0], [460, 37, 1051.0], [460, 42, 55.0], [460, 45, 28.0], [460, 49, 75.0], [460, 51, 77.0], [460, 54, 29.0], [461, 33, 1.0], [462, 12, 1.0], [463, 15, 1.0], [463, 32, 1.0], [464, 4, 1.0], [464, 14, 1.0], [464, 33, 1.0], [465, 38, 1.0], [465, 39, 1.0], [465, 41, 1.0], [465, 50, 1.0], [466, 43, 1.0], [466, 44, 1.0], [466, 55, 1.0], [467, 5, 1.0], [467, 20, 1.0], [467, 24, 1.0], [467, 49, 1.0], [467, 51, 1.0], [468, 32, 1.0], [469, 4, 1.0], [470, 35, 1.0], [471, 14, 1.0], [471, 33, 1.0], [472, 17, 1.0], [472, 35, 1.0], [473, 35, 1.0], [474, 17, 38.0], [474, 35, 12.0], [475, 3, 3.0], [475, 4, 1.0], [475, 12, 14.0], [475, 14, 13.0], [475, 17, 1.0], [475, 19, 1.0], [475, 27, 2.0], [475, 33, 9.0], [475, 35, 9.0], [475, 50, 8.0], [475, 52, 1.0], [476, 14, 11.0], [476, 33, 10.0], [477, 35, 1.0], [478, 12, 6.0], [478, 14, 3.0], [478, 17, 4.0], [478, 28, 2.0], [478, 35, 9.0], [478, 41, 1.0], [479, 3, 9.0], [479, 5, 1.0], [479, 8, 1.0], [479, 32, 5.0], [479, 36, 4.0], [479, 45, 86.0], [479, 56, 5.0], [479, 59, 3.0], [480, 3, 1.0], [480, 5, 1.0], [480, 6, 8.0], [480, 7, 3.0], [480, 8, 6.0], [480, 12, 1.0], [480, 17, 1.0], [480, 24, 1.0], [480, 28, 3.0], [480, 33, 5.0], [480, 35, 1.0], [480, 40, 12.0], [480, 43, 1.0], [480, 44, 3.0], [480, 48, 3.0], [480, 50, 3.0], [480, 52, 1.0], [480, 55, 10.0], [480, 58, 1.0], [481, 3, 1.0], [481, 8, 3.0], [481, 36, 3.0], [481, 45, 11.0], [482, 3, 1.0], [482, 20, 1.0], [482, 31, 6.0], [482, 32, 1.0], [482, 37, 1.0], [482, 43, 1.0], [482, 44, 6.0], [482, 51, 2.0], [482, 54, 3.0], [482, 55, 1.0], [482, 57, 4.0], [483, 3, 4.0], [483, 6, 1.0], [483, 8, 8.0], [483, 12, 1.0], [483, 36, 6.0], [483, 45, 34.0], [483, 51, 1.0], [484, 3, 2.0], [484, 4, 6.0], [484, 12, 32.0], [484, 17, 6.0], [484, 27, 17.0], [484, 35, 14.0], [484, 41, 6.0], [484, 47, 2.0], [485, 3, 11.0], [485, 36, 1.0], [485, 45, 18.0], [486, 3, 3.0], [486, 20, 7.0], [486, 33, 13.0], [486, 39, 1.0], [487, 3, 1.0], [487, 15, 1.0], [487, 30, 1.0], [487, 37, 1.0], [488, 3, 2.0], [488, 4, 12.0], [488, 12, 42.0], [488, 19, 1.0], [488, 27, 9.0], [488, 41, 9.0], [489, 3, 66.0], [489, 4, 1.0], [489, 6, 7.0], [489, 8, 6.0], [489, 12, 1.0], [489, 22, 9.0], [489, 36, 31.0], [489, 37, 1.0], [489, 42, 9.0], [489, 45, 216.0], [489, 48, 2.0], [489, 51, 21.0], [490, 27, 1.0], [491, 12, 2.0], [492, 17, 2.0], [492, 35, 6.0], [493, 17, 3.0], [493, 35, 3.0], [494, 19, 24.0], [494, 28, 288.0], [494, 38, 65.0], [494, 50, 3.0], [495, 4, 1.0], [495, 12, 6.0], [495, 14, 1.0], [495, 27, 1.0], [495, 35, 1.0], [495, 41, 2.0], [495, 47, 3.0], [496, 17, 1.0], [497, 4, 1.0], [497, 12, 7.0], [497, 27, 3.0], [497, 41, 50.0], [498, 35, 1.0], [499, 17, 7.0], [499, 35, 4.0], [500, 12, 1.0], [501, 17, 2.0], [501, 35, 1.0], [502, 17, 4.0], [502, 35, 2.0], [502, 41, 40.0], [503, 33, 1.0], [503, 48, 1.0], [504, 4, 1.0], [504, 12, 3.0], [504, 27, 2.0], [504, 28, 2.0], [504, 41, 4.0], [504, 47, 3.0], [505, 35, 1.0], [505, 41, 2.0], [506, 55, 1.0], [507, 41, 2.0], [508, 47, 2.0], [509, 12, 1.0], [510, 35, 1.0], [510, 47, 2.0], [511, 17, 2.0], [511, 35, 1.0], [512, 35, 2.0], [513, 47, 3.0], [514, 14, 1.0], [515, 14, 7.0], [515, 28, 2.0], [515, 41, 2.0], [516, 12, 1.0], [516, 27, 1.0], [516, 41, 7.0], [517, 17, 11.0], [517, 28, 5.0], [517, 35, 2.0], [517, 47, 1.0], [518, 35, 2.0], [518, 38, 1.0], [518, 41, 2.0], [518, 47, 2.0], [519, 12, 1.0], [519, 14, 1.0], [519, 17, 1.0], [519, 27, 1.0], [519, 28, 2.0], [519, 35, 2.0], [519, 41, 6.0], [519, 47, 1.0], [520, 4, 1.0], [520, 12, 6.0], [520, 17, 3.0], [520, 35, 3.0], [520, 41, 2.0], [520, 47, 5.0], [521, 35, 1.0], [522, 17, 2.0], [522, 35, 4.0], [523, 12, 1.0], [523, 14, 7.0], [523, 47, 56.0], [524, 35, 1.0], [525, 4, 1.0], [525, 12, 1.0], [526, 12, 1.0], [526, 41, 1.0], [527, 47, 21.0], [528, 17, 3.0], [528, 35, 7.0], [529, 4, 1.0], [529, 12, 6.0], [529, 27, 3.0], [529, 28, 11.0], [529, 41, 2.0], [529, 47, 5.0], [530, 35, 2.0], [531, 17, 2.0], [531, 47, 8.0], [532, 4, 1.0], [532, 12, 9.0], [532, 14, 2.0], [532, 20, 1.0], [532, 27, 8.0], [532, 28, 2.0], [532, 35, 1.0], [532, 39, 1.0], [532, 41, 3.0], [532, 47, 1.0], [532, 48, 1.0], [532, 57, 1.0], [533, 47, 2.0], [534, 47, 7.0], [535, 4, 1.0], [536, 4, 10.0], [536, 12, 29.0], [536, 19, 7.0], [536, 27, 3.0], [536, 28, 1.0], [536, 38, 5.0], [537, 4, 1.0], [537, 41, 1.0], [538, 4, 1.0], [538, 12, 1.0], [538, 20, 1.0], [539, 4, 3.0], [539, 12, 14.0], [539, 14, 1.0], [539, 19, 9.0], [539, 28, 3.0], [539, 35, 1.0], [539, 38, 10.0], [539, 50, 7.0], [539, 52, 1.0], [539, 58, 1.0], [540, 4, 1.0], [540, 12, 1.0], [540, 27, 1.0], [540, 41, 2.0], [541, 4, 1.0], [541, 12, 3.0], [541, 14, 1.0], [541, 17, 1.0], [541, 27, 1.0], [541, 33, 3.0], [541, 35, 4.0], [541, 50, 3.0], [542, 4, 1.0], [542, 12, 1.0], [543, 4, 1.0], [543, 19, 1.0], [543, 27, 1.0], [543, 33, 2.0], [543, 48, 1.0], [543, 50, 1.0], [544, 4, 1.0], [545, 4, 2.0], [545, 12, 4.0], [545, 14, 12.0], [546, 4, 1.0], [546, 27, 1.0], [547, 4, 1.0], [547, 19, 1.0], [547, 38, 1.0], [547, 47, 1.0], [548, 4, 1.0], [548, 12, 5.0], [548, 14, 2.0], [548, 17, 2.0], [548, 35, 8.0], [548, 41, 2.0], [549, 4, 1.0], [550, 4, 1.0], [550, 19, 1.0], [551, 4, 1.0], [551, 28, 3.0], [551, 47, 3.0], [552, 4, 1.0], [552, 12, 1.0], [552, 14, 3.0], [552, 17, 1.0], [552, 27, 2.0], [552, 33, 7.0], [553, 4, 1.0], [553, 12, 3.0], [553, 14, 1.0], [553, 19, 5.0], [553, 27, 1.0], [553, 28, 16.0], [553, 33, 3.0], [553, 38, 4.0], [553, 47, 1.0], [553, 48, 2.0], [553, 50, 20.0], [554, 4, 1.0], [554, 35, 1.0], [554, 58, 1.0], [555, 45, 1.0], [556, 41, 3.0], [557, 48, 1.0], [557, 52, 18.0], [557, 58, 1.0], [558, 47, 1.0], [559, 19, 1.0], [559, 38, 1.0], [559, 41, 1.0], [560, 28, 1.0], [560, 48, 2.0], [560, 58, 1.0], [561, 35, 5.0], [562, 47, 2.0], [563, 12, 1.0], [563, 27, 1.0], [564, 12, 1.0], [564, 28, 1.0], [564, 38, 2.0], [564, 50, 4.0], [564, 52, 1.0], [565, 47, 2.0], [566, 17, 1.0], [567, 12, 1.0], [568, 35, 1.0], [569, 17, 1.0], [569, 19, 1.0], [569, 28, 8.0], [569, 35, 4.0], [569, 47, 3.0], [570, 47, 1.0], [570, 50, 1.0], [571, 35, 1.0], [572, 17, 11.0], [572, 35, 3.0], [572, 47, 3.0], [573, 12, 20.0], [573, 27, 9.0], [573, 41, 20.0], [573, 47, 5.0], [574, 17, 1.0], [575, 47, 1.0], [576, 28, 2.0], [576, 35, 4.0], [576, 47, 1.0], [577, 14, 1.0], [577, 19, 1.0], [577, 52, 1.0], [578, 35, 2.0], [578, 47, 1.0], [579, 12, 6.0], [580, 17, 2.0], [580, 35, 1.0], [580, 41, 3.0], [581, 47, 5.0], [582, 14, 1.0], [582, 17, 1.0], [582, 35, 3.0], [583, 17, 6.0], [583, 35, 6.0], [584, 17, 1.0], [584, 28, 1.0], [584, 35, 3.0], [585, 47, 5.0], [586, 47, 26.0], [587, 17, 1.0], [588, 27, 2.0], [588, 28, 3.0], [588, 38, 1.0], [589, 47, 2.0], [590, 17, 1.0], [590, 35, 4.0], [590, 47, 1.0], [591, 12, 1.0], [591, 17, 2.0], [591, 35, 2.0], [591, 38, 1.0], [591, 47, 1.0], [592, 19, 1.0], [593, 35, 1.0], [594, 47, 1.0], [595, 11, 1.0], [596, 11, 1.0], [597, 45, 1.0], [598, 47, 6.0], [599, 47, 142.0], [600, 47, 6.0], [601, 17, 4.0], [601, 35, 1.0], [602, 47, 3.0], [603, 47, 6.0], [604, 12, 1.0], [604, 35, 2.0], [604, 41, 11.0], [605, 48, 2.0], [606, 14, 1.0], [606, 17, 1.0], [606, 33, 1.0], [607, 12, 1.0], [607, 20, 1.0], [607, 27, 1.0], [607, 38, 3.0], [607, 50, 1.0], [608, 19, 4.0], [608, 28, 1.0], [608, 35, 1.0], [608, 38, 4.0], [608, 41, 1.0], [608, 50, 8.0], [609, 38, 1.0], [610, 52, 1.0], [611, 28, 1.0], [611, 35, 1.0], [612, 6, 1.0], [612, 12, 2.0], [612, 22, 3.0], [612, 27, 1.0], [612, 28, 4.0], [612, 30, 1.0], [612, 33, 2.0], [612, 35, 2.0], [612, 47, 15.0], [613, 53, 4.0], [614, 47, 93.0], [615, 5, 1.0], [615, 7, 1.0], [615, 22, 5.0], [615, 24, 1.0], [615, 43, 2.0], [615, 44, 2.0], [615, 50, 3.0], [615, 55, 7.0], [616, 53, 1.0], [617, 17, 1.0], [617, 27, 1.0], [617, 35, 2.0], [618, 17, 10.0], [618, 35, 3.0], [619, 38, 1.0], [620, 12, 2.0], [620, 17, 1.0], [620, 33, 1.0], [620, 35, 1.0], [620, 55, 1.0], [621, 14, 1.0], [621, 33, 1.0], [622, 17, 1.0], [623, 35, 1.0], [624, 47, 5.0], [625, 35, 3.0], [626, 6, 1.0], [626, 44, 1.0], [626, 48, 1.0], [626, 55, 2.0], [627, 12, 1.0], [627, 14, 2.0], [627, 20, 2.0], [627, 28, 3.0], [627, 33, 4.0], [627, 38, 3.0], [627, 47, 1.0], [627, 50, 19.0], [627, 52, 2.0], [627, 58, 5.0], [628, 47, 2.0], [629, 47, 3.0], [630, 17, 2.0], [630, 35, 2.0], [631, 35, 1.0], [632, 47, 2.0], [633, 17, 2.0], [634, 47, 3.0], [635, 17, 1.0], [635, 35, 1.0], [636, 35, 3.0], [636, 47, 8.0], [637, 11, 2.0], [638, 12, 2.0], [638, 19, 2.0], [638, 28, 8.0], [638, 38, 4.0], [639, 37, 4.0], [639, 45, 2.0], [640, 17, 1.0], [641, 17, 1.0], [641, 28, 2.0], [641, 35, 1.0], [642, 18, 467.0], [642, 21, 278.0], [643, 26, 2.0], [643, 44, 1.0], [644, 17, 1.0], [644, 35, 1.0], [645, 14, 3.0], [646, 47, 4.0], [647, 17, 3.0], [647, 47, 1.0], [648, 47, 1.0], [649, 12, 1.0], [649, 19, 1.0], [649, 50, 2.0], [650, 14, 35.0], [650, 17, 2.0], [650, 33, 11.0], [650, 35, 12.0], [651, 17, 2.0], [651, 28, 3.0], [652, 17, 3.0], [652, 47, 31.0], [653, 19, 2.0], [653, 28, 1.0], [653, 33, 2.0], [653, 35, 2.0], [653, 38, 1.0], [653, 41, 1.0], [653, 50, 1.0], [653, 52, 3.0], [654, 18, 1.0], [654, 46, 1.0], [655, 35, 1.0], [656, 41, 2.0], [657, 47, 3.0], [658, 35, 3.0], [659, 12, 1.0], [660, 17, 1.0], [661, 47, 409.0], [662, 17, 2.0], [662, 35, 5.0], [663, 53, 2.0], [664, 6, 2.0], [664, 45, 1.0], [664, 55, 1.0], [665, 28, 1.0], [665, 36, 1.0], [665, 45, 3.0], [666, 5, 1.0], [666, 35, 1.0], [666, 55, 2.0], [667, 31, 1.0], [668, 27, 1.0], [668, 41, 1.0], [669, 5, 5.0], [669, 7, 1.0], [669, 22, 7.0], [669, 24, 2.0], [669, 25, 1.0], [669, 41, 1.0], [669, 43, 8.0], [669, 44, 13.0], [670, 49, 1.0], [671, 7, 1.0], [672, 28, 1.0], [673, 12, 2.0], [673, 19, 4.0], [673, 27, 1.0], [673, 28, 1.0], [673, 38, 1.0], [674, 14, 2.0], [674, 17, 2.0], [674, 33, 1.0], [674, 35, 4.0], [675, 35, 2.0], [676, 47, 1.0], [677, 17, 1.0], [677, 35, 1.0], [678, 35, 1.0], [678, 47, 1.0], [679, 17, 2.0], [680, 17, 1.0], [680, 35, 2.0], [681, 12, 1.0], [681, 19, 2.0], [681, 38, 1.0], [682, 17, 1.0], [682, 35, 1.0], [683, 14, 1.0], [683, 38, 1.0], [684, 27, 1.0], [685, 14, 3.0], [686, 47, 1.0], [687, 6, 1.0], [688, 33, 1.0], [688, 47, 1.0], [689, 28, 1.0], [690, 17, 1.0], [691, 47, 1.0], [692, 17, 1.0], [692, 35, 2.0], [693, 35, 1.0], [694, 27, 1.0], [695, 47, 1.0], [696, 47, 60.0], [697, 35, 2.0], [698, 47, 3.0], [699, 47, 7.0], [700, 17, 2.0], [700, 35, 1.0], [700, 47, 2.0], [701, 47, 6.0], [702, 47, 1.0], [703, 17, 14.0], [703, 35, 10.0], [704, 17, 11.0], [704, 35, 15.0], [705, 47, 1.0], [706, 17, 2.0], [706, 47, 14.0], [707, 17, 1.0], [708, 47, 17.0], [709, 17, 6.0], [709, 35, 3.0], [710, 17, 1.0], [710, 28, 1.0], [710, 35, 4.0], [711, 47, 3.0], [712, 19, 1.0], [713, 47, 3.0], [714, 47, 2.0], [715, 47, 22.0], [716, 17, 1.0], [716, 19, 1.0], [716, 28, 2.0], [717, 47, 62.0], [718, 47, 189.0], [719, 47, 3.0], [720, 47, 4.0], [721, 47, 3.0], [722, 47, 2.0], [723, 28, 1.0], [723, 35, 1.0], [724, 17, 4.0], [724, 35, 1.0], [724, 47, 4.0], [725, 14, 1.0], [725, 17, 1.0], [725, 47, 1.0], [726, 47, 5.0], [727, 17, 11.0], [727, 35, 5.0], [727, 47, 9.0], [728, 17, 1.0], [729, 47, 5.0], [730, 47, 7.0], [731, 47, 1.0], [732, 17, 7.0], [732, 35, 2.0], [732, 47, 2.0], [733, 35, 3.0], [734, 47, 2.0], [735, 47, 2.0], [736, 35, 1.0], [737, 35, 2.0], [738, 47, 1.0], [739, 35, 2.0], [740, 17, 2.0], [740, 35, 4.0], [741, 35, 1.0], [741, 38, 2.0], [742, 17, 1.0], [742, 28, 2.0], [742, 38, 1.0], [742, 47, 9.0], [743, 12, 1.0], [743, 17, 2.0], [743, 35, 5.0], [743, 47, 1.0], [744, 12, 3.0], [744, 14, 8.0], [744, 17, 1.0], [744, 35, 4.0], [744, 41, 8.0], [745, 47, 4.0], [746, 41, 11.0], [747, 35, 1.0], [748, 17, 1.0], [749, 17, 6.0], [749, 35, 1.0], [750, 12, 1.0], [751, 17, 1.0], [752, 47, 1.0], [753, 47, 2.0], [754, 47, 2.0], [755, 6, 1.0], [756, 17, 3.0], [756, 35, 1.0], [756, 47, 2.0], [757, 17, 1.0], [757, 28, 1.0], [757, 35, 3.0], [758, 47, 1.0], [759, 35, 1.0], [759, 47, 10.0], [760, 35, 1.0], [760, 58, 1.0], [761, 5, 1.0], [761, 6, 1.0], [761, 15, 1.0], [761, 16, 1.0], [761, 18, 3.0], [761, 20, 11.0], [761, 23, 6.0], [761, 30, 6.0], [761, 31, 10.0], [761, 34, 12.0], [761, 36, 3.0], [761, 40, 2.0], [761, 44, 1.0], [761, 45, 1.0], [761, 58, 3.0], [761, 59, 1.0], [762, 34, 1.0], [763, 12, 2.0], [763, 27, 2.0], [763, 38, 2.0], [763, 41, 1.0], [764, 20, 3.0], [764, 50, 3.0], [764, 58, 1.0], [765, 33, 1.0], [766, 12, 1.0], [766, 19, 1.0], [766, 28, 1.0], [766, 38, 2.0], [767, 28, 1.0], [768, 12, 2.0], [768, 27, 5.0], [768, 38, 1.0], [769, 41, 1.0], [770, 14, 1.0], [770, 33, 1.0], [771, 47, 1.0], [772, 28, 2.0], [773, 35, 1.0], [773, 47, 2.0], [774, 14, 1.0], [775, 41, 2.0], [776, 47, 1.0], [777, 12, 3.0], [777, 19, 33.0], [777, 20, 1.0], [777, 27, 12.0], [777, 28, 3.0], [777, 38, 58.0], [777, 50, 114.0], [777, 52, 69.0], [777, 58, 1.0], [778, 18, 1.0], [779, 27, 1.0], [779, 28, 1.0], [779, 38, 1.0], [779, 41, 1.0], [780, 50, 1.0], [781, 35, 2.0], [782, 47, 1.0], [783, 47, 5.0], [784, 19, 1.0], [784, 38, 4.0], [784, 41, 1.0], [784, 50, 1.0], [785, 12, 3.0], [785, 14, 1.0], [785, 19, 6.0], [785, 28, 2.0], [785, 33, 2.0], [785, 35, 1.0], [785, 38, 5.0], [785, 41, 2.0], [785, 47, 1.0], [785, 50, 2.0], [786, 17, 1.0], [786, 35, 2.0], [787, 20, 2.0], [787, 23, 82.0], [787, 25, 83.0], [787, 39, 18.0], [787, 41, 1.0], [787, 48, 1.0], [788, 17, 1.0], [789, 20, 1.0], [789, 28, 1.0], [789, 35, 1.0], [789, 55, 2.0], [790, 27, 2.0], [791, 5, 40.0], [791, 6, 5.0], [791, 7, 5.0], [791, 8, 5.0], [791, 12, 2.0], [791, 22, 14.0], [791, 23, 1.0], [791, 24, 18.0], [791, 25, 7.0], [791, 38, 3.0], [791, 39, 7.0], [791, 40, 1.0], [791, 41, 1.0], [791, 43, 48.0], [791, 44, 5.0], [791, 48, 5.0], [791, 50, 1.0], [791, 52, 5.0], [791, 55, 16.0], [792, 19, 6.0], [792, 20, 3.0], [792, 28, 1.0], [792, 38, 3.0], [792, 50, 9.0], [792, 52, 5.0], [792, 58, 3.0], [793, 41, 1.0], [793, 48, 1.0], [794, 12, 1.0], [794, 14, 2.0], [794, 33, 1.0], [794, 35, 2.0], [794, 38, 1.0], [794, 48, 2.0], [794, 50, 4.0], [794, 52, 7.0], [794, 58, 2.0], [795, 47, 1.0], [796, 7, 1.0], [796, 17, 1.0], [797, 38, 1.0], [797, 50, 2.0], [798, 38, 1.0], [799, 27, 1.0], [800, 50, 3.0], [801, 28, 2.0], [801, 38, 1.0], [802, 47, 1.0], [803, 17, 1.0], [803, 19, 1.0], [803, 38, 2.0], [803, 55, 1.0], [804, 19, 1.0], [804, 50, 2.0], [805, 14, 1.0], [805, 28, 2.0], [805, 33, 1.0], [805, 55, 1.0], [806, 28, 1.0], [807, 35, 1.0], [808, 12, 1.0], [808, 17, 1.0], [808, 19, 1.0], [808, 28, 24.0], [808, 38, 3.0], [808, 41, 1.0], [809, 47, 3.0], [810, 17, 1.0], [811, 17, 2.0], [812, 17, 2.0], [813, 35, 1.0], [813, 52, 1.0], [814, 50, 1.0], [815, 12, 1.0], [815, 28, 3.0], [815, 38, 1.0], [816, 14, 1.0], [816, 17, 3.0], [816, 41, 2.0], [817, 17, 1.0], [817, 19, 1.0], [817, 35, 1.0], [818, 14, 1.0], [819, 38, 2.0], [819, 41, 1.0], [820, 35, 4.0], [821, 28, 1.0], [822, 12, 1.0], [822, 14, 1.0], [822, 33, 1.0], [823, 35, 1.0], [824, 41, 5.0], [825, 5, 1.0], [825, 6, 2.0], [825, 7, 2.0], [825, 40, 3.0], [825, 55, 5.0], [826, 17, 6.0], [826, 35, 6.0], [826, 47, 4.0], [827, 47, 2.0], [828, 47, 1.0], [829, 47, 1.0], [830, 14, 1.0], [830, 35, 1.0], [830, 41, 1.0], [830, 60, 1.0], [831, 17, 1.0], [832, 28, 34.0], [833, 13, 1.0], [834, 41, 2.0], [835, 35, 2.0], [835, 41, 36.0], [836, 47, 1.0], [837, 47, 1.0], [838, 47, 2.0], [839, 17, 3.0], [839, 35, 4.0], [839, 47, 3.0], [840, 19, 1.0], [840, 38, 2.0], [841, 38, 1.0], [842, 47, 3.0], [843, 17, 1.0], [844, 17, 1.0], [845, 28, 1.0], [846, 17, 2.0], [847, 47, 9.0], [848, 12, 2.0], [848, 14, 2.0], [848, 19, 2.0], [848, 27, 2.0], [848, 28, 8.0], [848, 33, 5.0], [848, 38, 4.0], [848, 47, 2.0], [848, 50, 11.0], [848, 52, 5.0], [848, 58, 5.0], [849, 28, 1.0], [850, 47, 2.0], [851, 47, 1.0], [852, 17, 1.0], [852, 35, 3.0], [853, 17, 1.0], [854, 17, 2.0], [854, 35, 2.0], [855, 12, 1.0], [856, 47, 33.0], [857, 47, 1.0], [858, 35, 1.0], [858, 47, 1.0], [859, 41, 2.0], [860, 47, 1.0], [861, 47, 2.0], [862, 12, 2.0], [862, 27, 1.0], [862, 38, 1.0], [862, 41, 1.0], [862, 50, 1.0], [863, 47, 2.0], [864, 17, 2.0], [864, 35, 1.0], [865, 12, 1.0], [865, 19, 3.0], [865, 23, 1.0], [866, 13, 2.0], [866, 43, 2.0], [866, 44, 5.0], [866, 45, 2.0], [866, 49, 1.0], [866, 51, 2.0], [866, 57, 3.0], [867, 5, 2.0], [867, 6, 1.0], [867, 13, 2.0], [867, 20, 1.0], [867, 32, 2.0], [867, 43, 4.0], [867, 44, 6.0], [867, 55, 2.0], [867, 57, 7.0], [868, 23, 1.0], [868, 44, 3.0], [868, 57, 1.0], [869, 38, 1.0], [870, 17, 1.0], [871, 48, 1.0], [872, 6, 1.0], [872, 8, 1.0], [872, 28, 1.0], [872, 33, 2.0], [872, 36, 1.0], [872, 45, 3.0], [872, 48, 1.0], [872, 50, 1.0], [873, 33, 1.0], [873, 41, 11.0], [874, 28, 1.0], [874, 50, 1.0], [875, 28, 1.0], [875, 41, 2.0], [876, 20, 1.0], [877, 6, 2.0], [877, 8, 1.0], [878, 47, 2.0], [879, 35, 2.0], [880, 47, 1.0], [881, 12, 1.0], [882, 47, 1.0], [883, 11, 4.0], [883, 13, 3.0], [883, 31, 1.0], [883, 37, 3.0], [883, 49, 2.0], [883, 51, 1.0], [884, 28, 1.0], [885, 53, 9.0], [886, 47, 3.0], [887, 17, 2.0], [887, 35, 1.0], [887, 47, 1.0], [888, 12, 1.0], [888, 14, 2.0], [888, 19, 1.0], [889, 28, 1.0], [890, 18, 7.0], [890, 21, 4.0], [891, 31, 1.0], [892, 48, 1.0], [893, 47, 4.0], [894, 18, 1.0], [895, 35, 1.0], [895, 47, 21.0], [896, 47, 1.0], [897, 20, 1.0], [898, 41, 5.0], [899, 36, 1.0], [899, 44, 4.0], [899, 57, 1.0], [900, 12, 1.0], [901, 53, 1.0], [902, 11, 1.0], [903, 45, 1.0], [904, 17, 1.0], [904, 35, 2.0], [905, 17, 1.0], [906, 47, 4.0], [907, 12, 1.0], [908, 20, 2.0], [908, 35, 2.0], [908, 48, 1.0], [908, 50, 1.0], [909, 19, 1.0], [910, 35, 1.0], [911, 28, 1.0], [911, 35, 1.0], [912, 17, 1.0], [912, 27, 1.0], [913, 27, 1.0], [914, 14, 1.0], [914, 41, 4.0], [915, 38, 1.0], [916, 47, 1.0], [917, 47, 2.0], [918, 44, 1.0], [919, 50, 1.0], [920, 38, 1.0], [921, 28, 5.0], [921, 38, 1.0], [922, 47, 14.0], [923, 14, 2.0], [924, 41, 1.0], [925, 37, 1.0], [926, 35, 1.0], [927, 46, 1.0], [927, 60, 1.0], [928, 5, 2.0], [929, 47, 1.0], [930, 47, 2.0], [931, 20, 1.0], [932, 15, 1.0], [933, 35, 1.0], [934, 18, 1.0], [934, 21, 1.0], [935, 57, 1.0], [936, 18, 447.0], [936, 21, 243.0], [937, 35, 1.0], [937, 50, 2.0], [938, 31, 1.0], [939, 14, 1.0], [940, 15, 1.0], [940, 16, 1.0]], "columns": [{"id": "118.141596", "metadata": null}, {"id": "835.141605", "metadata": null}, {"id": "273.141590", "metadata": null}, {"id": "64.141597", "metadata": null}, {"id": "112.141616", "metadata": null}, {"id": "146.141614", "metadata": null}, {"id": "280.141645", "metadata": null}, {"id": "133.141587", "metadata": null}, {"id": "172.141646", "metadata": null}, {"id": "14.141626", "metadata": null}, {"id": "5.141611", "metadata": null}, {"id": "85.141586", "metadata": null}, {"id": "468.141593", "metadata": null}, {"id": "6.141591", "metadata": null}, {"id": "469.141615", "metadata": null}, {"id": "33.141601", "metadata": null}, {"id": "84.141589", "metadata": null}, {"id": "831.141643", "metadata": null}, {"id": "432.141625", "metadata": null}, {"id": "168.141602", "metadata": null}, {"id": "371.141628", "metadata": null}, {"id": "16.141621", "metadata": null}, {"id": "173.141633", "metadata": null}, {"id": "240.141627", "metadata": null}, {"id": "161.141600", "metadata": null}, {"id": "244.141635", "metadata": null}, {"id": "Meconium.16S.141641", "metadata": null}, {"id": "454.141609", "metadata": null}, {"id": "195.141632", "metadata": null}, {"id": "4.141624", "metadata": null}, {"id": "23.141623", "metadata": null}, {"id": "92.141604", "metadata": null}, {"id": "98.141606", "metadata": null}, {"id": "623.141631", "metadata": null}, {"id": "27.141607", "metadata": null}, {"id": "838.141613", "metadata": null}, {"id": "77.141630", "metadata": null}, {"id": "55.141612", "metadata": null}, {"id": "745.141639", "metadata": null}, {"id": "265.141629", "metadata": null}, {"id": "128.141644", "metadata": null}, {"id": "539.141634", "metadata": null}, {"id": "58.141599", "metadata": null}, {"id": "141.141608", "metadata": null}, {"id": "139.141594", "metadata": null}, {"id": "70.141637", "metadata": null}, {"id": "10.141584", "metadata": null}, {"id": "Mother.141622", "metadata": null}, {"id": "294.141620", "metadata": null}, {"id": "48.141603", "metadata": null}, {"id": "297.141642", "metadata": null}, {"id": "57.141617", "metadata": null}, {"id": "252.141619", "metadata": null}, {"id": "202.141585", "metadata": null}, {"id": "441.141592", "metadata": null}, {"id": "134.141598", "metadata": null}, {"id": "31.141636", "metadata": null}, {"id": "100.141640", "metadata": null}, {"id": "206.141588", "metadata": null}, {"id": "63.141595", "metadata": null}, {"id": "413.141610", "metadata": null}], "generated_by": "QIIME 1.4.0-dev, svn revision 2753", "matrix_type": "sparse", "shape": [941, 61], "format_url": "http://www.qiime.org/svn_documentation/documentation/biom_format.html", "date": "2012-02-26T16:18:03.456969", "type": "OTU table", "id": null, "matrix_element_type": "float"}
