# Supplementary material for: The Biological Observation Matrix (BIOM) format or: how I learned to stop worrying and love the ome-ome
Source: Gigascience. 2012 Jul 12;1:7. doi: 10.1186/2047-217X-1-7 (PMC3626512; doi:10.1186/2047-217X-1-7)
Supplement: Additional file 3: — Comparison of QIIME OTU Table collapsing code with native QIIME OTU table data structures (Panels A-D) and biom-format Table objects (Panel E). Panels A-D (combined) provide the same functionality as Panel E. [file 2047-217X-1-7-S3.zip › SupplementaryFile2/otu_table_550_mc1.biom]

{"rows": [{"id": "6402", "metadata": {"taxonomy": ["k__Bacteria", " p__Proteobacteria", " c__Betaproteobacteria", " o__Neisseriales", " f__Neisseriaceae", " g__Neisseria", " s__"]}}, {"id": "589787", "metadata": {"taxonomy": ["k__Bacteria", " p__Cyanobacteria", " c__", " o__", " f__", " g__", " s__"]}}, {"id": "530801", "metadata": {"taxonomy": ["k__Bacteria", " p__Bacteroidetes", " c__Bacteroidia", " o__Bacteroidales", " f__Prevotellaceae", " g__Prevotella", " s__Prevotella pallens"]}}, {"id": "529659", "metadata": {"taxonomy": ["k__Bacteria", " p__Actinobacteria", " c__Actinobacteria (class)", " o__Coriobacteriales", " f__Coriobacteriaceae", " g__Atopobium", " s__"]}}, {"id": "471122", "metadata": {"taxonomy": ["k__Bacteria", " p__Bacteroidetes", " c__Bacteroidia", " o__Bacteroidales", " f__Prevotellaceae", " g__Prevotella", " s__Prevotella melaninogenica"]}}, {"id": "28952", "metadata": {"taxonomy": ["k__Bacteria", " p__Bacteroidetes", " c__Bacteroidia", " o__Bacteroidales", " f__Prevotellaceae", " g__Prevotella", " s__"]}}, {"id": "94166", "metadata": {"taxonomy": ["k__Bacteria", " p__Proteobacteria", " c__Gammaproteobacteria", " o__Pasteurellales", " f__Pasteurellaceae", " g__Haemophilus", " s__Haemophilus parainfluenzae"]}}, {"id": "86047", "metadata": {"taxonomy": ["k__Bacteria", " p__Proteobacteria", " c__Gammaproteobacteria", " o__Pasteurellales", " f__Pasteurellaceae", " g__Haemophilus", " s__Haemophilus parainfluenzae"]}}, {"id": "590169", "metadata": {"taxonomy": ["k__Bacteria", " p__Firmicutes", " c__Clostridia", " o__Clostridiales", " f__Lachnospiraceae", " g__", " s__"]}}, {"id": "58301", "metadata": {"taxonomy": ["k__Bacteria", " p__Actinobacteria", " c__Actinobacteria (class)", " o__Actinomycetales", " f__Micrococcaceae", " g__Rothia", " s__Rothia aeria"]}}, {"id": "518865", "metadata": {"taxonomy": ["k__Bacteria", " p__Fusobacteria", " c__Fusobacteria (class)", " o__Fusobacteriales", " f__Fusobacteriaceae", " g__Fusobacterium", " s__"]}}, {"id": "470747", "metadata": {"taxonomy": ["k__Bacteria", " p__Firmicutes", " c__Clostridia", " o__Clostridiales", " f__Lachnospiraceae", " g__Oribacterium", " s__Oribacterium sinus"]}}, {"id": "18298", "metadata": {"taxonomy": ["k__Bacteria", " p__Bacteroidetes", " c__Flavobacteria", " o__Flavobacteriales", " f__Flavobacteriaceae", " g__Capnocytophaga", " s__"]}}, {"id": "148123", "metadata": {"taxonomy": ["k__Bacteria", " p__Proteobacteria", " c__Gammaproteobacteria", " o__Pasteurellales", " f__Pasteurellaceae", " g__Haemophilus", " s__Haemophilus parainfluenzae"]}}, {"id": "108747", "metadata": {"taxonomy": ["k__Bacteria", " p__Firmicutes", " c__Bacilli", " o__Lactobacillales", " f__Streptococcaceae", " g__Streptococcus", " s__Streptococcus thermophilus"]}}, {"id": "74391", "metadata": {"taxonomy": ["k__Bacteria", " p__Fusobacteria", " c__Fusobacteria (class)", " o__Fusobacteriales", " f__Fusobacteriaceae", " g__Leptotrichia", " s__"]}}, {"id": "60254", "metadata": {"taxonomy": ["k__Bacteria", " p__Cyanobacteria", " c__", " o__", " f__", " g__", " s__"]}}, {"id": "154106", "metadata": {"taxonomy": ["k__Bacteria", " p__Firmicutes", " c__Bacilli", " o__Bacillales", " f__", " g__Gemella", " s__Gemella sanguinis"]}}, {"id": "98605", "metadata": {"taxonomy": ["k__Bacteria", " p__Firmicutes", " c__Bacilli", " o__Lactobacillales", " f__Streptococcaceae", " g__Streptococcus", " s__Streptococcus sanguinis"]}}, {"id": "79234", "metadata": {"taxonomy": ["k__Bacteria", " p__Actinobacteria", " c__Actinobacteria (class)", " o__Actinomycetales", " f__Actinomycetaceae", " g__Actinomyces", " s__"]}}, {"id": "86715", "metadata": {"taxonomy": ["k__Bacteria", " p__Firmicutes", " c__Clostridia", " o__Clostridiales", " f__Lachnospiraceae", " g__Moryella", " s__"]}}, {"id": "70379", "metadata": {"taxonomy": ["k__Bacteria", " p__TM7", " c__TM7-3", " o__EW055", " f__", " g__", " s__"]}}, {"id": "516119", "metadata": {"taxonomy": ["k__Bacteria", " p__Firmicutes", " c__Clostridia", " o__Clostridiales", " f__Veillonellaceae", " g__Veillonella", " s__Veillonella parvula"]}}, {"id": "46159", "metadata": {"taxonomy": ["k__Bacteria", " p__Firmicutes", " c__Clostridia", " o__Clostridiales", " f__Clostridiales Family XIII. Incertae Sedis", " g__Mogibacterium", " s__"]}}, {"id": "39443", "metadata": {"taxonomy": ["k__Bacteria", " p__TM7", " c__TM7-3", " o__CW040", " f__", " g__", " s__"]}}, {"id": "162077", "metadata": {"taxonomy": ["k__Bacteria", " p__Proteobacteria", " c__Epsilonproteobacteria", " o__Campylobacterales", " f__Campylobacteraceae", " g__Campylobacter", " s__Campylobacter concisus"]}}, {"id": "104043", "metadata": {"taxonomy": ["k__Bacteria", " p__Bacteroidetes", " c__Bacteroidia", " o__Bacteroidales", " f__Prevotellaceae", " g__Prevotella", " s__"]}}, {"id": "58295", "metadata": {"taxonomy": ["k__Bacteria", " p__Actinobacteria", " c__Actinobacteria (class)", " o__Actinomycetales", " f__Corynebacteriaceae", " g__Corynebacterium", " s__Corynebacterium durum"]}}, {"id": "533937", "metadata": {"taxonomy": ["k__Bacteria", " p__Proteobacteria", " c__Gammaproteobacteria", " o__Pasteurellales", " f__Pasteurellaceae", " g__Haemophilus", " s__Haemophilus parainfluenzae"]}}, {"id": "470738", "metadata": {"taxonomy": ["k__Bacteria", " p__Proteobacteria", " c__Betaproteobacteria", " o__Neisseriales", " f__Neisseriaceae", " g__Neisseria", " s__"]}}, {"id": "370431", "metadata": {"taxonomy": ["k__Bacteria", " p__Actinobacteria", " c__Actinobacteria (class)", " o__Actinomycetales", " f__Actinomycetaceae", " g__Actinomyces", " s__Actinomyces odontolyticus"]}}, {"id": "142000", "metadata": {"taxonomy": ["k__Bacteria", " p__Bacteroidetes", " c__Flavobacteria", " o__Flavobacteriales", " f__Flavobacteriaceae", " g__", " s__"]}}, {"id": "589746", "metadata": {"taxonomy": ["k__Bacteria", " p__Firmicutes", " c__Clostridia", " o__Clostridiales", " f__Clostridiales Family XIII. Incertae Sedis", " g__Eubacterium", " s__"]}}, {"id": "471141", "metadata": {"taxonomy": ["k__Bacteria", " p__Actinobacteria", " c__Actinobacteria (class)", " o__Actinomycetales", " f__Micrococcaceae", " g__Rothia", " s__Rothia mucilaginosa"]}}, {"id": "290751", "metadata": {"taxonomy": ["k__Bacteria", " p__Firmicutes", " c__Bacilli", " o__Lactobacillales", " f__Streptococcaceae", " g__Streptococcus", " s__"]}}, {"id": "92134", "metadata": {"taxonomy": ["k__Bacteria", " p__Fusobacteria", " c__Fusobacteria (class)", " o__Fusobacteriales", " f__Fusobacteriaceae", " g__Leptotrichia", " s__"]}}, {"id": "570119", "metadata": {"taxonomy": ["k__Bacteria", " p__Bacteroidetes", " c__Bacteroidia", " o__Bacteroidales", " f__Prevotellaceae", " g__Prevotella", " s__"]}}, {"id": "511532", "metadata": {"taxonomy": ["k__Bacteria", " p__Firmicutes", " c__Bacilli", " o__Lactobacillales", " f__Streptococcaceae", " g__Streptococcus", " s__Streptococcus infantis"]}}, {"id": "470477", "metadata": {"taxonomy": ["k__Bacteria", " p__Firmicutes", " c__Bacilli", " o__Lactobacillales", " f__Carnobacteriaceae", " g__Granulicatella", " s__Granulicatella adiacens"]}}, {"id": "218959", "metadata": {"taxonomy": ["k__Bacteria", " p__Firmicutes", " c__Bacilli", " o__Lactobacillales", " f__Streptococcaceae", " g__Streptococcus", " s__"]}}, {"id": "484436", "metadata": {"taxonomy": ["k__Bacteria", " p__Proteobacteria", " c__Gammaproteobacteria", " o__Pseudomonadales", " f__Moraxellaceae", " g__", " s__"]}}, {"id": "470213", "metadata": {"taxonomy": ["k__Bacteria", " p__Actinobacteria", " c__Actinobacteria (class)", " o__Actinomycetales", " f__Corynebacteriaceae", " g__Corynebacterium", " s__Corynebacterium matruchotii"]}}, {"id": "337173", "metadata": {"taxonomy": ["k__Bacteria", " p__Proteobacteria", " c__Betaproteobacteria", " o__Burkholderiales", " f__Comamonadaceae", " g__", " s__"]}}, {"id": "271035", "metadata": {"taxonomy": ["k__Bacteria", " p__Actinobacteria", " c__Actinobacteria (class)", " o__Actinomycetales", " f__Corynebacteriaceae", " g__Corynebacterium", " s__Corynebacterium confusum"]}}, {"id": "269541", "metadata": {"taxonomy": ["k__Bacteria", " p__Firmicutes", " c__Bacilli", " o__Bacillales", " f__Staphylococcaceae", " g__Staphylococcus", " s__"]}}, {"id": "14290", "metadata": {"taxonomy": ["k__Bacteria", " p__Firmicutes", " c__Clostridia", " o__Clostridiales", " f__Clostridiales Family XI. Incertae Sedis", " g__Anaerococcus", " s__"]}}, {"id": "141107", "metadata": {"taxonomy": ["k__Bacteria", " p__Bacteroidetes", " c__Sphingobacteria", " o__Sphingobacteriales", " f__Sphingobacteriaceae", " g__Pedobacter", " s__"]}}, {"id": "140765", "metadata": {"taxonomy": ["k__Bacteria", " p__Proteobacteria", " c__Gammaproteobacteria", " o__Oceanospirillales", " f__Pseudomonadaceae", " g__Pseudomonas", " s__Pseudomonas umsongensis"]}}, {"id": "82696", "metadata": {"taxonomy": ["k__Bacteria", " p__Actinobacteria", " c__Actinobacteria (class)", " o__Actinomycetales", " f__Corynebacteriaceae", " g__Corynebacterium", " s__"]}}, {"id": "81096", "metadata": {"taxonomy": ["k__Bacteria", " p__Actinobacteria", " c__Actinobacteria (class)", " o__Actinomycetales", " f__Corynebacteriaceae", " g__Corynebacterium", " s__"]}}, {"id": "563047", "metadata": {"taxonomy": ["k__Bacteria", " p__Proteobacteria", " c__Betaproteobacteria", " o__Burkholderiales", " f__Burkholderiaceae", " g__Lautropia", " s__"]}}, {"id": "307370", "metadata": {"taxonomy": ["k__Bacteria", " p__Firmicutes", " c__Clostridia", " o__Clostridiales", " f__Clostridiales Family XI. Incertae Sedis", " g__Anaerococcus", " s__"]}}, {"id": "238032", "metadata": {"taxonomy": ["k__Bacteria", " p__Firmicutes", " c__Bacilli", " o__Bacillales", " f__Bacillaceae", " g__Bacillus", " s__"]}}, {"id": "236202", "metadata": {"taxonomy": ["k__Bacteria", " p__Proteobacteria", " c__Gammaproteobacteria", " o__Pseudomonadales", " f__Moraxellaceae", " g__Acinetobacter", " s__Acinetobacter johnsonii"]}}, {"id": "221384", "metadata": {"taxonomy": ["k__Bacteria", " p__Proteobacteria", " c__Betaproteobacteria", " o__Neisseriales", " f__Neisseriaceae", " g__Neisseria", " s__"]}}, {"id": "192814", "metadata": {"taxonomy": ["k__Bacteria", " p__Bacteroidetes", " c__Bacteroidia", " o__Bacteroidales", " f__Prevotellaceae", " g__Prevotella", " s__"]}}, {"id": "185522", "metadata": {"taxonomy": ["k__Bacteria", " p__Bacteroidetes", " c__Bacteroidia", " o__Bacteroidales", " f__Prevotellaceae", " g__Prevotella", " s__"]}}, {"id": "173469", "metadata": {"taxonomy": ["k__Bacteria", " p__Firmicutes", " c__Bacilli", " o__Bacillales", " f__Staphylococcaceae", " g__Staphylococcus", " s__Staphylococcus hominis"]}}, {"id": "15241", "metadata": {"taxonomy": ["k__Bacteria", " p__Firmicutes", " c__Bacilli", " o__Lactobacillales", " f__Carnobacteriaceae", " g__", " s__"]}}, {"id": "84214", "metadata": {"taxonomy": ["k__Bacteria", " p__Proteobacteria", " c__Betaproteobacteria", " o__Hydrogenophilales", " f__Hydrogenophilaceae", " g__", " s__"]}}, {"id": "564812", "metadata": {"taxonomy": ["k__Bacteria", " p__Proteobacteria", " c__Gammaproteobacteria", " o__Enterobacteriales", " f__Enterobacteriaceae", " g__", " s__"]}}, {"id": "532579", "metadata": {"taxonomy": ["k__Bacteria", " p__Proteobacteria", " c__Gammaproteobacteria", " o__Pseudomonadales", " f__Moraxellaceae", " g__Acinetobacter", " s__"]}}, {"id": "470219", "metadata": {"taxonomy": ["k__Bacteria", " p__Actinobacteria", " c__Actinobacteria (class)", " o__Actinomycetales", " f__Corynebacteriaceae", " g__Corynebacterium", " s__Corynebacterium tuberculostearicum"]}}, {"id": "368907", "metadata": {"taxonomy": ["k__Bacteria", " p__Actinobacteria", " c__Actinobacteria (class)", " o__Actinomycetales", " f__Propionibacteriaceae", " g__Propionibacterium", " s__Propionibacterium acnes"]}}, {"id": "356874", "metadata": {"taxonomy": ["k__Bacteria", " p__Proteobacteria", " c__Betaproteobacteria", " o__Neisseriales", " f__Neisseriaceae", " g__", " s__"]}}, {"id": "195206", "metadata": {"taxonomy": ["k__Bacteria", " p__Bacteroidetes", " c__Bacteroidia", " o__Bacteroidales", " f__Prevotellaceae", " g__Prevotella", " s__"]}}, {"id": "18951", "metadata": {"taxonomy": ["k__Bacteria", " p__Firmicutes", " c__Bacilli", " o__Lactobacillales", " f__Streptococcaceae", " g__Streptococcus", " s__Streptococcus pneumoniae"]}}, {"id": "12724", "metadata": {"taxonomy": ["k__Bacteria", " p__Actinobacteria", " c__Actinobacteria (class)", " o__Actinomycetales", " f__Propionibacteriaceae", " g__Propionibacterium", " s__Propionibacterium granulosum"]}}, {"id": "107891", "metadata": {"taxonomy": ["k__Bacteria", " p__Actinobacteria", " c__Actinobacteria (class)", " o__Actinomycetales", " f__Propionibacteriaceae", " g__Propionibacterium", " s__"]}}, {"id": "106565", "metadata": {"taxonomy": ["k__Bacteria", " p__Bacteroidetes", " c__Bacteroidia", " o__Bacteroidales", " f__Prevotellaceae", " g__Prevotella", " s__Prevotella intermedia"]}}, {"id": "88701", "metadata": {"taxonomy": ["k__Bacteria", " p__Bacteroidetes", " c__Bacteroidia", " o__Bacteroidales", " f__Prevotellaceae", " g__Prevotella", " s__"]}}, {"id": "470462", "metadata": {"taxonomy": ["k__Bacteria", " p__Firmicutes", " c__Bacilli", " o__Bacillales", " f__", " g__Gemella", " s__Gemella haemolysans"]}}, {"id": "470178", "metadata": {"taxonomy": ["k__Bacteria", " p__Actinobacteria", " c__Actinobacteria (class)", " o__Actinomycetales", " f__Corynebacteriaceae", " g__Corynebacterium", " s__Corynebacterium aurimucosum"]}}, {"id": "356733", "metadata": {"taxonomy": ["k__Bacteria", " p__Firmicutes", " c__Bacilli", " o__Bacillales", " f__Staphylococcaceae", " g__Staphylococcus", " s__"]}}, {"id": "137454", "metadata": {"taxonomy": ["k__Bacteria", " p__Actinobacteria", " c__Actinobacteria (class)", " o__Actinomycetales", " f__Corynebacteriaceae", " g__Corynebacterium", " s__Corynebacterium jeikeium"]}}, {"id": "8265", "metadata": {"taxonomy": ["k__Bacteria", " p__Proteobacteria", " c__Gammaproteobacteria", " o__Pseudomonadales", " f__Moraxellaceae", " g__Moraxella", " s__"]}}, {"id": "64396", "metadata": {"taxonomy": ["k__Bacteria", " p__Fusobacteria", " c__Fusobacteria (class)", " o__Fusobacteriales", " f__Fusobacteriaceae", " g__Fusobacterium", " s__"]}}, {"id": "50448", "metadata": {"taxonomy": ["k__Bacteria", " p__Firmicutes", " c__Bacilli", " o__Lactobacillales", " f__Streptococcaceae", " g__Streptococcus", " s__"]}}, {"id": "583769", "metadata": {"taxonomy": ["k__Bacteria", " p__Bacteroidetes", " c__Bacteroidia", " o__Bacteroidales", " f__Bacteroidaceae", " g__Bacteroides", " s__"]}}, {"id": "410908", "metadata": {"taxonomy": ["k__Bacteria", " p__Actinobacteria", " c__Actinobacteria (class)", " o__Actinomycetales", " f__Corynebacteriaceae", " g__Corynebacterium", " s__"]}}, {"id": "325300", "metadata": {"taxonomy": ["k__Bacteria", " p__Proteobacteria", " c__Alphaproteobacteria", " o__Sphingomonadales", " f__Sphingomonadaceae", " g__Sphingobium", " s__Sphingobium yanoikuyae"]}}, {"id": "277801", "metadata": {"taxonomy": ["k__Bacteria", " p__Proteobacteria", " c__Betaproteobacteria", " o__Burkholderiales", " f__", " g__Mitsuaria", " s__"]}}, {"id": "274801", "metadata": {"taxonomy": ["k__Bacteria", " p__Actinobacteria", " c__Actinobacteria (class)", " o__Actinomycetales", " f__Micrococcaceae", " g__Kocuria", " s__Kocuria palustris"]}}, {"id": "237040", "metadata": {"taxonomy": ["k__Bacteria", " p__Firmicutes", " c__Bacilli", " o__Bacillales", " f__Alicyclobacillaceae", " g__Alicyclobacillus", " s__"]}}, {"id": "176519", "metadata": {"taxonomy": ["k__Bacteria", " p__Firmicutes", " c__Clostridia", " o__Clostridiales", " f__Lachnospiraceae", " g__Blautia", " s__"]}}, {"id": "557905", "metadata": {"taxonomy": ["k__Bacteria", " p__Proteobacteria", " c__Gammaproteobacteria", " o__Enterobacteriales", " f__Enterobacteriaceae", " g__Pantoea", " s__"]}}, {"id": "469709", "metadata": {"taxonomy": ["k__Bacteria", " p__Bacteroidetes", " c__Bacteroidia", " o__Bacteroidales", " f__Bacteroidaceae", " g__Bacteroides", " s__Bacteroides dorei"]}}, {"id": "357438", "metadata": {"taxonomy": ["k__Bacteria", " p__Actinobacteria", " c__Actinobacteria (class)", " o__Actinomycetales", " f__Corynebacteriaceae", " g__Corynebacterium", " s__Corynebacterium amycolatum"]}}, {"id": "174693", "metadata": {"taxonomy": ["k__Bacteria", " p__Proteobacteria", " c__Betaproteobacteria", " o__Burkholderiales", " f__Comamonadaceae", " g__Comamonas", " s__"]}}, {"id": "15054", "metadata": {"taxonomy": ["k__Bacteria", " p__Firmicutes", " c__Bacilli", " o__Lactobacillales", " f__Carnobacteriaceae", " g__Granulicatella", " s__Granulicatella elegans"]}}, {"id": "580716", "metadata": {"taxonomy": ["k__Bacteria", " p__Proteobacteria", " c__Betaproteobacteria", " o__Burkholderiales", " f__", " g__Aquabacterium", " s__"]}}, {"id": "470599", "metadata": {"taxonomy": ["k__Bacteria", " p__Firmicutes", " c__Bacilli", " o__Lactobacillales", " f__Lactobacillaceae", " g__Lactobacillus", " s__Lactobacillus iners"]}}, {"id": "469903", "metadata": {"taxonomy": ["k__Bacteria", " p__Proteobacteria", " c__Gammaproteobacteria", " o__Cardiobacteriales", " f__Cardiobacteriaceae", " g__Cardiobacterium", " s__Cardiobacterium hominis"]}}, {"id": "308041", "metadata": {"taxonomy": ["k__Bacteria", " p__Firmicutes", " c__Bacilli", " o__Lactobacillales", " f__Streptococcaceae", " g__Streptococcus", " s__Streptococcus sanguinis"]}}, {"id": "265950", "metadata": {"taxonomy": ["k__Bacteria", " p__Proteobacteria", " c__Gammaproteobacteria", " o__Pseudomonadales", " f__Moraxellaceae", " g__Psychrobacter", " s__"]}}, {"id": "262209", "metadata": {"taxonomy": ["k__Bacteria", " p__Firmicutes", " c__Bacilli", " o__Bacillales", " f__", " g__Exiguobacterium", " s__Exiguobacterium sibiricum"]}}, {"id": "25543", "metadata": {"taxonomy": ["k__Bacteria", " p__Proteobacteria", " c__Gammaproteobacteria", " o__Oceanospirillales", " f__Pseudomonadaceae", " g__Pseudomonas", " s__"]}}, {"id": "16357", "metadata": {"taxonomy": ["k__Bacteria", " p__Firmicutes", " c__Bacilli", " o__Bacillales", " f__Staphylococcaceae", " g__Staphylococcus", " s__"]}}, {"id": "154802", "metadata": {"taxonomy": ["k__Bacteria", " p__Firmicutes", " c__Bacilli", " o__Lactobacillales", " f__Streptococcaceae", " g__Streptococcus", " s__Streptococcus pseudopneumoniae"]}}, {"id": "64695", "metadata": {"taxonomy": ["k__Bacteria", " p__Proteobacteria", " c__Alphaproteobacteria", " o__Rhodospirillales", " f__Acetobacteraceae", " g__Roseomonas", " s__"]}}, {"id": "548603", "metadata": {"taxonomy": ["k__Bacteria", " p__Proteobacteria", " c__Alphaproteobacteria", " o__Rhizobiales", " f__Methylobacteriaceae", " g__Methylobacterium", " s__Methylobacterium komagatae"]}}, {"id": "544910", "metadata": {"taxonomy": ["k__Bacteria", " p__Actinobacteria", " c__Actinobacteria (class)", " o__Actinomycetales", " f__Corynebacteriaceae", " g__Corynebacterium", " s__"]}}, {"id": "520638", "metadata": {"taxonomy": ["k__Bacteria", " p__Firmicutes", " c__Bacilli", " o__Bacillales", " f__Bacillaceae", " g__Bacillus", " s__"]}}, {"id": "484462", "metadata": {"taxonomy": ["k__Bacteria", " p__Fusobacteria", " c__Fusobacteria (class)", " o__Fusobacteriales", " f__Fusobacteriaceae", " g__Leptotrichia", " s__"]}}, {"id": "380491", "metadata": {"taxonomy": ["k__Bacteria", " p__Thermi", " c__Deinococci", " o__Deinococcales", " f__Deinococcaceae", " g__Deinococcus", " s__"]}}, {"id": "359171", "metadata": {"taxonomy": ["k__Bacteria", " p__Firmicutes", " c__Clostridia", " o__Clostridiales", " f__Clostridiales Family XI. Incertae Sedis", " g__Anaerococcus", " s__Anaerococcus hydrogenalis"]}}, {"id": "350105", "metadata": {"taxonomy": ["k__Bacteria", " p__Proteobacteria", " c__Gammaproteobacteria", " o__Oceanospirillales", " f__Pseudomonadaceae", " g__Pseudomonas", " s__"]}}, {"id": "275357", "metadata": {"taxonomy": ["k__Bacteria", " p__Actinobacteria", " c__Actinobacteria (class)", " o__Actinomycetales", " f__Propionibacteriaceae", " g__", " s__"]}}, {"id": "266945", "metadata": {"taxonomy": ["k__Bacteria", " p__Actinobacteria", " c__Actinobacteria (class)", " o__Actinomycetales", " f__Microbacteriaceae", " g__Agrococcus", " s__Agrococcus jenensis"]}}, {"id": "24568", "metadata": {"taxonomy": ["k__Bacteria", " p__Actinobacteria", " c__Actinobacteria (class)", " o__Actinomycetales", " f__Kineosporiaceae", " g__Kineosporia", " s__"]}}, {"id": "222699", "metadata": {"taxonomy": ["k__Bacteria", " p__Proteobacteria", " c__Alphaproteobacteria", " o__Sphingomonadales", " f__Sphingomonadaceae", " g__Sphingomonas", " s__Sphingomonas wittichii"]}}, {"id": "167052", "metadata": {"taxonomy": ["k__Bacteria", " p__Cyanobacteria", " c__S15B-MN24", " o__", " f__", " g__", " s__"]}}, {"id": "155948", "metadata": {"taxonomy": ["k__Bacteria", " p__Firmicutes", " c__Clostridia", " o__Clostridiales", " f__Veillonellaceae", " g__Veillonella", " s__"]}}, {"id": "15571", "metadata": {"taxonomy": ["k__Bacteria", " p__Firmicutes", " c__Bacilli", " o__Lactobacillales", " f__Streptococcaceae", " g__Streptococcus", " s__Streptococcus sanguinis"]}}, {"id": "142287", "metadata": {"taxonomy": ["k__Bacteria", " p__Actinobacteria", " c__Actinobacteria (class)", " o__Actinomycetales", " f__Williamsiaceae", " g__Williamsia", " s__Williamsia muralis"]}}, {"id": "135106", "metadata": {"taxonomy": ["k__Bacteria", " p__Acidobacteria", " c__Solibacteres", " o__Solibacterales", " f__Solibacteraceae", " g__Candidatus Solibacter", " s__"]}}, {"id": "131262", "metadata": {"taxonomy": ["k__Bacteria", " p__Actinobacteria", " c__Actinobacteria (class)", " o__Actinomycetales", " f__Nocardiaceae", " g__Rhodococcus", " s__"]}}, {"id": "114946", "metadata": {"taxonomy": ["k__Bacteria", " p__Bacteroidetes", " c__Bacteroidia", " o__Bacteroidales", " f__Prevotellaceae", " g__Prevotella", " s__Prevotella nanceiensis"]}}, {"id": "112066", "metadata": {"taxonomy": ["k__Bacteria", " p__Actinobacteria", " c__Actinobacteria (class)", " o__Acidimicrobiales", " f__Iamiaceae", " g__", " s__"]}}, {"id": "109814", "metadata": {"taxonomy": ["k__Bacteria", " p__Actinobacteria", " c__Actinobacteria (class)", " o__Actinomycetales", " f__Dermacoccaceae", " g__Kytococcus", " s__"]}}, {"id": "560537", "metadata": {"taxonomy": ["k__Bacteria", " p__Actinobacteria", " c__Actinobacteria (class)", " o__Actinomycetales", " f__Micrococcaceae", " g__Arthrobacter", " s__"]}}, {"id": "471124", "metadata": {"taxonomy": ["k__Bacteria", " p__Proteobacteria", " c__Gammaproteobacteria", " o__Pseudomonadales", " f__Moraxellaceae", " g__Acinetobacter", " s__Acinetobacter radioresistens"]}}, {"id": "470207", "metadata": {"taxonomy": ["k__Bacteria", " p__Actinobacteria", " c__Actinobacteria (class)", " o__Actinomycetales", " f__Corynebacteriaceae", " g__Corynebacterium", " s__Corynebacterium lipophiloflavum"]}}, {"id": "423742", "metadata": {"taxonomy": ["k__Bacteria", " p__Bacteroidetes", " c__Bacteroidia", " o__Bacteroidales", " f__Porphyromonadaceae", " g__Porphyromonas", " s__"]}}, {"id": "423737", "metadata": {"taxonomy": ["k__Bacteria", " p__Actinobacteria", " c__Actinobacteria (class)", " o__Actinomycetales", " f__Corynebacteriaceae", " g__Corynebacterium", " s__"]}}, {"id": "39819", "metadata": {"taxonomy": ["k__Bacteria", " p__Proteobacteria", " c__Gammaproteobacteria", " o__Pseudomonadales", " f__Moraxellaceae", " g__Acinetobacter", " s__Acinetobacter ursingii"]}}, {"id": "38061", "metadata": {"taxonomy": ["k__Bacteria", " p__Fusobacteria", " c__Fusobacteria (class)", " o__Fusobacteriales", " f__Fusobacteriaceae", " g__Leptotrichia", " s__"]}}, {"id": "368986", "metadata": {"taxonomy": ["k__Bacteria", " p__Proteobacteria", " c__Alphaproteobacteria", " o__Rhodospirillales", " f__Acetobacteraceae", " g__", " s__"]}}, {"id": "349634", "metadata": {"taxonomy": ["k__Bacteria", " p__Actinobacteria", " c__Actinobacteria (class)", " o__Solirubrobacterales", " f__", " g__", " s__"]}}, {"id": "347704", "metadata": {"taxonomy": ["k__Bacteria", " p__Firmicutes", " c__Bacilli", " o__Bacillales", " f__Staphylococcaceae", " g__Staphylococcus", " s__"]}}, {"id": "328245", "metadata": {"taxonomy": ["k__Bacteria", " p__Acidobacteria", " c__Acidobacteria (class)", " o__Acidobacteriales", " f__Acidobacteriaceae", " g__", " s__"]}}, {"id": "304724", "metadata": {"taxonomy": ["k__Bacteria", " p__Firmicutes", " c__Bacilli", " o__Lactobacillales", " f__Lactobacillaceae", " g__Lactobacillus", " s__"]}}, {"id": "278437", "metadata": {"taxonomy": ["k__Bacteria", " p__Acidobacteria", " c__Acidobacteria (class)", " o__Acidobacteriales", " f__Acidobacteriaceae", " g__", " s__"]}}, {"id": "252977", "metadata": {"taxonomy": ["k__Bacteria", " p__Proteobacteria", " c__Alphaproteobacteria", " o__Sphingomonadales", " f__Sphingomonadaceae", " g__Sphingomonas", " s__"]}}, {"id": "251182", "metadata": {"taxonomy": ["k__Bacteria", " p__Firmicutes", " c__Bacilli", " o__Lactobacillales", " f__Streptococcaceae", " g__Lactococcus", " s__Lactococcus lactis"]}}, {"id": "245117", "metadata": {"taxonomy": ["k__Bacteria", " p__Proteobacteria", " c__Betaproteobacteria", " o__Burkholderiales", " f__Comamonadaceae", " g__Delftia", " s__"]}}, {"id": "158804", "metadata": {"taxonomy": ["k__Bacteria", " p__Actinobacteria", " c__Actinobacteria (class)", " o__Actinomycetales", " f__Nocardioidaceae", " g__Marmoricola", " s__"]}}, {"id": "149430", "metadata": {"taxonomy": ["k__Bacteria", " p__Proteobacteria", " c__Gammaproteobacteria", " o__Xanthomonadales", " f__Xanthomonadaceae", " g__Pseudoxanthomonas", " s__"]}}, {"id": "131892", "metadata": {"taxonomy": ["k__Bacteria", " p__Proteobacteria", " c__Alphaproteobacteria", " o__Sphingomonadales", " f__Sphingomonadaceae", " g__Kaistobacter", " s__"]}}, {"id": "110099", "metadata": {"taxonomy": ["k__Bacteria", " p__Proteobacteria", " c__Alphaproteobacteria", " o__Rhodospirillales", " f__Acetobacteraceae", " g__Roseomonas", " s__"]}}, {"id": "109654", "metadata": {"taxonomy": ["k__Bacteria", " p__Proteobacteria", " c__Alphaproteobacteria", " o__Rhodospirillales", " f__Acetobacteraceae", " g__", " s__"]}}, {"id": "103325", "metadata": {"taxonomy": ["k__Bacteria", " p__Proteobacteria", " c__Gammaproteobacteria", " o__Pseudomonadales", " f__Moraxellaceae", " g__Acinetobacter", " s__"]}}, {"id": "100886", "metadata": {"taxonomy": ["k__Bacteria", " p__Firmicutes", " c__Clostridia", " o__Clostridiales", " f__Clostridiaceae", " g__", " s__"]}}, {"id": "85805", "metadata": {"taxonomy": ["k__Bacteria", " p__Actinobacteria", " c__Actinobacteria (class)", " o__Actinomycetales", " f__", " g__", " s__"]}}, {"id": "76142", "metadata": {"taxonomy": ["k__Bacteria", " p__Actinobacteria", " c__Actinobacteria (class)", " o__Actinomycetales", " f__Nakamurellaceae", " g__", " s__"]}}, {"id": "58688", "metadata": {"taxonomy": ["k__Bacteria", " p__Actinobacteria", " c__Actinobacteria (class)", " o__Actinomycetales", " f__Intrasporangiaceae", " g__Phycicoccus", " s__"]}}, {"id": "449684", "metadata": {"taxonomy": ["k__Bacteria", " p__Actinobacteria", " c__Actinobacteria (class)", " o__Actinomycetales", " f__Dermabacteraceae", " g__Dermabacter", " s__"]}}, {"id": "426444", "metadata": {"taxonomy": ["k__Bacteria", " p__Bacteroidetes", " c__Sphingobacteria", " o__Sphingobacteriales", " f__Flexibacteraceae", " g__Hymenobacter", " s__"]}}, {"id": "416589", "metadata": {"taxonomy": ["k__Bacteria", " p__Actinobacteria", " c__Actinobacteria (class)", " o__Actinomycetales", " f__Corynebacteriaceae", " g__Corynebacterium", " s__"]}}, {"id": "391129", "metadata": {"taxonomy": ["k__Bacteria", " p__Proteobacteria", " c__Betaproteobacteria", " o__Burkholderiales", " f__Comamonadaceae", " g__Variovorax", " s__Variovorax paradoxus"]}}, {"id": "307166", "metadata": {"taxonomy": ["k__Bacteria", " p__Proteobacteria", " c__Alphaproteobacteria", " o__Sphingomonadales", " f__Sphingomonadaceae", " g__Kaistobacter", " s__"]}}, {"id": "276600", "metadata": {"taxonomy": ["k__Bacteria", " p__Firmicutes", " c__Bacilli", " o__Lactobacillales", " f__Aerococcaceae", " g__Aerococcus", " s__"]}}, {"id": "262708", "metadata": {"taxonomy": ["k__Bacteria", " p__Proteobacteria", " c__Gammaproteobacteria", " o__Oceanospirillales", " f__Pseudomonadaceae", " g__Pseudomonas", " s__"]}}, {"id": "255669", "metadata": {"taxonomy": ["k__Bacteria", " p__Firmicutes", " c__Clostridia", " o__Clostridiales", " f__", " g__", " s__"]}}, {"id": "239331", "metadata": {"taxonomy": ["k__Bacteria", " p__Bacteroidetes", " c__Sphingobacteria", " o__Sphingobacteriales", " f__Sphingobacteriaceae", " g__Sphingobacterium", " s__"]}}, {"id": "239263", "metadata": {"taxonomy": ["k__Bacteria", " p__Proteobacteria", " c__Betaproteobacteria", " o__Burkholderiales", " f__Oxalobacteraceae", " g__", " s__"]}}, {"id": "224222", "metadata": {"taxonomy": ["k__Bacteria", " p__Firmicutes", " c__Clostridia", " o__Clostridiales", " f__Clostridiales Family XI. Incertae Sedis", " g__Anaerococcus", " s__"]}}, {"id": "15176", "metadata": {"taxonomy": ["k__Bacteria", " p__Firmicutes", " c__Bacilli", " o__Lactobacillales", " f__Lactobacillaceae", " g__Lactobacillus", " s__Lactobacillus sanfranciscensis"]}}, {"id": "93147", "metadata": {"taxonomy": ["k__Bacteria", " p__TM7", " c__TM7-3", " o__EW055", " f__", " g__", " s__"]}}, {"id": "583523", "metadata": {"taxonomy": ["k__Bacteria", " p__Actinobacteria", " c__Actinobacteria (class)", " o__Actinomycetales", " f__Actinomycetaceae", " g__Actinomyces", " s__"]}}, {"id": "579797", "metadata": {"taxonomy": ["k__Bacteria", " p__Proteobacteria", " c__Gammaproteobacteria", " o__Enterobacteriales", " f__Enterobacteriaceae", " g__Tatumella", " s__"]}}, {"id": "560773", "metadata": {"taxonomy": ["k__Bacteria", " p__Proteobacteria", " c__Alphaproteobacteria", " o__Sphingomonadales", " f__Sphingomonadaceae", " g__Sphingomonas", " s__Sphingomonas asaccharolytica"]}}, {"id": "550878", "metadata": {"taxonomy": ["k__Bacteria", " p__Proteobacteria", " c__Alphaproteobacteria", " o__Rhizobiales", " f__Rhizobiaceae", " g__Agrobacterium", " s__"]}}, {"id": "542299", "metadata": {"taxonomy": ["k__Bacteria", " p__Acidobacteria", " c__Solibacteres", " o__Solibacterales", " f__Solibacteraceae", " g__Candidatus Solibacter", " s__"]}}, {"id": "53994", "metadata": {"taxonomy": ["k__Bacteria", " p__Proteobacteria", " c__Alphaproteobacteria", " o__Rhodospirillales", " f__Acetobacteraceae", " g__", " s__"]}}, {"id": "529501", "metadata": {"taxonomy": ["k__Bacteria", " p__Actinobacteria", " c__Actinobacteria (class)", " o__Actinomycetales", " f__Dermabacteraceae", " g__Brachybacterium", " s__"]}}, {"id": "470523", "metadata": {"taxonomy": ["k__Bacteria", " p__Proteobacteria", " c__Betaproteobacteria", " o__Neisseriales", " f__Neisseriaceae", " g__Kingella", " s__Kingella oralis"]}}, {"id": "378462", "metadata": {"taxonomy": ["k__Bacteria", " p__Firmicutes", " c__Bacilli", " o__Bacillales", " f__Staphylococcaceae", " g__Staphylococcus", " s__"]}}, {"id": "29001", "metadata": {"taxonomy": ["k__Bacteria", " p__Actinobacteria", " c__Actinobacteria (class)", " o__Actinomycetales", " f__Actinomycetaceae", " g__Actinomyces", " s__"]}}, {"id": "251135", "metadata": {"taxonomy": ["k__Bacteria", " p__Actinobacteria", " c__Actinobacteria (class)", " o__Solirubrobacterales", " f__Solirubrobacteraceae", " g__", " s__"]}}, {"id": "250586", "metadata": {"taxonomy": ["k__Bacteria", " p__Proteobacteria", " c__Gammaproteobacteria", " o__Oceanospirillales", " f__Pseudomonadaceae", " g__Pseudomonas", " s__Pseudomonas mendocina"]}}, {"id": "248801", "metadata": {"taxonomy": ["k__Bacteria", " p__Actinobacteria", " c__Actinobacteria (class)", " o__Actinomycetales", " f__Geodermatophilaceae", " g__Geodermatophilus", " s__"]}}, {"id": "240694", "metadata": {"taxonomy": ["k__Bacteria", " p__Firmicutes", " c__Bacilli", " o__Lactobacillales", " f__Aerococcaceae", " g__", " s__"]}}, {"id": "240018", "metadata": {"taxonomy": ["k__Bacteria", " p__Actinobacteria", " c__Actinobacteria (class)", " o__MC47", " f__", " g__", " s__"]}}, {"id": "232795", "metadata": {"taxonomy": ["k__Bacteria", " p__Actinobacteria", " c__Actinobacteria (class)", " o__Actinomycetales", " f__Propionibacteriaceae", " g__Microlunatus", " s__"]}}, {"id": "23149", "metadata": {"taxonomy": ["k__Bacteria", " p__Actinobacteria", " c__Actinobacteria (class)", " o__Actinomycetales", " f__Actinomycetaceae", " g__Actinomyces", " s__"]}}, {"id": "179854", "metadata": {"taxonomy": ["k__Bacteria", " p__Proteobacteria", " c__Gammaproteobacteria", " o__Oceanospirillales", " f__Pseudomonadaceae", " g__Pseudomonas", " s__Pseudomonas viridiflava"]}}, {"id": "160031", "metadata": {"taxonomy": ["k__Bacteria", " p__Firmicutes", " c__Bacilli", " o__Lactobacillales", " f__Lactobacillaceae", " g__Lactobacillus", " s__Lactobacillus delbrueckii"]}}, {"id": "151543", "metadata": {"taxonomy": ["k__Bacteria", " p__Proteobacteria", " c__Gammaproteobacteria", " o__Pasteurellales", " f__Pasteurellaceae", " g__Haemophilus", " s__"]}}, {"id": "14628", "metadata": {"taxonomy": ["k__Bacteria", " p__Firmicutes", " c__Bacilli", " o__Bacillales", " f__Bacillaceae", " g__Bacillus", " s__Bacillus longiquaesitum"]}}, {"id": "144381", "metadata": {"taxonomy": ["k__Bacteria", " p__Proteobacteria", " c__Betaproteobacteria", " o__Burkholderiales", " f__Burkholderiaceae", " g__Burkholderia", " s__Burkholderia sordidicola"]}}, {"id": "77365", "metadata": {"taxonomy": ["k__Bacteria", " p__Firmicutes", " c__Bacilli", " o__Bacillales", " f__Staphylococcaceae", " g__", " s__"]}}, {"id": "74211", "metadata": {"taxonomy": ["k__Bacteria", " p__Proteobacteria", " c__Gammaproteobacteria", " o__Pasteurellales", " f__Pasteurellaceae", " g__Actinobacillus", " s__Haemophilus parahaemolyticus"]}}, {"id": "66816", "metadata": {"taxonomy": ["k__Bacteria", " p__Proteobacteria", " c__Gammaproteobacteria", " o__Oceanospirillales", " f__Pseudomonadaceae", " g__Pseudomonas", " s__"]}}, {"id": "568913", "metadata": {"taxonomy": ["k__Bacteria", " p__Actinobacteria", " c__Actinobacteria (class)", " o__Actinomycetales", " f__Micrococcaceae", " g__Micrococcus", " s__Micrococcus luteus"]}}, {"id": "568463", "metadata": {"taxonomy": ["k__Bacteria", " p__Proteobacteria", " c__Alphaproteobacteria", " o__Sphingomonadales", " f__Sphingomonadaceae", " g__Kaistobacter", " s__"]}}, {"id": "565163", "metadata": {"taxonomy": ["k__Bacteria", " p__Bacteroidetes", " c__Sphingobacteria", " o__Sphingobacteriales", " f__Sphingobacteriaceae", " g__", " s__"]}}, {"id": "557799", "metadata": {"taxonomy": ["k__Bacteria", " p__Actinobacteria", " c__Actinobacteria (class)", " o__Actinomycetales", " f__Corynebacteriaceae", " g__Corynebacterium", " s__"]}}, {"id": "4965", "metadata": {"taxonomy": ["k__Bacteria", " p__Proteobacteria", " c__Alphaproteobacteria", " o__Rhizobiales", " f__Bradyrhizobiaceae", " g__Afipia", " s__Afipia genosp. 1"]}}, {"id": "45591", "metadata": {"taxonomy": ["k__Bacteria", " p__Acidobacteria", " c__Acidobacteria (class)", " o__Acidobacteriales", " f__Acidobacteriaceae", " g__", " s__"]}}, {"id": "44239", "metadata": {"taxonomy": ["k__Bacteria", " p__Proteobacteria", " c__Alphaproteobacteria", " o__Rhodospirillales", " f__Acetobacteraceae", " g__", " s__"]}}, {"id": "428237", "metadata": {"taxonomy": ["k__Bacteria", " p__Bacteroidetes", " c__Flavobacteria", " o__Flavobacteriales", " f__Flavobacteriaceae", " g__Capnocytophaga", " s__"]}}, {"id": "319672", "metadata": {"taxonomy": ["k__Bacteria", " p__Proteobacteria", " c__Alphaproteobacteria", " o__Rhodospirillales", " f__Acetobacteraceae", " g__", " s__"]}}, {"id": "313946", "metadata": {"taxonomy": ["k__Bacteria", " p__Proteobacteria", " c__Betaproteobacteria", " o__Burkholderiales", " f__Oxalobacteraceae", " g__", " s__"]}}, {"id": "236623", "metadata": {"taxonomy": ["k__Bacteria", " p__Fusobacteria", " c__Fusobacteria (class)", " o__Fusobacteriales", " f__Fusobacteriaceae", " g__Leptotrichia", " s__"]}}, {"id": "219189", "metadata": {"taxonomy": ["k__Bacteria", " p__Bacteroidetes", " c__Flavobacteria", " o__Flavobacteriales", " f__Flavobacteriaceae", " g__Chryseobacterium", " s__"]}}, {"id": "218165", "metadata": {"taxonomy": ["k__Bacteria", " p__Actinobacteria", " c__Actinobacteria (class)", " o__Actinomycetales", " f__Geodermatophilaceae", " g__Geodermatophilus", " s__"]}}, {"id": "211794", "metadata": {"taxonomy": ["k__Bacteria", " p__Actinobacteria", " c__Actinobacteria (class)", " o__Actinomycetales", " f__Intrasporangiaceae", " g__Terracoccus", " s__"]}}, {"id": "209882", "metadata": {"taxonomy": ["k__Bacteria", " p__Actinobacteria", " c__Actinobacteria (class)", " o__Solirubrobacterales", " f__", " g__", " s__"]}}, {"id": "145149", "metadata": {"taxonomy": ["k__Bacteria", " p__Firmicutes", " c__Clostridia", " o__Clostridiales", " f__Veillonellaceae", " g__Veillonella", " s__"]}}, {"id": "136553", "metadata": {"taxonomy": ["k__Bacteria", " p__Proteobacteria", " c__Alphaproteobacteria", " o__Rhodospirillales", " f__Acetobacteraceae", " g__Acetobacter", " s__"]}}, {"id": "12364", "metadata": {"taxonomy": ["k__Bacteria", " p__Actinobacteria", " c__Actinobacteria (class)", " o__Actinomycetales", " f__Intrasporangiaceae", " g__Terracoccus", " s__"]}}, {"id": "110321", "metadata": {"taxonomy": ["k__Bacteria", " p__Firmicutes", " c__Bacilli", " o__Bacillales", " f__Alicyclobacillaceae", " g__Alicyclobacillus", " s__"]}}, {"id": "8400", "metadata": {"taxonomy": ["k__Bacteria", " p__Proteobacteria", " c__Gammaproteobacteria", " o__Pseudomonadales", " f__Moraxellaceae", " g__Acinetobacter", " s__"]}}, {"id": "593848", "metadata": {"taxonomy": ["k__Bacteria", " p__Proteobacteria", " c__Gammaproteobacteria", " o__Xanthomonadales", " f__Xanthomonadaceae", " g__Stenotrophomonas", " s__"]}}, {"id": "5771", "metadata": {"taxonomy": ["k__Bacteria", " p__Proteobacteria", " c__Alphaproteobacteria", " o__Rhodobacterales", " f__Rhodobacteraceae", " g__Paracoccus", " s__Paracoccus marcusii"]}}, {"id": "469920", "metadata": {"taxonomy": ["k__Bacteria", " p__Firmicutes", " c__Bacilli", " o__Lactobacillales", " f__Aerococcaceae", " g__Abiotrophia", " s__Abiotrophia defectiva"]}}, {"id": "38733", "metadata": {"taxonomy": ["k__Bacteria", " p__Cyanobacteria", " c__", " o__", " f__", " g__", " s__"]}}, {"id": "370584", "metadata": {"taxonomy": ["k__Bacteria", " p__Proteobacteria", " c__Alphaproteobacteria", " o__Rhodobacterales", " f__Rhodobacteraceae", " g__Paracoccus", " s__"]}}, {"id": "315847", "metadata": {"taxonomy": ["k__Bacteria", " p__Actinobacteria", " c__Actinobacteria (class)", " o__Actinomycetales", " f__Propionibacteriaceae", " g__", " s__"]}}, {"id": "305277", "metadata": {"taxonomy": ["k__Bacteria", " p__Actinobacteria", " c__Actinobacteria (class)", " o__Solirubrobacterales", " f__", " g__", " s__"]}}, {"id": "287646", "metadata": {"taxonomy": ["k__Bacteria", " p__Proteobacteria", " c__Betaproteobacteria", " o__Burkholderiales", " f__Burkholderiaceae", " g__Ralstonia", " s__"]}}, {"id": "275891", "metadata": {"taxonomy": ["k__Bacteria", " p__Firmicutes", " c__Clostridia", " o__Clostridiales", " f__Clostridiales Family XI. Incertae Sedis", " g__", " s__"]}}, {"id": "250734", "metadata": {"taxonomy": ["k__Bacteria", " p__Proteobacteria", " c__Gammaproteobacteria", " o__Pseudomonadales", " f__Moraxellaceae", " g__Acinetobacter", " s__"]}}, {"id": "242796", "metadata": {"taxonomy": ["k__Bacteria", " p__TM7", " c__TM7-3", " o__EW055", " f__", " g__", " s__"]}}, {"id": "223618", "metadata": {"taxonomy": ["k__Bacteria", " p__Proteobacteria", " c__Alphaproteobacteria", " o__Rhodospirillales", " f__Acetobacteraceae", " g__", " s__"]}}, {"id": "181996", "metadata": {"taxonomy": ["k__Bacteria", " p__Proteobacteria", " c__Betaproteobacteria", " o__Burkholderiales", " f__Oxalobacteraceae", " g__Herbaspirillum", " s__"]}}, {"id": "181489", "metadata": {"taxonomy": ["k__Bacteria", " p__Firmicutes", " c__Clostridia", " o__Clostridiales", " f__Clostridiales Family XI. Incertae Sedis", " g__", " s__Parvimonas micra"]}}, {"id": "157616", "metadata": {"taxonomy": ["k__Bacteria", " p__Actinobacteria", " c__Actinobacteria (class)", " o__Actinomycetales", " f__Geodermatophilaceae", " g__Modestobacter", " s__"]}}, {"id": "145846", "metadata": {"taxonomy": ["k__Bacteria", " p__Actinobacteria", " c__Actinobacteria (class)", " o__Actinomycetales", " f__Intrasporangiaceae", " g__Knoellia", " s__Knoellia subterranea"]}}, {"id": "102348", "metadata": {"taxonomy": ["k__Bacteria", " p__Proteobacteria", " c__Alphaproteobacteria", " o__Rhodospirillales", " f__Acetobacteraceae", " g__Roseomonas", " s__"]}}, {"id": "100937", "metadata": {"taxonomy": ["k__Bacteria", " p__Actinobacteria", " c__Actinobacteria (class)", " o__Actinomycetales", " f__Micrococcaceae", " g__Micrococcus", " s__Micrococcus luteus"]}}, {"id": "552883", "metadata": {"taxonomy": ["k__Bacteria", " p__Actinobacteria", " c__Actinobacteria (class)", " o__Actinomycetales", " f__Frankiaceae", " g__", " s__"]}}, {"id": "471230", "metadata": {"taxonomy": ["k__Bacteria", " p__Actinobacteria", " c__Actinobacteria (class)", " o__Actinomycetales", " f__Nocardiaceae", " g__Rhodococcus", " s__"]}}, {"id": "39070", "metadata": {"taxonomy": ["k__Bacteria", " p__Acidobacteria", " c__Acidobacteria (class)", " o__Acidobacteriales", " f__Acidobacteriaceae", " g__", " s__"]}}, {"id": "3730", "metadata": {"taxonomy": ["k__Bacteria", " p__Acidobacteria", " c__Acidobacteria (class)", " o__Acidobacteriales", " f__Acidobacteriaceae", " g__", " s__"]}}, {"id": "356753", "metadata": {"taxonomy": ["k__Bacteria", " p__Proteobacteria", " c__Alphaproteobacteria", " o__Rhodospirillales", " f__Acetobacteraceae", " g__", " s__"]}}, {"id": "32348", "metadata": {"taxonomy": ["k__Bacteria", " p__Proteobacteria", " c__Alphaproteobacteria", " o__Rhodospirillales", " f__Acetobacteraceae", " g__", " s__"]}}, {"id": "27227", "metadata": {"taxonomy": ["k__Bacteria", " p__Firmicutes", " c__Bacilli", " o__Bacillales", " f__Bacillaceae", " g__Bacillus", " s__"]}}, {"id": "258050", "metadata": {"taxonomy": ["k__Bacteria", " p__Proteobacteria", " c__Alphaproteobacteria", " o__Sphingomonadales", " f__Sphingomonadaceae", " g__Sphingobium", " s__"]}}, {"id": "241362", "metadata": {"taxonomy": ["k__Bacteria", " p__Firmicutes", " c__Clostridia", " o__Clostridiales", " f__Clostridiales Family XI. Incertae Sedis", " g__Anaerococcus", " s__Anaerococcus prevotii"]}}, {"id": "238429", "metadata": {"taxonomy": ["k__Bacteria", " p__Proteobacteria", " c__Alphaproteobacteria", " o__Sphingomonadales", " f__Sphingomonadaceae", " g__", " s__"]}}, {"id": "212128", "metadata": {"taxonomy": ["k__Bacteria", " p__Firmicutes", " c__Clostridia", " o__Clostridiales", " f__Clostridiales Family XI. Incertae Sedis", " g__Anaerococcus", " s__"]}}, {"id": "204197", "metadata": {"taxonomy": ["k__Bacteria", " p__Proteobacteria", " c__Gammaproteobacteria", " o__Pasteurellales", " f__Pasteurellaceae", " g__Actinobacillus", " s__"]}}, {"id": "193662", "metadata": {"taxonomy": ["k__Bacteria", " p__Proteobacteria", " c__Gammaproteobacteria", " o__Alteromonadales", " f__Psychromonadaceae", " g__Psychromonas", " s__Psychromonas arctica"]}}, {"id": "186382", "metadata": {"taxonomy": ["k__Bacteria", " p__Proteobacteria", " c__Gammaproteobacteria", " o__Oceanospirillales", " f__Pseudomonadaceae", " g__Pseudomonas", " s__"]}}, {"id": "185633", "metadata": {"taxonomy": ["k__Bacteria", " p__Actinobacteria", " c__Actinobacteria (class)", " o__Actinomycetales", " f__Intrasporangiaceae", " g__", " s__"]}}, {"id": "173036", "metadata": {"taxonomy": ["k__Bacteria", " p__Firmicutes", " c__Clostridia", " o__Clostridiales", " f__Clostridiales Family XI. Incertae Sedis", " g__Anaerococcus", " s__"]}}, {"id": "131765", "metadata": {"taxonomy": ["k__Bacteria", " p__Bacteroidetes", " c__Bacteroidia", " o__Bacteroidales", " f__Porphyromonadaceae", " g__Porphyromonas", " s__"]}}, {"id": "112277", "metadata": {"taxonomy": ["k__Bacteria", " p__Proteobacteria", " c__Alphaproteobacteria", " o__Rhodospirillales", " f__Acetobacteraceae", " g__", " s__"]}}, {"id": "103620", "metadata": {"taxonomy": ["k__Bacteria", " p__Proteobacteria", " c__Gammaproteobacteria", " o__Pseudomonadales", " f__Moraxellaceae", " g__Acinetobacter", " s__Acinetobacter sp. ADP1"]}}, {"id": "102993", "metadata": {"taxonomy": ["k__Bacteria", " p__Actinobacteria", " c__Actinobacteria (class)", " o__Actinomycetales", " f__Frankiaceae", " g__", " s__"]}}, {"id": "92743", "metadata": {"taxonomy": ["k__Bacteria", " p__Bacteroidetes", " c__Bacteroidia", " o__Bacteroidales", " f__Prevotellaceae", " g__Prevotella", " s__"]}}, {"id": "86757", "metadata": {"taxonomy": ["k__Bacteria", " p__Firmicutes", " c__Clostridia", " o__Clostridiales", " f__Clostridiales Family XI. Incertae Sedis", " g__Finegoldia", " s__"]}}, {"id": "5439", "metadata": {"taxonomy": ["k__Bacteria", " p__Proteobacteria", " c__Alphaproteobacteria", " o__Rhizobiales", " f__", " g__", " s__"]}}, {"id": "470369", "metadata": {"taxonomy": ["k__Bacteria", " p__Tenericutes", " c__Erysipelotrichi", " o__Erysipelotrichales", " f__Erysipelotrichaceae", " g__", " s__Eubacterium biforme"]}}, {"id": "470243", "metadata": {"taxonomy": ["k__Bacteria", " p__Proteobacteria", " c__Betaproteobacteria", " o__Neisseriales", " f__Neisseriaceae", " g__Eikenella", " s__Eikenella corrodens"]}}, {"id": "44012", "metadata": {"taxonomy": ["k__Bacteria", " p__Proteobacteria", " c__Alphaproteobacteria", " o__Rhodobacterales", " f__Rhodobacteraceae", " g__Paracoccus", " s__Paracoccus yeei"]}}, {"id": "361804", "metadata": {"taxonomy": ["k__Bacteria", " p__Bacteroidetes", " c__Flavobacteria", " o__Flavobacteriales", " f__Flavobacteriaceae", " g__Capnocytophaga", " s__Capnocytophaga sputigena"]}}, {"id": "300356", "metadata": {"taxonomy": ["k__Bacteria", " p__Firmicutes", " c__Clostridia", " o__Clostridiales", " f__Clostridiaceae", " g__Clostridium", " s__"]}}, {"id": "270098", "metadata": {"taxonomy": ["k__Bacteria", " p__Actinobacteria", " c__Actinobacteria (class)", " o__Actinomycetales", " f__Micrococcaceae", " g__Arthrobacter", " s__"]}}, {"id": "266244", "metadata": {"taxonomy": ["k__Bacteria", " p__Firmicutes", " c__Bacilli", " o__Bacillales", " f__Staphylococcaceae", " g__Staphylococcus", " s__"]}}, {"id": "262857", "metadata": {"taxonomy": ["k__Bacteria", " p__Firmicutes", " c__Bacilli", " o__Bacillales", " f__Staphylococcaceae", " g__", " s__"]}}, {"id": "254610", "metadata": {"taxonomy": ["k__Bacteria", " p__Actinobacteria", " c__Actinobacteria (class)", " o__Actinomycetales", " f__", " g__", " s__"]}}, {"id": "221080", "metadata": {"taxonomy": ["k__Bacteria", " p__Firmicutes", " c__Bacilli", " o__Lactobacillales", " f__Streptococcaceae", " g__Streptococcus", " s__"]}}, {"id": "19191", "metadata": {"taxonomy": ["k__Bacteria", " p__Tenericutes", " c__Erysipelotrichi", " o__Erysipelotrichales", " f__Erysipelotrichaceae", " g__Bulleidia", " s__Solobacterium moorei"]}}, {"id": "19141", "metadata": {"taxonomy": ["k__Bacteria", " p__Actinobacteria", " c__Actinobacteria (class)", " o__Actinomycetales", " f__Corynebacteriaceae", " g__Corynebacterium", " s__Corynebacterium auriscanis"]}}, {"id": "165827", "metadata": {"taxonomy": ["k__Bacteria", " p__Proteobacteria", " c__Alphaproteobacteria", " o__Rhodobacterales", " f__Rhodobacteraceae", " g__Rubellimicrobium", " s__"]}}, {"id": "16538", "metadata": {"taxonomy": ["k__Bacteria", " p__Actinobacteria", " c__Actinobacteria (class)", " o__Actinomycetales", " f__Nocardioidaceae", " g__", " s__"]}}, {"id": "162925", "metadata": {"taxonomy": ["k__Bacteria", " p__Proteobacteria", " c__Alphaproteobacteria", " o__Rhizobiales", " f__Methylocystaceae", " g__", " s__"]}}, {"id": "128216", "metadata": {"taxonomy": ["k__Bacteria", " p__Actinobacteria", " c__Actinobacteria (class)", " o__Acidimicrobiales", " f__Iamiaceae", " g__", " s__"]}}, {"id": "12533", "metadata": {"taxonomy": ["k__Bacteria", " p__Actinobacteria", " c__Actinobacteria (class)", " o__Actinomycetales", " f__Dermabacteraceae", " g__Dermabacter", " s__Dermabacter hominis"]}}, {"id": "73021", "metadata": {"taxonomy": ["k__Bacteria", " p__Proteobacteria", " c__Betaproteobacteria", " o__Neisseriales", " f__Neisseriaceae", " g__", " s__"]}}, {"id": "489717", "metadata": {"taxonomy": ["k__Bacteria", " p__Firmicutes", " c__Clostridia", " o__Clostridiales", " f__Clostridiales Family XI. Incertae Sedis", " g__Peptoniphilus", " s__Peptoniphilus asaccharolyticus"]}}, {"id": "263842", "metadata": {"taxonomy": ["k__Bacteria", " p__Proteobacteria", " c__Betaproteobacteria", " o__Rhodocyclales", " f__Rhodocyclaceae", " g__Thauera", " s__Thauera sp. MZ1T"]}}, {"id": "263590", "metadata": {"taxonomy": ["k__Bacteria", " p__Actinobacteria", " c__Actinobacteria (class)", " o__Actinomycetales", " f__Microbacteriaceae", " g__Microbacterium", " s__"]}}, {"id": "252146", "metadata": {"taxonomy": ["k__Bacteria", " p__Proteobacteria", " c__Alphaproteobacteria", " o__Rhodospirillales", " f__Rhodospirillaceae", " g__", " s__"]}}, {"id": "147885", "metadata": {"taxonomy": ["k__Bacteria", " p__Proteobacteria", " c__Betaproteobacteria", " o__Burkholderiales", " f__Comamonadaceae", " g__", " s__"]}}, {"id": "525269", "metadata": {"taxonomy": ["k__Bacteria", " p__TM7", " c__TM7-3", " o__EW055", " f__", " g__", " s__"]}}, {"id": "217443", "metadata": {"taxonomy": ["k__Bacteria", " p__Proteobacteria", " c__Alphaproteobacteria", " o__Rhizobiales", " f__Phyllobacteriaceae", " g__Mesorhizobium", " s__"]}}, {"id": "552857", "metadata": {"taxonomy": ["k__Bacteria", " p__Actinobacteria", " c__Actinobacteria (class)", " o__MC47", " f__", " g__", " s__"]}}, {"id": "223155", "metadata": {"taxonomy": ["k__Bacteria", " p__Proteobacteria", " c__Alphaproteobacteria", " o__Rhizobiales", " f__Bradyrhizobiaceae", " g__Bosea", " s__"]}}, {"id": "370433", "metadata": {"taxonomy": ["k__Bacteria", " p__Firmicutes", " c__Bacilli", " o__Lactobacillales", " f__Streptococcaceae", " g__Streptococcus", " s__Streptococcus mutans"]}}, {"id": "224448", "metadata": {"taxonomy": ["k__Bacteria", " p__Actinobacteria", " c__Actinobacteria (class)", " o__Actinomycetales", " f__Micrococcaceae", " g__Kocuria", " s__"]}}, {"id": "15008", "metadata": {"taxonomy": ["k__Bacteria", " p__Firmicutes", " c__Bacilli", " o__Bacillales", " f__Planococcaceae", " g__Sporosarcina", " s__"]}}, {"id": "100284", "metadata": {"taxonomy": ["k__Bacteria", " p__Proteobacteria", " c__Betaproteobacteria", " o__Burkholderiales", " f__Comamonadaceae", " g__Schlegelella", " s__Schlegelella thermodepolymerans"]}}, {"id": "92651", "metadata": {"taxonomy": ["k__Bacteria", " p__Firmicutes", " c__Bacilli", " o__Bacillales", " f__Staphylococcaceae", " g__Staphylococcus", " s__"]}}, {"id": "6997", "metadata": {"taxonomy": ["k__Bacteria", " p__Proteobacteria", " c__Betaproteobacteria", " o__Burkholderiales", " f__Comamonadaceae", " g__Curvibacter", " s__"]}}, {"id": "276632", "metadata": {"taxonomy": ["k__Bacteria", " p__Firmicutes", " c__Bacilli", " o__Lactobacillales", " f__Lactobacillaceae", " g__Lactobacillus", " s__Lactobacillus crispatus"]}}, {"id": "182826", "metadata": {"taxonomy": ["k__Bacteria", " p__Proteobacteria", " c__Gammaproteobacteria", " o__Pseudomonadales", " f__Moraxellaceae", " g__Acinetobacter", " s__"]}}, {"id": "165020", "metadata": {"taxonomy": ["k__Bacteria", " p__Proteobacteria", " c__Alphaproteobacteria", " o__Rhodospirillales", " f__Rhodospirillaceae", " g__Skermanella", " s__"]}}, {"id": "13581", "metadata": {"taxonomy": ["k__Bacteria", " p__Actinobacteria", " c__Actinobacteria (class)", " o__Actinomycetales", " f__Nocardiaceae", " g__Rhodococcus", " s__Rhodococcus fascians"]}}, {"id": "62972", "metadata": {"taxonomy": ["k__Bacteria", " p__Proteobacteria", " c__Alphaproteobacteria", " o__Rhizobiales", " f__Bradyrhizobiaceae", " g__Rhodopseudomonas", " s__"]}}, {"id": "526081", "metadata": {"taxonomy": ["k__Bacteria", " p__Firmicutes", " c__Clostridia", " o__Clostridiales", " f__Lachnospiraceae", " g__Oribacterium", " s__"]}}, {"id": "366401", "metadata": {"taxonomy": ["k__Bacteria", " p__Firmicutes", " c__Clostridia", " o__Clostridiales", " f__Clostridiales Family XI. Incertae Sedis", " g__Anaerococcus", " s__"]}}, {"id": "339951", "metadata": {"taxonomy": ["k__Bacteria", " p__Proteobacteria", " c__Betaproteobacteria", " o__Burkholderiales", " f__Burkholderiaceae", " g__", " s__"]}}, {"id": "154761", "metadata": {"taxonomy": ["k__Bacteria", " p__Bacteroidetes", " c__Sphingobacteria", " o__Sphingobacteriales", " f__", " g__Flavisolibacter", " s__"]}}, {"id": "513402", "metadata": {"taxonomy": ["k__Bacteria", " p__Proteobacteria", " c__Gammaproteobacteria", " o__Pseudomonadales", " f__Moraxellaceae", " g__Acinetobacter", " s__"]}}, {"id": "110374", "metadata": {"taxonomy": ["k__Bacteria", " p__Actinobacteria", " c__Actinobacteria (class)", " o__Actinomycetales", " f__Micrococcaceae", " g__Kocuria", " s__Kocuria marina"]}}, {"id": "585288", "metadata": {"taxonomy": ["k__Bacteria", " p__Proteobacteria", " c__Alphaproteobacteria", " o__Sphingomonadales", " f__Sphingomonadaceae", " g__Sphingomonas", " s__Sphingomonas asaccharolytica"]}}, {"id": "573764", "metadata": {"taxonomy": ["k__Bacteria", " p__Proteobacteria", " c__Alphaproteobacteria", " o__Rhizobiales", " f__Bradyrhizobiaceae", " g__", " s__"]}}, {"id": "330302", "metadata": {"taxonomy": ["k__Bacteria", " p__Proteobacteria", " c__Gammaproteobacteria", " o__Pseudomonadales", " f__Moraxellaceae", " g__Acinetobacter", " s__"]}}, {"id": "287481", "metadata": {"taxonomy": ["k__Bacteria", " p__Firmicutes", " c__Bacilli", " o__Bacillales", " f__Bacillaceae", " g__", " s__"]}}, {"id": "246692", "metadata": {"taxonomy": ["k__Bacteria", " p__Firmicutes", " c__Bacilli", " o__Lactobacillales", " f__Leuconostocaceae", " g__Leuconostoc", " s__"]}}, {"id": "136467", "metadata": {"taxonomy": ["k__Bacteria", " p__Actinobacteria", " c__Actinobacteria (class)", " o__Actinomycetales", " f__Micrococcaceae", " g__Arthrobacter", " s__"]}}, {"id": "273465", "metadata": {"taxonomy": ["k__Bacteria", " p__Actinobacteria", " c__Actinobacteria (class)", " o__Actinomycetales", " f__Microbacteriaceae", " g__Microbacterium", " s__"]}}, {"id": "181819", "metadata": {"taxonomy": ["k__Bacteria", " p__Proteobacteria", " c__Gammaproteobacteria", " o__Oceanospirillales", " f__Pseudomonadaceae", " g__Pseudomonas", " s__"]}}, {"id": "84768", "metadata": {"taxonomy": ["k__Bacteria", " p__Proteobacteria", " c__Gammaproteobacteria", " o__Chromatiales", " f__Sinobacteraceae", " g__", " s__"]}}, {"id": "532740", "metadata": {"taxonomy": ["k__Bacteria", " p__Firmicutes", " c__Bacilli", " o__Bacillales", " f__Bacillaceae", " g__Bacillus", " s__Bacillus badius"]}}, {"id": "112267", "metadata": {"taxonomy": ["k__Bacteria", " p__Firmicutes", " c__Bacilli", " o__Lactobacillales", " f__Lactobacillaceae", " g__Lactobacillus", " s__"]}}, {"id": "269218", "metadata": {"taxonomy": ["k__Bacteria", " p__Actinobacteria", " c__Actinobacteria (class)", " o__Actinomycetales", " f__Kineosporiaceae", " g__", " s__"]}}, {"id": "110332", "metadata": {"taxonomy": ["k__Bacteria", " p__Proteobacteria", " c__Gammaproteobacteria", " o__Oceanospirillales", " f__Pseudomonadaceae", " g__Pseudomonas", " s__"]}}, {"id": "577125", "metadata": {"taxonomy": ["k__Bacteria", " p__Actinobacteria", " c__Actinobacteria (class)", " o__Actinomycetales", " f__Microbacteriaceae", " g__", " s__"]}}, {"id": "263552", "metadata": {"taxonomy": ["k__Bacteria", " p__Proteobacteria", " c__Gammaproteobacteria", " o__Alteromonadales", " f__Shewanellaceae", " g__Shewanella", " s__"]}}, {"id": "374052", "metadata": {"taxonomy": ["k__Bacteria", " p__Fusobacteria", " c__Fusobacteria (class)", " o__Fusobacteriales", " f__Fusobacteriaceae", " g__Fusobacterium", " s__"]}}, {"id": "19936", "metadata": {"taxonomy": ["k__Bacteria", " p__Actinobacteria", " c__Actinobacteria (class)", " o__Actinomycetales", " f__Microbacteriaceae", " g__Clavibacter", " s__Clavibacter michiganensis"]}}, {"id": "589524", "metadata": {"taxonomy": ["k__Bacteria", " p__Cyanobacteria", " c__", " o__", " f__", " g__", " s__"]}}, {"id": "358785", "metadata": {"taxonomy": ["k__Bacteria", " p__Proteobacteria", " c__Alphaproteobacteria", " o__Rhizobiales", " f__Hyphomicrobiaceae", " g__Rhodoplanes", " s__"]}}, {"id": "6678", "metadata": {"taxonomy": ["k__Bacteria", " p__Proteobacteria", " c__Betaproteobacteria", " o__Hydrogenophilales", " f__Hydrogenophilaceae", " g__Hydrogenophilus", " s__Hydrogenophilus thermoluteolus"]}}, {"id": "318906", "metadata": {"taxonomy": ["k__Bacteria", " p__Proteobacteria", " c__Gammaproteobacteria", " o__Oceanospirillales", " f__Pseudomonadaceae", " g__Pseudomonas", " s__"]}}, {"id": "591907", "metadata": {"taxonomy": ["k__Bacteria", " p__Firmicutes", " c__Bacilli", " o__Bacillales", " f__Bacillaceae", " g__Bacillus", " s__"]}}, {"id": "543841", "metadata": {"taxonomy": ["k__Bacteria", " p__Actinobacteria", " c__Actinobacteria (class)", " o__Actinomycetales", " f__Micrococcaceae", " g__Arthrobacter", " s__Arthrobacter psychrolactophilus"]}}, {"id": "471112", "metadata": {"taxonomy": ["k__Bacteria", " p__Firmicutes", " c__Bacilli", " o__Lactobacillales", " f__Leuconostocaceae", " g__Weissella", " s__"]}}, {"id": "45857", "metadata": {"taxonomy": ["k__Bacteria", " p__Proteobacteria", " c__Alphaproteobacteria", " o__Sphingomonadales", " f__Sphingomonadaceae", " g__Sphingopyxis", " s__"]}}, {"id": "404318", "metadata": {"taxonomy": ["k__Bacteria", " p__Bacteroidetes", " c__Bacteroidia", " o__Bacteroidales", " f__Prevotellaceae", " g__Prevotella", " s__"]}}, {"id": "322856", "metadata": {"taxonomy": ["k__Bacteria", " p__Actinobacteria", " c__Actinobacteria (class)", " o__MC47", " f__", " g__", " s__"]}}, {"id": "164612", "metadata": {"taxonomy": ["k__Bacteria", " p__Firmicutes", " c__Bacilli", " o__Bacillales", " f__Staphylococcaceae", " g__Staphylococcus", " s__"]}}, {"id": "15250", "metadata": {"taxonomy": ["k__Bacteria", " p__Firmicutes", " c__Bacilli", " o__Lactobacillales", " f__Carnobacteriaceae", " g__Trichococcus", " s__"]}}, {"id": "138110", "metadata": {"taxonomy": ["k__Bacteria", " p__Actinobacteria", " c__Actinobacteria (class)", " o__Actinomycetales", " f__Corynebacteriaceae", " g__Corynebacterium", " s__"]}}, {"id": "561636", "metadata": {"taxonomy": ["k__Bacteria", " p__Firmicutes", " c__Bacilli", " o__Lactobacillales", " f__Streptococcaceae", " g__Streptococcus", " s__"]}}, {"id": "394796", "metadata": {"taxonomy": ["k__Bacteria", " p__Proteobacteria", " c__Gammaproteobacteria", " o__Oceanospirillales", " f__Pseudomonadaceae", " g__Pseudomonas", " s__"]}}, {"id": "227344", "metadata": {"taxonomy": ["k__Bacteria", " p__Proteobacteria", " c__Alphaproteobacteria", " o__Rhizobiales", " f__Phyllobacteriaceae", " g__", " s__"]}}, {"id": "213800", "metadata": {"taxonomy": ["k__Bacteria", " p__Bacteroidetes", " c__Flavobacteria", " o__Flavobacteriales", " f__Flavobacteriaceae", " g__", " s__"]}}, {"id": "13459", "metadata": {"taxonomy": ["k__Bacteria", " p__Actinobacteria", " c__Actinobacteria (class)", " o__Actinomycetales", " f__Corynebacteriaceae", " g__Corynebacterium", " s__"]}}, {"id": "82222", "metadata": {"taxonomy": ["k__Bacteria", " p__Bacteroidetes", " c__Sphingobacteria", " o__Sphingobacteriales", " f__Flexibacteraceae", " g__Hymenobacter", " s__"]}}, {"id": "71387", "metadata": {"taxonomy": ["k__Bacteria", " p__Firmicutes", " c__Clostridia", " o__Clostridiales", " f__Lachnospiraceae", " g__", " s__"]}}, {"id": "342757", "metadata": {"taxonomy": ["k__Bacteria", " p__Proteobacteria", " c__Betaproteobacteria", " o__Burkholderiales", " f__", " g__Methylibium", " s__"]}}, {"id": "338191", "metadata": {"taxonomy": ["k__Bacteria", " p__Firmicutes", " c__Bacilli", " o__Bacillales", " f__Staphylococcaceae", " g__Staphylococcus", " s__Staphylococcus hominis"]}}, {"id": "272208", "metadata": {"taxonomy": ["k__Bacteria", " p__Actinobacteria", " c__Actinobacteria (class)", " o__Actinomycetales", " f__Dietziaceae", " g__Dietzia", " s__Dietzia maris"]}}, {"id": "171055", "metadata": {"taxonomy": ["k__Bacteria", " p__Firmicutes", " c__Clostridia", " o__Clostridiales", " f__Veillonellaceae", " g__", " s__"]}}, {"id": "155597", "metadata": {"taxonomy": ["k__Bacteria", " p__Proteobacteria", " c__Betaproteobacteria", " o__Burkholderiales", " f__Oxalobacteraceae", " g__Massilia", " s__Massilia timonae"]}}, {"id": "137341", "metadata": {"taxonomy": ["k__Bacteria", " p__Firmicutes", " c__Bacilli", " o__Lactobacillales", " f__Streptococcaceae", " g__Streptococcus", " s__"]}}, {"id": "326116", "metadata": {"taxonomy": ["k__Bacteria", " p__Firmicutes", " c__Bacilli", " o__Bacillales", " f__Staphylococcaceae", " g__Staphylococcus", " s__Staphylococcus cohnii"]}}, {"id": "295725", "metadata": {"taxonomy": ["k__Bacteria", " p__Actinobacteria", " c__Actinobacteria (class)", " o__Actinomycetales", " f__Mycobacteriaceae", " g__Mycobacterium", " s__"]}}, {"id": "290260", "metadata": {"taxonomy": ["k__Bacteria", " p__Firmicutes", " c__Clostridia", " o__Clostridiales", " f__Ruminococcaceae", " g__Faecalibacterium", " s__Faecalibacterium prausnitzii"]}}, {"id": "268540", "metadata": {"taxonomy": ["k__Bacteria", " p__Bacteroidetes", " c__Bacteroidia", " o__Bacteroidales", " f__Porphyromonadaceae", " g__Porphyromonas", " s__"]}}, {"id": "198239", "metadata": {"taxonomy": ["k__Bacteria", " p__Proteobacteria", " c__Gammaproteobacteria", " o__Enterobacteriales", " f__Enterobacteriaceae", " g__", " s__"]}}, {"id": "157083", "metadata": {"taxonomy": ["k__Bacteria", " p__Proteobacteria", " c__Gammaproteobacteria", " o__Pseudomonadales", " f__Moraxellaceae", " g__Psychrobacter", " s__Psychrobacter cryohalolentis"]}}, {"id": "6365", "metadata": {"taxonomy": ["k__Bacteria", " p__Proteobacteria", " c__Alphaproteobacteria", " o__Sphingomonadales", " f__", " g__", " s__"]}}, {"id": "591699", "metadata": {"taxonomy": ["k__Bacteria", " p__Proteobacteria", " c__Alphaproteobacteria", " o__Rhizobiales", " f__Methylobacteriaceae", " g__Methylobacterium", " s__Methylobacterium adhaesivum"]}}, {"id": "565812", "metadata": {"taxonomy": ["k__Bacteria", " p__Firmicutes", " c__Clostridia", " o__Clostridiales", " f__Clostridiales Family XI. Incertae Sedis", " g__Peptoniphilus", " s__Peptoniphilus asaccharolyticus"]}}, {"id": "505965", "metadata": {"taxonomy": ["k__Bacteria", " p__Cyanobacteria", " c__", " o__Oscillatoriales", " f__", " g__", " s__"]}}, {"id": "359792", "metadata": {"taxonomy": ["k__Bacteria", " p__Firmicutes", " c__Bacilli", " o__Lactobacillales", " f__Lactobacillaceae", " g__Lactobacillus", " s__"]}}, {"id": "17538", "metadata": {"taxonomy": ["k__Bacteria", " p__Proteobacteria", " c__Gammaproteobacteria", " o__Pasteurellales", " f__Pasteurellaceae", " g__Aggregatibacter", " s__Aggregatibacter segnis"]}}, {"id": "153872", "metadata": {"taxonomy": ["k__Bacteria", " p__Actinobacteria", " c__Actinobacteria (class)", " o__Actinomycetales", " f__Microbacteriaceae", " g__Frigoribacterium", " s__"]}}, {"id": "6378", "metadata": {"taxonomy": ["k__Bacteria", " p__Proteobacteria", " c__Betaproteobacteria", " o__Neisseriales", " f__Neisseriaceae", " g__", " s__"]}}, {"id": "530569", "metadata": {"taxonomy": ["k__Bacteria", " p__Firmicutes", " c__Bacilli", " o__Lactobacillales", " f__Carnobacteriaceae", " g__Desemzia", " s__"]}}, {"id": "35138", "metadata": {"taxonomy": ["k__Bacteria", " p__Firmicutes", " c__Bacilli", " o__Bacillales", " f__Bacillaceae", " g__Geobacillus", " s__"]}}, {"id": "318338", "metadata": {"taxonomy": ["k__Bacteria", " p__Actinobacteria", " c__Actinobacteria (class)", " o__Actinomycetales", " f__Micrococcaceae", " g__", " s__"]}}, {"id": "93190", "metadata": {"taxonomy": ["k__Bacteria", " p__Firmicutes", " c__Bacilli", " o__Lactobacillales", " f__Lactobacillaceae", " g__Lactobacillus", " s__"]}}, {"id": "8008", "metadata": {"taxonomy": ["k__Bacteria", " p__Proteobacteria", " c__Gammaproteobacteria", " o__Legionellales", " f__Legionellaceae", " g__Tatlockia", " s__"]}}, {"id": "535825", "metadata": {"taxonomy": ["k__Bacteria", " p__Firmicutes", " c__Clostridia", " o__Clostridiales", " f__Veillonellaceae", " g__", " s__"]}}, {"id": "266118", "metadata": {"taxonomy": ["k__Bacteria", " p__Actinobacteria", " c__Actinobacteria (class)", " o__Actinomycetales", " f__Micrococcaceae", " g__Arthrobacter", " s__Arthrobacter chlorophenolicus"]}}, {"id": "219876", "metadata": {"taxonomy": ["k__Bacteria", " p__Actinobacteria", " c__Actinobacteria (class)", " o__Actinomycetales", " f__Intrasporangiaceae", " g__Janibacter", " s__"]}}, {"id": "130998", "metadata": {"taxonomy": ["k__Bacteria", " p__Firmicutes", " c__Bacilli", " o__Bacillales", " f__Planococcaceae", " g__Sporosarcina", " s__"]}}, {"id": "575032", "metadata": {"taxonomy": ["k__Bacteria", " p__Actinobacteria", " c__Actinobacteria (class)", " o__Actinomycetales", " f__Geodermatophilaceae", " g__Geodermatophilus", " s__Blastococcus saxobsidens"]}}, {"id": "563370", "metadata": {"taxonomy": ["k__Bacteria", " p__Proteobacteria", " c__Alphaproteobacteria", " o__Rhodospirillales", " f__Acetobacteraceae", " g__Roseomonas", " s__"]}}, {"id": "366048", "metadata": {"taxonomy": ["k__Bacteria", " p__Proteobacteria", " c__Gammaproteobacteria", " o__Xanthomonadales", " f__Xanthomonadaceae", " g__Ignatzschineria", " s__"]}}, {"id": "252860", "metadata": {"taxonomy": ["k__Bacteria", " p__Acidobacteria", " c__Chloracidobacteria", " o__", " f__", " g__", " s__"]}}, {"id": "251079", "metadata": {"taxonomy": ["k__Bacteria", " p__Proteobacteria", " c__Alphaproteobacteria", " o__Sphingomonadales", " f__Sphingomonadaceae", " g__Sphingomonas", " s__"]}}, {"id": "236132", "metadata": {"taxonomy": ["k__Bacteria", " p__Firmicutes", " c__Bacilli", " o__Bacillales", " f__Paenibacillaceae", " g__Paenibacillus", " s__"]}}, {"id": "231965", "metadata": {"taxonomy": ["k__Bacteria", " p__Proteobacteria", " c__Alphaproteobacteria", " o__Caulobacterales", " f__Caulobacteraceae", " g__", " s__"]}}, {"id": "180689", "metadata": {"taxonomy": ["k__Bacteria", " p__Proteobacteria", " c__Betaproteobacteria", " o__Burkholderiales", " f__", " g__", " s__"]}}, {"id": "14157", "metadata": {"taxonomy": ["k__Bacteria", " p__Firmicutes", " c__Clostridia", " o__Clostridiales", " f__", " g__", " s__"]}}, {"id": "13420", "metadata": {"taxonomy": ["k__Bacteria", " p__Actinobacteria", " c__Actinobacteria (class)", " o__Actinomycetales", " f__Corynebacteriaceae", " g__Corynebacterium", " s__"]}}, {"id": "105593", "metadata": {"taxonomy": ["k__Bacteria", " p__Proteobacteria", " c__Betaproteobacteria", " o__Neisseriales", " f__Neisseriaceae", " g__", " s__"]}}, {"id": "2196", "metadata": {"taxonomy": ["k__Bacteria", " p__Bacteroidetes", " c__Bacteroidia", " o__Bacteroidales", " f__Prevotellaceae", " g__Prevotella", " s__"]}}, {"id": "112266", "metadata": {"taxonomy": ["k__Bacteria", " p__Actinobacteria", " c__Actinobacteria (class)", " o__Actinomycetales", " f__Microbacteriaceae", " g__Cryocola", " s__"]}}, {"id": "95871", "metadata": {"taxonomy": ["k__Bacteria", " p__Bacteroidetes", " c__Flavobacteria", " o__Flavobacteriales", " f__Flavobacteriaceae", " g__Bergeyella", " s__"]}}, {"id": "263225", "metadata": {"taxonomy": ["k__Bacteria", " p__Bacteroidetes", " c__Flavobacteria", " o__Flavobacteriales", " f__Flavobacteriaceae", " g__Flavobacterium", " s__"]}}, {"id": "108001", "metadata": {"taxonomy": ["k__Bacteria", " p__Proteobacteria", " c__Alphaproteobacteria", " o__Sphingomonadales", " f__Sphingomonadaceae", " g__Sphingomonas", " s__"]}}, {"id": "530894", "metadata": {"taxonomy": ["k__Bacteria", " p__Actinobacteria", " c__Actinobacteria (class)", " o__Actinomycetales", " f__Corynebacteriaceae", " g__Corynebacterium", " s__"]}}, {"id": "168859", "metadata": {"taxonomy": ["k__Bacteria", " p__Proteobacteria", " c__Alphaproteobacteria", " o__Caulobacterales", " f__Caulobacteraceae", " g__Caulobacter", " s__Caulobacter sp. K31"]}}, {"id": "133961", "metadata": {"taxonomy": ["k__Bacteria", " p__Proteobacteria", " c__Gammaproteobacteria", " o__Oceanospirillales", " f__Pseudomonadaceae", " g__Pseudomonas", " s__"]}}, {"id": "339934", "metadata": {"taxonomy": ["k__Bacteria", " p__Proteobacteria", " c__Gammaproteobacteria", " o__Pseudomonadales", " f__Moraxellaceae", " g__Acinetobacter", " s__Acinetobacter johnsonii"]}}, {"id": "334940", "metadata": {"taxonomy": ["k__Bacteria", " p__Proteobacteria", " c__Alphaproteobacteria", " o__Sphingomonadales", " f__Sphingomonadaceae", " g__Sphingomonas", " s__"]}}, {"id": "25256", "metadata": {"taxonomy": ["k__Bacteria", " p__Proteobacteria", " c__Alphaproteobacteria", " o__Rhizobiales", " f__Rhizobiaceae", " g__Rhizobium", " s__"]}}, {"id": "218121", "metadata": {"taxonomy": ["k__Bacteria", " p__Firmicutes", " c__Clostridia", " o__Clostridiales", " f__Clostridiales Family XI. Incertae Sedis", " g__Anaerococcus", " s__"]}}, {"id": "167380", "metadata": {"taxonomy": ["k__Bacteria", " p__Proteobacteria", " c__Betaproteobacteria", " o__Burkholderiales", " f__Comamonadaceae", " g__Comamonas", " s__"]}}, {"id": "153457", "metadata": {"taxonomy": ["k__Bacteria", " p__Proteobacteria", " c__Gammaproteobacteria", " o__Oceanospirillales", " f__Pseudomonadaceae", " g__Pseudomonas", " s__"]}}, {"id": "518649", "metadata": {"taxonomy": ["k__Bacteria", " p__Proteobacteria", " c__Gammaproteobacteria", " o__Pasteurellales", " f__Pasteurellaceae", " g__Aggregatibacter", " s__Aggregatibacter aphrophilus"]}}, {"id": "435928", "metadata": {"taxonomy": ["k__Bacteria", " p__Actinobacteria", " c__Actinobacteria (class)", " o__Actinomycetales", " f__Microbacteriaceae", " g__", " s__"]}}, {"id": "255954", "metadata": {"taxonomy": ["k__Bacteria", " p__Proteobacteria", " c__Betaproteobacteria", " o__Burkholderiales", " f__Comamonadaceae", " g__Comamonas", " s__Comamonas aquatica"]}}, {"id": "102054", "metadata": {"taxonomy": ["k__Bacteria", " p__Proteobacteria", " c__Gammaproteobacteria", " o__Xanthomonadales", " f__Xanthomonadaceae", " g__Stenotrophomonas", " s__"]}}, {"id": "220081", "metadata": {"taxonomy": ["k__Bacteria", " p__Proteobacteria", " c__Alphaproteobacteria", " o__Rhizobiales", " f__Rhizobiaceae", " g__Rhizobium", " s__"]}}, {"id": "349239", "metadata": {"taxonomy": ["k__Bacteria", " p__Proteobacteria", " c__Betaproteobacteria", " o__Burkholderiales", " f__Burkholderiaceae", " g__Ralstonia", " s__"]}}, {"id": "253124", "metadata": {"taxonomy": ["k__Bacteria", " p__Proteobacteria", " c__Betaproteobacteria", " o__Burkholderiales", " f__Oxalobacteraceae", " g__Massilia", " s__Massilia timonae"]}}, {"id": "206709", "metadata": {"taxonomy": ["k__Bacteria", " p__Proteobacteria", " c__Alphaproteobacteria", " o__Rhizobiales", " f__Rhizobiaceae", " g__Rhizobium", " s__"]}}, {"id": "156758", "metadata": {"taxonomy": ["k__Bacteria", " p__Proteobacteria", " c__Betaproteobacteria", " o__Rhodocyclales", " f__Rhodocyclaceae", " g__Methyloversatilis", " s__Methyloversatilis universalis"]}}, {"id": "11448", "metadata": {"taxonomy": ["k__Bacteria", " p__Actinobacteria", " c__Actinobacteria (class)", " o__Actinomycetales", " f__Nakamurellaceae", " g__", " s__"]}}, {"id": "579564", "metadata": {"taxonomy": ["k__Bacteria", " p__Firmicutes", " c__Clostridia", " o__Clostridiales", " f__Clostridiaceae", " g__Clostridium", " s__"]}}, {"id": "4715", "metadata": {"taxonomy": ["k__Bacteria", " p__Proteobacteria", " c__Alphaproteobacteria", " o__Rhizobiales", " f__Bradyrhizobiaceae", " g__", " s__"]}}, {"id": "360229", "metadata": {"taxonomy": ["k__Bacteria", " p__Proteobacteria", " c__Betaproteobacteria", " o__Neisseriales", " f__Neisseriaceae", " g__Neisseria", " s__"]}}, {"id": "280369", "metadata": {"taxonomy": ["k__Bacteria", " p__Proteobacteria", " c__Gammaproteobacteria", " o__Oceanospirillales", " f__Pseudomonadaceae", " g__Pseudomonas", " s__"]}}, {"id": "122816", "metadata": {"taxonomy": ["k__Bacteria", " p__Proteobacteria", " c__Alphaproteobacteria", " o__Rhodospirillales", " f__Acetobacteraceae", " g__", " s__"]}}, {"id": "70628", "metadata": {"taxonomy": ["k__Bacteria", " p__Fusobacteria", " c__Fusobacteria (class)", " o__Fusobacteriales", " f__Fusobacteriaceae", " g__Leptotrichia", " s__"]}}, {"id": "438487", "metadata": {"taxonomy": ["k__Bacteria", " p__Proteobacteria", " c__Gammaproteobacteria", " o__Xanthomonadales", " f__Xanthomonadaceae", " g__Stenotrophomonas", " s__"]}}, {"id": "576918", "metadata": {"taxonomy": ["k__Bacteria", " p__Proteobacteria", " c__Gammaproteobacteria", " o__Alteromonadales", " f__Chromatiaceae", " g__Rheinheimera", " s__"]}}, {"id": "509492", "metadata": {"taxonomy": ["k__Bacteria", " p__Proteobacteria", " c__Gammaproteobacteria", " o__Pseudomonadales", " f__Moraxellaceae", " g__Acinetobacter", " s__"]}}, {"id": "25821", "metadata": {"taxonomy": ["k__Bacteria", " p__Actinobacteria", " c__Actinobacteria (class)", " o__Actinomycetales", " f__Corynebacteriaceae", " g__Corynebacterium", " s__"]}}, {"id": "70974", "metadata": {"taxonomy": ["k__Bacteria", " p__Proteobacteria", " c__Gammaproteobacteria", " o__Pasteurellales", " f__Pasteurellaceae", " g__Haemophilus", " s__"]}}, {"id": "554647", "metadata": {"taxonomy": ["k__Bacteria", " p__TM7", " c__TM7-3", " o__CW040", " f__", " g__", " s__"]}}, {"id": "529857", "metadata": {"taxonomy": ["k__Bacteria", " p__Fusobacteria", " c__Fusobacteria (class)", " o__Fusobacteriales", " f__Fusobacteriaceae", " g__Leptotrichia", " s__Leptotrichia buccalis"]}}, {"id": "46278", "metadata": {"taxonomy": ["k__Bacteria", " p__Proteobacteria", " c__Gammaproteobacteria", " o__Pasteurellales", " f__Pasteurellaceae", " g__Haemophilus", " s__"]}}, {"id": "255749", "metadata": {"taxonomy": ["k__Bacteria", " p__Actinobacteria", " c__Actinobacteria (class)", " o__Actinomycetales", " f__Nocardioidaceae", " g__Nocardioides", " s__Nocardioides oleivorans"]}}, {"id": "226618", "metadata": {"taxonomy": ["k__Bacteria", " p__Bacteroidetes", " c__Bacteroidia", " o__Bacteroidales", " f__Prevotellaceae", " g__Prevotella", " s__"]}}, {"id": "423411", "metadata": {"taxonomy": ["k__Bacteria", " p__Firmicutes", " c__Clostridia", " o__Clostridiales", " f__Lachnospiraceae", " g__", " s__"]}}, {"id": "422931", "metadata": {"taxonomy": ["k__Bacteria", " p__Firmicutes", " c__Bacilli", " o__Lactobacillales", " f__Lactobacillaceae", " g__Lactobacillus", " s__"]}}, {"id": "337852", "metadata": {"taxonomy": ["k__Bacteria", " p__Bacteroidetes", " c__Bacteroidia", " o__Bacteroidales", " f__", " g__", " s__"]}}, {"id": "335206", "metadata": {"taxonomy": ["k__Bacteria", " p__Firmicutes", " c__Clostridia", " o__Clostridiales", " f__", " g__", " s__"]}}, {"id": "334098", "metadata": {"taxonomy": ["k__Bacteria", " p__Firmicutes", " c__Clostridia", " o__Clostridiales", " f__Lachnospiraceae", " g__", " s__"]}}, {"id": "331820", "metadata": {"taxonomy": ["k__Bacteria", " p__Bacteroidetes", " c__Bacteroidia", " o__Bacteroidales", " f__Bacteroidaceae", " g__Bacteroides", " s__"]}}, {"id": "319794", "metadata": {"taxonomy": ["k__Bacteria", " p__Bacteroidetes", " c__Bacteroidia", " o__Bacteroidales", " f__", " g__", " s__"]}}, {"id": "276522", "metadata": {"taxonomy": ["k__Bacteria", " p__Firmicutes", " c__Clostridia", " o__Clostridiales", " f__Ruminococcaceae", " g__", " s__"]}}, {"id": "275913", "metadata": {"taxonomy": ["k__Bacteria", " p__Firmicutes", " c__Clostridia", " o__Clostridiales", " f__Lachnospiraceae", " g__Clostridium", " s__"]}}, {"id": "270908", "metadata": {"taxonomy": ["k__Bacteria", " p__Firmicutes", " c__Clostridia", " o__Clostridiales", " f__Lachnospiraceae", " g__", " s__"]}}, {"id": "268620", "metadata": {"taxonomy": ["k__Bacteria", " p__Firmicutes", " c__Clostridia", " o__Clostridiales", " f__Lachnospiraceae", " g__Clostridium", " s__"]}}, {"id": "264889", "metadata": {"taxonomy": ["k__Bacteria", " p__Firmicutes", " c__Clostridia", " o__Clostridiales", " f__Lachnospiraceae", " g__", " s__"]}}, {"id": "259451", "metadata": {"taxonomy": ["k__Bacteria", " p__Firmicutes", " c__Clostridia", " o__Clostridiales", " f__Lachnospiraceae", " g__", " s__"]}}, {"id": "234533", "metadata": {"taxonomy": ["k__Bacteria", " p__Bacteroidetes", " c__Bacteroidia", " o__Bacteroidales", " f__", " g__", " s__"]}}, {"id": "194661", "metadata": {"taxonomy": ["k__Bacteria", " p__Firmicutes", " c__Clostridia", " o__Clostridiales", " f__Ruminococcaceae", " g__Oscillospira", " s__"]}}, {"id": "192199", "metadata": {"taxonomy": ["k__Bacteria", " p__Firmicutes", " c__Clostridia", " o__Clostridiales", " f__Lachnospiraceae", " g__Clostridium", " s__"]}}, {"id": "178173", "metadata": {"taxonomy": ["k__Bacteria", " p__Firmicutes", " c__Clostridia", " o__Clostridiales", " f__Lachnospiraceae", " g__", " s__"]}}, {"id": "170335", "metadata": {"taxonomy": ["k__Bacteria", " p__Bacteroidetes", " c__Bacteroidia", " o__Bacteroidales", " f__Porphyromonadaceae", " g__Odoribacter", " s__"]}}, {"id": "469832", "metadata": {"taxonomy": ["k__Bacteria", " p__Bacteroidetes", " c__Bacteroidia", " o__Bacteroidales", " f__Bacteroidaceae", " g__Bacteroides", " s__Bacteroides uniformis"]}}, {"id": "406964", "metadata": {"taxonomy": ["k__Bacteria", " p__Firmicutes", " c__Clostridia", " o__Clostridiales", " f__Lachnospiraceae", " g__", " s__"]}}, {"id": "320373", "metadata": {"taxonomy": ["k__Bacteria", " p__Firmicutes", " c__Clostridia", " o__Clostridiales", " f__", " g__", " s__"]}}, {"id": "299668", "metadata": {"taxonomy": ["k__Bacteria", " p__Firmicutes", " c__Clostridia", " o__Clostridiales", " f__Clostridiaceae", " g__Clostridium", " s__"]}}, {"id": "277228", "metadata": {"taxonomy": ["k__Bacteria", " p__Firmicutes", " c__Clostridia", " o__Clostridiales", " f__Ruminococcaceae", " g__", " s__"]}}, {"id": "269645", "metadata": {"taxonomy": ["k__Bacteria", " p__Firmicutes", " c__Clostridia", " o__Clostridiales", " f__Ruminococcaceae", " g__", " s__"]}}, {"id": "259781", "metadata": {"taxonomy": ["k__Bacteria", " p__Firmicutes", " c__Clostridia", " o__Clostridiales", " f__Lachnospiraceae", " g__Clostridium", " s__"]}}, {"id": "258995", "metadata": {"taxonomy": ["k__Bacteria", " p__Firmicutes", " c__Clostridia", " o__Clostridiales", " f__Ruminococcaceae", " g__Oscillospira", " s__"]}}, {"id": "172857", "metadata": {"taxonomy": ["k__Bacteria", " p__Firmicutes", " c__Clostridia", " o__Clostridiales", " f__Lachnospiraceae", " g__", " s__"]}}, {"id": "169379", "metadata": {"taxonomy": ["k__Bacteria", " p__Bacteroidetes", " c__Bacteroidia", " o__Bacteroidales", " f__", " g__", " s__"]}}, {"id": "167498", "metadata": {"taxonomy": ["k__Bacteria", " p__Bacteroidetes", " c__Bacteroidia", " o__Bacteroidales", " f__Rikenellaceae", " g__Alistipes", " s__"]}}, {"id": "165986", "metadata": {"taxonomy": ["k__Bacteria", " p__Firmicutes", " c__Clostridia", " o__Clostridiales", " f__Lachnospiraceae", " g__", " s__"]}}, {"id": "348142", "metadata": {"taxonomy": ["k__Bacteria", " p__Firmicutes", " c__Clostridia", " o__Clostridiales", " f__Lachnospiraceae", " g__", " s__"]}}, {"id": "312892", "metadata": {"taxonomy": ["k__Bacteria", " p__Firmicutes", " c__Clostridia", " o__Clostridiales", " f__Lachnospiraceae", " g__Coprococcus", " s__"]}}, {"id": "288153", "metadata": {"taxonomy": ["k__Bacteria", " p__Firmicutes", " c__Clostridia", " o__Clostridiales", " f__Lachnospiraceae", " g__Clostridium", " s__"]}}, {"id": "262375", "metadata": {"taxonomy": ["k__Bacteria", " p__Tenericutes", " c__Erysipelotrichi", " o__Erysipelotrichales", " f__Erysipelotrichaceae", " g__", " s__"]}}, {"id": "261500", "metadata": {"taxonomy": ["k__Bacteria", " p__Firmicutes", " c__Clostridia", " o__Clostridiales", " f__Ruminococcaceae", " g__", " s__"]}}, {"id": "260582", "metadata": {"taxonomy": ["k__Bacteria", " p__Proteobacteria", " c__Deltaproteobacteria", " o__Desulfovibrionales", " f__Desulfovibrionaceae", " g__Desulfovibrio", " s__"]}}, {"id": "230364", "metadata": {"taxonomy": ["k__Bacteria", " p__Bacteroidetes", " c__Bacteroidia", " o__Bacteroidales", " f__Rikenellaceae", " g__Alistipes", " s__"]}}, {"id": "212758", "metadata": {"taxonomy": ["k__Bacteria", " p__Firmicutes", " c__Clostridia", " o__Clostridiales", " f__Catabacteriaceae", " g__", " s__"]}}, {"id": "191109", "metadata": {"taxonomy": ["k__Bacteria", " p__Firmicutes", " c__Clostridia", " o__Clostridiales", " f__Lachnospiraceae", " g__", " s__"]}}, {"id": "165397", "metadata": {"taxonomy": ["k__Bacteria", " p__Firmicutes", " c__Clostridia", " o__Clostridiales", " f__Lachnospiraceae", " g__", " s__"]}}, {"id": "526490", "metadata": {"taxonomy": ["k__Bacteria", " p__Firmicutes", " c__Clostridia", " o__Clostridiales", " f__", " g__", " s__"]}}, {"id": "380753", "metadata": {"taxonomy": ["k__Bacteria", " p__Firmicutes", " c__Clostridia", " o__Clostridiales", " f__Catabacteriaceae", " g__", " s__"]}}, {"id": "367581", "metadata": {"taxonomy": ["k__Bacteria", " p__Bacteroidetes", " c__Bacteroidia", " o__Bacteroidales", " f__Porphyromonadaceae", " g__Parabacteroides", " s__"]}}, {"id": "339014", "metadata": {"taxonomy": ["k__Bacteria", " p__Firmicutes", " c__Clostridia", " o__Clostridiales", " f__Lachnospiraceae", " g__", " s__"]}}, {"id": "291090", "metadata": {"taxonomy": ["k__Bacteria", " p__Bacteroidetes", " c__Bacteroidia", " o__Bacteroidales", " f__Porphyromonadaceae", " g__Parabacteroides", " s__Parabacteroides distasonis"]}}, {"id": "260454", "metadata": {"taxonomy": ["k__Bacteria", " p__Firmicutes", " c__Clostridia", " o__Clostridiales", " f__", " g__", " s__"]}}, {"id": "251891", "metadata": {"taxonomy": ["k__Bacteria", " p__Firmicutes", " c__Clostridia", " o__Clostridiales", " f__Lachnospiraceae", " g__", " s__"]}}, {"id": "232142", "metadata": {"taxonomy": ["k__Bacteria", " p__Firmicutes", " c__Clostridia", " o__Clostridiales", " f__Lachnospiraceae", " g__", " s__"]}}, {"id": "227953", "metadata": {"taxonomy": ["k__Bacteria", " p__Bacteroidetes", " c__Bacteroidia", " o__Bacteroidales", " f__Rikenellaceae", " g__Alistipes", " s__"]}}, {"id": "177392", "metadata": {"taxonomy": ["k__Bacteria", " p__Firmicutes", " c__Clostridia", " o__Clostridiales", " f__Lachnospiraceae", " g__", " s__"]}}, {"id": "176977", "metadata": {"taxonomy": ["k__Bacteria", " p__Firmicutes", " c__Clostridia", " o__Clostridiales", " f__Lachnospiraceae", " g__", " s__"]}}, {"id": "172705", "metadata": {"taxonomy": ["k__Bacteria", " p__Firmicutes", " c__Clostridia", " o__Clostridiales", " f__Lachnospiraceae", " g__Coprococcus", " s__"]}}, {"id": "440684", "metadata": {"taxonomy": ["k__Bacteria", " p__Firmicutes", " c__Clostridia", " o__Clostridiales", " f__Catabacteriaceae", " g__", " s__"]}}, {"id": "353985", "metadata": {"taxonomy": ["k__Bacteria", " p__Bacteroidetes", " c__Bacteroidia", " o__Bacteroidales", " f__Porphyromonadaceae", " g__Parabacteroides", " s__Parabacteroides distasonis"]}}, {"id": "345050", "metadata": {"taxonomy": ["k__Bacteria", " p__Firmicutes", " c__Clostridia", " o__Clostridiales", " f__Lachnospiraceae", " g__Clostridium", " s__"]}}, {"id": "335267", "metadata": {"taxonomy": ["k__Bacteria", " p__Firmicutes", " c__Clostridia", " o__Clostridiales", " f__Lachnospiraceae", " g__", " s__"]}}, {"id": "29205", "metadata": {"taxonomy": ["k__Bacteria", " p__Firmicutes", " c__Clostridia", " o__Clostridiales", " f__Lachnospiraceae", " g__", " s__"]}}, {"id": "289177", "metadata": {"taxonomy": ["k__Bacteria", " p__Firmicutes", " c__Clostridia", " o__Clostridiales", " f__Lachnospiraceae", " g__", " s__"]}}, {"id": "279893", "metadata": {"taxonomy": ["k__Bacteria", " p__Firmicutes", " c__Clostridia", " o__Clostridiales", " f__Lachnospiraceae", " g__", " s__"]}}, {"id": "273706", "metadata": {"taxonomy": ["k__Bacteria", " p__Firmicutes", " c__Clostridia", " o__Clostridiales", " f__Ruminococcaceae", " g__", " s__"]}}, {"id": "263106", "metadata": {"taxonomy": ["k__Bacteria", " p__Firmicutes", " c__Clostridia", " o__Clostridiales", " f__Ruminococcaceae", " g__Oscillospira", " s__"]}}, {"id": "232773", "metadata": {"taxonomy": ["k__Bacteria", " p__Firmicutes", " c__Clostridia", " o__Clostridiales", " f__Lachnospiraceae", " g__", " s__"]}}, {"id": "230573", "metadata": {"taxonomy": ["k__Bacteria", " p__Firmicutes", " c__Clostridia", " o__Clostridiales", " f__Lachnospiraceae", " g__Coprococcus", " s__"]}}, {"id": "1994", "metadata": {"taxonomy": ["k__Bacteria", " p__Bacteroidetes", " c__Bacteroidia", " o__Bacteroidales", " f__Bacteroidaceae", " g__Bacteroides", " s__"]}}, {"id": "184585", "metadata": {"taxonomy": ["k__Bacteria", " p__Firmicutes", " c__Clostridia", " o__Clostridiales", " f__Lachnospiraceae", " g__", " s__"]}}, {"id": "183985", "metadata": {"taxonomy": ["k__Bacteria", " p__Firmicutes", " c__Clostridia", " o__Clostridiales", " f__Ruminococcaceae", " g__", " s__"]}}, {"id": "569818", "metadata": {"taxonomy": ["k__Bacteria", " p__Firmicutes", " c__Clostridia", " o__Clostridiales", " f__Lachnospiraceae", " g__", " s__"]}}, {"id": "413456", "metadata": {"taxonomy": ["k__Bacteria", " p__Tenericutes", " c__Erysipelotrichi", " o__Erysipelotrichales", " f__Erysipelotrichaceae", " g__Coprobacillus", " s__"]}}, {"id": "331116", "metadata": {"taxonomy": ["k__Bacteria", " p__Firmicutes", " c__Clostridia", " o__Clostridiales", " f__Lachnospiraceae", " g__Clostridium", " s__"]}}, {"id": "322991", "metadata": {"taxonomy": ["k__Bacteria", " p__Bacteroidetes", " c__Bacteroidia", " o__Bacteroidales", " f__", " g__", " s__"]}}, {"id": "288931", "metadata": {"taxonomy": ["k__Bacteria", " p__Firmicutes", " c__Clostridia", " o__Clostridiales", " f__Lachnospiraceae", " g__", " s__"]}}, {"id": "279949", "metadata": {"taxonomy": ["k__Bacteria", " p__Firmicutes", " c__Clostridia", " o__Clostridiales", " f__Ruminococcaceae", " g__", " s__"]}}, {"id": "275127", "metadata": {"taxonomy": ["k__Bacteria", " p__Firmicutes", " c__Clostridia", " o__Clostridiales", " f__Lachnospiraceae", " g__", " s__"]}}, {"id": "272578", "metadata": {"taxonomy": ["k__Bacteria", " p__Firmicutes", " c__Bacilli", " o__Erysipelotrichales", " f__Erysipelotrichaceae", " g__", " s__"]}}, {"id": "268947", "metadata": {"taxonomy": ["k__Bacteria", " p__Firmicutes", " c__Clostridia", " o__Clostridiales", " f__Ruminococcaceae", " g__Eubacterium", " s__"]}}, {"id": "267783", "metadata": {"taxonomy": ["k__Bacteria", " p__Firmicutes", " c__Clostridia", " o__Clostridiales", " f__Lachnospiraceae", " g__Clostridium", " s__"]}}, {"id": "264165", "metadata": {"taxonomy": ["k__Bacteria", " p__Firmicutes", " c__Clostridia", " o__Clostridiales", " f__Ruminococcaceae", " g__Eubacterium", " s__"]}}, {"id": "233169", "metadata": {"taxonomy": ["k__Bacteria", " p__Firmicutes", " c__Clostridia", " o__Clostridiales", " f__", " g__", " s__"]}}, {"id": "184154", "metadata": {"taxonomy": ["k__Bacteria", " p__Firmicutes", " c__Clostridia", " o__Clostridiales", " f__", " g__", " s__"]}}, {"id": "182621", "metadata": {"taxonomy": ["k__Bacteria", " p__Firmicutes", " c__Clostridia", " o__Clostridiales", " f__Lachnospiraceae", " g__Coprococcus", " s__"]}}, {"id": "169242", "metadata": {"taxonomy": ["k__Bacteria", " p__Firmicutes", " c__Clostridia", " o__Clostridiales", " f__Lachnospiraceae", " g__", " s__"]}}, {"id": "162151", "metadata": {"taxonomy": ["k__Bacteria", " p__Firmicutes", " c__Clostridia", " o__Clostridiales", " f__Ruminococcaceae", " g__", " s__"]}}, {"id": "95638", "metadata": {"taxonomy": ["k__Bacteria", " p__Deferribacteres", " c__Deferribacteres (class)", " o__Deferribacterales", " f__Deferribacteraceae", " g__Mucispirillum", " s__Mucispirillum schaedleri"]}}, {"id": "456857", "metadata": {"taxonomy": ["k__Bacteria", " p__Firmicutes", " c__Clostridia", " o__Clostridiales", " f__Lachnospiraceae", " g__", " s__"]}}, {"id": "355178", "metadata": {"taxonomy": ["k__Bacteria", " p__Firmicutes", " c__Clostridia", " o__Clostridiales", " f__Ruminococcaceae", " g__", " s__"]}}, {"id": "338375", "metadata": {"taxonomy": ["k__Bacteria", " p__Firmicutes", " c__Clostridia", " o__Clostridiales", " f__Lachnospiraceae", " g__Clostridium", " s__"]}}, {"id": "324522", "metadata": {"taxonomy": ["k__Bacteria", " p__Firmicutes", " c__Clostridia", " o__Clostridiales", " f__Lachnospiraceae", " g__", " s__"]}}, {"id": "321220", "metadata": {"taxonomy": ["k__Bacteria", " p__Firmicutes", " c__Clostridia", " o__Clostridiales", " f__Lachnospiraceae", " g__", " s__"]}}, {"id": "306792", "metadata": {"taxonomy": ["k__Bacteria", " p__Firmicutes", " c__Bacilli", " o__Erysipelotrichales", " f__Erysipelotrichaceae", " g__Turicibacter", " s__"]}}, {"id": "266726", "metadata": {"taxonomy": ["k__Bacteria", " p__Firmicutes", " c__Clostridia", " o__Clostridiales", " f__Lachnospiraceae", " g__Coprococcus", " s__"]}}, {"id": "264373", "metadata": {"taxonomy": ["k__Bacteria", " p__Firmicutes", " c__Clostridia", " o__Clostridiales", " f__Lachnospiraceae", " g__", " s__"]}}, {"id": "260811", "metadata": {"taxonomy": ["k__Bacteria", " p__Firmicutes", " c__Clostridia", " o__Clostridiales", " f__Lachnospiraceae", " g__Clostridium", " s__"]}}, {"id": "259762", "metadata": {"taxonomy": ["k__Bacteria", " p__Firmicutes", " c__Clostridia", " o__Clostridiales", " f__Lachnospiraceae", " g__Coprococcus", " s__"]}}, {"id": "258899", "metadata": {"taxonomy": ["k__Bacteria", " p__Firmicutes", " c__Clostridia", " o__Clostridiales", " f__Ruminococcaceae", " g__", " s__"]}}, {"id": "229492", "metadata": {"taxonomy": ["k__Bacteria", " p__Firmicutes", " c__Clostridia", " o__Clostridiales", " f__Ruminococcaceae", " g__Oscillospira", " s__"]}}, {"id": "196191", "metadata": {"taxonomy": ["k__Bacteria", " p__Firmicutes", " c__Clostridia", " o__Clostridiales", " f__Ruminococcaceae", " g__", " s__"]}}, {"id": "187669", "metadata": {"taxonomy": ["k__Bacteria", " p__Firmicutes", " c__Clostridia", " o__Clostridiales", " f__Ruminococcaceae", " g__Oscillospira", " s__"]}}, {"id": "182079", "metadata": {"taxonomy": ["k__Bacteria", " p__Firmicutes", " c__Clostridia", " o__Clostridiales", " f__Lachnospiraceae", " g__", " s__"]}}, {"id": "171399", "metadata": {"taxonomy": ["k__Bacteria", " p__Firmicutes", " c__Clostridia", " o__Clostridiales", " f__Lachnospiraceae", " g__", " s__"]}}, {"id": "325036", "metadata": {"taxonomy": ["k__Bacteria", " p__Firmicutes", " c__Clostridia", " o__Clostridiales", " f__Lachnospiraceae", " g__", " s__"]}}, {"id": "322112", "metadata": {"taxonomy": ["k__Bacteria", " p__Firmicutes", " c__Clostridia", " o__Clostridiales", " f__", " g__", " s__"]}}, {"id": "315594", "metadata": {"taxonomy": ["k__Bacteria", " p__Firmicutes", " c__Clostridia", " o__Clostridiales", " f__Lachnospiraceae", " g__Clostridium", " s__"]}}, {"id": "309361", "metadata": {"taxonomy": ["k__Bacteria", " p__Firmicutes", " c__Clostridia", " o__Clostridiales", " f__Ruminococcaceae", " g__", " s__"]}}, {"id": "306275", "metadata": {"taxonomy": ["k__Bacteria", " p__Bacteroidetes", " c__Bacteroidia", " o__Bacteroidales", " f__", " g__", " s__"]}}, {"id": "269815", "metadata": {"taxonomy": ["k__Bacteria", " p__Firmicutes", " c__Clostridia", " o__Clostridiales", " f__Lachnospiraceae", " g__", " s__"]}}, {"id": "266771", "metadata": {"taxonomy": ["k__Bacteria", " p__Firmicutes", " c__Bacilli", " o__Lactobacillales", " f__Lactobacillaceae", " g__Lactobacillus", " s__"]}}, {"id": "265669", "metadata": {"taxonomy": ["k__Bacteria", " p__Firmicutes", " c__Clostridia", " o__Clostridiales", " f__Ruminococcaceae", " g__Oscillospira", " s__"]}}, {"id": "264734", "metadata": {"taxonomy": ["k__Bacteria", " p__Bacteroidetes", " c__Bacteroidia", " o__Bacteroidales", " f__", " g__", " s__"]}}, {"id": "264035", "metadata": {"taxonomy": ["k__Bacteria", " p__Bacteroidetes", " c__Bacteroidia", " o__Bacteroidales", " f__Bacteroidaceae", " g__Bacteroides", " s__"]}}, {"id": "262865", "metadata": {"taxonomy": ["k__Bacteria", " p__Firmicutes", " c__Clostridia", " o__Clostridiales", " f__Lachnospiraceae", " g__", " s__"]}}, {"id": "258988", "metadata": {"taxonomy": ["k__Bacteria", " p__Firmicutes", " c__Clostridia", " o__Clostridiales", " f__Lachnospiraceae", " g__", " s__"]}}, {"id": "232941", "metadata": {"taxonomy": ["k__Bacteria", " p__Bacteroidetes", " c__Bacteroidia", " o__Bacteroidales", " f__Rikenellaceae", " g__Alistipes", " s__"]}}, {"id": "231606", "metadata": {"taxonomy": ["k__Bacteria", " p__Firmicutes", " c__Clostridia", " o__Clostridiales", " f__Lachnospiraceae", " g__Lachnospira", " s__"]}}, {"id": "229452", "metadata": {"taxonomy": ["k__Bacteria", " p__Firmicutes", " c__Clostridia", " o__Clostridiales", " f__Catabacteriaceae", " g__", " s__"]}}, {"id": "190522", "metadata": {"taxonomy": ["k__Bacteria", " p__Bacteroidetes", " c__Bacteroidia", " o__Bacteroidales", " f__Prevotellaceae", " g__Prevotella", " s__"]}}, {"id": "185989", "metadata": {"taxonomy": ["k__Bacteria", " p__Firmicutes", " c__Clostridia", " o__Clostridiales", " f__Lachnospiraceae", " g__", " s__"]}}, {"id": "182033", "metadata": {"taxonomy": ["k__Bacteria", " p__Firmicutes", " c__Clostridia", " o__Clostridiales", " f__Ruminococcaceae", " g__", " s__"]}}, {"id": "539382", "metadata": {"taxonomy": ["k__Bacteria", " p__Tenericutes", " c__Erysipelotrichi", " o__Erysipelotrichales", " f__Erysipelotrichaceae", " g__", " s__"]}}, {"id": "495394", "metadata": {"taxonomy": ["k__Bacteria", " p__Bacteroidetes", " c__Bacteroidia", " o__Bacteroidales", " f__Prevotellaceae", " g__Prevotella", " s__"]}}, {"id": "251817", "metadata": {"taxonomy": ["k__Bacteria", " p__Actinobacteria", " c__Actinobacteria (class)", " o__Actinomycetales", " f__Micrococcaceae", " g__Arthrobacter", " s__"]}}, {"id": "184472", "metadata": {"taxonomy": ["k__Bacteria", " p__Firmicutes", " c__Clostridia", " o__Clostridiales", " f__Lachnospiraceae", " g__", " s__"]}}, {"id": "99331", "metadata": {"taxonomy": ["k__Bacteria", " p__Firmicutes", " c__Bacilli", " o__Bacillales", " f__Bacillaceae", " g__Bacillus", " s__"]}}, {"id": "540458", "metadata": {"taxonomy": ["k__Bacteria", " p__Bacteroidetes", " c__Sphingobacteria", " o__Sphingobacteriales", " f__", " g__", " s__"]}}, {"id": "469663", "metadata": {"taxonomy": ["k__Bacteria", " p__Actinobacteria", " c__Actinobacteria (class)", " o__Coriobacteriales", " f__Coriobacteriaceae", " g__Atopobium", " s__Atopobium vaginae"]}}, {"id": "362851", "metadata": {"taxonomy": ["k__Bacteria", " p__Actinobacteria", " c__Actinobacteria (class)", " o__Actinomycetales", " f__Corynebacteriaceae", " g__Corynebacterium", " s__"]}}, {"id": "345298", "metadata": {"taxonomy": ["k__Bacteria", " p__Bacteroidetes", " c__Sphingobacteria", " o__Sphingobacteriales", " f__Flexibacteraceae", " g__Cytophaga", " s__"]}}, {"id": "325407", "metadata": {"taxonomy": ["k__Bacteria", " p__Firmicutes", " c__Clostridia", " o__Clostridiales", " f__Ruminococcaceae", " g__Faecalibacterium", " s__"]}}, {"id": "286647", "metadata": {"taxonomy": ["k__Bacteria", " p__Actinobacteria", " c__Actinobacteria (class)", " o__Actinomycetales", " f__Microbacteriaceae", " g__Microbacterium", " s__"]}}, {"id": "275935", "metadata": {"taxonomy": ["k__Bacteria", " p__Proteobacteria", " c__Gammaproteobacteria", " o__Oceanospirillales", " f__Pseudomonadaceae", " g__Pseudomonas", " s__Pseudomonas mendocina"]}}, {"id": "246752", "metadata": {"taxonomy": ["k__Bacteria", " p__Proteobacteria", " c__Gammaproteobacteria", " o__Enterobacteriales", " f__Enterobacteriaceae", " g__Serratia", " s__Serratia marcescens"]}}, {"id": "246528", "metadata": {"taxonomy": ["k__Bacteria", " p__Proteobacteria", " c__Gammaproteobacteria", " o__Pseudomonadales", " f__Moraxellaceae", " g__Moraxella", " s__"]}}, {"id": "239208", "metadata": {"taxonomy": ["k__Bacteria", " p__Proteobacteria", " c__Alphaproteobacteria", " o__Sphingomonadales", " f__Sphingomonadaceae", " g__Sphingomonas", " s__"]}}, {"id": "137666", "metadata": {"taxonomy": ["k__Bacteria", " p__Proteobacteria", " c__Alphaproteobacteria", " o__Rhizobiales", " f__Methylobacteriaceae", " g__Methylobacterium", " s__Methylobacterium adhaesivum"]}}, {"id": "130750", "metadata": {"taxonomy": ["k__Bacteria", " p__Firmicutes", " c__Clostridia", " o__Clostridiales", " f__Veillonellaceae", " g__", " s__"]}}, {"id": "52106", "metadata": {"taxonomy": ["k__Bacteria", " p__Firmicutes", " c__Clostridia", " o__Clostridiales", " f__Lachnospiraceae", " g__", " s__"]}}, {"id": "514462", "metadata": {"taxonomy": ["k__Bacteria", " p__Proteobacteria", " c__Alphaproteobacteria", " o__Rhodospirillales", " f__Rhodospirillaceae", " g__Azospirillum", " s__Azospirillum sp. B510"]}}, {"id": "265137", "metadata": {"taxonomy": ["k__Bacteria", " p__Proteobacteria", " c__Alphaproteobacteria", " o__Rhodospirillales", " f__Acetobacteraceae", " g__Roseomonas", " s__"]}}, {"id": "252321", "metadata": {"taxonomy": ["k__Bacteria", " p__Firmicutes", " c__Bacilli", " o__Lactobacillales", " f__Lactobacillaceae", " g__Lactobacillus", " s__Lactobacillus helveticus"]}}, {"id": "237034", "metadata": {"taxonomy": ["k__Bacteria", " p__Fusobacteria", " c__Fusobacteria (class)", " o__Fusobacteriales", " f__Fusobacteriaceae", " g__Leptotrichia", " s__"]}}, {"id": "231154", "metadata": {"taxonomy": ["k__Bacteria", " p__Proteobacteria", " c__Gammaproteobacteria", " o__Xanthomonadales", " f__Xanthomonadaceae", " g__Stenotrophomonas", " s__Pseudomonas geniculata"]}}, {"id": "218902", "metadata": {"taxonomy": ["k__Bacteria", " p__Bacteroidetes", " c__Sphingobacteria", " o__Sphingobacteriales", " f__", " g__", " s__"]}}, {"id": "70804", "metadata": {"taxonomy": ["k__Bacteria", " p__Fusobacteria", " c__Fusobacteria (class)", " o__Fusobacteriales", " f__Fusobacteriaceae", " g__Leptotrichia", " s__"]}}, {"id": "565692", "metadata": {"taxonomy": ["k__Bacteria", " p__Actinobacteria", " c__Actinobacteria (class)", " o__Actinomycetales", " f__Dermabacteraceae", " g__Brachybacterium", " s__"]}}, {"id": "522283", "metadata": {"taxonomy": ["k__Bacteria", " p__Proteobacteria", " c__Alphaproteobacteria", " o__Rhodobacterales", " f__Rhodobacteraceae", " g__Thioclava", " s__"]}}, {"id": "35624", "metadata": {"taxonomy": ["k__Bacteria", " p__Firmicutes", " c__Bacilli", " o__Lactobacillales", " f__Streptococcaceae", " g__Streptococcus", " s__Streptococcus suis"]}}, {"id": "322045", "metadata": {"taxonomy": ["k__Bacteria", " p__Proteobacteria", " c__Betaproteobacteria", " o__Burkholderiales", " f__Oxalobacteraceae", " g__Massilia", " s__Massilia timonae"]}}, {"id": "250357", "metadata": {"taxonomy": ["k__Bacteria", " p__Bacteroidetes", " c__Sphingobacteria", " o__Sphingobacteriales", " f__Sphingobacteriaceae", " g__", " s__"]}}, {"id": "241520", "metadata": {"taxonomy": ["k__Bacteria", " p__Bacteroidetes", " c__Flavobacteria", " o__Flavobacteriales", " f__Flavobacteriaceae", " g__Capnocytophaga", " s__"]}}, {"id": "238272", "metadata": {"taxonomy": ["k__Bacteria", " p__Proteobacteria", " c__Betaproteobacteria", " o__Burkholderiales", " f__Burkholderiaceae", " g__Burkholderia", " s__Burkholderia multivorans"]}}, {"id": "204768", "metadata": {"taxonomy": ["k__Bacteria", " p__Proteobacteria", " c__Alphaproteobacteria", " o__Rhodospirillales", " f__Acetobacteraceae", " g__Roseomonas", " s__"]}}, {"id": "180839", "metadata": {"taxonomy": ["k__Bacteria", " p__Proteobacteria", " c__Alphaproteobacteria", " o__Sphingomonadales", " f__Sphingomonadaceae", " g__Novosphingobium", " s__"]}}, {"id": "140933", "metadata": {"taxonomy": ["k__Bacteria", " p__Proteobacteria", " c__Gammaproteobacteria", " o__Oceanospirillales", " f__Pseudomonadaceae", " g__Pseudomonas", " s__"]}}, {"id": "130103", "metadata": {"taxonomy": ["k__Bacteria", " p__Firmicutes", " c__Clostridia", " o__Clostridiales", " f__Lachnospiraceae", " g__", " s__"]}}, {"id": "12742", "metadata": {"taxonomy": ["k__Bacteria", " p__Actinobacteria", " c__Actinobacteria (class)", " o__Actinomycetales", " f__Nocardioidaceae", " g__Friedmanniella", " s__"]}}, {"id": "110830", "metadata": {"taxonomy": ["k__Bacteria", " p__Proteobacteria", " c__Alphaproteobacteria", " o__Caulobacterales", " f__Caulobacteraceae", " g__Mycoplana", " s__"]}}, {"id": "83011", "metadata": {"taxonomy": ["k__Bacteria", " p__Actinobacteria", " c__Actinobacteria (class)", " o__Actinomycetales", " f__Actinomycetaceae", " g__Actinomyces", " s__"]}}, {"id": "561839", "metadata": {"taxonomy": ["k__Bacteria", " p__Firmicutes", " c__Bacilli", " o__Bacillales", " f__", " g__Exiguobacterium", " s__"]}}, {"id": "543491", "metadata": {"taxonomy": ["k__Bacteria", " p__Actinobacteria", " c__Actinobacteria (class)", " o__Actinomycetales", " f__Micrococcaceae", " g__Rothia", " s__"]}}, {"id": "540352", "metadata": {"taxonomy": ["k__Bacteria", " p__Proteobacteria", " c__Betaproteobacteria", " o__Neisseriales", " f__Neisseriaceae", " g__", " s__"]}}, {"id": "448819", "metadata": {"taxonomy": ["k__Bacteria", " p__Firmicutes", " c__Clostridia", " o__Clostridiales", " f__Clostridiales Family XI. Incertae Sedis", " g__Anaerococcus", " s__Anaerococcus hydrogenalis"]}}, {"id": "431743", "metadata": {"taxonomy": ["k__Bacteria", " p__Proteobacteria", " c__Alphaproteobacteria", " o__Sphingomonadales", " f__", " g__", " s__"]}}, {"id": "3852", "metadata": {"taxonomy": ["k__Bacteria", " p__Spirochaetes", " c__Spirochaetes (class)", " o__Spirochaetales", " f__Spirochaetaceae", " g__Treponema", " s__Treponema amylovorum"]}}, {"id": "367659", "metadata": {"taxonomy": ["k__Bacteria", " p__Proteobacteria", " c__Alphaproteobacteria", " o__Sphingomonadales", " f__Sphingomonadaceae", " g__Sphingomonas", " s__"]}}, {"id": "358718", "metadata": {"taxonomy": ["k__Bacteria", " p__Proteobacteria", " c__Alphaproteobacteria", " o__Rhizobiales", " f__Bradyrhizobiaceae", " g__Balneimonas", " s__"]}}, {"id": "328359", "metadata": {"taxonomy": ["k__Bacteria", " p__Proteobacteria", " c__Alphaproteobacteria", " o__Sphingomonadales", " f__Sphingomonadaceae", " g__Sphingomonas", " s__"]}}, {"id": "304693", "metadata": {"taxonomy": ["k__Bacteria", " p__Actinobacteria", " c__Actinobacteria (class)", " o__Actinomycetales", " f__", " g__", " s__"]}}, {"id": "279373", "metadata": {"taxonomy": ["k__Bacteria", " p__Actinobacteria", " c__Actinobacteria (class)", " o__Actinomycetales", " f__Microbacteriaceae", " g__", " s__"]}}, {"id": "274622", "metadata": {"taxonomy": ["k__Bacteria", " p__Actinobacteria", " c__Actinobacteria (class)", " o__Actinomycetales", " f__Micrococcaceae", " g__Arthrobacter", " s__"]}}, {"id": "243709", "metadata": {"taxonomy": ["k__Bacteria", " p__Proteobacteria", " c__Alphaproteobacteria", " o__Rhizobiales", " f__Hyphomicrobiaceae", " g__Devosia", " s__"]}}, {"id": "206642", "metadata": {"taxonomy": ["k__Bacteria", " p__Actinobacteria", " c__Actinobacteria (class)", " o__Actinomycetales", " f__Intrasporangiaceae", " g__Phycicoccus", " s__"]}}, {"id": "140864", "metadata": {"taxonomy": ["k__Bacteria", " p__Firmicutes", " c__Bacilli", " o__Bacillales", " f__Planococcaceae", " g__Planococcus", " s__"]}}, {"id": "107105", "metadata": {"taxonomy": ["k__Bacteria", " p__Firmicutes", " c__Bacilli", " o__Bacillales", " f__Staphylococcaceae", " g__Staphylococcus", " s__"]}}, {"id": "87579", "metadata": {"taxonomy": ["k__Bacteria", " p__Proteobacteria", " c__Betaproteobacteria", " o__Burkholderiales", " f__Oxalobacteraceae", " g__Massilia", " s__Massilia timonae"]}}, {"id": "524245", "metadata": {"taxonomy": ["k__Bacteria", " p__Proteobacteria", " c__Gammaproteobacteria", " o__Enterobacteriales", " f__Enterobacteriaceae", " g__Raoultella", " s__"]}}, {"id": "511916", "metadata": {"taxonomy": ["k__Bacteria", " p__Proteobacteria", " c__Betaproteobacteria", " o__Burkholderiales", " f__Alcaligenaceae", " g__", " s__"]}}, {"id": "484338", "metadata": {"taxonomy": ["k__Bacteria", " p__Bacteroidetes", " c__Bacteroidia", " o__Bacteroidales", " f__Prevotellaceae", " g__Prevotella", " s__Prevotella tannerae"]}}, {"id": "368520", "metadata": {"taxonomy": ["k__Bacteria", " p__Actinobacteria", " c__Actinobacteria (class)", " o__MC47", " f__", " g__", " s__"]}}, {"id": "194574", "metadata": {"taxonomy": ["k__Bacteria", " p__Firmicutes", " c__Clostridia", " o__Clostridiales", " f__Lachnospiraceae", " g__", " s__"]}}, {"id": "188464", "metadata": {"taxonomy": ["k__Bacteria", " p__Proteobacteria", " c__Alphaproteobacteria", " o__Sphingomonadales", " f__Sphingomonadaceae", " g__Sphingomonas", " s__Sphingomonas wittichii"]}}, {"id": "15076", "metadata": {"taxonomy": ["k__Bacteria", " p__Firmicutes", " c__Bacilli", " o__Lactobacillales", " f__Aerococcaceae", " g__Aerococcus", " s__"]}}, {"id": "13456", "metadata": {"taxonomy": ["k__Bacteria", " p__Actinobacteria", " c__Actinobacteria (class)", " o__Actinomycetales", " f__Corynebacteriaceae", " g__Corynebacterium", " s__"]}}, {"id": "128336", "metadata": {"taxonomy": ["k__Bacteria", " p__Actinobacteria", " c__Actinobacteria (class)", " o__Coriobacteriales", " f__Coriobacteriaceae", " g__Adlercreutzia", " s__"]}}, {"id": "105792", "metadata": {"taxonomy": ["k__Bacteria", " p__Proteobacteria", " c__Betaproteobacteria", " o__Burkholderiales", " f__", " g__Tepidimonas", " s__"]}}, {"id": "82283", "metadata": {"taxonomy": ["k__Bacteria", " p__Firmicutes", " c__Clostridia", " o__Clostridiales", " f__Lachnospiraceae", " g__Lachnospira", " s__"]}}, {"id": "534168", "metadata": {"taxonomy": ["k__Bacteria", " p__Proteobacteria", " c__Alphaproteobacteria", " o__Sphingomonadales", " f__", " g__", " s__"]}}, {"id": "470460", "metadata": {"taxonomy": ["k__Bacteria", " p__Actinobacteria", " c__Actinobacteria (class)", " o__Bifidobacteriales", " f__Bifidobacteriaceae", " g__Gardnerella", " s__Gardnerella vaginalis"]}}, {"id": "3909", "metadata": {"taxonomy": ["k__Bacteria", " p__Spirochaetes", " c__Spirochaetes (class)", " o__Spirochaetales", " f__Spirochaetaceae", " g__Treponema", " s__"]}}, {"id": "320088", "metadata": {"taxonomy": ["k__Bacteria", " p__Actinobacteria", " c__Actinobacteria (class)", " o__Actinomycetales", " f__Micrococcaceae", " g__Kocuria", " s__Kocuria rosea"]}}, {"id": "242751", "metadata": {"taxonomy": ["k__Bacteria", " p__Actinobacteria", " c__Actinobacteria (class)", " o__Actinomycetales", " f__Kineosporiaceae", " g__Kineococcus", " s__Kineococcus radiotolerans"]}}, {"id": "239739", "metadata": {"taxonomy": ["k__Bacteria", " p__Actinobacteria", " c__Actinobacteria (class)", " o__Actinomycetales", " f__Nocardioidaceae", " g__", " s__"]}}, {"id": "235419", "metadata": {"taxonomy": ["k__Bacteria", " p__Proteobacteria", " c__Alphaproteobacteria", " o__Rhodobacterales", " f__Rhodobacteraceae", " g__Paracoccus", " s__"]}}, {"id": "209427", "metadata": {"taxonomy": ["k__Bacteria", " p__Proteobacteria", " c__Alphaproteobacteria", " o__Rhizobiales", " f__Hyphomicrobiaceae", " g__Devosia", " s__"]}}, {"id": "13430", "metadata": {"taxonomy": ["k__Bacteria", " p__Actinobacteria", " c__Actinobacteria (class)", " o__Actinomycetales", " f__Corynebacteriaceae", " g__Corynebacterium", " s__"]}}, {"id": "134176", "metadata": {"taxonomy": ["k__Bacteria", " p__Proteobacteria", " c__Gammaproteobacteria", " o__Oceanospirillales", " f__Pseudomonadaceae", " g__Pseudomonas", " s__"]}}, {"id": "128112", "metadata": {"taxonomy": ["k__Bacteria", " p__Proteobacteria", " c__Alphaproteobacteria", " o__Rhizobiales", " f__Rhizobiaceae", " g__Agrobacterium", " s__"]}}, {"id": "111083", "metadata": {"taxonomy": ["k__Bacteria", " p__Proteobacteria", " c__Betaproteobacteria", " o__Burkholderiales", " f__Oxalobacteraceae", " g__", " s__"]}}, {"id": "91670", "metadata": {"taxonomy": ["k__Bacteria", " p__Proteobacteria", " c__Gammaproteobacteria", " o__Enterobacteriales", " f__Enterobacteriaceae", " g__", " s__"]}}, {"id": "72347", "metadata": {"taxonomy": ["k__Bacteria", " p__TM7", " c__TM7-3", " o__EW055", " f__", " g__", " s__"]}}, {"id": "516214", "metadata": {"taxonomy": ["k__Bacteria", " p__Proteobacteria", " c__Alphaproteobacteria", " o__Rhizobiales", " f__Hyphomicrobiaceae", " g__Devosia", " s__"]}}, {"id": "253709", "metadata": {"taxonomy": ["k__Bacteria", " p__Firmicutes", " c__Clostridia", " o__Clostridiales", " f__Clostridiales Family XI. Incertae Sedis", " g__Anaerococcus", " s__"]}}, {"id": "253486", "metadata": {"taxonomy": ["k__Bacteria", " p__Proteobacteria", " c__Betaproteobacteria", " o__Burkholderiales", " f__Alcaligenaceae", " g__", " s__"]}}, {"id": "248516", "metadata": {"taxonomy": ["k__Bacteria", " p__Spirochaetes", " c__Spirochaetes (class)", " o__Spirochaetales", " f__Spirochaetaceae", " g__Treponema", " s__"]}}, {"id": "237105", "metadata": {"taxonomy": ["k__Bacteria", " p__Cyanobacteria", " c__", " o__Pleurocapsales", " f__", " g__Chroococcus", " s__"]}}, {"id": "200359", "metadata": {"taxonomy": ["k__Bacteria", " p__SR1", " c__", " o__", " f__", " g__", " s__"]}}, {"id": "182202", "metadata": {"taxonomy": ["k__Bacteria", " p__Firmicutes", " c__Clostridia", " o__Clostridiales", " f__Clostridiaceae", " g__Clostridium", " s__"]}}, {"id": "13453", "metadata": {"taxonomy": ["k__Bacteria", " p__Actinobacteria", " c__Actinobacteria (class)", " o__Actinomycetales", " f__Corynebacteriaceae", " g__Corynebacterium", " s__"]}}, {"id": "585914", "metadata": {"taxonomy": ["k__Bacteria", " p__Bacteroidetes", " c__Bacteroidia", " o__Bacteroidales", " f__Porphyromonadaceae", " g__Parabacteroides", " s__Parabacteroides distasonis"]}}, {"id": "33071", "metadata": {"taxonomy": ["k__Bacteria", " p__Firmicutes", " c__Clostridia", " o__Clostridiales", " f__Veillonellaceae", " g__Selenomonas", " s__"]}}, {"id": "251263", "metadata": {"taxonomy": ["k__Bacteria", " p__Proteobacteria", " c__Betaproteobacteria", " o__Burkholderiales", " f__Oxalobacteraceae", " g__", " s__"]}}, {"id": "266449", "metadata": {"taxonomy": ["k__Bacteria", " p__Firmicutes", " c__Bacilli", " o__Bacillales", " f__Staphylococcaceae", " g__Jeotgalicoccus", " s__"]}}, {"id": "211156", "metadata": {"taxonomy": ["k__Bacteria", " p__Actinobacteria", " c__Actinobacteria (class)", " o__Actinomycetales", " f__Corynebacteriaceae", " g__Corynebacterium", " s__"]}}, {"id": "198583", "metadata": {"taxonomy": ["k__Bacteria", " p__Firmicutes", " c__Clostridia", " o__Clostridiales", " f__Lachnospiraceae", " g__Coprococcus", " s__"]}}, {"id": "194745", "metadata": {"taxonomy": ["k__Bacteria", " p__Firmicutes", " c__Clostridia", " o__Clostridiales", " f__Lachnospiraceae", " g__Blautia", " s__"]}}, {"id": "158160", "metadata": {"taxonomy": ["k__Bacteria", " p__Firmicutes", " c__Clostridia", " o__Clostridiales", " f__Ruminococcaceae", " g__Clostridium", " s__"]}}, {"id": "126315", "metadata": {"taxonomy": ["k__Bacteria", " p__Firmicutes", " c__Clostridia", " o__Clostridiales", " f__Lachnospiraceae", " g__Ruminococcus", " s__"]}}, {"id": "69384", "metadata": {"taxonomy": ["k__Bacteria", " p__Actinobacteria", " c__Actinobacteria (class)", " o__Actinomycetales", " f__Corynebacteriaceae", " g__Corynebacterium", " s__Corynebacterium argentoratense"]}}, {"id": "577244", "metadata": {"taxonomy": ["k__Bacteria", " p__Proteobacteria", " c__Gammaproteobacteria", " o__Xanthomonadales", " f__Xanthomonadaceae", " g__Lysobacter", " s__"]}}, {"id": "515620", "metadata": {"taxonomy": ["k__Bacteria", " p__Firmicutes", " c__Clostridia", " o__Clostridiales", " f__Peptostreptococcaceae", " g__Peptostreptococcus", " s__"]}}, {"id": "360204", "metadata": {"taxonomy": ["k__Bacteria", " p__Firmicutes", " c__Bacilli", " o__Bacillales", " f__Bacillaceae", " g__Anoxybacillus", " s__"]}}, {"id": "20974", "metadata": {"taxonomy": ["k__Bacteria", " p__Actinobacteria", " c__Actinobacteria (class)", " o__Actinomycetales", " f__Tsukamurellaceae", " g__Tsukamurella", " s__Tsukamurella inchonensis"]}}, {"id": "94705", "metadata": {"taxonomy": ["k__Bacteria", " p__Thermi", " c__Deinococci", " o__Deinococcales", " f__Deinococcaceae", " g__Deinococcus", " s__"]}}, {"id": "586924", "metadata": {"taxonomy": ["k__Bacteria", " p__Proteobacteria", " c__Gammaproteobacteria", " o__Enterobacteriales", " f__Enterobacteriaceae", " g__Pantoea", " s__"]}}, {"id": "388058", "metadata": {"taxonomy": ["k__Bacteria", " p__Proteobacteria", " c__Deltaproteobacteria", " o__MIZ46", " f__", " g__", " s__"]}}, {"id": "325509", "metadata": {"taxonomy": ["k__Bacteria", " p__Proteobacteria", " c__Betaproteobacteria", " o__Burkholderiales", " f__Comamonadaceae", " g__Rhodoferax", " s__"]}}, {"id": "243024", "metadata": {"taxonomy": ["k__Bacteria", " p__Proteobacteria", " c__Alphaproteobacteria", " o__Rhizobiales", " f__Rhizobiaceae", " g__Agrobacterium", " s__"]}}, {"id": "211664", "metadata": {"taxonomy": ["k__Bacteria", " p__Proteobacteria", " c__Alphaproteobacteria", " o__Rhodospirillales", " f__Acetobacteraceae", " g__Roseomonas", " s__"]}}, {"id": "190872", "metadata": {"taxonomy": ["k__Bacteria", " p__Tenericutes", " c__Erysipelotrichi", " o__Erysipelotrichales", " f__Erysipelotrichaceae", " g__Clostridium", " s__"]}}, {"id": "173906", "metadata": {"taxonomy": ["k__Bacteria", " p__Actinobacteria", " c__Actinobacteria (class)", " o__Actinomycetales", " f__Microbacteriaceae", " g__Curtobacterium", " s__Curtobacterium flaccumfaciens"]}}, {"id": "552026", "metadata": {"taxonomy": ["k__Bacteria", " p__Actinobacteria", " c__Actinobacteria (class)", " o__Actinomycetales", " f__Corynebacteriaceae", " g__Corynebacterium", " s__"]}}, {"id": "369164", "metadata": {"taxonomy": ["k__Bacteria", " p__Firmicutes", " c__Clostridia", " o__Clostridiales", " f__Lachnospiraceae", " g__Roseburia", " s__"]}}, {"id": "310301", "metadata": {"taxonomy": ["k__Bacteria", " p__Firmicutes", " c__Clostridia", " o__Clostridiales", " f__Ruminococcaceae", " g__Faecalibacterium", " s__"]}}, {"id": "166064", "metadata": {"taxonomy": ["k__Bacteria", " p__Proteobacteria", " c__Betaproteobacteria", " o__Burkholderiales", " f__Oxalobacteraceae", " g__", " s__"]}}, {"id": "157564", "metadata": {"taxonomy": ["k__Bacteria", " p__Proteobacteria", " c__Betaproteobacteria", " o__Burkholderiales", " f__Oxalobacteraceae", " g__", " s__"]}}, {"id": "470239", "metadata": {"taxonomy": ["k__Bacteria", " p__Firmicutes", " c__Clostridia", " o__Clostridiales", " f__Veillonellaceae", " g__Dialister", " s__Dialister invisus"]}}, {"id": "453803", "metadata": {"taxonomy": ["k__Bacteria", " p__Thermi", " c__Deinococci", " o__Deinococcales", " f__Deinococcaceae", " g__Deinococcus", " s__"]}}, {"id": "363305", "metadata": {"taxonomy": ["k__Bacteria", " p__Firmicutes", " c__Bacilli", " o__Lactobacillales", " f__Leuconostocaceae", " g__Leuconostoc", " s__"]}}, {"id": "35440", "metadata": {"taxonomy": ["k__Bacteria", " p__Actinobacteria", " c__Actinobacteria (class)", " o__Actinomycetales", " f__Microbacteriaceae", " g__Curtobacterium", " s__Curtobacterium flaccumfaciens"]}}, {"id": "172962", "metadata": {"taxonomy": ["k__Bacteria", " p__Bacteroidetes", " c__Bacteroidia", " o__Bacteroidales", " f__Prevotellaceae", " g__Prevotella", " s__"]}}, {"id": "8249", "metadata": {"taxonomy": ["k__Bacteria", " p__Proteobacteria", " c__Gammaproteobacteria", " o__Pseudomonadales", " f__Moraxellaceae", " g__Moraxella", " s__"]}}, {"id": "551467", "metadata": {"taxonomy": ["k__Bacteria", " p__Proteobacteria", " c__Betaproteobacteria", " o__Burkholderiales", " f__Oxalobacteraceae", " g__", " s__"]}}, {"id": "316732", "metadata": {"taxonomy": ["k__Bacteria", " p__Firmicutes", " c__Clostridia", " o__Clostridiales", " f__Lachnospiraceae", " g__Lachnospira", " s__"]}}, {"id": "268395", "metadata": {"taxonomy": ["k__Bacteria", " p__Actinobacteria", " c__Actinobacteria (class)", " o__Actinomycetales", " f__Dietziaceae", " g__", " s__"]}}, {"id": "196619", "metadata": {"taxonomy": ["k__Bacteria", " p__Thermi", " c__Deinococci", " o__Thermales", " f__Thermaceae", " g__Meiothermus", " s__Meiothermus silvanus"]}}, {"id": "191687", "metadata": {"taxonomy": ["k__Bacteria", " p__Firmicutes", " c__Clostridia", " o__Clostridiales", " f__Lachnospiraceae", " g__Clostridium", " s__"]}}, {"id": "187164", "metadata": {"taxonomy": ["k__Bacteria", " p__Firmicutes", " c__Clostridia", " o__Clostridiales", " f__Lachnospiraceae", " g__", " s__"]}}, {"id": "172749", "metadata": {"taxonomy": ["k__Bacteria", " p__Actinobacteria", " c__Actinobacteria (class)", " o__Actinomycetales", " f__Microbacteriaceae", " g__Microbacterium", " s__Microbacterium ginsengisoli"]}}, {"id": "114612", "metadata": {"taxonomy": ["k__Bacteria", " p__Proteobacteria", " c__Betaproteobacteria", " o__Methylophilales", " f__Methylophilaceae", " g__Methylotenera", " s__"]}}, {"id": "106573", "metadata": {"taxonomy": ["k__Bacteria", " p__Firmicutes", " c__Bacilli", " o__Bacillales", " f__Bacillaceae", " g__Bacillus", " s__"]}}, {"id": "73887", "metadata": {"taxonomy": ["k__Bacteria", " p__Fusobacteria", " c__Fusobacteria (class)", " o__Fusobacteriales", " f__Fusobacteriaceae", " g__Leptotrichia", " s__"]}}, {"id": "484430", "metadata": {"taxonomy": ["k__Bacteria", " p__Proteobacteria", " c__Epsilonproteobacteria", " o__Campylobacterales", " f__Campylobacteraceae", " g__Campylobacter", " s__Campylobacter gracilis"]}}, {"id": "262464", "metadata": {"taxonomy": ["k__Bacteria", " p__Bacteroidetes", " c__Flavobacteria", " o__Flavobacteriales", " f__Flavobacteriaceae", " g__Chryseobacterium", " s__"]}}, {"id": "241717", "metadata": {"taxonomy": ["k__Bacteria", " p__Bacteroidetes", " c__Sphingobacteria", " o__Sphingobacteriales", " f__Flexibacteraceae", " g__Hymenobacter", " s__"]}}, {"id": "204845", "metadata": {"taxonomy": ["k__Bacteria", " p__Bacteroidetes", " c__Flavobacteria", " o__Flavobacteriales", " f__Flavobacteriaceae", " g__", " s__"]}}, {"id": "19216", "metadata": {"taxonomy": ["k__Bacteria", " p__Actinobacteria", " c__Actinobacteria (class)", " o__Actinomycetales", " f__Propionibacteriaceae", " g__Propionibacterium", " s__"]}}, {"id": "14277", "metadata": {"taxonomy": ["k__Bacteria", " p__Firmicutes", " c__Clostridia", " o__Clostridiales", " f__Clostridiales Family XI. Incertae Sedis", " g__Peptoniphilus", " s__Peptoniphilus asaccharolyticus"]}}, {"id": "102425", "metadata": {"taxonomy": ["k__Bacteria", " p__Bacteroidetes", " c__Bacteroidia", " o__Bacteroidales", " f__Prevotellaceae", " g__Prevotella", " s__Prevotella nigrescens"]}}, {"id": "102382", "metadata": {"taxonomy": ["k__Bacteria", " p__Proteobacteria", " c__Betaproteobacteria", " o__Burkholderiales", " f__Oxalobacteraceae", " g__Massilia", " s__Massilia timonae"]}}, {"id": "526385", "metadata": {"taxonomy": ["k__Bacteria", " p__Proteobacteria", " c__Gammaproteobacteria", " o__Oceanospirillales", " f__Pseudomonadaceae", " g__Pseudomonas", " s__Pseudomonas stutzeri"]}}, {"id": "470273", "metadata": {"taxonomy": ["k__Bacteria", " p__Actinobacteria", " c__Actinobacteria (class)", " o__Actinomycetales", " f__Actinomycetaceae", " g__Actinomyces", " s__Actinomyces sp. oral taxon 848"]}}, {"id": "39467", "metadata": {"taxonomy": ["k__Bacteria", " p__Proteobacteria", " c__Betaproteobacteria", " o__Burkholderiales", " f__Comamonadaceae", " g__", " s__"]}}, {"id": "368299", "metadata": {"taxonomy": ["k__Bacteria", " p__Fusobacteria", " c__Fusobacteria (class)", " o__Fusobacteriales", " f__Fusobacteriaceae", " g__Fusobacterium", " s__"]}}, {"id": "19989", "metadata": {"taxonomy": ["k__Bacteria", " p__Proteobacteria", " c__Alphaproteobacteria", " o__Rhizobiales", " f__Beijerinckiaceae", " g__", " s__"]}}, {"id": "199327", "metadata": {"taxonomy": ["k__Bacteria", " p__Proteobacteria", " c__Alphaproteobacteria", " o__Rhizobiales", " f__Rhizobiaceae", " g__Rhizobium", " s__"]}}, {"id": "16452", "metadata": {"taxonomy": ["k__Bacteria", " p__Firmicutes", " c__Bacilli", " o__Lactobacillales", " f__Carnobacteriaceae", " g__Carnobacterium", " s__"]}}, {"id": "129907", "metadata": {"taxonomy": ["k__Bacteria", " p__Proteobacteria", " c__Gammaproteobacteria", " o__Xanthomonadales", " f__Xanthomonadaceae", " g__Stenotrophomonas", " s__"]}}, {"id": "11297", "metadata": {"taxonomy": ["k__Bacteria", " p__Fusobacteria", " c__Fusobacteria (class)", " o__Fusobacteriales", " f__Fusobacteriaceae", " g__Leptotrichia", " s__"]}}, {"id": "110675", "metadata": {"taxonomy": ["k__Bacteria", " p__Proteobacteria", " c__Betaproteobacteria", " o__Burkholderiales", " f__Oxalobacteraceae", " g__Massilia", " s__Massilia timonae"]}}, {"id": "484401", "metadata": {"taxonomy": ["k__Bacteria", " p__Bacteroidetes", " c__Bacteroidia", " o__Bacteroidales", " f__Prevotellaceae", " g__Prevotella", " s__Prevotella oris"]}}, {"id": "18155", "metadata": {"taxonomy": ["k__Bacteria", " p__Actinobacteria", " c__Actinobacteria (class)", " o__Actinomycetales", " f__Propionibacteriaceae", " g__Propionibacterium", " s__"]}}, {"id": "168242", "metadata": {"taxonomy": ["k__Bacteria", " p__Firmicutes", " c__Bacilli", " o__Lactobacillales", " f__Leuconostocaceae", " g__Leuconostoc", " s__"]}}, {"id": "162725", "metadata": {"taxonomy": ["k__Bacteria", " p__Proteobacteria", " c__Alphaproteobacteria", " o__Sphingomonadales", " f__Erythrobacteraceae", " g__Lutibacterium", " s__"]}}, {"id": "162184", "metadata": {"taxonomy": ["k__Bacteria", " p__Proteobacteria", " c__Betaproteobacteria", " o__Burkholderiales", " f__Oxalobacteraceae", " g__Massilia", " s__Massilia timonae"]}}, {"id": "158572", "metadata": {"taxonomy": ["k__Bacteria", " p__Proteobacteria", " c__Alphaproteobacteria", " o__Sphingomonadales", " f__Erythrobacteraceae", " g__Lutibacterium", " s__"]}}, {"id": "68340", "metadata": {"taxonomy": ["k__Bacteria", " p__Firmicutes", " c__Clostridia", " o__Clostridiales", " f__Peptococcaceae", " g__Peptococcus", " s__"]}}, {"id": "219175", "metadata": {"taxonomy": ["k__Bacteria", " p__Proteobacteria", " c__Alphaproteobacteria", " o__Sphingomonadales", " f__Erythrobacteraceae", " g__Lutibacterium", " s__"]}}, {"id": "142068", "metadata": {"taxonomy": ["k__Bacteria", " p__Bacteroidetes", " c__Flavobacteria", " o__Flavobacteriales", " f__Flavobacteriaceae", " g__Chryseobacterium", " s__"]}}, {"id": "101294", "metadata": {"taxonomy": ["k__Bacteria", " p__Proteobacteria", " c__Gammaproteobacteria", " o__Enterobacteriales", " f__Enterobacteriaceae", " g__Citrobacter", " s__"]}}, {"id": "321764", "metadata": {"taxonomy": ["k__Bacteria", " p__Proteobacteria", " c__Alphaproteobacteria", " o__Sphingomonadales", " f__Sphingomonadaceae", " g__Sphingomonas", " s__"]}}, {"id": "303699", "metadata": {"taxonomy": ["k__Bacteria", " p__Proteobacteria", " c__Alphaproteobacteria", " o__Sphingomonadales", " f__", " g__", " s__"]}}, {"id": "274754", "metadata": {"taxonomy": ["k__Bacteria", " p__Proteobacteria", " c__Gammaproteobacteria", " o__Enterobacteriales", " f__Enterobacteriaceae", " g__Yersinia", " s__"]}}, {"id": "269558", "metadata": {"taxonomy": ["k__Bacteria", " p__Proteobacteria", " c__Betaproteobacteria", " o__Burkholderiales", " f__Comamonadaceae", " g__Ramlibacter", " s__"]}}, {"id": "224539", "metadata": {"taxonomy": ["k__Bacteria", " p__Bacteroidetes", " c__Bacteroidia", " o__Bacteroidales", " f__Prevotellaceae", " g__Prevotella", " s__"]}}, {"id": "172053", "metadata": {"taxonomy": ["k__Bacteria", " p__Proteobacteria", " c__Betaproteobacteria", " o__Burkholderiales", " f__", " g__", " s__"]}}, {"id": "139948", "metadata": {"taxonomy": ["k__Bacteria", " p__Actinobacteria", " c__Actinobacteria (class)", " o__Actinomycetales", " f__Actinomycetaceae", " g__Varibaculum", " s__Varibaculum cambriense"]}}, {"id": "136774", "metadata": {"taxonomy": ["k__Bacteria", " p__Bacteroidetes", " c__Flavobacteria", " o__Flavobacteriales", " f__Flavobacteriaceae", " g__Chryseobacterium", " s__"]}}, {"id": "538093", "metadata": {"taxonomy": ["k__Bacteria", " p__Actinobacteria", " c__Actinobacteria (class)", " o__Actinomycetales", " f__Pseudonocardiaceae", " g__Actinomycetospora", " s__"]}}, {"id": "399586", "metadata": {"taxonomy": ["k__Bacteria", " p__Firmicutes", " c__Clostridia", " o__Clostridiales", " f__", " g__", " s__"]}}, {"id": "256521", "metadata": {"taxonomy": ["k__Bacteria", " p__Bacteroidetes", " c__Sphingobacteria", " o__Sphingobacteriales", " f__Flexibacteraceae", " g__Dyadobacter", " s__"]}}, {"id": "14285", "metadata": {"taxonomy": ["k__Bacteria", " p__Firmicutes", " c__Clostridia", " o__Clostridiales", " f__Clostridiales Family XI. Incertae Sedis", " g__Anaerococcus", " s__"]}}, {"id": "106985", "metadata": {"taxonomy": ["k__Bacteria", " p__Proteobacteria", " c__Gammaproteobacteria", " o__Oceanospirillales", " f__Pseudomonadaceae", " g__Pseudomonas", " s__"]}}, {"id": "588981", "metadata": {"taxonomy": ["k__Bacteria", " p__Actinobacteria", " c__Actinobacteria (class)", " o__Actinomycetales", " f__Intrasporangiaceae", " g__Terracoccus", " s__"]}}, {"id": "492843", "metadata": {"taxonomy": ["k__Bacteria", " p__Firmicutes", " c__Clostridia", " o__Clostridiales", " f__Clostridiales Family XI. Incertae Sedis", " g__Anaerococcus", " s__"]}}, {"id": "377282", "metadata": {"taxonomy": ["k__Bacteria", " p__Firmicutes", " c__Bacilli", " o__Lactobacillales", " f__Carnobacteriaceae", " g__Desemzia", " s__Desemzia incerta"]}}, {"id": "370056", "metadata": {"taxonomy": ["k__Bacteria", " p__Firmicutes", " c__Bacilli", " o__Lactobacillales", " f__Carnobacteriaceae", " g__Marinilactibacillus", " s__Marinilactibacillus psychrotolerans"]}}, {"id": "247581", "metadata": {"taxonomy": ["k__Bacteria", " p__Proteobacteria", " c__Alphaproteobacteria", " o__Rhizobiales", " f__Rhizobiaceae", " g__Rhizobium", " s__"]}}, {"id": "152603", "metadata": {"taxonomy": ["k__Bacteria", " p__Proteobacteria", " c__Alphaproteobacteria", " o__Rhodospirillales", " f__Acetobacteraceae", " g__Roseomonas", " s__"]}}, {"id": "89155", "metadata": {"taxonomy": ["k__Bacteria", " p__Proteobacteria", " c__Alphaproteobacteria", " o__Rhizobiales", " f__Methylocystaceae", " g__", " s__"]}}, {"id": "255137", "metadata": {"taxonomy": ["k__Bacteria", " p__Proteobacteria", " c__Betaproteobacteria", " o__Burkholderiales", " f__Oxalobacteraceae", " g__", " s__"]}}, {"id": "235852", "metadata": {"taxonomy": ["k__Bacteria", " p__Proteobacteria", " c__Betaproteobacteria", " o__Burkholderiales", " f__Burkholderiaceae", " g__Limnobacter", " s__"]}}, {"id": "175383", "metadata": {"taxonomy": ["k__Bacteria", " p__Proteobacteria", " c__Alphaproteobacteria", " o__Rhizobiales", " f__Hyphomicrobiaceae", " g__Devosia", " s__"]}}, {"id": "588310", "metadata": {"taxonomy": ["k__Bacteria", " p__Proteobacteria", " c__Alphaproteobacteria", " o__Sphingomonadales", " f__Erythrobacteraceae", " g__Lutibacterium", " s__"]}}, {"id": "526872", "metadata": {"taxonomy": ["k__Bacteria", " p__Proteobacteria", " c__Gammaproteobacteria", " o__Pasteurellales", " f__Pasteurellaceae", " g__Haemophilus", " s__"]}}, {"id": "434806", "metadata": {"taxonomy": ["k__Bacteria", " p__Bacteroidetes", " c__Sphingobacteria", " o__Sphingobacteriales", " f__Flexibacteraceae", " g__Hymenobacter", " s__"]}}, {"id": "405524", "metadata": {"taxonomy": ["k__Bacteria", " p__Firmicutes", " c__Clostridia", " o__Clostridiales", " f__Clostridiales Family XI. Incertae Sedis", " g__", " s__"]}}, {"id": "214016", "metadata": {"taxonomy": ["k__Bacteria", " p__Proteobacteria", " c__Alphaproteobacteria", " o__Rhodobacterales", " f__Rhodobacteraceae", " g__Rhodobacter", " s__"]}}, {"id": "170823", "metadata": {"taxonomy": ["k__Bacteria", " p__Bacteroidetes", " c__Sphingobacteria", " o__Sphingobacteriales", " f__Flexibacteraceae", " g__Dyadobacter", " s__"]}}, {"id": "155236", "metadata": {"taxonomy": ["k__Bacteria", " p__Proteobacteria", " c__Alphaproteobacteria", " o__Rhizobiales", " f__", " g__", " s__"]}}, {"id": "103349", "metadata": {"taxonomy": ["k__Bacteria", " p__Actinobacteria", " c__Actinobacteria (class)", " o__Actinomycetales", " f__Nocardiaceae", " g__Rhodococcus", " s__"]}}, {"id": "383716", "metadata": {"taxonomy": ["k__Bacteria", " p__Firmicutes", " c__Clostridia", " o__Clostridiales", " f__Clostridiaceae", " g__", " s__"]}}, {"id": "233977", "metadata": {"taxonomy": ["k__Bacteria", " p__Bacteroidetes", " c__Bacteroidia", " o__Bacteroidales", " f__", " g__", " s__"]}}, {"id": "270051", "metadata": {"taxonomy": ["k__Bacteria", " p__Bacteroidetes", " c__Bacteroidia", " o__Bacteroidales", " f__", " g__", " s__"]}}, {"id": "208222", "metadata": {"taxonomy": ["k__Bacteria", " p__Bacteroidetes", " c__Bacteroidia", " o__Bacteroidales", " f__", " g__", " s__"]}}, {"id": "68350", "metadata": {"taxonomy": ["k__Bacteria", " p__Firmicutes", " c__Clostridia", " o__Clostridiales", " f__", " g__", " s__"]}}, {"id": "593232", "metadata": {"taxonomy": ["k__Bacteria", " p__Proteobacteria", " c__Alphaproteobacteria", " o__Rhizobiales", " f__Methylocystaceae", " g__", " s__"]}}, {"id": "470190", "metadata": {"taxonomy": ["k__Bacteria", " p__Actinobacteria", " c__Actinobacteria (class)", " o__Actinomycetales", " f__Corynebacteriaceae", " g__Corynebacterium", " s__"]}}, {"id": "45520", "metadata": {"taxonomy": ["k__Bacteria", " p__Actinobacteria", " c__Actinobacteria (class)", " o__Actinomycetales", " f__Nocardioidaceae", " g__Nocardioides", " s__"]}}, {"id": "288889", "metadata": {"taxonomy": ["k__Bacteria", " p__Bacteroidetes", " c__Bacteroidia", " o__Bacteroidales", " f__", " g__", " s__"]}}, {"id": "255518", "metadata": {"taxonomy": ["k__Bacteria", " p__Proteobacteria", " c__Betaproteobacteria", " o__Burkholderiales", " f__", " g__Tepidimonas", " s__"]}}, {"id": "236294", "metadata": {"taxonomy": ["k__Bacteria", " p__Actinobacteria", " c__Actinobacteria (class)", " o__Actinomycetales", " f__Micrococcaceae", " g__Renibacterium", " s__"]}}, {"id": "484296", "metadata": {"taxonomy": ["k__Bacteria", " p__Actinobacteria", " c__Actinobacteria (class)", " o__Coriobacteriales", " f__Coriobacteriaceae", " g__Atopobium", " s__"]}}, {"id": "163730", "metadata": {"taxonomy": ["k__Bacteria", " p__Firmicutes", " c__Bacilli", " o__Bacillales", " f__Planococcaceae", " g__Planomicrobium", " s__Planomicrobium okeanokoites"]}}, {"id": "576851", "metadata": {"taxonomy": ["k__Bacteria", " p__Proteobacteria", " c__Gammaproteobacteria", " o__Pseudomonadales", " f__Moraxellaceae", " g__Acinetobacter", " s__"]}}, {"id": "470200", "metadata": {"taxonomy": ["k__Bacteria", " p__Actinobacteria", " c__Actinobacteria (class)", " o__Actinomycetales", " f__Corynebacteriaceae", " g__Corynebacterium", " s__Corynebacterium glucuronolyticum"]}}, {"id": "239064", "metadata": {"taxonomy": ["k__Bacteria", " p__Proteobacteria", " c__Betaproteobacteria", " o__Burkholderiales", " f__Comamonadaceae", " g__Brachymonas", " s__"]}}, {"id": "115278", "metadata": {"taxonomy": ["k__Bacteria", " p__Bacteroidetes", " c__Bacteroidia", " o__Bacteroidales", " f__Porphyromonadaceae", " g__Porphyromonas", " s__"]}}, {"id": "254175", "metadata": {"taxonomy": ["k__Bacteria", " p__Bacteroidetes", " c__Bacteroidia", " o__Bacteroidales", " f__Porphyromonadaceae", " g__", " s__"]}}, {"id": "252037", "metadata": {"taxonomy": ["k__Bacteria", " p__Bacteroidetes", " c__Sphingobacteria", " o__Sphingobacteriales", " f__", " g__", " s__"]}}, {"id": "2182", "metadata": {"taxonomy": ["k__Bacteria", " p__Bacteroidetes", " c__Bacteroidia", " o__Bacteroidales", " f__Prevotellaceae", " g__Prevotella", " s__"]}}, {"id": "137387", "metadata": {"taxonomy": ["k__Bacteria", " p__Actinobacteria", " c__Actinobacteria (class)", " o__Actinomycetales", " f__Micrococcaceae", " g__Arthrobacter", " s__Arthrobacter sulfureus"]}}, {"id": "74685", "metadata": {"taxonomy": ["k__Bacteria", " p__Proteobacteria", " c__Betaproteobacteria", " o__Burkholderiales", " f__Comamonadaceae", " g__Acidovorax", " s__"]}}, {"id": "60344", "metadata": {"taxonomy": ["k__Bacteria", " p__Proteobacteria", " c__Betaproteobacteria", " o__Burkholderiales", " f__Oxalobacteraceae", " g__Massilia", " s__Massilia timonae"]}}, {"id": "470807", "metadata": {"taxonomy": ["k__Bacteria", " p__Bacteroidetes", " c__Bacteroidia", " o__Bacteroidales", " f__Porphyromonadaceae", " g__Porphyromonas", " s__Porphyromonas endodontalis"]}}, {"id": "470603", "metadata": {"taxonomy": ["k__Bacteria", " p__Firmicutes", " c__Bacilli", " o__Lactobacillales", " f__Lactobacillaceae", " g__Lactobacillus", " s__Lactobacillus jensenii"]}}, {"id": "360483", "metadata": {"taxonomy": ["k__Bacteria", " p__Proteobacteria", " c__Betaproteobacteria", " o__Neisseriales", " f__Neisseriaceae", " g__", " s__"]}}, {"id": "188900", "metadata": {"taxonomy": ["k__Bacteria", " p__Firmicutes", " c__Clostridia", " o__Clostridiales", " f__Ruminococcaceae", " g__Faecalibacterium", " s__"]}}, {"id": "557633", "metadata": {"taxonomy": ["k__Bacteria", " p__Actinobacteria", " c__Actinobacteria (class)", " o__Actinomycetales", " f__Microbacteriaceae", " g__Microbacterium", " s__"]}}, {"id": "545862", "metadata": {"taxonomy": ["k__Bacteria", " p__Actinobacteria", " c__Actinobacteria (class)", " o__Actinomycetales", " f__Corynebacteriaceae", " g__Corynebacterium", " s__"]}}, {"id": "364844", "metadata": {"taxonomy": ["k__Bacteria", " p__Bacteroidetes", " c__Bacteroidia", " o__Bacteroidales", " f__", " g__", " s__"]}}, {"id": "223819", "metadata": {"taxonomy": ["k__Bacteria", " p__Actinobacteria", " c__Actinobacteria (class)", " o__Actinomycetales", " f__Pseudonocardiaceae", " g__Pseudonocardia", " s__"]}}, {"id": "12530", "metadata": {"taxonomy": ["k__Bacteria", " p__Actinobacteria", " c__Actinobacteria (class)", " o__Actinomycetales", " f__Dermabacteraceae", " g__Brachybacterium", " s__"]}}, {"id": "400559", "metadata": {"taxonomy": ["k__Bacteria", " p__Firmicutes", " c__Clostridia", " o__Clostridiales", " f__Veillonellaceae", " g__Dialister", " s__"]}}, {"id": "330861", "metadata": {"taxonomy": ["k__Bacteria", " p__Cyanobacteria", " c__", " o__", " f__", " g__", " s__"]}}, {"id": "256527", "metadata": {"taxonomy": ["k__Bacteria", " p__Proteobacteria", " c__Alphaproteobacteria", " o__Rhizobiales", " f__Rhizobiaceae", " g__Shinella", " s__"]}}, {"id": "114292", "metadata": {"taxonomy": ["k__Bacteria", " p__Proteobacteria", " c__Alphaproteobacteria", " o__Sphingomonadales", " f__Sphingomonadaceae", " g__Kaistobacter", " s__"]}}, {"id": "109331", "metadata": {"taxonomy": ["k__Bacteria", " p__Actinobacteria", " c__Actinobacteria (class)", " o__Actinomycetales", " f__Micrococcaceae", " g__Nesterenkonia", " s__"]}}, {"id": "455267", "metadata": {"taxonomy": ["k__Bacteria", " p__Firmicutes", " c__Clostridia", " o__Clostridiales", " f__Clostridiales Family XI. Incertae Sedis", " g__Anaerococcus", " s__"]}}, {"id": "254841", "metadata": {"taxonomy": ["k__Bacteria", " p__Proteobacteria", " c__Alphaproteobacteria", " o__Sphingomonadales", " f__Sphingomonadaceae", " g__Sphingomonas", " s__"]}}, {"id": "12743", "metadata": {"taxonomy": ["k__Bacteria", " p__Actinobacteria", " c__Actinobacteria (class)", " o__Actinomycetales", " f__Nocardioidaceae", " g__Friedmanniella", " s__"]}}, {"id": "541987", "metadata": {"taxonomy": ["k__Bacteria", " p__Firmicutes", " c__Bacilli", " o__Bacillales", " f__Staphylococcaceae", " g__Macrococcus", " s__Macrococcus caseolyticus"]}}, {"id": "529839", "metadata": {"taxonomy": ["k__Bacteria", " p__Actinobacteria", " c__Actinobacteria (class)", " o__Actinomycetales", " f__Micrococcaceae", " g__Kocuria", " s__"]}}, {"id": "44980", "metadata": {"taxonomy": ["k__Bacteria", " p__Proteobacteria", " c__Alphaproteobacteria", " o__Sphingomonadales", " f__Sphingomonadaceae", " g__", " s__"]}}, {"id": "319033", "metadata": {"taxonomy": ["k__Bacteria", " p__Proteobacteria", " c__Alphaproteobacteria", " o__Rhizobiales", " f__", " g__", " s__"]}}, {"id": "248563", "metadata": {"taxonomy": ["k__Bacteria", " p__Firmicutes", " c__Clostridia", " o__Clostridiales", " f__Clostridiaceae", " g__Clostridium", " s__"]}}, {"id": "21685", "metadata": {"taxonomy": ["k__Bacteria", " p__Actinobacteria", " c__Actinobacteria (class)", " o__Actinomycetales", " f__Microbacteriaceae", " g__Rathayibacter", " s__Rathayibacter caricis"]}}, {"id": "44126", "metadata": {"taxonomy": ["k__Bacteria", " p__Firmicutes", " c__Bacilli", " o__Lactobacillales", " f__Enterococcaceae", " g__Enterococcus", " s__"]}}, {"id": "280239", "metadata": {"taxonomy": ["k__Bacteria", " p__Proteobacteria", " c__Alphaproteobacteria", " o__Rhodospirillales", " f__Acetobacteraceae", " g__Roseomonas", " s__"]}}, {"id": "248092", "metadata": {"taxonomy": ["k__Bacteria", " p__Proteobacteria", " c__Alphaproteobacteria", " o__Rhodospirillales", " f__Acetobacteraceae", " g__", " s__"]}}, {"id": "109729", "metadata": {"taxonomy": ["k__Bacteria", " p__Proteobacteria", " c__Gammaproteobacteria", " o__Oceanospirillales", " f__Pseudomonadaceae", " g__Pseudomonas", " s__Pseudomonas balearica"]}}, {"id": "489457", "metadata": {"taxonomy": ["k__Bacteria", " p__Proteobacteria", " c__Alphaproteobacteria", " o__Sphingomonadales", " f__", " g__", " s__"]}}, {"id": "551576", "metadata": {"taxonomy": ["k__Bacteria", " p__Proteobacteria", " c__Betaproteobacteria", " o__Burkholderiales", " f__Oxalobacteraceae", " g__Massilia", " s__Massilia timonae"]}}, {"id": "538427", "metadata": {"taxonomy": ["k__Bacteria", " p__Actinobacteria", " c__Actinobacteria (class)", " o__Solirubrobacterales", " f__Patulibacteraceae", " g__", " s__"]}}, {"id": "222080", "metadata": {"taxonomy": ["k__Bacteria", " p__Proteobacteria", " c__Alphaproteobacteria", " o__Sphingomonadales", " f__Sphingomonadaceae", " g__Kaistobacter", " s__"]}}, {"id": "147208", "metadata": {"taxonomy": ["k__Bacteria", " p__Bacteroidetes", " c__Flavobacteria", " o__Flavobacteriales", " f__Flavobacteriaceae", " g__Wautersiella", " s__"]}}, {"id": "537594", "metadata": {"taxonomy": ["k__Bacteria", " p__Proteobacteria", " c__Betaproteobacteria", " o__Burkholderiales", " f__Oxalobacteraceae", " g__", " s__"]}}, {"id": "40964", "metadata": {"taxonomy": ["k__Bacteria", " p__Actinobacteria", " c__Actinobacteria (class)", " o__Actinomycetales", " f__Intrasporangiaceae", " g__", " s__"]}}, {"id": "253586", "metadata": {"taxonomy": ["k__Bacteria", " p__Proteobacteria", " c__Alphaproteobacteria", " o__Rhizobiales", " f__Rhizobiaceae", " g__Agrobacterium", " s__"]}}, {"id": "236550", "metadata": {"taxonomy": ["k__Bacteria", " p__Proteobacteria", " c__Betaproteobacteria", " o__Burkholderiales", " f__Oxalobacteraceae", " g__Massilia", " s__Massilia timonae"]}}, {"id": "199683", "metadata": {"taxonomy": ["k__Bacteria", " p__Proteobacteria", " c__Alphaproteobacteria", " o__Rhodobacterales", " f__Rhodobacteraceae", " g__Rhodobacter", " s__"]}}, {"id": "89921", "metadata": {"taxonomy": ["k__Bacteria", " p__Proteobacteria", " c__Gammaproteobacteria", " o__Pasteurellales", " f__Pasteurellaceae", " g__Haemophilus", " s__Haemophilus ducreyi"]}}, {"id": "578832", "metadata": {"taxonomy": ["k__Bacteria", " p__Actinobacteria", " c__Actinobacteria (class)", " o__Actinomycetales", " f__", " g__Tropheryma", " s__"]}}, {"id": "571521", "metadata": {"taxonomy": ["k__Bacteria", " p__Proteobacteria", " c__Betaproteobacteria", " o__Burkholderiales", " f__Oxalobacteraceae", " g__Massilia", " s__Massilia timonae"]}}, {"id": "516398", "metadata": {"taxonomy": ["k__Bacteria", " p__Firmicutes", " c__Clostridia", " o__Clostridiales", " f__Eubacteriaceae", " g__", " s__"]}}, {"id": "358779", "metadata": {"taxonomy": ["k__Bacteria", " p__Proteobacteria", " c__Betaproteobacteria", " o__Burkholderiales", " f__Comamonadaceae", " g__Acidovorax", " s__Acidovorax avenae"]}}, {"id": "329286", "metadata": {"taxonomy": ["k__Bacteria", " p__Proteobacteria", " c__Alphaproteobacteria", " o__Rhizobiales", " f__Rhizobiaceae", " g__Agrobacterium", " s__Agrobacterium larrymoorei"]}}, {"id": "259460", "metadata": {"taxonomy": ["k__Bacteria", " p__Proteobacteria", " c__Betaproteobacteria", " o__Burkholderiales", " f__Oxalobacteraceae", " g__Massilia", " s__Massilia timonae"]}}, {"id": "247179", "metadata": {"taxonomy": ["k__Bacteria", " p__Firmicutes", " c__Bacilli", " o__Bacillales", " f__Bacillaceae", " g__Oceanobacillus", " s__"]}}, {"id": "195654", "metadata": {"taxonomy": ["k__Bacteria", " p__Actinobacteria", " c__Actinobacteria (class)", " o__Actinomycetales", " f__Bogoriellaceae", " g__Georgenia", " s__Georgenia muralis"]}}, {"id": "15053", "metadata": {"taxonomy": ["k__Bacteria", " p__Firmicutes", " c__Bacilli", " o__Lactobacillales", " f__Aerococcaceae", " g__Facklamia", " s__"]}}, {"id": "560209", "metadata": {"taxonomy": ["k__Bacteria", " p__Cyanobacteria", " c__", " o__", " f__", " g__", " s__"]}}, {"id": "484444", "metadata": {"taxonomy": ["k__Bacteria", " p__Firmicutes", " c__Bacilli", " o__Lactobacillales", " f__Lactobacillaceae", " g__Lactobacillus", " s__Lactobacillus coleohominis"]}}, {"id": "257244", "metadata": {"taxonomy": ["k__Bacteria", " p__Proteobacteria", " c__Alphaproteobacteria", " o__Rhizobiales", " f__Hyphomicrobiaceae", " g__Rhodoplanes", " s__"]}}, {"id": "249431", "metadata": {"taxonomy": ["k__Bacteria", " p__Bacteroidetes", " c__Sphingobacteria", " o__Sphingobacteriales", " f__", " g__", " s__"]}}, {"id": "151174", "metadata": {"taxonomy": ["k__Bacteria", " p__Bacteroidetes", " c__Sphingobacteria", " o__Sphingobacteriales", " f__", " g__", " s__"]}}, {"id": "8494", "metadata": {"taxonomy": ["k__Bacteria", " p__Proteobacteria", " c__Gammaproteobacteria", " o__Oceanospirillales", " f__Pseudomonadaceae", " g__Pseudomonas", " s__Pseudomonas stutzeri"]}}, {"id": "513864", "metadata": {"taxonomy": ["k__Bacteria", " p__TM7", " c__TM7-1", " o__", " f__", " g__", " s__"]}}, {"id": "287625", "metadata": {"taxonomy": ["k__Bacteria", " p__Acidobacteria", " c__Solibacteres", " o__Solibacterales", " f__Solibacteraceae", " g__Candidatus Solibacter", " s__"]}}, {"id": "206948", "metadata": {"taxonomy": ["k__Bacteria", " p__Proteobacteria", " c__Alphaproteobacteria", " o__Rhizobiales", " f__Phyllobacteriaceae", " g__", " s__"]}}, {"id": "12526", "metadata": {"taxonomy": ["k__Bacteria", " p__Actinobacteria", " c__Actinobacteria (class)", " o__Actinomycetales", " f__Dermabacteraceae", " g__Brachybacterium", " s__"]}}, {"id": "113789", "metadata": {"taxonomy": ["k__Bacteria", " p__Actinobacteria", " c__Actinobacteria (class)", " o__Actinomycetales", " f__Micrococcaceae", " g__Nesterenkonia", " s__"]}}, {"id": "559130", "metadata": {"taxonomy": ["k__Bacteria", " p__Firmicutes", " c__Bacilli", " o__Bacillales", " f__Bacillaceae", " g__Bacillus", " s__"]}}, {"id": "537651", "metadata": {"taxonomy": ["k__Bacteria", " p__Proteobacteria", " c__Gammaproteobacteria", " o__Enterobacteriales", " f__Enterobacteriaceae", " g__Erwinia", " s__"]}}, {"id": "352352", "metadata": {"taxonomy": ["k__Bacteria", " p__Proteobacteria", " c__Alphaproteobacteria", " o__Sphingomonadales", " f__", " g__", " s__"]}}, {"id": "152427", "metadata": {"taxonomy": ["k__Bacteria", " p__Bacteroidetes", " c__Sphingobacteria", " o__Sphingobacteriales", " f__", " g__Flavisolibacter", " s__"]}}, {"id": "148090", "metadata": {"taxonomy": ["k__Bacteria", " p__Bacteroidetes", " c__Flavobacteria", " o__Flavobacteriales", " f__Flavobacteriaceae", " g__Wautersiella", " s__Wautersiella falsenii"]}}, {"id": "145617", "metadata": {"taxonomy": ["k__Bacteria", " p__Firmicutes", " c__Bacilli", " o__Bacillales", " f__Staphylococcaceae", " g__Salinicoccus", " s__"]}}, {"id": "108379", "metadata": {"taxonomy": ["k__Bacteria", " p__Proteobacteria", " c__Alphaproteobacteria", " o__Sphingomonadales", " f__Sphingomonadaceae", " g__Kaistobacter", " s__"]}}, {"id": "8640", "metadata": {"taxonomy": ["k__Bacteria", " p__Proteobacteria", " c__Gammaproteobacteria", " o__Oceanospirillales", " f__Pseudomonadaceae", " g__Pseudomonas", " s__"]}}, {"id": "574022", "metadata": {"taxonomy": ["k__Bacteria", " p__Actinobacteria", " c__Actinobacteria (class)", " o__Actinomycetales", " f__Nocardioidaceae", " g__Nocardioides", " s__"]}}, {"id": "50842", "metadata": {"taxonomy": ["k__Bacteria", " p__Actinobacteria", " c__Actinobacteria (class)", " o__Actinomycetales", " f__Actinomycetaceae", " g__Actinomyces", " s__"]}}, {"id": "360637", "metadata": {"taxonomy": ["k__Bacteria", " p__Gemmatimonadetes", " c__Gemmatimonadetes (class)", " o__Gemmatimonadales", " f__", " g__", " s__"]}}, {"id": "166838", "metadata": {"taxonomy": ["k__Bacteria", " p__Proteobacteria", " c__Betaproteobacteria", " o__Burkholderiales", " f__", " g__", " s__"]}}, {"id": "103211", "metadata": {"taxonomy": ["k__Bacteria", " p__Acidobacteria", " c__Chloracidobacteria", " o__", " f__", " g__", " s__"]}}, {"id": "60251", "metadata": {"taxonomy": ["k__Bacteria", " p__Proteobacteria", " c__Alphaproteobacteria", " o__Sphingomonadales", " f__Sphingomonadaceae", " g__Sphingomonas", " s__"]}}, {"id": "556935", "metadata": {"taxonomy": ["k__Bacteria", " p__Proteobacteria", " c__Alphaproteobacteria", " o__Rhizobiales", " f__Phyllobacteriaceae", " g__Mesorhizobium", " s__"]}}, {"id": "265034", "metadata": {"taxonomy": ["k__Bacteria", " p__Actinobacteria", " c__Actinobacteria (class)", " o__Acidimicrobiales", " f__Iamiaceae", " g__Iamia", " s__"]}}, {"id": "230798", "metadata": {"taxonomy": ["k__Bacteria", " p__Actinobacteria", " c__Actinobacteria (class)", " o__Actinomycetales", " f__Intrasporangiaceae", " g__Phycicoccus", " s__"]}}, {"id": "203592", "metadata": {"taxonomy": ["k__Bacteria", " p__Firmicutes", " c__Clostridia", " o__Clostridiales", " f__Ruminococcaceae", " g__Ruminococcus", " s__"]}}, {"id": "167949", "metadata": {"taxonomy": ["k__Bacteria", " p__Proteobacteria", " c__Alphaproteobacteria", " o__Sphingomonadales", " f__Sphingomonadaceae", " g__Kaistobacter", " s__"]}}, {"id": "112856", "metadata": {"taxonomy": ["k__Bacteria", " p__Acidobacteria", " c__iii1-8", " o__", " f__", " g__", " s__"]}}, {"id": "82260", "metadata": {"taxonomy": ["k__Bacteria", " p__Bacteroidetes", " c__Flavobacteria", " o__Flavobacteriales", " f__Flavobacteriaceae", " g__", " s__"]}}, {"id": "75046", "metadata": {"taxonomy": ["k__Bacteria", " p__Actinobacteria", " c__Actinobacteria (class)", " o__Actinomycetales", " f__Streptomycetaceae", " g__Streptomyces", " s__"]}}, {"id": "72586", "metadata": {"taxonomy": ["k__Bacteria", " p__Bacteroidetes", " c__Bacteroidia", " o__Bacteroidales", " f__Porphyromonadaceae", " g__Porphyromonas", " s__"]}}, {"id": "223418", "metadata": {"taxonomy": ["k__Bacteria", " p__Actinobacteria", " c__Actinobacteria (class)", " o__Actinomycetales", " f__Geodermatophilaceae", " g__", " s__"]}}, {"id": "182104", "metadata": {"taxonomy": ["k__Bacteria", " p__Firmicutes", " c__Clostridia", " o__Clostridiales", " f__Clostridiales Family XI. Incertae Sedis", " g__Peptoniphilus", " s__Peptoniphilus asaccharolyticus"]}}, {"id": "14913", "metadata": {"taxonomy": ["k__Bacteria", " p__Firmicutes", " c__Bacilli", " o__Bacillales", " f__Staphylococcaceae", " g__Salinicoccus", " s__Salinicoccus roseus"]}}, {"id": "14612", "metadata": {"taxonomy": ["k__Bacteria", " p__Firmicutes", " c__Bacilli", " o__Bacillales", " f__Bacillaceae", " g__Virgibacillus", " s__Virgibacillus marismortui"]}}, {"id": "138920", "metadata": {"taxonomy": ["k__Bacteria", " p__Acidobacteria", " c__Acidobacteria-5", " o__", " f__", " g__", " s__"]}}, {"id": "6255", "metadata": {"taxonomy": ["k__Bacteria", " p__Proteobacteria", " c__Alphaproteobacteria", " o__Sphingomonadales", " f__Sphingomonadaceae", " g__Blastomonas", " s__"]}}, {"id": "561789", "metadata": {"taxonomy": ["k__Bacteria", " p__Proteobacteria", " c__Alphaproteobacteria", " o__Rhodospirillales", " f__Rhodospirillaceae", " g__", " s__"]}}, {"id": "407576", "metadata": {"taxonomy": ["k__Bacteria", " p__Fusobacteria", " c__Fusobacteria (class)", " o__Fusobacteriales", " f__Fusobacteriaceae", " g__Streptobacillus", " s__"]}}, {"id": "312081", "metadata": {"taxonomy": ["k__Bacteria", " p__Proteobacteria", " c__Alphaproteobacteria", " o__Sphingomonadales", " f__Sphingomonadaceae", " g__Sphingomonas", " s__"]}}, {"id": "264269", "metadata": {"taxonomy": ["k__Bacteria", " p__Proteobacteria", " c__Alphaproteobacteria", " o__Caulobacterales", " f__Caulobacteraceae", " g__", " s__"]}}, {"id": "264010", "metadata": {"taxonomy": ["k__Bacteria", " p__Thermi", " c__Deinococci", " o__Deinococcales", " f__Deinococcaceae", " g__Deinococcus", " s__"]}}, {"id": "263307", "metadata": {"taxonomy": ["k__Bacteria", " p__Proteobacteria", " c__Alphaproteobacteria", " o__Rhodobacterales", " f__Rhodobacteraceae", " g__", " s__"]}}, {"id": "247875", "metadata": {"taxonomy": ["k__Bacteria", " p__Chloroflexi", " c__Thermomicrobia", " o__HN1-15", " f__", " g__", " s__"]}}, {"id": "590182", "metadata": {"taxonomy": ["k__Bacteria", " p__Proteobacteria", " c__Alphaproteobacteria", " o__Sphingomonadales", " f__Sphingomonadaceae", " g__Sphingomonas", " s__"]}}, {"id": "526161", "metadata": {"taxonomy": ["k__Bacteria", " p__Actinobacteria", " c__Actinobacteria (class)", " o__Acidimicrobiales", " f__CL500-29", " g__", " s__"]}}, {"id": "437088", "metadata": {"taxonomy": ["k__Bacteria", " p__Bacteroidetes", " c__Sphingobacteria", " o__Sphingobacteriales", " f__Rhodothermaceae", " g__", " s__"]}}, {"id": "322261", "metadata": {"taxonomy": ["k__Bacteria", " p__Actinobacteria", " c__Actinobacteria (class)", " o__Actinomycetales", " f__Micrococcaceae", " g__Arthrobacter", " s__"]}}, {"id": "269678", "metadata": {"taxonomy": ["k__Bacteria", " p__Actinobacteria", " c__Actinobacteria (class)", " o__Coriobacteriales", " f__Coriobacteriaceae", " g__", " s__"]}}, {"id": "2481", "metadata": {"taxonomy": ["k__Bacteria", " p__Bacteroidetes", " c__Sphingobacteria", " o__Sphingobacteriales", " f__Sphingobacteriaceae", " g__Pedobacter", " s__"]}}, {"id": "212196", "metadata": {"taxonomy": ["k__Bacteria", " p__Proteobacteria", " c__Alphaproteobacteria", " o__Rhizobiales", " f__Hyphomicrobiaceae", " g__Devosia", " s__"]}}, {"id": "207796", "metadata": {"taxonomy": ["k__Bacteria", " p__Chloroflexi", " c__SOGA31", " o__", " f__", " g__", " s__"]}}, {"id": "17599", "metadata": {"taxonomy": ["k__Bacteria", " p__Firmicutes", " c__Bacilli", " o__Bacillales", " f__Planococcaceae", " g__", " s__"]}}, {"id": "150743", "metadata": {"taxonomy": ["k__Bacteria", " p__Bacteroidetes", " c__Flavobacteria", " o__Flavobacteriales", " f__Flavobacteriaceae", " g__Chryseobacterium", " s__"]}}, {"id": "32581", "metadata": {"taxonomy": ["k__Bacteria", " p__Bacteroidetes", " c__Sphingobacteria", " o__Sphingobacteriales", " f__", " g__", " s__"]}}, {"id": "142011", "metadata": {"taxonomy": ["k__Bacteria", " p__Actinobacteria", " c__Actinobacteria (class)", " o__Actinomycetales", " f__Microbacteriaceae", " g__Microbacterium", " s__"]}}, {"id": "593226", "metadata": {"taxonomy": ["k__Bacteria", " p__Bacteroidetes", " c__Sphingobacteria", " o__Sphingobacteriales", " f__Flexibacteraceae", " g__Hymenobacter", " s__"]}}, {"id": "568886", "metadata": {"taxonomy": ["k__Bacteria", " p__Actinobacteria", " c__Actinobacteria (class)", " o__Actinomycetales", " f__Micrococcaceae", " g__Micrococcus", " s__"]}}, {"id": "457990", "metadata": {"taxonomy": ["k__Bacteria", " p__Proteobacteria", " c__Gammaproteobacteria", " o__Xanthomonadales", " f__Xanthomonadaceae", " g__", " s__"]}}, {"id": "238919", "metadata": {"taxonomy": ["k__Bacteria", " p__Actinobacteria", " c__Actinobacteria (class)", " o__Actinomycetales", " f__Promicromonosporaceae", " g__Promicromonospora", " s__"]}}, {"id": "316335", "metadata": {"taxonomy": ["k__Bacteria", " p__Proteobacteria", " c__Alphaproteobacteria", " o__Rhizobiales", " f__Hyphomicrobiaceae", " g__Rhodoplanes", " s__"]}}, {"id": "137026", "metadata": {"taxonomy": ["k__Bacteria", " p__Firmicutes", " c__Bacilli", " o__Lactobacillales", " f__Lactobacillaceae", " g__Lactobacillus", " s__Lactobacillus agilis"]}}, {"id": "131783", "metadata": {"taxonomy": ["k__Bacteria", " p__Actinobacteria", " c__Actinobacteria (class)", " o__Actinomycetales", " f__Actinomycetaceae", " g__Actinomyces", " s__Actinomyces neuii"]}}, {"id": "247036", "metadata": {"taxonomy": ["k__Bacteria", " p__Firmicutes", " c__Bacilli", " o__Bacillales", " f__Bacillaceae", " g__Bacillus", " s__"]}}, {"id": "557925", "metadata": {"taxonomy": ["k__Bacteria", " p__Actinobacteria", " c__Actinobacteria (class)", " o__Actinomycetales", " f__Sanguibacteraceae", " g__Sanguibacter", " s__Sanguibacter inulinus"]}}, {"id": "169423", "metadata": {"taxonomy": ["k__Bacteria", " p__Proteobacteria", " c__Alphaproteobacteria", " o__Rhizobiales", " f__Bradyrhizobiaceae", " g__", " s__"]}}, {"id": "160745", "metadata": {"taxonomy": ["k__Bacteria", " p__Firmicutes", " c__Bacilli", " o__Bacillales", " f__Paenibacillaceae", " g__Paenibacillus", " s__"]}}, {"id": "186166", "metadata": {"taxonomy": ["k__Bacteria", " p__Firmicutes", " c__Clostridia", " o__Clostridiales", " f__Lachnospiraceae", " g__Blautia", " s__"]}}, {"id": "199155", "metadata": {"taxonomy": ["k__Bacteria", " p__Proteobacteria", " c__Gammaproteobacteria", " o__Alteromonadales", " f__Pseudoalteromonadaceae", " g__Pseudoalteromonas", " s__"]}}, {"id": "177138", "metadata": {"taxonomy": ["k__Bacteria", " p__Proteobacteria", " c__Alphaproteobacteria", " o__Sphingomonadales", " f__Sphingomonadaceae", " g__Kaistobacter", " s__"]}}, {"id": "12290", "metadata": {"taxonomy": ["k__Bacteria", " p__Actinobacteria", " c__Actinobacteria (class)", " o__Actinomycetales", " f__Microbacteriaceae", " g__Pseudoclavibacter", " s__Pseudoclavibacter helvolus"]}}, {"id": "285455", "metadata": {"taxonomy": ["k__Bacteria", " p__Firmicutes", " c__Bacilli", " o__Bacillales", " f__Planococcaceae", " g__Planomicrobium", " s__"]}}, {"id": "261294", "metadata": {"taxonomy": ["k__Bacteria", " p__Proteobacteria", " c__Alphaproteobacteria", " o__Sphingomonadales", " f__Sphingomonadaceae", " g__Sphingobium", " s__"]}}, {"id": "244892", "metadata": {"taxonomy": ["k__Bacteria", " p__Firmicutes", " c__Bacilli", " o__Bacillales", " f__Staphylococcaceae", " g__Staphylococcus", " s__"]}}, {"id": "225825", "metadata": {"taxonomy": ["k__Bacteria", " p__Actinobacteria", " c__Actinobacteria (class)", " o__Actinomycetales", " f__Geodermatophilaceae", " g__Geodermatophilus", " s__"]}}, {"id": "81997", "metadata": {"taxonomy": ["k__Bacteria", " p__Proteobacteria", " c__Betaproteobacteria", " o__Burkholderiales", " f__Oxalobacteraceae", " g__", " s__"]}}, {"id": "147135", "metadata": {"taxonomy": ["k__Bacteria", " p__Proteobacteria", " c__Betaproteobacteria", " o__Rhodocyclales", " f__Rhodocyclaceae", " g__", " s__"]}}, {"id": "325608", "metadata": {"taxonomy": ["k__Bacteria", " p__Firmicutes", " c__Clostridia", " o__Clostridiales", " f__", " g__", " s__"]}}, {"id": "168031", "metadata": {"taxonomy": ["k__Bacteria", " p__Proteobacteria", " c__Gammaproteobacteria", " o__Enterobacteriales", " f__Enterobacteriaceae", " g__Pantoea", " s__Pantoea ananatis"]}}, {"id": "134081", "metadata": {"taxonomy": ["k__Bacteria", " p__Proteobacteria", " c__Gammaproteobacteria", " o__Pasteurellales", " f__Pasteurellaceae", " g__", " s__"]}}, {"id": "2604", "metadata": {"taxonomy": ["k__Bacteria", " p__Bacteroidetes", " c__Sphingobacteria", " o__Sphingobacteriales", " f__Flexibacteraceae", " g__Hymenobacter", " s__"]}}, {"id": "182125", "metadata": {"taxonomy": ["k__Bacteria", " p__Firmicutes", " c__Clostridia", " o__Clostridiales", " f__Lachnospiraceae", " g__", " s__"]}}, {"id": "113717", "metadata": {"taxonomy": ["k__Bacteria", " p__Acidobacteria", " c__Acidobacteria (class)", " o__Acidobacteriales", " f__", " g__", " s__"]}}, {"id": "92235", "metadata": {"taxonomy": ["k__Bacteria", " p__Actinobacteria", " c__Actinobacteria (class)", " o__Actinomycetales", " f__Mycobacteriaceae", " g__Mycobacterium", " s__"]}}, {"id": "584527", "metadata": {"taxonomy": ["k__Bacteria", " p__Chloroflexi", " c__SOGA31", " o__", " f__", " g__", " s__"]}}, {"id": "574226", "metadata": {"taxonomy": ["k__Bacteria", " p__Actinobacteria", " c__Actinobacteria (class)", " o__Actinomycetales", " f__Streptomycetaceae", " g__Streptacidiphilus", " s__"]}}, {"id": "382056", "metadata": {"taxonomy": ["k__Bacteria", " p__Bacteroidetes", " c__Flavobacteria", " o__Flavobacteriales", " f__Flavobacteriaceae", " g__Flavobacterium", " s__Flavobacterium succinicans"]}}, {"id": "361574", "metadata": {"taxonomy": ["k__Bacteria", " p__Proteobacteria", " c__Alphaproteobacteria", " o__Rhizobiales", " f__Hyphomicrobiaceae", " g__Rhodoplanes", " s__"]}}, {"id": "332361", "metadata": {"taxonomy": ["k__Bacteria", " p__Proteobacteria", " c__Deltaproteobacteria", " o__Myxococcales", " f__", " g__", " s__"]}}, {"id": "325652", "metadata": {"taxonomy": ["k__Bacteria", " p__Bacteroidetes", " c__Sphingobacteria", " o__Sphingobacteriales", " f__", " g__", " s__"]}}, {"id": "308892", "metadata": {"taxonomy": ["k__Bacteria", " p__Proteobacteria", " c__Alphaproteobacteria", " o__Rhizobiales", " f__Hyphomicrobiaceae", " g__Rhodoplanes", " s__"]}}, {"id": "262768", "metadata": {"taxonomy": ["k__Bacteria", " p__Proteobacteria", " c__Alphaproteobacteria", " o__Rhodospirillales", " f__Rhodospirillaceae", " g__", " s__"]}}, {"id": "254383", "metadata": {"taxonomy": ["k__Bacteria", " p__Acidobacteria", " c__Solibacteres", " o__Solibacterales", " f__Solibacteraceae", " g__Candidatus Solibacter", " s__"]}}, {"id": "245411", "metadata": {"taxonomy": ["k__Bacteria", " p__Acidobacteria", " c__Solibacteres", " o__Solibacterales", " f__Solibacteraceae", " g__Candidatus Solibacter", " s__"]}}, {"id": "219534", "metadata": {"taxonomy": ["k__Bacteria", " p__Bacteroidetes", " c__Sphingobacteria", " o__Sphingobacteriales", " f__", " g__", " s__"]}}, {"id": "206192", "metadata": {"taxonomy": ["k__Bacteria", " p__Acidobacteria", " c__Acidobacteria (class)", " o__Acidobacteriales", " f__", " g__", " s__"]}}, {"id": "160311", "metadata": {"taxonomy": ["k__Bacteria", " p__Actinobacteria", " c__Actinobacteria (class)", " o__MC47", " f__", " g__", " s__"]}}, {"id": "143307", "metadata": {"taxonomy": ["k__Bacteria", " p__Acidobacteria", " c__", " o__", " f__Koribacteraceae", " g__Candidatus Koribacter", " s__"]}}, {"id": "131989", "metadata": {"taxonomy": ["k__Bacteria", " p__Acidobacteria", " c__Solibacteres", " o__Solibacterales", " f__Solibacteraceae", " g__Candidatus Solibacter", " s__Candidatus Solibacter usitatus"]}}, {"id": "86633", "metadata": {"taxonomy": ["k__Bacteria", " p__Actinobacteria", " c__Actinobacteria (class)", " o__Actinomycetales", " f__Mycobacteriaceae", " g__Mycobacterium", " s__"]}}, {"id": "586693", "metadata": {"taxonomy": ["k__Bacteria", " p__Bacteroidetes", " c__Sphingobacteria", " o__Sphingobacteriales", " f__", " g__", " s__"]}}, {"id": "580487", "metadata": {"taxonomy": ["k__Bacteria", " p__Actinobacteria", " c__Actinobacteria (class)", " o__Acidimicrobiales", " f__EB1017", " g__", " s__"]}}, {"id": "573607", "metadata": {"taxonomy": ["k__Bacteria", " p__Acidobacteria", " c__Chloracidobacteria", " o__", " f__", " g__", " s__"]}}, {"id": "566300", "metadata": {"taxonomy": ["k__Bacteria", " p__Acidobacteria", " c__Acidobacteria (class)", " o__Acidobacteriales", " f__Acidobacteriaceae", " g__", " s__"]}}, {"id": "324731", "metadata": {"taxonomy": ["k__Bacteria", " p__Bacteroidetes", " c__Sphingobacteria", " o__Sphingobacteriales", " f__Sphingobacteriaceae", " g__", " s__"]}}, {"id": "294313", "metadata": {"taxonomy": ["k__Bacteria", " p__Acidobacteria", " c__", " o__", " f__", " g__", " s__"]}}, {"id": "277895", "metadata": {"taxonomy": ["k__Bacteria", " p__Actinobacteria", " c__Actinobacteria (class)", " o__Actinomycetales", " f__Nakamurellaceae", " g__", " s__"]}}, {"id": "277804", "metadata": {"taxonomy": ["k__Bacteria", " p__Acidobacteria", " c__", " o__", " f__", " g__", " s__"]}}, {"id": "254262", "metadata": {"taxonomy": ["k__Bacteria", " p__Actinobacteria", " c__Actinobacteria (class)", " o__Acidimicrobiales", " f__CL500-29", " g__", " s__"]}}, {"id": "247980", "metadata": {"taxonomy": ["k__Bacteria", " p__Proteobacteria", " c__Gammaproteobacteria", " o__Chromatiales", " f__Sinobacteraceae", " g__", " s__"]}}, {"id": "239649", "metadata": {"taxonomy": ["k__Bacteria", " p__Acidobacteria", " c__Acidobacteria (class)", " o__Acidobacteriales", " f__Acidobacteriaceae", " g__", " s__"]}}, {"id": "237425", "metadata": {"taxonomy": ["k__Bacteria", " p__Acidobacteria", " c__Solibacteres", " o__Solibacterales", " f__Solibacteraceae", " g__Candidatus Solibacter", " s__"]}}, {"id": "235270", "metadata": {"taxonomy": ["k__Bacteria", " p__Acidobacteria", " c__", " o__", " f__", " g__", " s__"]}}, {"id": "225376", "metadata": {"taxonomy": ["k__Bacteria", " p__Acidobacteria", " c__Acidobacteria (class)", " o__Acidobacteriales", " f__", " g__", " s__"]}}, {"id": "223447", "metadata": {"taxonomy": ["k__Bacteria", " p__Actinobacteria", " c__Actinobacteria (class)", " o__Acidimicrobiales", " f__EB1017", " g__", " s__"]}}, {"id": "221964", "metadata": {"taxonomy": ["k__Bacteria", " p__Acidobacteria", " c__", " o__", " f__", " g__", " s__"]}}, {"id": "212776", "metadata": {"taxonomy": ["k__Bacteria", " p__Proteobacteria", " c__Alphaproteobacteria", " o__Rhizobiales", " f__Hyphomicrobiaceae", " g__Rhodoplanes", " s__"]}}, {"id": "211129", "metadata": {"taxonomy": ["k__Bacteria", " p__Acidobacteria", " c__", " o__", " f__", " g__", " s__"]}}, {"id": "210722", "metadata": {"taxonomy": ["k__Bacteria", " p__Proteobacteria", " c__Alphaproteobacteria", " o__Rhizobiales", " f__Hyphomicrobiaceae", " g__Rhodoplanes", " s__"]}}, {"id": "208009", "metadata": {"taxonomy": ["k__Bacteria", " p__Proteobacteria", " c__Betaproteobacteria", " o__", " f__", " g__", " s__"]}}, {"id": "160882", "metadata": {"taxonomy": ["k__Bacteria", " p__Proteobacteria", " c__Alphaproteobacteria", " o__Rhodospirillales", " f__Rhodospirillaceae", " g__", " s__"]}}, {"id": "158741", "metadata": {"taxonomy": ["k__Bacteria", " p__Proteobacteria", " c__Alphaproteobacteria", " o__", " f__", " g__", " s__"]}}, {"id": "156545", "metadata": {"taxonomy": ["k__Bacteria", " p__Acidobacteria", " c__Acidobacteria (class)", " o__Acidobacteriales", " f__Acidobacteriaceae", " g__", " s__"]}}, {"id": "156500", "metadata": {"taxonomy": ["k__Bacteria", " p__Proteobacteria", " c__Gammaproteobacteria", " o__Chromatiales", " f__Sinobacteraceae", " g__", " s__"]}}, {"id": "112859", "metadata": {"taxonomy": ["k__Bacteria", " p__Proteobacteria", " c__Alphaproteobacteria", " o__Rhizobiales", " f__", " g__", " s__"]}}, {"id": "112721", "metadata": {"taxonomy": ["k__Bacteria", " p__Acidobacteria", " c__Acidobacteria (class)", " o__Acidobacteriales", " f__Acidobacteriaceae", " g__", " s__"]}}, {"id": "108844", "metadata": {"taxonomy": ["k__Bacteria", " p__Proteobacteria", " c__Betaproteobacteria", " o__Burkholderiales", " f__Burkholderiaceae", " g__Burkholderia", " s__"]}}, {"id": "78832", "metadata": {"taxonomy": ["k__Bacteria", " p__Acidobacteria", " c__Solibacteres", " o__Solibacterales", " f__Solibacteraceae", " g__Candidatus Solibacter", " s__"]}}, {"id": "76270", "metadata": {"taxonomy": ["k__Bacteria", " p__Proteobacteria", " c__Alphaproteobacteria", " o__Rhizobiales", " f__Hyphomicrobiaceae", " g__Rhodoplanes", " s__"]}}, {"id": "578268", "metadata": {"taxonomy": ["k__Bacteria", " p__Verrucomicrobia", " c__Spartobacteria", " o__", " f__", " g__Chthoniobacter", " s__"]}}, {"id": "549576", "metadata": {"taxonomy": ["k__Bacteria", " p__Acidobacteria", " c__Chloracidobacteria", " o__", " f__", " g__", " s__"]}}, {"id": "548127", "metadata": {"taxonomy": ["k__Bacteria", " p__Proteobacteria", " c__Alphaproteobacteria", " o__Rhodospirillales", " f__Rhodospirillaceae", " g__", " s__"]}}, {"id": "545016", "metadata": {"taxonomy": ["k__Bacteria", " p__Bacteroidetes", " c__Sphingobacteria", " o__Sphingobacteriales", " f__", " g__", " s__"]}}, {"id": "538131", "metadata": {"taxonomy": ["k__Bacteria", " p__Acidobacteria", " c__Acidobacteria (class)", " o__Acidobacteriales", " f__Acidobacteriaceae", " g__", " s__"]}}, {"id": "533525", "metadata": {"taxonomy": ["k__Bacteria", " p__Acidobacteria", " c__", " o__", " f__", " g__", " s__"]}}, {"id": "513998", "metadata": {"taxonomy": ["k__Bacteria", " p__Acidobacteria", " c__Acidobacteria (class)", " o__Acidobacteriales", " f__Acidobacteriaceae", " g__", " s__"]}}, {"id": "510452", "metadata": {"taxonomy": ["k__Bacteria", " p__Bacteroidetes", " c__Sphingobacteria", " o__Sphingobacteriales", " f__", " g__", " s__"]}}, {"id": "343296", "metadata": {"taxonomy": ["k__Bacteria", " p__Proteobacteria", " c__Alphaproteobacteria", " o__Rhizobiales", " f__Hyphomicrobiaceae", " g__Rhodoplanes", " s__"]}}, {"id": "306921", "metadata": {"taxonomy": ["k__Bacteria", " p__SPAM", " c__", " o__", " f__", " g__", " s__"]}}, {"id": "286989", "metadata": {"taxonomy": ["k__Bacteria", " p__Acidobacteria", " c__", " o__", " f__", " g__", " s__"]}}, {"id": "257891", "metadata": {"taxonomy": ["k__Bacteria", " p__Proteobacteria", " c__Alphaproteobacteria", " o__", " f__", " g__", " s__"]}}, {"id": "257176", "metadata": {"taxonomy": ["k__Bacteria", " p__Actinobacteria", " c__Actinobacteria (class)", " o__Acidimicrobiales", " f__EB1017", " g__", " s__"]}}, {"id": "252415", "metadata": {"taxonomy": ["k__Bacteria", " p__Proteobacteria", " c__Betaproteobacteria", " o__Burkholderiales", " f__Oxalobacteraceae", " g__", " s__"]}}, {"id": "237260", "metadata": {"taxonomy": ["k__Bacteria", " p__Proteobacteria", " c__Deltaproteobacteria", " o__Syntrophobacterales", " f__Syntrophobacteraceae", " g__", " s__"]}}, {"id": "237073", "metadata": {"taxonomy": ["k__Bacteria", " p__Proteobacteria", " c__Betaproteobacteria", " o__Burkholderiales", " f__Comamonadaceae", " g__", " s__"]}}, {"id": "236450", "metadata": {"taxonomy": ["k__Bacteria", " p__Proteobacteria", " c__Betaproteobacteria", " o__", " f__", " g__", " s__"]}}, {"id": "222645", "metadata": {"taxonomy": ["k__Bacteria", " p__Proteobacteria", " c__Gammaproteobacteria", " o__Chromatiales", " f__Sinobacteraceae", " g__", " s__"]}}, {"id": "222302", "metadata": {"taxonomy": ["k__Bacteria", " p__Proteobacteria", " c__Betaproteobacteria", " o__", " f__", " g__", " s__"]}}, {"id": "217417", "metadata": {"taxonomy": ["k__Bacteria", " p__Proteobacteria", " c__Betaproteobacteria", " o__Burkholderiales", " f__", " g__Methylibium", " s__"]}}, {"id": "204561", "metadata": {"taxonomy": ["k__Bacteria", " p__Proteobacteria", " c__Alphaproteobacteria", " o__Rhizobiales", " f__Hyphomicrobiaceae", " g__Rhodoplanes", " s__"]}}, {"id": "168937", "metadata": {"taxonomy": ["k__Bacteria", " p__Proteobacteria", " c__Gammaproteobacteria", " o__Oceanospirillales", " f__Pseudomonadaceae", " g__Pseudomonas", " s__"]}}, {"id": "160999", "metadata": {"taxonomy": ["k__Bacteria", " p__Acidobacteria", " c__Solibacteres", " o__Solibacterales", " f__Solibacteraceae", " g__Candidatus Solibacter", " s__"]}}, {"id": "159436", "metadata": {"taxonomy": ["k__Bacteria", " p__Acidobacteria", " c__", " o__", " f__Koribacteraceae", " g__Candidatus Koribacter", " s__Candidatus Koribacter versatilis"]}}, {"id": "154268", "metadata": {"taxonomy": ["k__Bacteria", " p__Acidobacteria", " c__Acidobacteria (class)", " o__Acidobacteriales", " f__Acidobacteriaceae", " g__", " s__"]}}, {"id": "152830", "metadata": {"taxonomy": ["k__Bacteria", " p__Acidobacteria", " c__", " o__", " f__Koribacteraceae", " g__Candidatus Koribacter", " s__"]}}, {"id": "138766", "metadata": {"taxonomy": ["k__Bacteria", " p__Nitrospirae", " c__Nitrospira (class)", " o__Nitrospirales", " f__Nitrospiraceae", " g__Nitrospira", " s__"]}}, {"id": "113959", "metadata": {"taxonomy": ["k__Bacteria", " p__Acidobacteria", " c__", " o__", " f__", " g__", " s__"]}}, {"id": "107137", "metadata": {"taxonomy": ["k__Bacteria", " p__Proteobacteria", " c__Alphaproteobacteria", " o__Rhizobiales", " f__Methylobacteriaceae", " g__Methylobacterium", " s__"]}}, {"id": "101450", "metadata": {"taxonomy": ["k__Bacteria", " p__Acidobacteria", " c__Solibacteres", " o__Solibacterales", " f__Solibacteraceae", " g__Candidatus Solibacter", " s__"]}}, {"id": "73843", "metadata": {"taxonomy": ["k__Bacteria", " p__Proteobacteria", " c__Gammaproteobacteria", " o__Enterobacteriales", " f__Enterobacteriaceae", " g__Dickeya", " s__"]}}, {"id": "58127", "metadata": {"taxonomy": ["k__Bacteria", " p__Proteobacteria", " c__Betaproteobacteria", " o__Burkholderiales", " f__", " g__", " s__"]}}, {"id": "568385", "metadata": {"taxonomy": ["k__Bacteria", " p__Proteobacteria", " c__Alphaproteobacteria", " o__Caulobacterales", " f__Caulobacteraceae", " g__", " s__"]}}, {"id": "563484", "metadata": {"taxonomy": ["k__Bacteria", " p__Proteobacteria", " c__Alphaproteobacteria", " o__", " f__", " g__", " s__"]}}, {"id": "541524", "metadata": {"taxonomy": ["k__Bacteria", " p__Acidobacteria", " c__Solibacteres", " o__Solibacterales", " f__Solibacteraceae", " g__Candidatus Solibacter", " s__"]}}, {"id": "524595", "metadata": {"taxonomy": ["k__Bacteria", " p__Proteobacteria", " c__Gammaproteobacteria", " o__Legionellales", " f__Coxiellaceae", " g__Rickettsiella", " s__"]}}, {"id": "4617", "metadata": {"taxonomy": ["k__Bacteria", " p__Proteobacteria", " c__Alphaproteobacteria", " o__Rhizobiales", " f__Hyphomicrobiaceae", " g__Pedomicrobium", " s__"]}}, {"id": "4588", "metadata": {"taxonomy": ["k__Bacteria", " p__Proteobacteria", " c__Alphaproteobacteria", " o__Rhodospirillales", " f__Rhodospirillaceae", " g__", " s__"]}}, {"id": "351128", "metadata": {"taxonomy": ["k__Bacteria", " p__Proteobacteria", " c__Deltaproteobacteria", " o__Myxococcales", " f__Haliangiaceae", " g__", " s__"]}}, {"id": "346206", "metadata": {"taxonomy": ["k__Bacteria", " p__Proteobacteria", " c__Alphaproteobacteria", " o__", " f__", " g__", " s__"]}}, {"id": "317096", "metadata": {"taxonomy": ["k__Bacteria", " p__Bacteroidetes", " c__Sphingobacteria", " o__Sphingobacteriales", " f__", " g__", " s__"]}}, {"id": "265055", "metadata": {"taxonomy": ["k__Bacteria", " p__Proteobacteria", " c__Deltaproteobacteria", " o__Bdellovibrionales", " f__Bdellovibrionaceae", " g__Bdellovibrio", " s__"]}}, {"id": "256412", "metadata": {"taxonomy": ["k__Bacteria", " p__Proteobacteria", " c__Deltaproteobacteria", " o__Myxococcales", " f__Haliangiaceae", " g__", " s__"]}}, {"id": "244994", "metadata": {"taxonomy": ["k__Bacteria", " p__Proteobacteria", " c__Alphaproteobacteria", " o__Rhodospirillales", " f__Rhodospirillaceae", " g__", " s__"]}}, {"id": "240591", "metadata": {"taxonomy": ["k__Bacteria", " p__Proteobacteria", " c__Alphaproteobacteria", " o__Rhizobiales", " f__Phyllobacteriaceae", " g__", " s__"]}}, {"id": "238490", "metadata": {"taxonomy": ["k__Bacteria", " p__Proteobacteria", " c__Alphaproteobacteria", " o__Rhizobiales", " f__Hyphomicrobiaceae", " g__Rhodoplanes", " s__"]}}, {"id": "216254", "metadata": {"taxonomy": ["k__Bacteria", " p__Cyanobacteria", " c__", " o__", " f__", " g__", " s__"]}}, {"id": "215356", "metadata": {"taxonomy": ["k__Bacteria", " p__Acidobacteria", " c__Solibacteres", " o__Solibacterales", " f__Solibacteraceae", " g__Candidatus Solibacter", " s__"]}}, {"id": "210974", "metadata": {"taxonomy": ["k__Bacteria", " p__Proteobacteria", " c__Alphaproteobacteria", " o__Rhizobiales", " f__Hyphomicrobiaceae", " g__Rhodoplanes", " s__"]}}, {"id": "199504", "metadata": {"taxonomy": ["k__Bacteria", " p__Proteobacteria", " c__Alphaproteobacteria", " o__Sphingomonadales", " f__Sphingomonadaceae", " g__Sphingomonas", " s__"]}}, {"id": "193738", "metadata": {"taxonomy": ["k__Bacteria", " p__Acidobacteria", " c__Chloracidobacteria", " o__", " f__", " g__", " s__"]}}, {"id": "191973", "metadata": {"taxonomy": ["k__Bacteria", " p__Actinobacteria", " c__Actinobacteria (class)", " o__Actinomycetales", " f__Micrococcaceae", " g__Arthrobacter", " s__"]}}, {"id": "1807", "metadata": {"taxonomy": ["k__Bacteria", " p__Acidobacteria", " c__Acidobacteria (class)", " o__Acidobacteriales", " f__", " g__", " s__"]}}, {"id": "168599", "metadata": {"taxonomy": ["k__Bacteria", " p__Acidobacteria", " c__Acidobacteria (class)", " o__Acidobacteriales", " f__Acidobacteriaceae", " g__Terriglobus", " s__"]}}, {"id": "151878", "metadata": {"taxonomy": ["k__Bacteria", " p__Actinobacteria", " c__Actinobacteria (class)", " o__Actinomycetales", " f__Streptomycetaceae", " g__Streptomyces", " s__"]}}, {"id": "136445", "metadata": {"taxonomy": ["k__Bacteria", " p__Acidobacteria", " c__", " o__", " f__", " g__", " s__"]}}, {"id": "131220", "metadata": {"taxonomy": ["k__Bacteria", " p__Proteobacteria", " c__Betaproteobacteria", " o__Rhodocyclales", " f__", " g__", " s__"]}}, {"id": "105453", "metadata": {"taxonomy": ["k__Bacteria", " p__Acidobacteria", " c__Solibacteres", " o__Solibacterales", " f__Solibacteraceae", " g__Candidatus Solibacter", " s__"]}}, {"id": "65460", "metadata": {"taxonomy": ["k__Bacteria", " p__Proteobacteria", " c__Alphaproteobacteria", " o__Rhizobiales", " f__Bradyrhizobiaceae", " g__Afipia", " s__"]}}, {"id": "574911", "metadata": {"taxonomy": ["k__Bacteria", " p__Acidobacteria", " c__Solibacteres", " o__Solibacterales", " f__Solibacteraceae", " g__Candidatus Solibacter", " s__"]}}, {"id": "570934", "metadata": {"taxonomy": ["k__Bacteria", " p__Bacteroidetes", " c__Sphingobacteria", " o__Sphingobacteriales", " f__", " g__", " s__"]}}, {"id": "555322", "metadata": {"taxonomy": ["k__Bacteria", " p__Proteobacteria", " c__Alphaproteobacteria", " o__", " f__", " g__", " s__"]}}, {"id": "551343", "metadata": {"taxonomy": ["k__Bacteria", " p__Proteobacteria", " c__Alphaproteobacteria", " o__Rhizobiales", " f__Hyphomicrobiaceae", " g__Rhodoplanes", " s__"]}}, {"id": "546864", "metadata": {"taxonomy": ["k__Bacteria", " p__Acidobacteria", " c__Acidobacteria (class)", " o__Acidobacteriales", " f__Acidobacteriaceae", " g__", " s__"]}}, {"id": "536604", "metadata": {"taxonomy": ["k__Bacteria", " p__Proteobacteria", " c__Alphaproteobacteria", " o__Rhizobiales", " f__Bradyrhizobiaceae", " g__", " s__"]}}, {"id": "4721", "metadata": {"taxonomy": ["k__Bacteria", " p__Proteobacteria", " c__Alphaproteobacteria", " o__Rhizobiales", " f__Hyphomicrobiaceae", " g__Rhodoplanes", " s__"]}}, {"id": "318753", "metadata": {"taxonomy": ["k__Bacteria", " p__Bacteroidetes", " c__Sphingobacteria", " o__Sphingobacteriales", " f__Flexibacteraceae", " g__", " s__"]}}, {"id": "309753", "metadata": {"taxonomy": ["k__Bacteria", " p__Proteobacteria", " c__Alphaproteobacteria", " o__Rhizobiales", " f__Bradyrhizobiaceae", " g__", " s__"]}}, {"id": "253944", "metadata": {"taxonomy": ["k__Bacteria", " p__Proteobacteria", " c__Alphaproteobacteria", " o__Rhizobiales", " f__Hyphomicrobiaceae", " g__Rhodoplanes", " s__"]}}, {"id": "246188", "metadata": {"taxonomy": ["k__Bacteria", " p__Nitrospirae", " c__Nitrospira (class)", " o__Nitrospirales", " f__Nitrospiraceae", " g__Nitrospira", " s__"]}}, {"id": "243353", "metadata": {"taxonomy": ["k__Bacteria", " p__Verrucomicrobia", " c__Spartobacteria", " o__", " f__", " g__Chthoniobacter", " s__"]}}, {"id": "224117", "metadata": {"taxonomy": ["k__Bacteria", " p__Bacteroidetes", " c__Sphingobacteria", " o__Sphingobacteriales", " f__", " g__", " s__"]}}, {"id": "223452", "metadata": {"taxonomy": ["k__Bacteria", " p__Acidobacteria", " c__", " o__", " f__", " g__", " s__"]}}, {"id": "217328", "metadata": {"taxonomy": ["k__Bacteria", " p__Proteobacteria", " c__Deltaproteobacteria", " o__Myxococcales", " f__Haliangiaceae", " g__", " s__"]}}, {"id": "208818", "metadata": {"taxonomy": ["k__Bacteria", " p__Actinobacteria", " c__Actinobacteria (class)", " o__Actinomycetales", " f__Nocardioidaceae", " g__", " s__"]}}, {"id": "166851", "metadata": {"taxonomy": ["k__Bacteria", " p__Proteobacteria", " c__Alphaproteobacteria", " o__Rhizobiales", " f__Bradyrhizobiaceae", " g__Bradyrhizobium", " s__"]}}, {"id": "166835", "metadata": {"taxonomy": ["k__Bacteria", " p__Proteobacteria", " c__Betaproteobacteria", " o__Burkholderiales", " f__Burkholderiaceae", " g__Burkholderia", " s__"]}}, {"id": "155327", "metadata": {"taxonomy": ["k__Bacteria", " p__Acidobacteria", " c__", " o__", " f__", " g__", " s__"]}}, {"id": "144079", "metadata": {"taxonomy": ["k__Bacteria", " p__Proteobacteria", " c__Alphaproteobacteria", " o__Rhizobiales", " f__Phyllobacteriaceae", " g__", " s__"]}}, {"id": "142097", "metadata": {"taxonomy": ["k__Bacteria", " p__Proteobacteria", " c__Alphaproteobacteria", " o__Rhodospirillales", " f__Rhodospirillaceae", " g__", " s__"]}}, {"id": "134163", "metadata": {"taxonomy": ["k__Bacteria", " p__Proteobacteria", " c__Alphaproteobacteria", " o__Rhizobiales", " f__Hyphomicrobiaceae", " g__Rhodoplanes", " s__"]}}, {"id": "111986", "metadata": {"taxonomy": ["k__Bacteria", " p__Acidobacteria", " c__", " o__", " f__", " g__", " s__"]}}, {"id": "109057", "metadata": {"taxonomy": ["k__Bacteria", " p__Proteobacteria", " c__Deltaproteobacteria", " o__MIZ46", " f__", " g__", " s__"]}}, {"id": "106146", "metadata": {"taxonomy": ["k__Bacteria", " p__Proteobacteria", " c__Alphaproteobacteria", " o__Caulobacterales", " f__Caulobacteraceae", " g__Caulobacter", " s__"]}}, {"id": "104109", "metadata": {"taxonomy": ["k__Bacteria", " p__Actinobacteria", " c__Actinobacteria (class)", " o__Actinomycetales", " f__Mycobacteriaceae", " g__Mycobacterium", " s__"]}}, {"id": "7288", "metadata": {"taxonomy": ["k__Bacteria", " p__Proteobacteria", " c__Betaproteobacteria", " o__Burkholderiales", " f__Oxalobacteraceae", " g__", " s__"]}}, {"id": "533963", "metadata": {"taxonomy": ["k__Bacteria", " p__Proteobacteria", " c__Alphaproteobacteria", " o__Rhodospirillales", " f__Rhodospirillaceae", " g__", " s__"]}}, {"id": "511844", "metadata": {"taxonomy": ["k__Bacteria", " p__Proteobacteria", " c__Alphaproteobacteria", " o__Sphingomonadales", " f__Sphingomonadaceae", " g__", " s__"]}}, {"id": "47916", "metadata": {"taxonomy": ["k__Bacteria", " p__Proteobacteria", " c__Gammaproteobacteria", " o__Chromatiales", " f__Sinobacteraceae", " g__", " s__"]}}, {"id": "340198", "metadata": {"taxonomy": ["k__Bacteria", " p__Acidobacteria", " c__Chloracidobacteria", " o__", " f__", " g__", " s__"]}}, {"id": "325065", "metadata": {"taxonomy": ["k__Bacteria", " p__Proteobacteria", " c__Alphaproteobacteria", " o__Rhizobiales", " f__Hyphomicrobiaceae", " g__Rhodoplanes", " s__"]}}, {"id": "304030", "metadata": {"taxonomy": ["k__Bacteria", " p__Proteobacteria", " c__Betaproteobacteria", " o__Burkholderiales", " f__", " g__Methylibium", " s__"]}}, {"id": "273309", "metadata": {"taxonomy": ["k__Bacteria", " p__Acidobacteria", " c__Acidobacteria (class)", " o__Acidobacteriales", " f__", " g__", " s__"]}}, {"id": "257030", "metadata": {"taxonomy": ["k__Bacteria", " p__Proteobacteria", " c__Alphaproteobacteria", " o__Rhizobiales", " f__Rhizobiaceae", " g__Rhizobium", " s__"]}}, {"id": "215113", "metadata": {"taxonomy": ["k__Bacteria", " p__Acidobacteria", " c__", " o__", " f__", " g__", " s__"]}}, {"id": "212644", "metadata": {"taxonomy": ["k__Bacteria", " p__Acidobacteria", " c__Solibacteres", " o__Solibacterales", " f__Solibacteraceae", " g__Candidatus Solibacter", " s__"]}}, {"id": "210615", "metadata": {"taxonomy": ["k__Bacteria", " p__Acidobacteria", " c__Solibacteres", " o__Solibacterales", " f__Solibacteraceae", " g__Candidatus Solibacter", " s__"]}}, {"id": "204919", "metadata": {"taxonomy": ["k__Bacteria", " p__Proteobacteria", " c__Alphaproteobacteria", " o__Rhizobiales", " f__Hyphomicrobiaceae", " g__Rhodoplanes", " s__"]}}, {"id": "1833", "metadata": {"taxonomy": ["k__Bacteria", " p__Acidobacteria", " c__Acidobacteria (class)", " o__Acidobacteriales", " f__", " g__", " s__"]}}, {"id": "160195", "metadata": {"taxonomy": ["k__Bacteria", " p__Proteobacteria", " c__Betaproteobacteria", " o__Burkholderiales", " f__", " g__", " s__"]}}, {"id": "156065", "metadata": {"taxonomy": ["k__Bacteria", " p__Acidobacteria", " c__Solibacteres", " o__Solibacterales", " f__Solibacteraceae", " g__Candidatus Solibacter", " s__"]}}, {"id": "141653", "metadata": {"taxonomy": ["k__Bacteria", " p__Acidobacteria", " c__iii1-8", " o__", " f__", " g__", " s__"]}}, {"id": "114075", "metadata": {"taxonomy": ["k__Bacteria", " p__Acidobacteria", " c__Solibacteres", " o__Solibacterales", " f__Solibacteraceae", " g__Candidatus Solibacter", " s__"]}}, {"id": "11398", "metadata": {"taxonomy": ["k__Bacteria", " p__Actinobacteria", " c__Actinobacteria (class)", " o__Acidimicrobiales", " f__", " g__", " s__"]}}, {"id": "593316", "metadata": {"taxonomy": ["k__Bacteria", " p__Acidobacteria", " c__Solibacteres", " o__Solibacterales", " f__Solibacteraceae", " g__Candidatus Solibacter", " s__"]}}, {"id": "576858", "metadata": {"taxonomy": ["k__Bacteria", " p__Proteobacteria", " c__Alphaproteobacteria", " o__", " f__", " g__", " s__"]}}, {"id": "573907", "metadata": {"taxonomy": ["k__Bacteria", " p__Proteobacteria", " c__Alphaproteobacteria", " o__Rhodospirillales", " f__Acetobacteraceae", " g__", " s__"]}}, {"id": "566886", "metadata": {"taxonomy": ["k__Bacteria", " p__Proteobacteria", " c__Alphaproteobacteria", " o__Rhizobiales", " f__Hyphomicrobiaceae", " g__Rhodoplanes", " s__"]}}, {"id": "536464", "metadata": {"taxonomy": ["k__Bacteria", " p__TM7", " c__TM7-1", " o__", " f__", " g__", " s__"]}}, {"id": "513282", "metadata": {"taxonomy": ["k__Bacteria", " p__Bacteroidetes", " c__Flavobacteria", " o__Flavobacteriales", " f__Flavobacteriaceae", " g__Flavobacterium", " s__"]}}, {"id": "360054", "metadata": {"taxonomy": ["k__Bacteria", " p__TM7", " c__TM7-3", " o__EW055", " f__", " g__", " s__"]}}, {"id": "353828", "metadata": {"taxonomy": ["k__Bacteria", " p__Proteobacteria", " c__Alphaproteobacteria", " o__Rhizobiales", " f__Hyphomicrobiaceae", " g__Rhodoplanes", " s__"]}}, {"id": "276601", "metadata": {"taxonomy": ["k__Bacteria", " p__Actinobacteria", " c__Actinobacteria (class)", " o__Actinomycetales", " f__Mycobacteriaceae", " g__Mycobacterium", " s__"]}}, {"id": "257240", "metadata": {"taxonomy": ["k__Bacteria", " p__Acidobacteria", " c__Solibacteres", " o__Solibacterales", " f__Solibacteraceae", " g__Candidatus Solibacter", " s__"]}}, {"id": "255584", "metadata": {"taxonomy": ["k__Bacteria", " p__Acidobacteria", " c__Solibacteres", " o__Solibacterales", " f__Solibacteraceae", " g__Candidatus Solibacter", " s__"]}}, {"id": "240659", "metadata": {"taxonomy": ["k__Bacteria", " p__Bacteroidetes", " c__Sphingobacteria", " o__Sphingobacteriales", " f__", " g__", " s__"]}}, {"id": "227361", "metadata": {"taxonomy": ["k__Bacteria", " p__Actinobacteria", " c__Actinobacteria (class)", " o__MC47", " f__", " g__", " s__"]}}, {"id": "218024", "metadata": {"taxonomy": ["k__Bacteria", " p__Proteobacteria", " c__Alphaproteobacteria", " o__Rhizobiales", " f__Rhizobiaceae", " g__Rhizobium", " s__Rhizobium galegae"]}}, {"id": "204592", "metadata": {"taxonomy": ["k__Bacteria", " p__Acidobacteria", " c__", " o__", " f__Koribacteraceae", " g__", " s__"]}}, {"id": "156401", "metadata": {"taxonomy": ["k__Bacteria", " p__Bacteroidetes", " c__Sphingobacteria", " o__Sphingobacteriales", " f__Sphingobacteriaceae", " g__", " s__"]}}, {"id": "152124", "metadata": {"taxonomy": ["k__Bacteria", " p__Proteobacteria", " c__Alphaproteobacteria", " o__Rhizobiales", " f__Hyphomicrobiaceae", " g__Rhodoplanes", " s__"]}}, {"id": "134417", "metadata": {"taxonomy": ["k__Bacteria", " p__Acidobacteria", " c__Solibacteres", " o__Solibacterales", " f__Solibacteraceae", " g__Candidatus Solibacter", " s__"]}}, {"id": "113212", "metadata": {"taxonomy": ["k__Bacteria", " p__Acidobacteria", " c__Solibacteres", " o__Solibacterales", " f__Solibacteraceae", " g__Candidatus Solibacter", " s__"]}}, {"id": "111439", "metadata": {"taxonomy": ["k__Bacteria", " p__Proteobacteria", " c__Alphaproteobacteria", " o__Rhizobiales", " f__Hyphomicrobiaceae", " g__Rhodoplanes", " s__"]}}, {"id": "105552", "metadata": {"taxonomy": ["k__Bacteria", " p__Bacteroidetes", " c__Sphingobacteria", " o__Sphingobacteriales", " f__", " g__", " s__"]}}, {"id": "74443", "metadata": {"taxonomy": ["k__Bacteria", " p__Proteobacteria", " c__Gammaproteobacteria", " o__Xanthomonadales", " f__Xanthomonadaceae", " g__", " s__"]}}, {"id": "590657", "metadata": {"taxonomy": ["k__Bacteria", " p__Actinobacteria", " c__Actinobacteria (class)", " o__Actinomycetales", " f__Mycobacteriaceae", " g__Mycobacterium", " s__"]}}, {"id": "565413", "metadata": {"taxonomy": ["k__Bacteria", " p__Proteobacteria", " c__Alphaproteobacteria", " o__Caulobacterales", " f__Caulobacteraceae", " g__", " s__"]}}, {"id": "564690", "metadata": {"taxonomy": ["k__Bacteria", " p__Proteobacteria", " c__Alphaproteobacteria", " o__Rhodospirillales", " f__Acetobacteraceae", " g__", " s__"]}}, {"id": "564337", "metadata": {"taxonomy": ["k__Bacteria", " p__Proteobacteria", " c__Alphaproteobacteria", " o__Rhodospirillales", " f__Rhodospirillaceae", " g__", " s__"]}}, {"id": "557990", "metadata": {"taxonomy": ["k__Bacteria", " p__Acidobacteria", " c__Acidobacteria (class)", " o__Acidobacteriales", " f__Acidobacteriaceae", " g__", " s__"]}}, {"id": "557772", "metadata": {"taxonomy": ["k__Bacteria", " p__Proteobacteria", " c__Alphaproteobacteria", " o__Rhizobiales", " f__", " g__", " s__"]}}, {"id": "553855", "metadata": {"taxonomy": ["k__Bacteria", " p__Proteobacteria", " c__Alphaproteobacteria", " o__Rhizobiales", " f__Hyphomicrobiaceae", " g__Rhodoplanes", " s__"]}}, {"id": "544772", "metadata": {"taxonomy": ["k__Bacteria", " p__Proteobacteria", " c__Alphaproteobacteria", " o__Rhizobiales", " f__Hyphomicrobiaceae", " g__Devosia", " s__"]}}, {"id": "541300", "metadata": {"taxonomy": ["k__Bacteria", " p__Acidobacteria", " c__Solibacteres", " o__Solibacterales", " f__Solibacteraceae", " g__Candidatus Solibacter", " s__"]}}, {"id": "534686", "metadata": {"taxonomy": ["k__Bacteria", " p__Proteobacteria", " c__Betaproteobacteria", " o__Rhodocyclales", " f__", " g__", " s__"]}}, {"id": "533587", "metadata": {"taxonomy": ["k__Bacteria", " p__Acidobacteria", " c__Chloracidobacteria", " o__", " f__", " g__", " s__"]}}, {"id": "514449", "metadata": {"taxonomy": ["k__Bacteria", " p__Proteobacteria", " c__Gammaproteobacteria", " o__Legionellales", " f__Coxiellaceae", " g__", " s__"]}}, {"id": "509259", "metadata": {"taxonomy": ["k__Bacteria", " p__Proteobacteria", " c__Alphaproteobacteria", " o__Rhizobiales", " f__Hyphomicrobiaceae", " g__Rhodoplanes", " s__"]}}, {"id": "4620", "metadata": {"taxonomy": ["k__Bacteria", " p__Proteobacteria", " c__Alphaproteobacteria", " o__Rhizobiales", " f__Hyphomicrobiaceae", " g__Hyphomicrobium", " s__"]}}, {"id": "366851", "metadata": {"taxonomy": ["k__Bacteria", " p__Proteobacteria", " c__Gammaproteobacteria", " o__Chromatiales", " f__Sinobacteraceae", " g__", " s__"]}}, {"id": "365852", "metadata": {"taxonomy": ["k__Bacteria", " p__Actinobacteria", " c__Actinobacteria (class)", " o__Actinomycetales", " f__Mycobacteriaceae", " g__Mycobacterium", " s__"]}}, {"id": "319256", "metadata": {"taxonomy": ["k__Bacteria", " p__Proteobacteria", " c__Alphaproteobacteria", " o__Rhizobiales", " f__Hyphomicrobiaceae", " g__Pedomicrobium", " s__"]}}, {"id": "309523", "metadata": {"taxonomy": ["k__Bacteria", " p__Bacteroidetes", " c__Sphingobacteria", " o__Sphingobacteriales", " f__", " g__", " s__"]}}, {"id": "279993", "metadata": {"taxonomy": ["k__Bacteria", " p__Proteobacteria", " c__Betaproteobacteria", " o__", " f__", " g__", " s__"]}}, {"id": "278026", "metadata": {"taxonomy": ["k__Bacteria", " p__Acidobacteria", " c__Solibacteres", " o__Solibacterales", " f__Solibacteraceae", " g__Candidatus Solibacter", " s__"]}}, {"id": "271258", "metadata": {"taxonomy": ["k__Bacteria", " p__Actinobacteria", " c__Actinobacteria (class)", " o__Actinomycetales", " f__Microbacteriaceae", " g__Yonghaparkia", " s__"]}}, {"id": "267158", "metadata": {"taxonomy": ["k__Bacteria", " p__Bacteroidetes", " c__Sphingobacteria", " o__Sphingobacteriales", " f__Sphingobacteriaceae", " g__", " s__"]}}, {"id": "254348", "metadata": {"taxonomy": ["k__Bacteria", " p__Proteobacteria", " c__Alphaproteobacteria", " o__Rhizobiales", " f__Hyphomicrobiaceae", " g__Rhodoplanes", " s__"]}}, {"id": "252485", "metadata": {"taxonomy": ["k__Bacteria", " p__Proteobacteria", " c__Betaproteobacteria", " o__", " f__", " g__", " s__"]}}, {"id": "216180", "metadata": {"taxonomy": ["k__Bacteria", " p__Bacteroidetes", " c__Sphingobacteria", " o__Sphingobacteriales", " f__", " g__", " s__"]}}, {"id": "215343", "metadata": {"taxonomy": ["k__Bacteria", " p__Proteobacteria", " c__Alphaproteobacteria", " o__", " f__", " g__", " s__"]}}, {"id": "213892", "metadata": {"taxonomy": ["k__Bacteria", " p__Bacteroidetes", " c__Sphingobacteria", " o__Sphingobacteriales", " f__", " g__", " s__"]}}, {"id": "18546", "metadata": {"taxonomy": ["k__Bacteria", " p__Proteobacteria", " c__Alphaproteobacteria", " o__Rhodospirillales", " f__Rhodospirillaceae", " g__", " s__"]}}, {"id": "162179", "metadata": {"taxonomy": ["k__Bacteria", " p__Proteobacteria", " c__Alphaproteobacteria", " o__Rhizobiales", " f__", " g__", " s__"]}}, {"id": "160986", "metadata": {"taxonomy": ["k__Bacteria", " p__Acidobacteria", " c__iii1-8", " o__", " f__", " g__", " s__"]}}, {"id": "156154", "metadata": {"taxonomy": ["k__Bacteria", " p__Proteobacteria", " c__Alphaproteobacteria", " o__", " f__", " g__", " s__"]}}, {"id": "154230", "metadata": {"taxonomy": ["k__Bacteria", " p__Acidobacteria", " c__", " o__", " f__", " g__", " s__"]}}, {"id": "153165", "metadata": {"taxonomy": ["k__Bacteria", " p__Acidobacteria", " c__", " o__", " f__", " g__", " s__"]}}, {"id": "111945", "metadata": {"taxonomy": ["k__Bacteria", " p__Proteobacteria", " c__Alphaproteobacteria", " o__Rhizobiales", " f__Beijerinckiaceae", " g__", " s__"]}}, {"id": "103991", "metadata": {"taxonomy": ["k__Bacteria", " p__TM7", " c__TM7-1", " o__", " f__", " g__", " s__"]}}, {"id": "88422", "metadata": {"taxonomy": ["k__Bacteria", " p__Acidobacteria", " c__Acidobacteria (class)", " o__Acidobacteriales", " f__", " g__", " s__"]}}, {"id": "85823", "metadata": {"taxonomy": ["k__Bacteria", " p__Proteobacteria", " c__Gammaproteobacteria", " o__Xanthomonadales", " f__Xanthomonadaceae", " g__Xanthomonas", " s__"]}}, {"id": "583119", "metadata": {"taxonomy": ["k__Bacteria", " p__Acidobacteria", " c__Acidobacteria (class)", " o__Acidobacteriales", " f__", " g__", " s__"]}}, {"id": "579806", "metadata": {"taxonomy": ["k__Bacteria", " p__Proteobacteria", " c__Deltaproteobacteria", " o__Myxococcales", " f__Polyangiaceae", " g__", " s__"]}}, {"id": "562807", "metadata": {"taxonomy": ["k__Bacteria", " p__Acidobacteria", " c__Solibacteres", " o__Solibacterales", " f__Solibacteraceae", " g__Candidatus Solibacter", " s__"]}}, {"id": "559897", "metadata": {"taxonomy": ["k__Bacteria", " p__Acidobacteria", " c__Acidobacteria (class)", " o__Acidobacteriales", " f__", " g__", " s__"]}}, {"id": "556912", "metadata": {"taxonomy": ["k__Bacteria", " p__Proteobacteria", " c__Deltaproteobacteria", " o__Syntrophobacterales", " f__Syntrophobacteraceae", " g__", " s__"]}}, {"id": "556657", "metadata": {"taxonomy": ["k__Bacteria", " p__Proteobacteria", " c__Betaproteobacteria", " o__Burkholderiales", " f__", " g__", " s__"]}}, {"id": "545378", "metadata": {"taxonomy": ["k__Bacteria", " p__Acidobacteria", " c__iii1-8", " o__", " f__", " g__", " s__"]}}, {"id": "543813", "metadata": {"taxonomy": ["k__Bacteria", " p__Bacteroidetes", " c__Sphingobacteria", " o__Sphingobacteriales", " f__", " g__", " s__"]}}, {"id": "5431", "metadata": {"taxonomy": ["k__Bacteria", " p__Proteobacteria", " c__Alphaproteobacteria", " o__Rhizobiales", " f__Rhizobiaceae", " g__Agrobacterium", " s__Agrobacterium vitis"]}}, {"id": "539496", "metadata": {"taxonomy": ["k__Bacteria", " p__Proteobacteria", " c__Deltaproteobacteria", " o__Myxococcales", " f__", " g__", " s__"]}}, {"id": "534416", "metadata": {"taxonomy": ["k__Bacteria", " p__Proteobacteria", " c__Alphaproteobacteria", " o__", " f__", " g__", " s__"]}}, {"id": "531025", "metadata": {"taxonomy": ["k__Bacteria", " p__Acidobacteria", " c__", " o__", " f__", " g__", " s__"]}}, {"id": "524341", "metadata": {"taxonomy": ["k__Bacteria", " p__Gemmatimonadetes", " c__Gemmatimonadetes (class)", " o__Gemmatimonadales", " f__", " g__", " s__"]}}, {"id": "513526", "metadata": {"taxonomy": ["k__Bacteria", " p__Proteobacteria", " c__Alphaproteobacteria", " o__", " f__", " g__", " s__"]}}, {"id": "378181", "metadata": {"taxonomy": ["k__Bacteria", " p__Acidobacteria", " c__Chloracidobacteria", " o__", " f__", " g__", " s__"]}}, {"id": "360988", "metadata": {"taxonomy": ["k__Bacteria", " p__Acidobacteria", " c__Chloracidobacteria", " o__", " f__", " g__", " s__"]}}, {"id": "353659", "metadata": {"taxonomy": ["k__Bacteria", " p__Bacteroidetes", " c__Sphingobacteria", " o__Sphingobacteriales", " f__", " g__", " s__"]}}, {"id": "347625", "metadata": {"taxonomy": ["k__Bacteria", " p__Acidobacteria", " c__Chloracidobacteria", " o__", " f__", " g__", " s__"]}}, {"id": "313276", "metadata": {"taxonomy": ["k__Bacteria", " p__Acidobacteria", " c__Acidobacteria (class)", " o__Acidobacteriales", " f__", " g__", " s__"]}}, {"id": "277357", "metadata": {"taxonomy": ["k__Bacteria", " p__Acidobacteria", " c__Acidobacteria (class)", " o__Acidobacteriales", " f__", " g__", " s__"]}}, {"id": "262714", "metadata": {"taxonomy": ["k__Bacteria", " p__Proteobacteria", " c__Alphaproteobacteria", " o__Sphingomonadales", " f__Sphingomonadaceae", " g__Kaistobacter", " s__"]}}, {"id": "256046", "metadata": {"taxonomy": ["k__Bacteria", " p__Bacteroidetes", " c__Flavobacteria", " o__Flavobacteriales", " f__Flavobacteriaceae", " g__Flavobacterium", " s__"]}}, {"id": "249526", "metadata": {"taxonomy": ["k__Bacteria", " p__Acidobacteria", " c__Acidobacteria (class)", " o__Acidobacteriales", " f__", " g__", " s__"]}}, {"id": "247010", "metadata": {"taxonomy": ["k__Bacteria", " p__Acidobacteria", " c__Chloracidobacteria", " o__", " f__", " g__", " s__"]}}, {"id": "241879", "metadata": {"taxonomy": ["k__Bacteria", " p__Proteobacteria", " c__Betaproteobacteria", " o__Burkholderiales", " f__", " g__Paucibacter", " s__"]}}, {"id": "240878", "metadata": {"taxonomy": ["k__Bacteria", " p__Nitrospirae", " c__Nitrospira (class)", " o__Nitrospirales", " f__Nitrospiraceae", " g__Nitrospira", " s__"]}}, {"id": "239581", "metadata": {"taxonomy": ["k__Bacteria", " p__Proteobacteria", " c__Deltaproteobacteria", " o__Myxococcales", " f__Haliangiaceae", " g__", " s__"]}}, {"id": "226892", "metadata": {"taxonomy": ["k__Bacteria", " p__AD3", " c__JG37-AG-4", " o__", " f__", " g__", " s__"]}}, {"id": "226137", "metadata": {"taxonomy": ["k__Bacteria", " p__Acidobacteria", " c__", " o__", " f__", " g__", " s__"]}}, {"id": "225849", "metadata": {"taxonomy": ["k__Bacteria", " p__Actinobacteria", " c__Actinobacteria (class)", " o__Acidimicrobiales", " f__", " g__", " s__"]}}, {"id": "224129", "metadata": {"taxonomy": ["k__Bacteria", " p__Proteobacteria", " c__Deltaproteobacteria", " o__Myxococcales", " f__Haliangiaceae", " g__", " s__"]}}, {"id": "221611", "metadata": {"taxonomy": ["k__Bacteria", " p__Bacteroidetes", " c__Sphingobacteria", " o__Sphingobacteriales", " f__", " g__", " s__"]}}, {"id": "220477", "metadata": {"taxonomy": ["k__Bacteria", " p__Proteobacteria", " c__Alphaproteobacteria", " o__Sphingomonadales", " f__Sphingomonadaceae", " g__", " s__"]}}, {"id": "218479", "metadata": {"taxonomy": ["k__Bacteria", " p__Proteobacteria", " c__Gammaproteobacteria", " o__Xanthomonadales", " f__Xanthomonadaceae", " g__", " s__"]}}, {"id": "218467", "metadata": {"taxonomy": ["k__Bacteria", " p__Acidobacteria", " c__Acidobacteria (class)", " o__Acidobacteriales", " f__", " g__", " s__"]}}, {"id": "217942", "metadata": {"taxonomy": ["k__Bacteria", " p__Proteobacteria", " c__Betaproteobacteria", " o__Burkholderiales", " f__Oxalobacteraceae", " g__Janthinobacterium", " s__Janthinobacterium lividum"]}}, {"id": "214914", "metadata": {"taxonomy": ["k__Bacteria", " p__Proteobacteria", " c__Alphaproteobacteria", " o__", " f__", " g__", " s__"]}}, {"id": "171397", "metadata": {"taxonomy": ["k__Bacteria", " p__Acidobacteria", " c__Chloracidobacteria", " o__", " f__", " g__", " s__"]}}, {"id": "161009", "metadata": {"taxonomy": ["k__Bacteria", " p__Bacteroidetes", " c__Sphingobacteria", " o__Sphingobacteriales", " f__", " g__", " s__"]}}, {"id": "154846", "metadata": {"taxonomy": ["k__Bacteria", " p__Bacteroidetes", " c__Sphingobacteria", " o__Sphingobacteriales", " f__", " g__", " s__"]}}, {"id": "154017", "metadata": {"taxonomy": ["k__Bacteria", " p__Actinobacteria", " c__Actinobacteria (class)", " o__Solirubrobacterales", " f__Patulibacteraceae", " g__", " s__"]}}, {"id": "149766", "metadata": {"taxonomy": ["k__Bacteria", " p__Proteobacteria", " c__Alphaproteobacteria", " o__", " f__", " g__", " s__"]}}, {"id": "133876", "metadata": {"taxonomy": ["k__Bacteria", " p__Proteobacteria", " c__Deltaproteobacteria", " o__Myxococcales", " f__Cystobacteraceae", " g__Stigmatella", " s__"]}}, {"id": "12896", "metadata": {"taxonomy": ["k__Bacteria", " p__Actinobacteria", " c__Actinobacteria (class)", " o__Actinomycetales", " f__Micromonosporaceae", " g__Dactylosporangium", " s__"]}}, {"id": "114260", "metadata": {"taxonomy": ["k__Bacteria", " p__Acidobacteria", " c__Acidobacteria (class)", " o__Acidobacteriales", " f__", " g__", " s__"]}}, {"id": "103326", "metadata": {"taxonomy": ["k__Bacteria", " p__Acidobacteria", " c__Acidobacteria (class)", " o__Acidobacteriales", " f__", " g__", " s__"]}}, {"id": "590281", "metadata": {"taxonomy": ["k__Bacteria", " p__Acidobacteria", " c__Chloracidobacteria", " o__", " f__", " g__", " s__"]}}, {"id": "585420", "metadata": {"taxonomy": ["k__Bacteria", " p__Bacteroidetes", " c__Sphingobacteria", " o__Sphingobacteriales", " f__Sphingobacteriaceae", " g__Pedobacter", " s__"]}}, {"id": "574576", "metadata": {"taxonomy": ["k__Bacteria", " p__Actinobacteria", " c__Actinobacteria (class)", " o__0319-7L14", " f__", " g__", " s__"]}}, {"id": "567077", "metadata": {"taxonomy": ["k__Bacteria", " p__Gemmatimonadetes", " c__Gemmatimonadetes (class)", " o__Gemmatimonadales", " f__Gemmatimonadaceae", " g__Gemmatimonas", " s__"]}}, {"id": "539070", "metadata": {"taxonomy": ["k__Bacteria", " p__Acidobacteria", " c__", " o__", " f__", " g__", " s__"]}}, {"id": "533603", "metadata": {"taxonomy": ["k__Bacteria", " p__Proteobacteria", " c__Alphaproteobacteria", " o__Sphingomonadales", " f__", " g__", " s__"]}}, {"id": "520492", "metadata": {"taxonomy": ["k__Bacteria", " p__Bacteroidetes", " c__Sphingobacteria", " o__Sphingobacteriales", " f__Sphingobacteriaceae", " g__Pedobacter", " s__"]}}, {"id": "513591", "metadata": {"taxonomy": ["k__Bacteria", " p__Acidobacteria", " c__Solibacteres", " o__Solibacterales", " f__Solibacteraceae", " g__Candidatus Solibacter", " s__"]}}, {"id": "453654", "metadata": {"taxonomy": ["k__Bacteria", " p__Proteobacteria", " c__Alphaproteobacteria", " o__Rhizobiales", " f__Hyphomicrobiaceae", " g__Devosia", " s__"]}}, {"id": "452924", "metadata": {"taxonomy": ["k__Bacteria", " p__Actinobacteria", " c__Actinobacteria (class)", " o__Solirubrobacterales", " f__Patulibacteraceae", " g__", " s__"]}}, {"id": "440170", "metadata": {"taxonomy": ["k__Bacteria", " p__Bacteroidetes", " c__Sphingobacteria", " o__Sphingobacteriales", " f__Saprospiraceae", " g__", " s__"]}}, {"id": "412782", "metadata": {"taxonomy": ["k__Bacteria", " p__Gemmatimonadetes", " c__Gemmatimonadetes (class)", " o__Gemmatimonadales", " f__Gemmatimonadaceae", " g__", " s__"]}}, {"id": "360665", "metadata": {"taxonomy": ["k__Bacteria", " p__Proteobacteria", " c__Alphaproteobacteria", " o__Sphingomonadales", " f__Sphingomonadaceae", " g__Kaistobacter", " s__"]}}, {"id": "347619", "metadata": {"taxonomy": ["k__Bacteria", " p__Acidobacteria", " c__Acidobacteria (class)", " o__Acidobacteriales", " f__Acidobacteriaceae", " g__", " s__"]}}, {"id": "331724", "metadata": {"taxonomy": ["k__Bacteria", " p__Acidobacteria", " c__", " o__", " f__", " g__", " s__"]}}, {"id": "320457", "metadata": {"taxonomy": ["k__Bacteria", " p__Actinobacteria", " c__Actinobacteria (class)", " o__Actinomycetales", " f__Mycobacteriaceae", " g__Mycobacterium", " s__Mycobacterium thermoresistibile"]}}, {"id": "315631", "metadata": {"taxonomy": ["k__Bacteria", " p__Acidobacteria", " c__Chloracidobacteria", " o__", " f__", " g__", " s__"]}}, {"id": "311995", "metadata": {"taxonomy": ["k__Bacteria", " p__Proteobacteria", " c__Betaproteobacteria", " o__", " f__", " g__", " s__"]}}, {"id": "280545", "metadata": {"taxonomy": ["k__Bacteria", " p__Bacteroidetes", " c__Sphingobacteria", " o__Sphingobacteriales", " f__", " g__", " s__"]}}, {"id": "258187", "metadata": {"taxonomy": ["k__Bacteria", " p__Firmicutes", " c__Bacilli", " o__Bacillales", " f__Alicyclobacillaceae", " g__Alicyclobacillus", " s__"]}}, {"id": "256992", "metadata": {"taxonomy": ["k__Bacteria", " p__Acidobacteria", " c__Chloracidobacteria", " o__", " f__", " g__", " s__"]}}, {"id": "253054", "metadata": {"taxonomy": ["k__Bacteria", " p__Acidobacteria", " c__", " o__", " f__Koribacteraceae", " g__", " s__"]}}, {"id": "248170", "metadata": {"taxonomy": ["k__Bacteria", " p__Actinobacteria", " c__Actinobacteria (class)", " o__", " f__", " g__", " s__"]}}, {"id": "245652", "metadata": {"taxonomy": ["k__Bacteria", " p__Bacteroidetes", " c__Sphingobacteria", " o__Sphingobacteriales", " f__", " g__", " s__"]}}, {"id": "239226", "metadata": {"taxonomy": ["k__Bacteria", " p__Acidobacteria", " c__Chloracidobacteria", " o__", " f__", " g__", " s__"]}}, {"id": "237548", "metadata": {"taxonomy": ["k__Bacteria", " p__Actinobacteria", " c__Actinobacteria (class)", " o__Acidimicrobiales", " f__", " g__", " s__"]}}, {"id": "235349", "metadata": {"taxonomy": ["k__Bacteria", " p__Proteobacteria", " c__Alphaproteobacteria", " o__Rhodospirillales", " f__Rhodospirillaceae", " g__", " s__"]}}, {"id": "215823", "metadata": {"taxonomy": ["k__Bacteria", " p__Bacteroidetes", " c__Sphingobacteria", " o__Sphingobacteriales", " f__", " g__", " s__"]}}, {"id": "165771", "metadata": {"taxonomy": ["k__Bacteria", " p__Proteobacteria", " c__Alphaproteobacteria", " o__Caulobacterales", " f__Caulobacteraceae", " g__Caulobacter", " s__"]}}, {"id": "152039", "metadata": {"taxonomy": ["k__Bacteria", " p__Gemmatimonadetes", " c__Gemmatimonadetes (class)", " o__Gemmatimonadales", " f__Gemmatimonadaceae", " g__Gemmatimonas", " s__"]}}, {"id": "149555", "metadata": {"taxonomy": ["k__Bacteria", " p__Bacteroidetes", " c__Flavobacteria", " o__Flavobacteriales", " f__Flavobacteriaceae", " g__Chryseobacterium", " s__"]}}, {"id": "149501", "metadata": {"taxonomy": ["k__Bacteria", " p__Proteobacteria", " c__Alphaproteobacteria", " o__Rhizobiales", " f__Hyphomicrobiaceae", " g__Rhodoplanes", " s__"]}}, {"id": "148264", "metadata": {"taxonomy": ["k__Bacteria", " p__Proteobacteria", " c__Betaproteobacteria", " o__Burkholderiales", " f__Comamonadaceae", " g__", " s__"]}}, {"id": "142009", "metadata": {"taxonomy": ["k__Bacteria", " p__Proteobacteria", " c__Betaproteobacteria", " o__", " f__", " g__", " s__"]}}, {"id": "130368", "metadata": {"taxonomy": ["k__Bacteria", " p__Acidobacteria", " c__Chloracidobacteria", " o__", " f__", " g__", " s__"]}}, {"id": "121642", "metadata": {"taxonomy": ["k__Bacteria", " p__Proteobacteria", " c__Gammaproteobacteria", " o__Xanthomonadales", " f__Xanthomonadaceae", " g__", " s__"]}}, {"id": "114057", "metadata": {"taxonomy": ["k__Bacteria", " p__Proteobacteria", " c__Alphaproteobacteria", " o__Rhizobiales", " f__Hyphomicrobiaceae", " g__Rhodoplanes", " s__"]}}, {"id": "113400", "metadata": {"taxonomy": ["k__Bacteria", " p__Acidobacteria", " c__Chloracidobacteria", " o__", " f__", " g__", " s__"]}}, {"id": "113191", "metadata": {"taxonomy": ["k__Bacteria", " p__Acidobacteria", " c__Acidobacteria (class)", " o__Acidobacteriales", " f__", " g__", " s__"]}}, {"id": "105561", "metadata": {"taxonomy": ["k__Bacteria", " p__Proteobacteria", " c__Deltaproteobacteria", " o__Bdellovibrionales", " f__Bdellovibrionaceae", " g__Bdellovibrio", " s__"]}}, {"id": "93508", "metadata": {"taxonomy": ["k__Bacteria", " p__Gemmatimonadetes", " c__Gemmatimonadetes (class)", " o__Gemmatimonadales", " f__", " g__", " s__"]}}, {"id": "65458", "metadata": {"taxonomy": ["k__Bacteria", " p__Proteobacteria", " c__Alphaproteobacteria", " o__Rhizobiales", " f__Bradyrhizobiaceae", " g__Rhodopseudomonas", " s__"]}}, {"id": "578293", "metadata": {"taxonomy": ["k__Bacteria", " p__Proteobacteria", " c__Betaproteobacteria", " o__", " f__", " g__", " s__"]}}, {"id": "572643", "metadata": {"taxonomy": ["k__Bacteria", " p__Proteobacteria", " c__Gammaproteobacteria", " o__Chromatiales", " f__Sinobacteraceae", " g__", " s__"]}}, {"id": "570160", "metadata": {"taxonomy": ["k__Bacteria", " p__Acidobacteria", " c__Chloracidobacteria", " o__", " f__", " g__", " s__"]}}, {"id": "559379", "metadata": {"taxonomy": ["k__Bacteria", " p__Acidobacteria", " c__Acidobacteria (class)", " o__Acidobacteriales", " f__Acidobacteriaceae", " g__", " s__"]}}, {"id": "553192", "metadata": {"taxonomy": ["k__Bacteria", " p__Proteobacteria", " c__Alphaproteobacteria", " o__Sphingomonadales", " f__Sphingomonadaceae", " g__Sphingomonas", " s__"]}}, {"id": "551366", "metadata": {"taxonomy": ["k__Bacteria", " p__Gemmatimonadetes", " c__Gemmatimonadetes (class)", " o__Gemmatimonadales", " f__Gemmatimonadaceae", " g__", " s__"]}}, {"id": "533002", "metadata": {"taxonomy": ["k__Bacteria", " p__Proteobacteria", " c__Alphaproteobacteria", " o__Rhodobacterales", " f__Rhodobacteraceae", " g__", " s__"]}}, {"id": "525670", "metadata": {"taxonomy": ["k__Bacteria", " p__Bacteroidetes", " c__Sphingobacteria", " o__Sphingobacteriales", " f__", " g__", " s__"]}}, {"id": "514542", "metadata": {"taxonomy": ["k__Bacteria", " p__Acidobacteria", " c__Acidobacteria (class)", " o__Acidobacteriales", " f__", " g__", " s__"]}}, {"id": "458397", "metadata": {"taxonomy": ["k__Bacteria", " p__Proteobacteria", " c__Gammaproteobacteria", " o__Chromatiales", " f__Sinobacteraceae", " g__", " s__"]}}, {"id": "445860", "metadata": {"taxonomy": ["k__Bacteria", " p__Bacteroidetes", " c__Sphingobacteria", " o__Sphingobacteriales", " f__", " g__", " s__"]}}, {"id": "434004", "metadata": {"taxonomy": ["k__Bacteria", " p__Bacteroidetes", " c__Sphingobacteria", " o__Sphingobacteriales", " f__", " g__", " s__"]}}, {"id": "361840", "metadata": {"taxonomy": ["k__Bacteria", " p__Proteobacteria", " c__Alphaproteobacteria", " o__Sphingomonadales", " f__Sphingomonadaceae", " g__", " s__"]}}, {"id": "358999", "metadata": {"taxonomy": ["k__Bacteria", " p__Proteobacteria", " c__Gammaproteobacteria", " o__Xanthomonadales", " f__Xanthomonadaceae", " g__Thermomonas", " s__"]}}, {"id": "347577", "metadata": {"taxonomy": ["k__Bacteria", " p__Acidobacteria", " c__Acidobacteria (class)", " o__Acidobacteriales", " f__", " g__", " s__"]}}, {"id": "306684", "metadata": {"taxonomy": ["k__Bacteria", " p__Bacteroidetes", " c__Sphingobacteria", " o__Sphingobacteriales", " f__", " g__", " s__"]}}, {"id": "279158", "metadata": {"taxonomy": ["k__Bacteria", " p__Actinobacteria", " c__Actinobacteria (class)", " o__Acidimicrobiales", " f__EB1017", " g__", " s__"]}}, {"id": "269352", "metadata": {"taxonomy": ["k__Bacteria", " p__Actinobacteria", " c__Actinobacteria (class)", " o__Actinomycetales", " f__", " g__", " s__"]}}, {"id": "253420", "metadata": {"taxonomy": ["k__Bacteria", " p__Acidobacteria", " c__Chloracidobacteria", " o__", " f__", " g__", " s__"]}}, {"id": "252410", "metadata": {"taxonomy": ["k__Bacteria", " p__Proteobacteria", " c__Alphaproteobacteria", " o__Sphingomonadales", " f__Sphingomonadaceae", " g__", " s__"]}}, {"id": "250572", "metadata": {"taxonomy": ["k__Bacteria", " p__Actinobacteria", " c__Actinobacteria (class)", " o__Actinomycetales", " f__Micromonosporaceae", " g__Actinoplanes", " s__"]}}, {"id": "248072", "metadata": {"taxonomy": ["k__Bacteria", " p__Bacteroidetes", " c__Sphingobacteria", " o__Sphingobacteriales", " f__", " g__", " s__"]}}, {"id": "246243", "metadata": {"taxonomy": ["k__Bacteria", " p__Bacteroidetes", " c__Sphingobacteria", " o__Sphingobacteriales", " f__", " g__", " s__"]}}, {"id": "224203", "metadata": {"taxonomy": ["k__Bacteria", " p__Acidobacteria", " c__Solibacteres", " o__Solibacterales", " f__Solibacteraceae", " g__Candidatus Solibacter", " s__"]}}, {"id": "223329", "metadata": {"taxonomy": ["k__Bacteria", " p__Verrucomicrobia", " c__Spartobacteria", " o__", " f__", " g__Chthoniobacter", " s__"]}}, {"id": "219937", "metadata": {"taxonomy": ["k__Bacteria", " p__Proteobacteria", " c__Betaproteobacteria", " o__Rhodocyclales", " f__", " g__", " s__"]}}, {"id": "214611", "metadata": {"taxonomy": ["k__Bacteria", " p__Proteobacteria", " c__Betaproteobacteria", " o__Burkholderiales", " f__", " g__Methylibium", " s__"]}}, {"id": "209903", "metadata": {"taxonomy": ["k__Bacteria", " p__Proteobacteria", " c__Betaproteobacteria", " o__", " f__", " g__", " s__"]}}, {"id": "204415", "metadata": {"taxonomy": ["k__Bacteria", " p__Bacteroidetes", " c__Sphingobacteria", " o__Sphingobacteriales", " f__Saprospiraceae", " g__", " s__"]}}, {"id": "168212", "metadata": {"taxonomy": ["k__Bacteria", " p__Proteobacteria", " c__Alphaproteobacteria", " o__Caulobacterales", " f__Caulobacteraceae", " g__", " s__"]}}, {"id": "161227", "metadata": {"taxonomy": ["k__Bacteria", " p__Verrucomicrobia", " c__Spartobacteria", " o__", " f__", " g__Chthoniobacter", " s__"]}}, {"id": "160010", "metadata": {"taxonomy": ["k__Bacteria", " p__Bacteroidetes", " c__Sphingobacteria", " o__Sphingobacteriales", " f__", " g__", " s__"]}}, {"id": "157614", "metadata": {"taxonomy": ["k__Bacteria", " p__Proteobacteria", " c__Alphaproteobacteria", " o__Rhizobiales", " f__Rhizobiaceae", " g__Rhizobium", " s__"]}}, {"id": "150877", "metadata": {"taxonomy": ["k__Bacteria", " p__Proteobacteria", " c__Alphaproteobacteria", " o__Rhizobiales", " f__Hyphomicrobiaceae", " g__Rhodoplanes", " s__"]}}, {"id": "143610", "metadata": {"taxonomy": ["k__Bacteria", " p__Acidobacteria", " c__Acidobacteria (class)", " o__Acidobacteriales", " f__", " g__", " s__"]}}, {"id": "141075", "metadata": {"taxonomy": ["k__Bacteria", " p__Proteobacteria", " c__Betaproteobacteria", " o__Burkholderiales", " f__Comamonadaceae", " g__", " s__"]}}, {"id": "114591", "metadata": {"taxonomy": ["k__Bacteria", " p__Proteobacteria", " c__Alphaproteobacteria", " o__Sphingomonadales", " f__Sphingomonadaceae", " g__Sphingomonas", " s__"]}}, {"id": "114322", "metadata": {"taxonomy": ["k__Bacteria", " p__Acidobacteria", " c__Acidobacteria (class)", " o__Acidobacteriales", " f__", " g__", " s__"]}}, {"id": "113674", "metadata": {"taxonomy": ["k__Bacteria", " p__Bacteroidetes", " c__Sphingobacteria", " o__Sphingobacteriales", " f__", " g__", " s__"]}}, {"id": "113017", "metadata": {"taxonomy": ["k__Bacteria", " p__Chloroflexi", " c__Anaerolineae", " o__A4b", " f__", " g__", " s__"]}}, {"id": "112244", "metadata": {"taxonomy": ["k__Bacteria", " p__Actinobacteria", " c__Actinobacteria (class)", " o__Actinomycetales", " f__Micromonosporaceae", " g__", " s__"]}}, {"id": "112161", "metadata": {"taxonomy": ["k__Bacteria", " p__Proteobacteria", " c__Gammaproteobacteria", " o__Legionellales", " f__Coxiellaceae", " g__", " s__"]}}, {"id": "111136", "metadata": {"taxonomy": ["k__Bacteria", " p__Bacteroidetes", " c__Sphingobacteria", " o__Sphingobacteriales", " f__Flexibacteraceae", " g__Cytophaga", " s__"]}}, {"id": "76549", "metadata": {"taxonomy": ["k__Bacteria", " p__Acidobacteria", " c__Sva0725", " o__", " f__", " g__", " s__"]}}, {"id": "65697", "metadata": {"taxonomy": ["k__Bacteria", " p__TM7", " c__TM7-3", " o__EW055", " f__", " g__", " s__"]}}, {"id": "64871", "metadata": {"taxonomy": ["k__Bacteria", " p__Proteobacteria", " c__Betaproteobacteria", " o__Burkholderiales", " f__Comamonadaceae", " g__Hylemonella", " s__"]}}, {"id": "584801", "metadata": {"taxonomy": ["k__Bacteria", " p__Acidobacteria", " c__Acidobacteria (class)", " o__Acidobacteriales", " f__", " g__", " s__"]}}, {"id": "584580", "metadata": {"taxonomy": ["k__Bacteria", " p__Proteobacteria", " c__Betaproteobacteria", " o__Burkholderiales", " f__Comamonadaceae", " g__Hydrogenophaga", " s__Hydrogenophaga palleronii"]}}, {"id": "584174", "metadata": {"taxonomy": ["k__Bacteria", " p__Acidobacteria", " c__Chloracidobacteria", " o__", " f__", " g__", " s__"]}}, {"id": "58135", "metadata": {"taxonomy": ["k__Bacteria", " p__Proteobacteria", " c__Alphaproteobacteria", " o__Rhodospirillales", " f__Rhodospirillaceae", " g__", " s__"]}}, {"id": "576053", "metadata": {"taxonomy": ["k__Bacteria", " p__Proteobacteria", " c__Betaproteobacteria", " o__Burkholderiales", " f__", " g__Methylibium", " s__"]}}, {"id": "564942", "metadata": {"taxonomy": ["k__Bacteria", " p__Proteobacteria", " c__Alphaproteobacteria", " o__Rhodospirillales", " f__Rhodospirillaceae", " g__", " s__"]}}, {"id": "561968", "metadata": {"taxonomy": ["k__Bacteria", " p__Acidobacteria", " c__Acidobacteria-5", " o__", " f__", " g__", " s__"]}}, {"id": "554674", "metadata": {"taxonomy": ["k__Bacteria", " p__Proteobacteria", " c__Alphaproteobacteria", " o__Rhodospirillales", " f__Acetobacteraceae", " g__", " s__"]}}, {"id": "366805", "metadata": {"taxonomy": ["k__Bacteria", " p__Bacteroidetes", " c__Sphingobacteria", " o__Sphingobacteriales", " f__Sphingobacteriaceae", " g__", " s__"]}}, {"id": "364090", "metadata": {"taxonomy": ["k__Bacteria", " p__Acidobacteria", " c__Chloracidobacteria", " o__", " f__", " g__", " s__"]}}, {"id": "363617", "metadata": {"taxonomy": ["k__Bacteria", " p__Bacteroidetes", " c__Sphingobacteria", " o__Sphingobacteriales", " f__", " g__", " s__"]}}, {"id": "358564", "metadata": {"taxonomy": ["k__Bacteria", " p__Proteobacteria", " c__Betaproteobacteria", " o__Burkholderiales", " f__Oxalobacteraceae", " g__", " s__"]}}, {"id": "353143", "metadata": {"taxonomy": ["k__Bacteria", " p__Bacteroidetes", " c__Sphingobacteria", " o__Sphingobacteriales", " f__Sphingobacteriaceae", " g__", " s__"]}}, {"id": "342714", "metadata": {"taxonomy": ["k__Bacteria", " p__Proteobacteria", " c__Deltaproteobacteria", " o__Myxococcales", " f__Haliangiaceae", " g__", " s__"]}}, {"id": "341462", "metadata": {"taxonomy": ["k__Bacteria", " p__Proteobacteria", " c__Betaproteobacteria", " o__Burkholderiales", " f__Comamonadaceae", " g__", " s__"]}}, {"id": "328181", "metadata": {"taxonomy": ["k__Bacteria", " p__Proteobacteria", " c__Betaproteobacteria", " o__", " f__", " g__", " s__"]}}, {"id": "327784", "metadata": {"taxonomy": ["k__Bacteria", " p__Acidobacteria", " c__Chloracidobacteria", " o__", " f__", " g__", " s__"]}}, {"id": "326656", "metadata": {"taxonomy": ["k__Bacteria", " p__Proteobacteria", " c__Deltaproteobacteria", " o__Myxococcales", " f__", " g__", " s__"]}}, {"id": "306532", "metadata": {"taxonomy": ["k__Bacteria", " p__Acidobacteria", " c__Chloracidobacteria", " o__", " f__", " g__", " s__"]}}, {"id": "279384", "metadata": {"taxonomy": ["k__Bacteria", " p__Acidobacteria", " c__Chloracidobacteria", " o__", " f__", " g__", " s__"]}}, {"id": "278696", "metadata": {"taxonomy": ["k__Bacteria", " p__Proteobacteria", " c__Gammaproteobacteria", " o__Xanthomonadales", " f__Xanthomonadaceae", " g__", " s__"]}}, {"id": "248280", "metadata": {"taxonomy": ["k__Bacteria", " p__Elusimicrobia", " c__Elusimicrobia (class)", " o__", " f__", " g__", " s__"]}}, {"id": "227524", "metadata": {"taxonomy": ["k__Bacteria", " p__Acidobacteria", " c__", " o__", " f__", " g__", " s__"]}}, {"id": "224770", "metadata": {"taxonomy": ["k__Bacteria", " p__Bacteroidetes", " c__Sphingobacteria", " o__Sphingobacteriales", " f__", " g__", " s__"]}}, {"id": "224678", "metadata": {"taxonomy": ["k__Bacteria", " p__Proteobacteria", " c__Alphaproteobacteria", " o__Rhodospirillales", " f__Rhodospirillaceae", " g__", " s__"]}}, {"id": "222528", "metadata": {"taxonomy": ["k__Bacteria", " p__Acidobacteria", " c__Acidobacteria-5", " o__", " f__", " g__", " s__"]}}, {"id": "220981", "metadata": {"taxonomy": ["k__Bacteria", " p__Acidobacteria", " c__Solibacteres", " o__Solibacterales", " f__Solibacteraceae", " g__Candidatus Solibacter", " s__"]}}, {"id": "218017", "metadata": {"taxonomy": ["k__Bacteria", " p__Proteobacteria", " c__Betaproteobacteria", " o__", " f__", " g__", " s__"]}}, {"id": "213519", "metadata": {"taxonomy": ["k__Bacteria", " p__Verrucomicrobia", " c__Spartobacteria", " o__", " f__", " g__Chthoniobacter", " s__"]}}, {"id": "204934", "metadata": {"taxonomy": ["k__Bacteria", " p__Bacteroidetes", " c__Sphingobacteria", " o__Sphingobacteriales", " f__", " g__", " s__"]}}, {"id": "203959", "metadata": {"taxonomy": ["k__Bacteria", " p__Planctomycetes", " c__Phycisphaerae", " o__", " f__", " g__", " s__"]}}, {"id": "192890", "metadata": {"taxonomy": ["k__Bacteria", " p__Proteobacteria", " c__Gammaproteobacteria", " o__Xanthomonadales", " f__Xanthomonadaceae", " g__Luteibacter", " s__Luteibacter rhizovicinus"]}}, {"id": "1745", "metadata": {"taxonomy": ["k__Bacteria", " p__Acidobacteria", " c__Chloracidobacteria", " o__", " f__", " g__", " s__"]}}, {"id": "168070", "metadata": {"taxonomy": ["k__Bacteria", " p__Proteobacteria", " c__Betaproteobacteria", " o__Rhodocyclales", " f__", " g__", " s__"]}}, {"id": "165006", "metadata": {"taxonomy": ["k__Bacteria", " p__Bacteroidetes", " c__Sphingobacteria", " o__Sphingobacteriales", " f__Sphingobacteriaceae", " g__", " s__"]}}, {"id": "161479", "metadata": {"taxonomy": ["k__Bacteria", " p__Bacteroidetes", " c__Sphingobacteria", " o__Sphingobacteriales", " f__", " g__", " s__"]}}, {"id": "152291", "metadata": {"taxonomy": ["k__Bacteria", " p__Chlorobi", " c__SJA-28", " o__", " f__", " g__", " s__"]}}, {"id": "152195", "metadata": {"taxonomy": ["k__Bacteria", " p__Verrucomicrobia", " c__Spartobacteria", " o__", " f__", " g__Chthoniobacter", " s__"]}}, {"id": "141698", "metadata": {"taxonomy": ["k__Bacteria", " p__Acidobacteria", " c__Chloracidobacteria", " o__", " f__", " g__", " s__"]}}, {"id": "107036", "metadata": {"taxonomy": ["k__Bacteria", " p__Proteobacteria", " c__Alphaproteobacteria", " o__Rhizobiales", " f__Bradyrhizobiaceae", " g__Nitrobacter", " s__"]}}, {"id": "99418", "metadata": {"taxonomy": ["k__Bacteria", " p__Bacteroidetes", " c__Sphingobacteria", " o__Sphingobacteriales", " f__Flexibacteraceae", " g__Dyadobacter", " s__"]}}, {"id": "90210", "metadata": {"taxonomy": ["k__Bacteria", " p__Proteobacteria", " c__Alphaproteobacteria", " o__Rickettsiales", " f__", " g__", " s__"]}}, {"id": "89660", "metadata": {"taxonomy": ["k__Bacteria", " p__Acidobacteria", " c__Acidobacteria (class)", " o__Acidobacteriales", " f__", " g__", " s__"]}}, {"id": "590555", "metadata": {"taxonomy": ["k__Bacteria", " p__Actinobacteria", " c__Actinobacteria (class)", " o__Actinomycetales", " f__Nocardiaceae", " g__Rhodococcus", " s__"]}}, {"id": "588861", "metadata": {"taxonomy": ["k__Bacteria", " p__Chloroflexi", " c__Chloroflexi (class)", " o__Roseiflexales", " f__Kouleothrixaceae", " g__", " s__"]}}, {"id": "581639", "metadata": {"taxonomy": ["k__Bacteria", " p__Proteobacteria", " c__Betaproteobacteria", " o__Burkholderiales", " f__", " g__", " s__"]}}, {"id": "571774", "metadata": {"taxonomy": ["k__Bacteria", " p__Proteobacteria", " c__Gammaproteobacteria", " o__Xanthomonadales", " f__Xanthomonadaceae", " g__Dokdonella", " s__"]}}, {"id": "570844", "metadata": {"taxonomy": ["k__Bacteria", " p__Nitrospirae", " c__Nitrospira (class)", " o__Nitrospirales", " f__Nitrospiraceae", " g__Nitrospira", " s__"]}}, {"id": "568425", "metadata": {"taxonomy": ["k__Bacteria", " p__Proteobacteria", " c__Alphaproteobacteria", " o__", " f__", " g__", " s__"]}}, {"id": "560742", "metadata": {"taxonomy": ["k__Bacteria", " p__Bacteroidetes", " c__Sphingobacteria", " o__Sphingobacteriales", " f__Sphingobacteriaceae", " g__", " s__"]}}, {"id": "557280", "metadata": {"taxonomy": ["k__Bacteria", " p__Proteobacteria", " c__Betaproteobacteria", " o__Rhodocyclales", " f__", " g__", " s__"]}}, {"id": "538121", "metadata": {"taxonomy": ["k__Bacteria", " p__Proteobacteria", " c__Alphaproteobacteria", " o__Caulobacterales", " f__Caulobacteraceae", " g__Caulobacter", " s__"]}}, {"id": "535721", "metadata": {"taxonomy": ["k__Bacteria", " p__Acidobacteria", " c__", " o__", " f__", " g__", " s__"]}}, {"id": "533646", "metadata": {"taxonomy": ["k__Bacteria", " p__Chloroflexi", " c__Anaerolineae", " o__A4b", " f__", " g__", " s__"]}}, {"id": "528336", "metadata": {"taxonomy": ["k__Bacteria", " p__Bacteroidetes", " c__Sphingobacteria", " o__Sphingobacteriales", " f__", " g__", " s__"]}}, {"id": "513760", "metadata": {"taxonomy": ["k__Bacteria", " p__Actinobacteria", " c__Actinobacteria (class)", " o__MC47", " f__", " g__", " s__"]}}, {"id": "513586", "metadata": {"taxonomy": ["k__Bacteria", " p__Planctomycetes", " c__Phycisphaerae", " o__", " f__", " g__", " s__"]}}, {"id": "498304", "metadata": {"taxonomy": ["k__Bacteria", " p__Bacteroidetes", " c__Sphingobacteria", " o__Sphingobacteriales", " f__", " g__", " s__"]}}, {"id": "36828", "metadata": {"taxonomy": ["k__Bacteria", " p__Acidobacteria", " c__Chloracidobacteria", " o__", " f__", " g__", " s__"]}}, {"id": "356045", "metadata": {"taxonomy": ["k__Bacteria", " p__Proteobacteria", " c__Betaproteobacteria", " o__Rhodocyclales", " f__", " g__", " s__"]}}, {"id": "333628", "metadata": {"taxonomy": ["k__Bacteria", " p__Proteobacteria", " c__Gammaproteobacteria", " o__Xanthomonadales", " f__Xanthomonadaceae", " g__Lysobacter", " s__"]}}, {"id": "327134", "metadata": {"taxonomy": ["k__Bacteria", " p__Actinobacteria", " c__Actinobacteria (class)", " o__Actinomycetales", " f__Streptomycetaceae", " g__Streptomyces", " s__"]}}, {"id": "308006", "metadata": {"taxonomy": ["k__Bacteria", " p__Proteobacteria", " c__Betaproteobacteria", " o__Gallionellales", " f__Gallionellaceae", " g__", " s__"]}}, {"id": "305729", "metadata": {"taxonomy": ["k__Bacteria", " p__Proteobacteria", " c__Alphaproteobacteria", " o__Rhizobiales", " f__Methylobacteriaceae", " g__Methylobacterium", " s__Methylobacterium radiotolerans"]}}, {"id": "261777", "metadata": {"taxonomy": ["k__Bacteria", " p__Proteobacteria", " c__Alphaproteobacteria", " o__Rhizobiales", " f__Phyllobacteriaceae", " g__", " s__"]}}, {"id": "241214", "metadata": {"taxonomy": ["k__Bacteria", " p__Proteobacteria", " c__Deltaproteobacteria", " o__MIZ46", " f__", " g__", " s__"]}}, {"id": "238869", "metadata": {"taxonomy": ["k__Bacteria", " p__Acidobacteria", " c__Acidobacteria (class)", " o__Acidobacteriales", " f__", " g__", " s__"]}}, {"id": "238426", "metadata": {"taxonomy": ["k__Bacteria", " p__Proteobacteria", " c__Betaproteobacteria", " o__", " f__", " g__", " s__"]}}, {"id": "225522", "metadata": {"taxonomy": ["k__Bacteria", " p__Acidobacteria", " c__Acidobacteria (class)", " o__Acidobacteriales", " f__", " g__", " s__"]}}, {"id": "223948", "metadata": {"taxonomy": ["k__Bacteria", " p__Acidobacteria", " c__Chloracidobacteria", " o__", " f__", " g__", " s__"]}}, {"id": "218287", "metadata": {"taxonomy": ["k__Bacteria", " p__Bacteroidetes", " c__Sphingobacteria", " o__Sphingobacteriales", " f__", " g__", " s__"]}}, {"id": "216128", "metadata": {"taxonomy": ["k__Bacteria", " p__Actinobacteria", " c__Actinobacteria (class)", " o__Acidimicrobiales", " f__Iamiaceae", " g__", " s__"]}}, {"id": "212760", "metadata": {"taxonomy": ["k__Bacteria", " p__Acidobacteria", " c__", " o__", " f__", " g__", " s__"]}}, {"id": "211909", "metadata": {"taxonomy": ["k__Bacteria", " p__Bacteroidetes", " c__Sphingobacteria", " o__Sphingobacteriales", " f__", " g__", " s__"]}}, {"id": "206654", "metadata": {"taxonomy": ["k__Bacteria", " p__Chloroflexi", " c__TK17", " o__", " f__", " g__", " s__"]}}, {"id": "204465", "metadata": {"taxonomy": ["k__Bacteria", " p__Verrucomicrobia", " c__Verrucomicrobiae", " o__Verrucomicrobiales", " f__", " g__", " s__"]}}, {"id": "204384", "metadata": {"taxonomy": ["k__Bacteria", " p__Acidobacteria", " c__Solibacteres", " o__Solibacterales", " f__Solibacteraceae", " g__Candidatus Solibacter", " s__"]}}, {"id": "150925", "metadata": {"taxonomy": ["k__Bacteria", " p__Verrucomicrobia", " c__Spartobacteria", " o__", " f__", " g__Chthoniobacter", " s__"]}}, {"id": "149938", "metadata": {"taxonomy": ["k__Bacteria", " p__Proteobacteria", " c__Alphaproteobacteria", " o__Sphingomonadales", " f__Sphingomonadaceae", " g__Sphingomonas", " s__Sphingomonas wittichii"]}}, {"id": "144956", "metadata": {"taxonomy": ["k__Bacteria", " p__Acidobacteria", " c__iii1-8", " o__", " f__", " g__", " s__"]}}, {"id": "143353", "metadata": {"taxonomy": ["k__Bacteria", " p__Bacteroidetes", " c__Sphingobacteria", " o__Sphingobacteriales", " f__", " g__", " s__"]}}, {"id": "142125", "metadata": {"taxonomy": ["k__Bacteria", " p__Bacteroidetes", " c__Sphingobacteria", " o__Sphingobacteriales", " f__Flexibacteraceae", " g__Cytophaga", " s__"]}}, {"id": "141394", "metadata": {"taxonomy": ["k__Bacteria", " p__Proteobacteria", " c__Deltaproteobacteria", " o__Myxococcales", " f__", " g__", " s__"]}}, {"id": "138534", "metadata": {"taxonomy": ["k__Bacteria", " p__Acidobacteria", " c__Acidobacteria (class)", " o__Acidobacteriales", " f__", " g__", " s__"]}}, {"id": "136944", "metadata": {"taxonomy": ["k__Bacteria", " p__Proteobacteria", " c__Alphaproteobacteria", " o__Rhizobiales", " f__", " g__", " s__"]}}, {"id": "105239", "metadata": {"taxonomy": ["k__Bacteria", " p__Proteobacteria", " c__Deltaproteobacteria", " o__Myxococcales", " f__Haliangiaceae", " g__", " s__"]}}, {"id": "101437", "metadata": {"taxonomy": ["k__Bacteria", " p__Proteobacteria", " c__Betaproteobacteria", " o__", " f__", " g__", " s__"]}}, {"id": "85001", "metadata": {"taxonomy": ["k__Bacteria", " p__Actinobacteria", " c__Actinobacteria (class)", " o__Actinomycetales", " f__Pseudonocardiaceae", " g__Amycolatopsis", " s__"]}}, {"id": "581254", "metadata": {"taxonomy": ["k__Bacteria", " p__Acidobacteria", " c__Chloracidobacteria", " o__", " f__", " g__", " s__"]}}, {"id": "574674", "metadata": {"taxonomy": ["k__Bacteria", " p__Proteobacteria", " c__Deltaproteobacteria", " o__Myxococcales", " f__Haliangiaceae", " g__", " s__"]}}, {"id": "567486", "metadata": {"taxonomy": ["k__Bacteria", " p__Proteobacteria", " c__Gammaproteobacteria", " o__Xanthomonadales", " f__Xanthomonadaceae", " g__Dokdonella", " s__"]}}, {"id": "560106", "metadata": {"taxonomy": ["k__Bacteria", " p__Proteobacteria", " c__Gammaproteobacteria", " o__Chromatiales", " f__Sinobacteraceae", " g__", " s__"]}}, {"id": "558797", "metadata": {"taxonomy": ["k__Bacteria", " p__Bacteroidetes", " c__Flavobacteria", " o__Flavobacteriales", " f__Flavobacteriaceae", " g__Flavobacterium", " s__"]}}, {"id": "5552", "metadata": {"taxonomy": ["k__Bacteria", " p__Proteobacteria", " c__Alphaproteobacteria", " o__Caulobacterales", " f__Caulobacteraceae", " g__Phenylobacterium", " s__"]}}, {"id": "55504", "metadata": {"taxonomy": ["k__Bacteria", " p__Bacteroidetes", " c__Sphingobacteria", " o__Sphingobacteriales", " f__", " g__", " s__"]}}, {"id": "551139", "metadata": {"taxonomy": ["k__Bacteria", " p__Proteobacteria", " c__Betaproteobacteria", " o__Rhodocyclales", " f__", " g__", " s__"]}}, {"id": "546873", "metadata": {"taxonomy": ["k__Bacteria", " p__Acidobacteria", " c__iii1-8", " o__", " f__", " g__", " s__"]}}, {"id": "545552", "metadata": {"taxonomy": ["k__Bacteria", " p__Proteobacteria", " c__Gammaproteobacteria", " o__Xanthomonadales", " f__Xanthomonadaceae", " g__", " s__"]}}, {"id": "544834", "metadata": {"taxonomy": ["k__Bacteria", " p__Bacteroidetes", " c__Sphingobacteria", " o__Sphingobacteriales", " f__", " g__", " s__"]}}, {"id": "540217", "metadata": {"taxonomy": ["k__Bacteria", " p__Bacteroidetes", " c__Sphingobacteria", " o__Sphingobacteriales", " f__", " g__", " s__"]}}, {"id": "533434", "metadata": {"taxonomy": ["k__Bacteria", " p__Actinobacteria", " c__Actinobacteria (class)", " o__Solirubrobacterales", " f__Patulibacteraceae", " g__", " s__"]}}, {"id": "530540", "metadata": {"taxonomy": ["k__Bacteria", " p__Acidobacteria", " c__Acidobacteria (class)", " o__Acidobacteriales", " f__", " g__", " s__"]}}, {"id": "525648", "metadata": {"taxonomy": ["k__Bacteria", " p__Proteobacteria", " c__Alphaproteobacteria", " o__Rhizobiales", " f__", " g__", " s__"]}}, {"id": "510008", "metadata": {"taxonomy": ["k__Bacteria", " p__Proteobacteria", " c__Alphaproteobacteria", " o__Rhizobiales", " f__", " g__", " s__"]}}, {"id": "48487", "metadata": {"taxonomy": ["k__Bacteria", " p__Proteobacteria", " c__Deltaproteobacteria", " o__Myxococcales", " f__", " g__", " s__"]}}, {"id": "394416", "metadata": {"taxonomy": ["k__Bacteria", " p__Proteobacteria", " c__Betaproteobacteria", " o__Rhodocyclales", " f__", " g__", " s__"]}}, {"id": "369289", "metadata": {"taxonomy": ["k__Bacteria", " p__Actinobacteria", " c__Actinobacteria (class)", " o__Actinomycetales", " f__Micromonosporaceae", " g__Actinoplanes", " s__Actinoplanes ferrugineus"]}}, {"id": "363954", "metadata": {"taxonomy": ["k__Bacteria", " p__Proteobacteria", " c__Alphaproteobacteria", " o__Rhizobiales", " f__", " g__", " s__"]}}, {"id": "362733", "metadata": {"taxonomy": ["k__Bacteria", " p__Bacteroidetes", " c__Sphingobacteria", " o__Sphingobacteriales", " f__", " g__", " s__"]}}, {"id": "341579", "metadata": {"taxonomy": ["k__Bacteria", " p__Proteobacteria", " c__Betaproteobacteria", " o__Burkholderiales", " f__", " g__", " s__"]}}, {"id": "305083", "metadata": {"taxonomy": ["k__Bacteria", " p__Acidobacteria", " c__Solibacteres", " o__Solibacterales", " f__Solibacteraceae", " g__Candidatus Solibacter", " s__"]}}, {"id": "286368", "metadata": {"taxonomy": ["k__Bacteria", " p__Bacteroidetes", " c__Sphingobacteria", " o__Sphingobacteriales", " f__", " g__", " s__"]}}, {"id": "284644", "metadata": {"taxonomy": ["k__Bacteria", " p__Bacteroidetes", " c__Sphingobacteria", " o__Sphingobacteriales", " f__", " g__", " s__"]}}, {"id": "281116", "metadata": {"taxonomy": ["k__Bacteria", " p__Actinobacteria", " c__Actinobacteria (class)", " o__Acidimicrobiales", " f__EB1017", " g__", " s__"]}}, {"id": "278787", "metadata": {"taxonomy": ["k__Bacteria", " p__Proteobacteria", " c__Betaproteobacteria", " o__", " f__", " g__", " s__"]}}, {"id": "27669", "metadata": {"taxonomy": ["k__Bacteria", " p__Proteobacteria", " c__Gammaproteobacteria", " o__Chromatiales", " f__Sinobacteraceae", " g__", " s__"]}}, {"id": "264158", "metadata": {"taxonomy": ["k__Bacteria", " p__Proteobacteria", " c__Gammaproteobacteria", " o__Xanthomonadales", " f__Xanthomonadaceae", " g__Dokdonella", " s__"]}}, {"id": "256454", "metadata": {"taxonomy": ["k__Bacteria", " p__Bacteroidetes", " c__Flavobacteria", " o__", " f__", " g__", " s__"]}}, {"id": "251920", "metadata": {"taxonomy": ["k__Bacteria", " p__TM7", " c__TM7-1", " o__", " f__", " g__", " s__"]}}, {"id": "226979", "metadata": {"taxonomy": ["k__Bacteria", " p__Proteobacteria", " c__Betaproteobacteria", " o__", " f__", " g__", " s__"]}}, {"id": "225059", "metadata": {"taxonomy": ["k__Bacteria", " p__Bacteroidetes", " c__Sphingobacteria", " o__Sphingobacteriales", " f__", " g__", " s__"]}}, {"id": "224900", "metadata": {"taxonomy": ["k__Bacteria", " p__Proteobacteria", " c__Betaproteobacteria", " o__", " f__", " g__", " s__"]}}, {"id": "224138", "metadata": {"taxonomy": ["k__Bacteria", " p__Proteobacteria", " c__Alphaproteobacteria", " o__Rhizobiales", " f__Xanthobacteraceae", " g__Labrys", " s__"]}}, {"id": "220551", "metadata": {"taxonomy": ["k__Bacteria", " p__Proteobacteria", " c__Betaproteobacteria", " o__", " f__", " g__", " s__"]}}, {"id": "217420", "metadata": {"taxonomy": ["k__Bacteria", " p__Acidobacteria", " c__Acidobacteria (class)", " o__Acidobacteriales", " f__", " g__", " s__"]}}, {"id": "216341", "metadata": {"taxonomy": ["k__Bacteria", " p__Acidobacteria", " c__Solibacteres", " o__Solibacterales", " f__Solibacteraceae", " g__Candidatus Solibacter", " s__"]}}, {"id": "209723", "metadata": {"taxonomy": ["k__Bacteria", " p__Acidobacteria", " c__Acidobacteria (class)", " o__Acidobacteriales", " f__", " g__", " s__"]}}, {"id": "205994", "metadata": {"taxonomy": ["k__Bacteria", " p__Acidobacteria", " c__Chloracidobacteria", " o__", " f__", " g__", " s__"]}}, {"id": "204462", "metadata": {"taxonomy": ["k__Bacteria", " p__Acidobacteria", " c__Solibacteres", " o__Solibacterales", " f__Solibacteraceae", " g__Candidatus Solibacter", " s__"]}}, {"id": "173557", "metadata": {"taxonomy": ["k__Bacteria", " p__Proteobacteria", " c__Alphaproteobacteria", " o__Rickettsiales", " f__", " g__", " s__"]}}, {"id": "160987", "metadata": {"taxonomy": ["k__Bacteria", " p__Acidobacteria", " c__Acidobacteria (class)", " o__Acidobacteriales", " f__Acidobacteriaceae", " g__Edaphobacter", " s__"]}}, {"id": "156323", "metadata": {"taxonomy": ["k__Bacteria", " p__Actinobacteria", " c__Actinobacteria (class)", " o__Acidimicrobiales", " f__EB1017", " g__", " s__"]}}, {"id": "152545", "metadata": {"taxonomy": ["k__Bacteria", " p__Acidobacteria", " c__Solibacteres", " o__Solibacterales", " f__Solibacteraceae", " g__Candidatus Solibacter", " s__"]}}, {"id": "145518", "metadata": {"taxonomy": ["k__Bacteria", " p__Proteobacteria", " c__Alphaproteobacteria", " o__Sphingomonadales", " f__Sphingomonadaceae", " g__Kaistobacter", " s__"]}}, {"id": "136914", "metadata": {"taxonomy": ["k__Bacteria", " p__Proteobacteria", " c__Deltaproteobacteria", " o__Myxococcales", " f__Polyangiaceae", " g__", " s__"]}}, {"id": "113626", "metadata": {"taxonomy": ["k__Bacteria", " p__Acidobacteria", " c__Chloracidobacteria", " o__", " f__", " g__", " s__"]}}, {"id": "111976", "metadata": {"taxonomy": ["k__Bacteria", " p__Proteobacteria", " c__Alphaproteobacteria", " o__Rhodospirillales", " f__Rhodospirillaceae", " g__", " s__"]}}, {"id": "101824", "metadata": {"taxonomy": ["k__Bacteria", " p__Proteobacteria", " c__Gammaproteobacteria", " o__Xanthomonadales", " f__Xanthomonadaceae", " g__Lysobacter", " s__"]}}, {"id": "99947", "metadata": {"taxonomy": ["k__Bacteria", " p__Firmicutes", " c__Bacilli", " o__Bacillales", " f__Bacillaceae", " g__Bacillus", " s__"]}}, {"id": "93798", "metadata": {"taxonomy": ["k__Bacteria", " p__Bacteroidetes", " c__Sphingobacteria", " o__Sphingobacteriales", " f__", " g__", " s__"]}}, {"id": "66930", "metadata": {"taxonomy": ["k__Bacteria", " p__Proteobacteria", " c__Alphaproteobacteria", " o__Rhizobiales", " f__Rhizobiaceae", " g__Agrobacterium", " s__"]}}, {"id": "583654", "metadata": {"taxonomy": ["k__Bacteria", " p__Bacteroidetes", " c__Sphingobacteria", " o__Sphingobacteriales", " f__", " g__", " s__"]}}, {"id": "580740", "metadata": {"taxonomy": ["k__Bacteria", " p__Acidobacteria", " c__Chloracidobacteria", " o__", " f__", " g__", " s__"]}}, {"id": "574090", "metadata": {"taxonomy": ["k__Bacteria", " p__Proteobacteria", " c__Alphaproteobacteria", " o__Rhizobiales", " f__", " g__", " s__"]}}, {"id": "562772", "metadata": {"taxonomy": ["k__Bacteria", " p__Acidobacteria", " c__Chloracidobacteria", " o__", " f__", " g__", " s__"]}}, {"id": "559777", "metadata": {"taxonomy": ["k__Bacteria", " p__Acidobacteria", " c__Acidobacteria (class)", " o__Acidobacteriales", " f__", " g__", " s__"]}}, {"id": "557323", "metadata": {"taxonomy": ["k__Bacteria", " p__Bacteroidetes", " c__Sphingobacteria", " o__Sphingobacteriales", " f__", " g__", " s__"]}}, {"id": "547926", "metadata": {"taxonomy": ["k__Bacteria", " p__Proteobacteria", " c__Deltaproteobacteria", " o__Myxococcales", " f__Haliangiaceae", " g__", " s__"]}}, {"id": "537797", "metadata": {"taxonomy": ["k__Bacteria", " p__Proteobacteria", " c__Gammaproteobacteria", " o__Chromatiales", " f__Sinobacteraceae", " g__", " s__"]}}, {"id": "530619", "metadata": {"taxonomy": ["k__Bacteria", " p__Proteobacteria", " c__Alphaproteobacteria", " o__Rhodobacterales", " f__Hyphomonadaceae", " g__", " s__"]}}, {"id": "513331", "metadata": {"taxonomy": ["k__Bacteria", " p__Acidobacteria", " c__Acidobacteria (class)", " o__Acidobacteriales", " f__Acidobacteriaceae", " g__", " s__"]}}, {"id": "510799", "metadata": {"taxonomy": ["k__Bacteria", " p__Proteobacteria", " c__Alphaproteobacteria", " o__", " f__", " g__", " s__"]}}, {"id": "367617", "metadata": {"taxonomy": ["k__Bacteria", " p__Proteobacteria", " c__Alphaproteobacteria", " o__Rhodospirillales", " f__Rhodospirillaceae", " g__", " s__"]}}, {"id": "367060", "metadata": {"taxonomy": ["k__Bacteria", " p__Bacteroidetes", " c__Sphingobacteria", " o__Sphingobacteriales", " f__", " g__Flavisolibacter", " s__"]}}, {"id": "364617", "metadata": {"taxonomy": ["k__Bacteria", " p__Proteobacteria", " c__Gammaproteobacteria", " o__Chromatiales", " f__Sinobacteraceae", " g__", " s__"]}}, {"id": "360530", "metadata": {"taxonomy": ["k__Bacteria", " p__Gemmatimonadetes", " c__Gemmatimonadetes (class)", " o__Gemmatimonadales", " f__Gemmatimonadaceae", " g__", " s__"]}}, {"id": "335716", "metadata": {"taxonomy": ["k__Bacteria", " p__Acidobacteria", " c__Acidobacteria (class)", " o__Acidobacteriales", " f__Acidobacteriaceae", " g__", " s__"]}}, {"id": "328033", "metadata": {"taxonomy": ["k__Bacteria", " p__Proteobacteria", " c__Alphaproteobacteria", " o__Rhodospirillales", " f__Acetobacteraceae", " g__", " s__"]}}, {"id": "324678", "metadata": {"taxonomy": ["k__Bacteria", " p__Acidobacteria", " c__Acidobacteria (class)", " o__Acidobacteriales", " f__", " g__", " s__"]}}, {"id": "304078", "metadata": {"taxonomy": ["k__Bacteria", " p__Bacteroidetes", " c__Sphingobacteria", " o__Sphingobacteriales", " f__", " g__", " s__"]}}, {"id": "280342", "metadata": {"taxonomy": ["k__Bacteria", " p__Acidobacteria", " c__Acidobacteria (class)", " o__Acidobacteriales", " f__", " g__", " s__"]}}, {"id": "279571", "metadata": {"taxonomy": ["k__Bacteria", " p__Acidobacteria", " c__Solibacteres", " o__Solibacterales", " f__Solibacteraceae", " g__Candidatus Solibacter", " s__"]}}, {"id": "277681", "metadata": {"taxonomy": ["k__Bacteria", " p__Proteobacteria", " c__Betaproteobacteria", " o__", " f__", " g__", " s__"]}}, {"id": "248838", "metadata": {"taxonomy": ["k__Bacteria", " p__Actinobacteria", " c__Actinobacteria (class)", " o__Actinomycetales", " f__Nocardioidaceae", " g__Kribbella", " s__"]}}, {"id": "234079", "metadata": {"taxonomy": ["k__Bacteria", " p__Bacteroidetes", " c__Flavobacteria", " o__", " f__", " g__", " s__"]}}, {"id": "233959", "metadata": {"taxonomy": ["k__Bacteria", " p__Proteobacteria", " c__Betaproteobacteria", " o__Rhodocyclales", " f__", " g__", " s__"]}}, {"id": "230108", "metadata": {"taxonomy": ["k__Bacteria", " p__Proteobacteria", " c__Betaproteobacteria", " o__Burkholderiales", " f__Oxalobacteraceae", " g__Massilia", " s__Massilia timonae"]}}, {"id": "227919", "metadata": {"taxonomy": ["k__Bacteria", " p__Bacteroidetes", " c__Sphingobacteria", " o__Sphingobacteriales", " f__Flexibacteraceae", " g__", " s__"]}}, {"id": "225970", "metadata": {"taxonomy": ["k__Bacteria", " p__Proteobacteria", " c__Deltaproteobacteria", " o__MIZ46", " f__", " g__", " s__"]}}, {"id": "221845", "metadata": {"taxonomy": ["k__Bacteria", " p__Acidobacteria", " c__Solibacteres", " o__Solibacterales", " f__Solibacteraceae", " g__Candidatus Solibacter", " s__"]}}, {"id": "220686", "metadata": {"taxonomy": ["k__Bacteria", " p__Proteobacteria", " c__Betaproteobacteria", " o__Burkholderiales", " f__", " g__", " s__"]}}, {"id": "218435", "metadata": {"taxonomy": ["k__Bacteria", " p__Proteobacteria", " c__Betaproteobacteria", " o__Burkholderiales", " f__", " g__", " s__"]}}, {"id": "218239", "metadata": {"taxonomy": ["k__Bacteria", " p__Proteobacteria", " c__Betaproteobacteria", " o__Rhodocyclales", " f__", " g__", " s__"]}}, {"id": "217472", "metadata": {"taxonomy": ["k__Bacteria", " p__Acidobacteria", " c__", " o__", " f__Koribacteraceae", " g__", " s__"]}}, {"id": "204470", "metadata": {"taxonomy": ["k__Bacteria", " p__Bacteroidetes", " c__Sphingobacteria", " o__Sphingobacteriales", " f__", " g__", " s__"]}}, {"id": "172207", "metadata": {"taxonomy": ["k__Bacteria", " p__Proteobacteria", " c__Betaproteobacteria", " o__Burkholderiales", " f__Burkholderiaceae", " g__Burkholderia", " s__Burkholderia andropogonis"]}}, {"id": "16412", "metadata": {"taxonomy": ["k__Bacteria", " p__Acidobacteria", " c__Acidobacteria-5", " o__", " f__", " g__", " s__"]}}, {"id": "160560", "metadata": {"taxonomy": ["k__Bacteria", " p__Bacteroidetes", " c__Sphingobacteria", " o__Sphingobacteriales", " f__", " g__", " s__"]}}, {"id": "152865", "metadata": {"taxonomy": ["k__Bacteria", " p__Actinobacteria", " c__Actinobacteria (class)", " o__Actinomycetales", " f__Microbacteriaceae", " g__", " s__"]}}, {"id": "151439", "metadata": {"taxonomy": ["k__Bacteria", " p__Proteobacteria", " c__Betaproteobacteria", " o__", " f__", " g__", " s__"]}}, {"id": "145786", "metadata": {"taxonomy": ["k__Bacteria", " p__Acidobacteria", " c__", " o__", " f__", " g__", " s__"]}}, {"id": "144976", "metadata": {"taxonomy": ["k__Bacteria", " p__Bacteroidetes", " c__Sphingobacteria", " o__Sphingobacteriales", " f__", " g__Niastella", " s__"]}}, {"id": "113767", "metadata": {"taxonomy": ["k__Bacteria", " p__SC3", " c__", " o__", " f__", " g__", " s__"]}}, {"id": "106470", "metadata": {"taxonomy": ["k__Bacteria", " p__Proteobacteria", " c__Betaproteobacteria", " o__Burkholderiales", " f__Burkholderiaceae", " g__Burkholderia", " s__"]}}, {"id": "87984", "metadata": {"taxonomy": ["k__Bacteria", " p__Proteobacteria", " c__Alphaproteobacteria", " o__Rhizobiales", " f__Bradyrhizobiaceae", " g__Afipia", " s__Afipia felis"]}}, {"id": "66822", "metadata": {"taxonomy": ["k__Bacteria", " p__Proteobacteria", " c__Alphaproteobacteria", " o__Rhizobiales", " f__", " g__Nordella", " s__"]}}, {"id": "65453", "metadata": {"taxonomy": ["k__Bacteria", " p__Chloroflexi", " c__Anaerolineae", " o__A4b", " f__", " g__", " s__"]}}, {"id": "590565", "metadata": {"taxonomy": ["k__Bacteria", " p__Acidobacteria", " c__Chloracidobacteria", " o__", " f__", " g__", " s__"]}}, {"id": "587975", "metadata": {"taxonomy": ["k__Bacteria", " p__Acidobacteria", " c__Chloracidobacteria", " o__", " f__", " g__", " s__"]}}, {"id": "582243", "metadata": {"taxonomy": ["k__Bacteria", " p__Acidobacteria", " c__Acidobacteria (class)", " o__Acidobacteriales", " f__", " g__", " s__"]}}, {"id": "580291", "metadata": {"taxonomy": ["k__Bacteria", " p__Gemmatimonadetes", " c__Gemmatimonadetes (class)", " o__Gemmatimonadales", " f__", " g__", " s__"]}}, {"id": "568948", "metadata": {"taxonomy": ["k__Bacteria", " p__Actinobacteria", " c__Actinobacteria (class)", " o__Actinomycetales", " f__Micromonosporaceae", " g__", " s__"]}}, {"id": "563390", "metadata": {"taxonomy": ["k__Bacteria", " p__Bacteroidetes", " c__Sphingobacteria", " o__Sphingobacteriales", " f__", " g__", " s__"]}}, {"id": "562783", "metadata": {"taxonomy": ["k__Bacteria", " p__Bacteroidetes", " c__Sphingobacteria", " o__Sphingobacteriales", " f__", " g__Segetibacter", " s__"]}}, {"id": "561275", "metadata": {"taxonomy": ["k__Bacteria", " p__Bacteroidetes", " c__Sphingobacteria", " o__Sphingobacteriales", " f__Flexibacteraceae", " g__Cytophaga", " s__"]}}, {"id": "558805", "metadata": {"taxonomy": ["k__Bacteria", " p__Bacteroidetes", " c__Sphingobacteria", " o__Sphingobacteriales", " f__", " g__", " s__"]}}, {"id": "558682", "metadata": {"taxonomy": ["k__Bacteria", " p__Bacteroidetes", " c__Sphingobacteria", " o__Sphingobacteriales", " f__", " g__", " s__"]}}, {"id": "556990", "metadata": {"taxonomy": ["k__Bacteria", " p__Cyanobacteria", " c__mle1-12", " o__", " f__", " g__", " s__"]}}, {"id": "547624", "metadata": {"taxonomy": ["k__Bacteria", " p__Proteobacteria", " c__Alphaproteobacteria", " o__Sphingomonadales", " f__", " g__", " s__"]}}, {"id": "544883", "metadata": {"taxonomy": ["k__Bacteria", " p__Bacteroidetes", " c__Sphingobacteria", " o__Sphingobacteriales", " f__Sphingobacteriaceae", " g__", " s__"]}}, {"id": "544147", "metadata": {"taxonomy": ["k__Bacteria", " p__Actinobacteria", " c__Actinobacteria (class)", " o__Solirubrobacterales", " f__", " g__", " s__"]}}, {"id": "529964", "metadata": {"taxonomy": ["k__Bacteria", " p__Acidobacteria", " c__Solibacteres", " o__Solibacterales", " f__Solibacteraceae", " g__Candidatus Solibacter", " s__"]}}, {"id": "527601", "metadata": {"taxonomy": ["k__Bacteria", " p__Bacteroidetes", " c__Sphingobacteria", " o__Sphingobacteriales", " f__", " g__", " s__"]}}, {"id": "517150", "metadata": {"taxonomy": ["k__Bacteria", " p__TM7", " c__TM7-3", " o__EW055", " f__", " g__", " s__"]}}, {"id": "513189", "metadata": {"taxonomy": ["k__Bacteria", " p__Proteobacteria", " c__Alphaproteobacteria", " o__Rhodospirillales", " f__Rhodospirillaceae", " g__", " s__"]}}, {"id": "512584", "metadata": {"taxonomy": ["k__Bacteria", " p__Proteobacteria", " c__Deltaproteobacteria", " o__Syntrophobacterales", " f__Syntrophobacteraceae", " g__", " s__"]}}, {"id": "446480", "metadata": {"taxonomy": ["k__Bacteria", " p__Actinobacteria", " c__Actinobacteria (class)", " o__Actinomycetales", " f__Intrasporangiaceae", " g__Phycicoccus", " s__"]}}, {"id": "369447", "metadata": {"taxonomy": ["k__Bacteria", " p__SC3", " c__", " o__", " f__", " g__", " s__"]}}, {"id": "367223", "metadata": {"taxonomy": ["k__Bacteria", " p__Proteobacteria", " c__Alphaproteobacteria", " o__Sphingomonadales", " f__Sphingomonadaceae", " g__Kaistobacter", " s__"]}}, {"id": "36481", "metadata": {"taxonomy": ["k__Bacteria", " p__Bacteroidetes", " c__Flavobacteria", " o__Flavobacteriales", " f__Flavobacteriaceae", " g__Flavobacterium", " s__Flavobacterium succinicans"]}}, {"id": "362648", "metadata": {"taxonomy": ["k__Bacteria", " p__Bacteroidetes", " c__Sphingobacteria", " o__Sphingobacteriales", " f__", " g__", " s__"]}}, {"id": "359837", "metadata": {"taxonomy": ["k__Bacteria", " p__Acidobacteria", " c__Acidobacteria (class)", " o__Acidobacteriales", " f__", " g__", " s__"]}}, {"id": "341275", "metadata": {"taxonomy": ["k__Bacteria", " p__Acidobacteria", " c__", " o__", " f__", " g__", " s__"]}}, {"id": "337662", "metadata": {"taxonomy": ["k__Bacteria", " p__Gemmatimonadetes", " c__Gemmatimonadetes (class)", " o__Gemmatimonadales", " f__", " g__", " s__"]}}, {"id": "333958", "metadata": {"taxonomy": ["k__Bacteria", " p__Proteobacteria", " c__Betaproteobacteria", " o__Rhodocyclales", " f__", " g__", " s__"]}}, {"id": "323190", "metadata": {"taxonomy": ["k__Bacteria", " p__Verrucomicrobia", " c__Opitutae", " o__", " f__Opitutaceae", " g__Opitutus", " s__"]}}, {"id": "313934", "metadata": {"taxonomy": ["k__Bacteria", " p__Proteobacteria", " c__Alphaproteobacteria", " o__Sphingomonadales", " f__Sphingomonadaceae", " g__Novosphingobium", " s__"]}}, {"id": "282328", "metadata": {"taxonomy": ["k__Bacteria", " p__SC3", " c__", " o__", " f__", " g__", " s__"]}}, {"id": "279341", "metadata": {"taxonomy": ["k__Bacteria", " p__Proteobacteria", " c__Gammaproteobacteria", " o__Xanthomonadales", " f__Xanthomonadaceae", " g__Dokdonella", " s__"]}}, {"id": "277931", "metadata": {"taxonomy": ["k__Bacteria", " p__Acidobacteria", " c__Chloracidobacteria", " o__", " f__", " g__", " s__"]}}, {"id": "257001", "metadata": {"taxonomy": ["k__Bacteria", " p__Actinobacteria", " c__Actinobacteria (class)", " o__Actinomycetales", " f__Streptomycetaceae", " g__Streptomyces", " s__"]}}, {"id": "255112", "metadata": {"taxonomy": ["k__Bacteria", " p__Verrucomicrobia", " c__Verrucomicrobiae", " o__Verrucomicrobiales", " f__Verrucomicrobiaceae", " g__", " s__"]}}, {"id": "254635", "metadata": {"taxonomy": ["k__Bacteria", " p__Actinobacteria", " c__Actinobacteria (class)", " o__Actinomycetales", " f__Frankiaceae", " g__", " s__"]}}, {"id": "251580", "metadata": {"taxonomy": ["k__Bacteria", " p__Proteobacteria", " c__Alphaproteobacteria", " o__Sphingomonadales", " f__", " g__", " s__"]}}, {"id": "250258", "metadata": {"taxonomy": ["k__Bacteria", " p__Acidobacteria", " c__", " o__", " f__Koribacteraceae", " g__Candidatus Koribacter", " s__"]}}, {"id": "226099", "metadata": {"taxonomy": ["k__Bacteria", " p__Acidobacteria", " c__Solibacteres", " o__Solibacterales", " f__Solibacteraceae", " g__Candidatus Solibacter", " s__"]}}, {"id": "217399", "metadata": {"taxonomy": ["k__Bacteria", " p__Acidobacteria", " c__iii1-8", " o__", " f__", " g__", " s__"]}}, {"id": "216616", "metadata": {"taxonomy": ["k__Bacteria", " p__Actinobacteria", " c__Actinobacteria (class)", " o__Actinomycetales", " f__Nocardioidaceae", " g__", " s__"]}}, {"id": "216191", "metadata": {"taxonomy": ["k__Bacteria", " p__Planctomycetes", " c__Phycisphaerae", " o__", " f__", " g__", " s__"]}}, {"id": "213030", "metadata": {"taxonomy": ["k__Bacteria", " p__Proteobacteria", " c__Deltaproteobacteria", " o__Syntrophobacterales", " f__Syntrophobacteraceae", " g__", " s__"]}}, {"id": "212863", "metadata": {"taxonomy": ["k__Bacteria", " p__Acidobacteria", " c__Acidobacteria-5", " o__", " f__", " g__", " s__"]}}, {"id": "211171", "metadata": {"taxonomy": ["k__Bacteria", " p__Proteobacteria", " c__Betaproteobacteria", " o__Burkholderiales", " f__Comamonadaceae", " g__", " s__"]}}, {"id": "209467", "metadata": {"taxonomy": ["k__Bacteria", " p__Acidobacteria", " c__iii1-8", " o__", " f__", " g__", " s__"]}}, {"id": "209415", "metadata": {"taxonomy": ["k__Bacteria", " p__Acidobacteria", " c__Solibacteres", " o__Solibacterales", " f__Solibacteraceae", " g__Candidatus Solibacter", " s__"]}}, {"id": "209096", "metadata": {"taxonomy": ["k__Bacteria", " p__Proteobacteria", " c__Alphaproteobacteria", " o__Rhizobiales", " f__Xanthobacteraceae", " g__Labrys", " s__"]}}, {"id": "204795", "metadata": {"taxonomy": ["k__Bacteria", " p__Bacteroidetes", " c__Sphingobacteria", " o__Sphingobacteriales", " f__", " g__Flavisolibacter", " s__"]}}, {"id": "204324", "metadata": {"taxonomy": ["k__Bacteria", " p__Acidobacteria", " c__Solibacteres", " o__Solibacterales", " f__Solibacteraceae", " g__Candidatus Solibacter", " s__"]}}, {"id": "17667", "metadata": {"taxonomy": ["k__Bacteria", " p__Acidobacteria", " c__Acidobacteria (class)", " o__Acidobacteriales", " f__", " g__", " s__"]}}, {"id": "172129", "metadata": {"taxonomy": ["k__Bacteria", " p__Proteobacteria", " c__Deltaproteobacteria", " o__Myxococcales", " f__", " g__", " s__"]}}, {"id": "162964", "metadata": {"taxonomy": ["k__Bacteria", " p__Proteobacteria", " c__Betaproteobacteria", " o__Burkholderiales", " f__Comamonadaceae", " g__Rhodoferax", " s__"]}}, {"id": "161451", "metadata": {"taxonomy": ["k__Bacteria", " p__Chloroflexi", " c__Bljii12", " o__", " f__", " g__", " s__"]}}, {"id": "144888", "metadata": {"taxonomy": ["k__Bacteria", " p__Proteobacteria", " c__Alphaproteobacteria", " o__Rhizobiales", " f__Hyphomicrobiaceae", " g__Rhodoplanes", " s__"]}}, {"id": "586275", "metadata": {"taxonomy": ["k__Bacteria", " p__Acidobacteria", " c__iii1-8", " o__", " f__", " g__", " s__"]}}, {"id": "567628", "metadata": {"taxonomy": ["k__Bacteria", " p__Bacteroidetes", " c__Sphingobacteria", " o__Sphingobacteriales", " f__", " g__", " s__"]}}, {"id": "377511", "metadata": {"taxonomy": ["k__Bacteria", " p__TM7", " c__TM7-1", " o__", " f__", " g__", " s__"]}}, {"id": "311656", "metadata": {"taxonomy": ["k__Bacteria", " p__Bacteroidetes", " c__Sphingobacteria", " o__Sphingobacteriales", " f__", " g__Flavisolibacter", " s__"]}}, {"id": "26745", "metadata": {"taxonomy": ["k__Bacteria", " p__Acidobacteria", " c__Solibacteres", " o__Solibacterales", " f__Solibacteraceae", " g__Candidatus Solibacter", " s__"]}}, {"id": "255515", "metadata": {"taxonomy": ["k__Bacteria", " p__Actinobacteria", " c__Actinobacteria (class)", " o__Acidimicrobiales", " f__", " g__", " s__"]}}, {"id": "239463", "metadata": {"taxonomy": ["k__Bacteria", " p__Proteobacteria", " c__Deltaproteobacteria", " o__MIZ46", " f__", " g__", " s__"]}}, {"id": "140496", "metadata": {"taxonomy": ["k__Bacteria", " p__Bacteroidetes", " c__Sphingobacteria", " o__Sphingobacteriales", " f__Sphingobacteriaceae", " g__", " s__"]}}, {"id": "102598", "metadata": {"taxonomy": ["k__Bacteria", " p__Actinobacteria", " c__Actinobacteria (class)", " o__Actinomycetales", " f__Catenulisporaceae", " g__Catenulispora", " s__"]}}, {"id": "589751", "metadata": {"taxonomy": ["k__Bacteria", " p__Acidobacteria", " c__Solibacteres", " o__Solibacterales", " f__Solibacteraceae", " g__Candidatus Solibacter", " s__"]}}, {"id": "551710", "metadata": {"taxonomy": ["k__Bacteria", " p__Acidobacteria", " c__Solibacteres", " o__Solibacterales", " f__Solibacteraceae", " g__Candidatus Solibacter", " s__"]}}, {"id": "5508", "metadata": {"taxonomy": ["k__Bacteria", " p__Proteobacteria", " c__Alphaproteobacteria", " o__Caulobacterales", " f__Caulobacteraceae", " g__Phenylobacterium", " s__"]}}, {"id": "342630", "metadata": {"taxonomy": ["k__Bacteria", " p__Actinobacteria", " c__Actinobacteria (class)", " o__Acidimicrobiales", " f__Iamiaceae", " g__", " s__"]}}, {"id": "330540", "metadata": {"taxonomy": ["k__Bacteria", " p__Bacteroidetes", " c__Sphingobacteria", " o__Sphingobacteriales", " f__", " g__", " s__"]}}, {"id": "22391", "metadata": {"taxonomy": ["k__Bacteria", " p__Acidobacteria", " c__Acidobacteria (class)", " o__Acidobacteriales", " f__", " g__", " s__"]}}, {"id": "211950", "metadata": {"taxonomy": ["k__Bacteria", " p__Gemmatimonadetes", " c__Gemmatimonadetes (class)", " o__Gemmatimonadales", " f__Gemmatimonadaceae", " g__", " s__"]}}, {"id": "207151", "metadata": {"taxonomy": ["k__Bacteria", " p__Acidobacteria", " c__RB25", " o__", " f__", " g__", " s__"]}}, {"id": "206963", "metadata": {"taxonomy": ["k__Bacteria", " p__Chloroflexi", " c__SOGA31", " o__", " f__", " g__", " s__"]}}, {"id": "195832", "metadata": {"taxonomy": ["k__Bacteria", " p__Bacteroidetes", " c__Sphingobacteria", " o__Sphingobacteriales", " f__", " g__Flavisolibacter", " s__"]}}, {"id": "157598", "metadata": {"taxonomy": ["k__Bacteria", " p__Proteobacteria", " c__Gammaproteobacteria", " o__Xanthomonadales", " f__Xanthomonadaceae", " g__", " s__"]}}, {"id": "156776", "metadata": {"taxonomy": ["k__Bacteria", " p__Acidobacteria", " c__Acidobacteria (class)", " o__Acidobacteriales", " f__", " g__", " s__"]}}, {"id": "12178", "metadata": {"taxonomy": ["k__Bacteria", " p__Actinobacteria", " c__Actinobacteria (class)", " o__Actinomycetales", " f__Microbacteriaceae", " g__Agromyces", " s__"]}}, {"id": "107879", "metadata": {"taxonomy": ["k__Bacteria", " p__Proteobacteria", " c__Betaproteobacteria", " o__Burkholderiales", " f__Comamonadaceae", " g__", " s__"]}}, {"id": "92786", "metadata": {"taxonomy": ["k__Bacteria", " p__Proteobacteria", " c__Betaproteobacteria", " o__Burkholderiales", " f__Burkholderiaceae", " g__Burkholderia", " s__"]}}, {"id": "583294", "metadata": {"taxonomy": ["k__Bacteria", " p__Proteobacteria", " c__Alphaproteobacteria", " o__Rhizobiales", " f__", " g__", " s__"]}}, {"id": "548961", "metadata": {"taxonomy": ["k__Bacteria", " p__Proteobacteria", " c__Gammaproteobacteria", " o__Chromatiales", " f__Sinobacteraceae", " g__", " s__"]}}, {"id": "546305", "metadata": {"taxonomy": ["k__Bacteria", " p__Proteobacteria", " c__Alphaproteobacteria", " o__Rhizobiales", " f__Hyphomicrobiaceae", " g__Rhodoplanes", " s__"]}}, {"id": "471387", "metadata": {"taxonomy": ["k__Bacteria", " p__Firmicutes", " c__Bacilli", " o__Bacillales", " f__Planococcaceae", " g__Lysinibacillus", " s__"]}}, {"id": "350375", "metadata": {"taxonomy": ["k__Bacteria", " p__Actinobacteria", " c__Actinobacteria (class)", " o__MC47", " f__", " g__", " s__"]}}, {"id": "340009", "metadata": {"taxonomy": ["k__Bacteria", " p__Acidobacteria", " c__iii1-8", " o__", " f__", " g__", " s__"]}}, {"id": "331342", "metadata": {"taxonomy": ["k__Bacteria", " p__Proteobacteria", " c__Gammaproteobacteria", " o__Xanthomonadales", " f__Xanthomonadaceae", " g__", " s__"]}}, {"id": "237963", "metadata": {"taxonomy": ["k__Bacteria", " p__Proteobacteria", " c__Deltaproteobacteria", " o__Myxococcales", " f__", " g__", " s__"]}}, {"id": "227957", "metadata": {"taxonomy": ["k__Bacteria", " p__Proteobacteria", " c__Alphaproteobacteria", " o__Rhizobiales", " f__Hyphomicrobiaceae", " g__Rhodoplanes", " s__"]}}, {"id": "181641", "metadata": {"taxonomy": ["k__Bacteria", " p__Proteobacteria", " c__Alphaproteobacteria", " o__Rhodospirillales", " f__Rhodospirillaceae", " g__Inquilinus", " s__Inquilinus limosus"]}}, {"id": "176206", "metadata": {"taxonomy": ["k__Bacteria", " p__Proteobacteria", " c__Gammaproteobacteria", " o__Xanthomonadales", " f__Xanthomonadaceae", " g__Thermomonas", " s__"]}}, {"id": "576793", "metadata": {"taxonomy": ["k__Bacteria", " p__Acidobacteria", " c__Chloracidobacteria", " o__", " f__", " g__", " s__"]}}, {"id": "555283", "metadata": {"taxonomy": ["k__Bacteria", " p__Proteobacteria", " c__Alphaproteobacteria", " o__Sphingomonadales", " f__", " g__", " s__"]}}, {"id": "331647", "metadata": {"taxonomy": ["k__Bacteria", " p__Proteobacteria", " c__Alphaproteobacteria", " o__Rhodospirillales", " f__Rhodospirillaceae", " g__", " s__"]}}, {"id": "248790", "metadata": {"taxonomy": ["k__Bacteria", " p__Firmicutes", " c__Bacilli", " o__Bacillales", " f__Bacillaceae", " g__Bacillus", " s__"]}}, {"id": "244007", "metadata": {"taxonomy": ["k__Bacteria", " p__Actinobacteria", " c__Actinobacteria (class)", " o__Actinomycetales", " f__Streptomycetaceae", " g__Streptomyces", " s__"]}}, {"id": "240529", "metadata": {"taxonomy": ["k__Bacteria", " p__Acidobacteria", " c__Acidobacteria (class)", " o__Acidobacteriales", " f__", " g__", " s__"]}}, {"id": "224143", "metadata": {"taxonomy": ["k__Bacteria", " p__Acidobacteria", " c__", " o__", " f__", " g__", " s__"]}}, {"id": "222364", "metadata": {"taxonomy": ["k__Bacteria", " p__Actinobacteria", " c__Actinobacteria (class)", " o__Acidimicrobiales", " f__", " g__", " s__"]}}, {"id": "170189", "metadata": {"taxonomy": ["k__Bacteria", " p__Proteobacteria", " c__Alphaproteobacteria", " o__Rhizobiales", " f__Rhizobiaceae", " g__Rhizobium", " s__"]}}, {"id": "153532", "metadata": {"taxonomy": ["k__Bacteria", " p__Bacteroidetes", " c__Sphingobacteria", " o__Sphingobacteriales", " f__", " g__", " s__"]}}, {"id": "146122", "metadata": {"taxonomy": ["k__Bacteria", " p__Actinobacteria", " c__Actinobacteria (class)", " o__Actinomycetales", " f__", " g__", " s__"]}}, {"id": "145101", "metadata": {"taxonomy": ["k__Bacteria", " p__Actinobacteria", " c__Actinobacteria (class)", " o__Actinomycetales", " f__Propionibacteriaceae", " g__Microlunatus", " s__"]}}, {"id": "144042", "metadata": {"taxonomy": ["k__Bacteria", " p__Bacteroidetes", " c__Sphingobacteria", " o__Sphingobacteriales", " f__", " g__", " s__"]}}, {"id": "88301", "metadata": {"taxonomy": ["k__Bacteria", " p__Proteobacteria", " c__Betaproteobacteria", " o__Burkholderiales", " f__Oxalobacteraceae", " g__Massilia", " s__Massilia timonae"]}}, {"id": "586306", "metadata": {"taxonomy": ["k__Bacteria", " p__Proteobacteria", " c__Deltaproteobacteria", " o__Myxococcales", " f__Haliangiaceae", " g__", " s__"]}}, {"id": "581181", "metadata": {"taxonomy": ["k__Bacteria", " p__Firmicutes", " c__Bacilli", " o__Bacillales", " f__Bacillaceae", " g__Bacillus", " s__Bacillus funiculus"]}}, {"id": "340507", "metadata": {"taxonomy": ["k__Bacteria", " p__Verrucomicrobia", " c__Spartobacteria", " o__", " f__", " g__Chthoniobacter", " s__"]}}, {"id": "326268", "metadata": {"taxonomy": ["k__Bacteria", " p__Proteobacteria", " c__Alphaproteobacteria", " o__Rhizobiales", " f__", " g__", " s__"]}}, {"id": "277508", "metadata": {"taxonomy": ["k__Bacteria", " p__Actinobacteria", " c__Actinobacteria (class)", " o__Actinomycetales", " f__Micromonosporaceae", " g__", " s__"]}}, {"id": "239437", "metadata": {"taxonomy": ["k__Bacteria", " p__Actinobacteria", " c__Actinobacteria (class)", " o__MC47", " f__", " g__", " s__"]}}, {"id": "225377", "metadata": {"taxonomy": ["k__Bacteria", " p__Bacteroidetes", " c__Sphingobacteria", " o__Sphingobacteriales", " f__", " g__", " s__"]}}, {"id": "189151", "metadata": {"taxonomy": ["k__Bacteria", " p__Proteobacteria", " c__Deltaproteobacteria", " o__CTD005-82B-02", " f__", " g__", " s__"]}}, {"id": "187854", "metadata": {"taxonomy": ["k__Bacteria", " p__Proteobacteria", " c__Betaproteobacteria", " o__Rhodocyclales", " f__", " g__", " s__"]}}, {"id": "138972", "metadata": {"taxonomy": ["k__Bacteria", " p__Proteobacteria", " c__Alphaproteobacteria", " o__Caulobacterales", " f__Caulobacteraceae", " g__", " s__"]}}, {"id": "137132", "metadata": {"taxonomy": ["k__Bacteria", " p__Proteobacteria", " c__Deltaproteobacteria", " o__Bdellovibrionales", " f__Bdellovibrionaceae", " g__Bdellovibrio", " s__"]}}, {"id": "108449", "metadata": {"taxonomy": ["k__Bacteria", " p__Proteobacteria", " c__Gammaproteobacteria", " o__Oceanospirillales", " f__Pseudomonadaceae", " g__Pseudomonas", " s__"]}}, {"id": "589503", "metadata": {"taxonomy": ["k__Bacteria", " p__Actinobacteria", " c__Actinobacteria (class)", " o__Actinomycetales", " f__Thermomonosporaceae", " g__Actinoallomurus", " s__Actinoallomurus iriomotensis"]}}, {"id": "575450", "metadata": {"taxonomy": ["k__Bacteria", " p__Proteobacteria", " c__Gammaproteobacteria", " o__Thiotrichales", " f__", " g__", " s__"]}}, {"id": "563192", "metadata": {"taxonomy": ["k__Bacteria", " p__Actinobacteria", " c__Actinobacteria (class)", " o__Acidimicrobiales", " f__CL500-29", " g__", " s__"]}}, {"id": "547810", "metadata": {"taxonomy": ["k__Bacteria", " p__Bacteroidetes", " c__Sphingobacteria", " o__Sphingobacteriales", " f__Flexibacteraceae", " g__Cytophaga", " s__"]}}, {"id": "544080", "metadata": {"taxonomy": ["k__Bacteria", " p__Acidobacteria", " c__Acidobacteria (class)", " o__Acidobacteriales", " f__", " g__", " s__"]}}, {"id": "534321", "metadata": {"taxonomy": ["k__Bacteria", " p__SPAM", " c__", " o__", " f__", " g__", " s__"]}}, {"id": "510071", "metadata": {"taxonomy": ["k__Bacteria", " p__Bacteroidetes", " c__Flavobacteria", " o__Flavobacteriales", " f__Flavobacteriaceae", " g__Flavobacterium", " s__"]}}, {"id": "3538", "metadata": {"taxonomy": ["k__Bacteria", " p__Cyanobacteria", " c__", " o__", " f__", " g__", " s__"]}}, {"id": "319420", "metadata": {"taxonomy": ["k__Bacteria", " p__Acidobacteria", " c__Acidobacteria (class)", " o__Acidobacteriales", " f__", " g__", " s__"]}}, {"id": "317951", "metadata": {"taxonomy": ["k__Bacteria", " p__Proteobacteria", " c__Alphaproteobacteria", " o__Rhodospirillales", " f__Rhodospirillaceae", " g__", " s__"]}}, {"id": "273658", "metadata": {"taxonomy": ["k__Bacteria", " p__Bacteroidetes", " c__Flavobacteria", " o__Flavobacteriales", " f__Flavobacteriaceae", " g__Flavobacterium", " s__"]}}, {"id": "243583", "metadata": {"taxonomy": ["k__Bacteria", " p__Proteobacteria", " c__Betaproteobacteria", " o__Rhodocyclales", " f__", " g__", " s__"]}}, {"id": "136641", "metadata": {"taxonomy": ["k__Bacteria", " p__Proteobacteria", " c__Betaproteobacteria", " o__", " f__", " g__", " s__"]}}, {"id": "114783", "metadata": {"taxonomy": ["k__Bacteria", " p__Proteobacteria", " c__Betaproteobacteria", " o__Burkholderiales", " f__", " g__Rubrivivax", " s__Rubrivivax gelatinosus"]}}, {"id": "114227", "metadata": {"taxonomy": ["k__Bacteria", " p__Proteobacteria", " c__Alphaproteobacteria", " o__", " f__", " g__", " s__"]}}, {"id": "102201", "metadata": {"taxonomy": ["k__Bacteria", " p__Actinobacteria", " c__Actinobacteria (class)", " o__Actinomycetales", " f__Mycobacteriaceae", " g__Mycobacterium", " s__Mycobacterium celatum"]}}, {"id": "580939", "metadata": {"taxonomy": ["k__Bacteria", " p__Proteobacteria", " c__Alphaproteobacteria", " o__Rhizobiales", " f__", " g__", " s__"]}}, {"id": "509881", "metadata": {"taxonomy": ["k__Bacteria", " p__Actinobacteria", " c__Actinobacteria (class)", " o__Solirubrobacterales", " f__", " g__", " s__"]}}, {"id": "39056", "metadata": {"taxonomy": ["k__Bacteria", " p__Proteobacteria", " c__Deltaproteobacteria", " o__Myxococcales", " f__Polyangiaceae", " g__Sorangium", " s__Sorangium cellulosum"]}}, {"id": "359367", "metadata": {"taxonomy": ["k__Bacteria", " p__Actinobacteria", " c__Actinobacteria (class)", " o__Actinomycetales", " f__Micromonosporaceae", " g__", " s__"]}}, {"id": "331980", "metadata": {"taxonomy": ["k__Bacteria", " p__Proteobacteria", " c__Deltaproteobacteria", " o__Myxococcales", " f__", " g__", " s__"]}}, {"id": "250075", "metadata": {"taxonomy": ["k__Bacteria", " p__Proteobacteria", " c__Alphaproteobacteria", " o__Rhodospirillales", " f__Rhodospirillaceae", " g__", " s__"]}}, {"id": "224445", "metadata": {"taxonomy": ["k__Bacteria", " p__Proteobacteria", " c__Alphaproteobacteria", " o__Rhizobiales", " f__Rhizobiaceae", " g__Rhizobium", " s__"]}}, {"id": "211351", "metadata": {"taxonomy": ["k__Bacteria", " p__AD3", " c__ABS-6", " o__", " f__", " g__", " s__"]}}, {"id": "207373", "metadata": {"taxonomy": ["k__Bacteria", " p__Proteobacteria", " c__Betaproteobacteria", " o__", " f__", " g__", " s__"]}}, {"id": "19731", "metadata": {"taxonomy": ["k__Bacteria", " p__Actinobacteria", " c__Actinobacteria (class)", " o__Solirubrobacterales", " f__", " g__", " s__"]}}, {"id": "148944", "metadata": {"taxonomy": ["k__Bacteria", " p__Bacteroidetes", " c__Sphingobacteria", " o__Sphingobacteriales", " f__Sphingobacteriaceae", " g__Pedobacter", " s__"]}}, {"id": "139166", "metadata": {"taxonomy": ["k__Bacteria", " p__Proteobacteria", " c__Gammaproteobacteria", " o__Xanthomonadales", " f__Xanthomonadaceae", " g__", " s__"]}}, {"id": "84930", "metadata": {"taxonomy": ["k__Bacteria", " p__Acidobacteria", " c__Acidobacteria (class)", " o__Acidobacteriales", " f__", " g__", " s__"]}}, {"id": "592952", "metadata": {"taxonomy": ["k__Bacteria", " p__Verrucomicrobia", " c__Spartobacteria", " o__", " f__", " g__Chthoniobacter", " s__"]}}, {"id": "545997", "metadata": {"taxonomy": ["k__Bacteria", " p__Proteobacteria", " c__Betaproteobacteria", " o__Burkholderiales", " f__", " g__", " s__"]}}, {"id": "541147", "metadata": {"taxonomy": ["k__Bacteria", " p__Proteobacteria", " c__Betaproteobacteria", " o__", " f__", " g__", " s__"]}}, {"id": "534367", "metadata": {"taxonomy": ["k__Bacteria", " p__Bacteroidetes", " c__Sphingobacteria", " o__Sphingobacteriales", " f__Sphingobacteriaceae", " g__", " s__"]}}, {"id": "50040", "metadata": {"taxonomy": ["k__Bacteria", " p__Actinobacteria", " c__Actinobacteria (class)", " o__Actinomycetales", " f__Streptomycetaceae", " g__", " s__"]}}, {"id": "38986", "metadata": {"taxonomy": ["k__Bacteria", " p__Actinobacteria", " c__Actinobacteria (class)", " o__Actinomycetales", " f__Micromonosporaceae", " g__Actinoplanes", " s__Actinoplanes globisporus"]}}, {"id": "280403", "metadata": {"taxonomy": ["k__Bacteria", " p__Proteobacteria", " c__Alphaproteobacteria", " o__Caulobacterales", " f__Caulobacteraceae", " g__Caulobacter", " s__"]}}, {"id": "12776", "metadata": {"taxonomy": ["k__Bacteria", " p__Actinobacteria", " c__Actinobacteria (class)", " o__Actinomycetales", " f__Nocardioidaceae", " g__Nocardioides", " s__"]}}, {"id": "44758", "metadata": {"taxonomy": ["k__Bacteria", " p__Proteobacteria", " c__Alphaproteobacteria", " o__Rhizobiales", " f__Phyllobacteriaceae", " g__Mesorhizobium", " s__"]}}, {"id": "410048", "metadata": {"taxonomy": ["k__Bacteria", " p__Proteobacteria", " c__Gammaproteobacteria", " o__Oceanospirillales", " f__Pseudomonadaceae", " g__Pseudomonas", " s__"]}}, {"id": "354510", "metadata": {"taxonomy": ["k__Bacteria", " p__Proteobacteria", " c__Betaproteobacteria", " o__Burkholderiales", " f__Burkholderiaceae", " g__", " s__"]}}, {"id": "334140", "metadata": {"taxonomy": ["k__Bacteria", " p__Actinobacteria", " c__Actinobacteria (class)", " o__Actinomycetales", " f__", " g__", " s__"]}}, {"id": "231447", "metadata": {"taxonomy": ["k__Bacteria", " p__Verrucomicrobia", " c__Opitutae", " o__", " f__Opitutaceae", " g__Opitutus", " s__"]}}, {"id": "46818", "metadata": {"taxonomy": ["k__Bacteria", " p__Proteobacteria", " c__Alphaproteobacteria", " o__Caulobacterales", " f__Caulobacteraceae", " g__Phenylobacterium", " s__"]}}, {"id": "224686", "metadata": {"taxonomy": ["k__Bacteria", " p__Proteobacteria", " c__Betaproteobacteria", " o__Burkholderiales", " f__Comamonadaceae", " g__", " s__"]}}, {"id": "163790", "metadata": {"taxonomy": ["k__Bacteria", " p__Proteobacteria", " c__Gammaproteobacteria", " o__Oceanospirillales", " f__Pseudomonadaceae", " g__Pseudomonas", " s__Pseudomonas mendocina"]}}, {"id": "156900", "metadata": {"taxonomy": ["k__Bacteria", " p__SC3", " c__", " o__", " f__", " g__", " s__"]}}, {"id": "108849", "metadata": {"taxonomy": ["k__Bacteria", " p__Proteobacteria", " c__Betaproteobacteria", " o__Burkholderiales", " f__Burkholderiaceae", " g__Burkholderia", " s__"]}}, {"id": "548799", "metadata": {"taxonomy": ["k__Bacteria", " p__Proteobacteria", " c__Gammaproteobacteria", " o__Xanthomonadales", " f__Xanthomonadaceae", " g__", " s__"]}}, {"id": "268993", "metadata": {"taxonomy": ["k__Bacteria", " p__Bacteroidetes", " c__Sphingobacteria", " o__Sphingobacteriales", " f__Sphingobacteriaceae", " g__", " s__"]}}, {"id": "154792", "metadata": {"taxonomy": ["k__Bacteria", " p__Proteobacteria", " c__Betaproteobacteria", " o__Burkholderiales", " f__Comamonadaceae", " g__Ramlibacter", " s__"]}}, {"id": "94238", "metadata": {"taxonomy": ["k__Bacteria", " p__Proteobacteria", " c__Betaproteobacteria", " o__Burkholderiales", " f__Oxalobacteraceae", " g__", " s__"]}}, {"id": "582179", "metadata": {"taxonomy": ["k__Bacteria", " p__Proteobacteria", " c__Gammaproteobacteria", " o__Oceanospirillales", " f__Pseudomonadaceae", " g__Pseudomonas", " s__"]}}, {"id": "217034", "metadata": {"taxonomy": ["k__Bacteria", " p__Actinobacteria", " c__Actinobacteria (class)", " o__Acidimicrobiales", " f__Iamiaceae", " g__", " s__"]}}, {"id": "205748", "metadata": {"taxonomy": ["k__Bacteria", " p__Bacteroidetes", " c__Sphingobacteria", " o__Sphingobacteriales", " f__Sphingobacteriaceae", " g__", " s__"]}}, {"id": "141254", "metadata": {"taxonomy": ["k__Bacteria", " p__Proteobacteria", " c__Betaproteobacteria", " o__Burkholderiales", " f__Comamonadaceae", " g__", " s__"]}}, {"id": "112964", "metadata": {"taxonomy": ["k__Bacteria", " p__Acidobacteria", " c__Acidobacteria (class)", " o__Acidobacteriales", " f__Acidobacteriaceae", " g__", " s__"]}}, {"id": "105699", "metadata": {"taxonomy": ["k__Bacteria", " p__Proteobacteria", " c__Gammaproteobacteria", " o__Xanthomonadales", " f__Xanthomonadaceae", " g__", " s__"]}}, {"id": "204097", "metadata": {"taxonomy": ["k__Bacteria", " p__Acidobacteria", " c__Acidobacteria (class)", " o__Acidobacteriales", " f__", " g__", " s__"]}}, {"id": "183753", "metadata": {"taxonomy": ["k__Bacteria", " p__Proteobacteria", " c__Gammaproteobacteria", " o__Oceanospirillales", " f__Pseudomonadaceae", " g__Pseudomonas", " s__"]}}, {"id": "136362", "metadata": {"taxonomy": ["k__Bacteria", " p__Actinobacteria", " c__Actinobacteria (class)", " o__Actinomycetales", " f__Streptomycetaceae", " g__Streptomyces", " s__"]}}, {"id": "548694", "metadata": {"taxonomy": ["k__Bacteria", " p__Proteobacteria", " c__Gammaproteobacteria", " o__Oceanospirillales", " f__Pseudomonadaceae", " g__Pseudomonas", " s__"]}}, {"id": "308898", "metadata": {"taxonomy": ["k__Bacteria", " p__Acidobacteria", " c__Acidobacteria (class)", " o__Acidobacteriales", " f__", " g__", " s__"]}}, {"id": "156920", "metadata": {"taxonomy": ["k__Bacteria", " p__Bacteroidetes", " c__Sphingobacteria", " o__Sphingobacteriales", " f__Sphingobacteriaceae", " g__", " s__"]}}, {"id": "105192", "metadata": {"taxonomy": ["k__Bacteria", " p__Proteobacteria", " c__Betaproteobacteria", " o__Burkholderiales", " f__Oxalobacteraceae", " g__", " s__"]}}, {"id": "279231", "metadata": {"taxonomy": ["k__Bacteria", " p__Proteobacteria", " c__Gammaproteobacteria", " o__Oceanospirillales", " f__Pseudomonadaceae", " g__Pseudomonas", " s__Pseudomonas umsongensis"]}}, {"id": "279065", "metadata": {"taxonomy": ["k__Bacteria", " p__Proteobacteria", " c__Betaproteobacteria", " o__", " f__", " g__", " s__"]}}, {"id": "549837", "metadata": {"taxonomy": ["k__Bacteria", " p__Proteobacteria", " c__Gammaproteobacteria", " o__Oceanospirillales", " f__Pseudomonadaceae", " g__Pseudomonas", " s__"]}}, {"id": "526573", "metadata": {"taxonomy": ["k__Bacteria", " p__Proteobacteria", " c__Betaproteobacteria", " o__Burkholderiales", " f__Oxalobacteraceae", " g__Collimonas", " s__"]}}, {"id": "143592", "metadata": {"taxonomy": ["k__Bacteria", " p__Acidobacteria", " c__Solibacteres", " o__Solibacterales", " f__Solibacteraceae", " g__Candidatus Solibacter", " s__"]}}, {"id": "593369", "metadata": {"taxonomy": ["k__Bacteria", " p__Firmicutes", " c__Clostridia", " o__Clostridiales", " f__Lachnospiraceae", " g__Clostridium", " s__"]}}, {"id": "589024", "metadata": {"taxonomy": ["k__Bacteria", " p__Firmicutes", " c__Clostridia", " o__Clostridiales", " f__Veillonellaceae", " g__Phascolarctobacterium", " s__"]}}, {"id": "552779", "metadata": {"taxonomy": ["k__Bacteria", " p__Bacteroidetes", " c__Bacteroidia", " o__Bacteroidales", " f__", " g__", " s__"]}}, {"id": "335530", "metadata": {"taxonomy": ["k__Bacteria", " p__Bacteroidetes", " c__Bacteroidia", " o__Bacteroidales", " f__Rikenellaceae", " g__Alistipes", " s__"]}}, {"id": "329770", "metadata": {"taxonomy": ["k__Bacteria", " p__Firmicutes", " c__Clostridia", " o__Clostridiales", " f__Lachnospiraceae", " g__Ruminococcus", " s__"]}}, {"id": "326170", "metadata": {"taxonomy": ["k__Bacteria", " p__Firmicutes", " c__Clostridia", " o__Clostridiales", " f__Lachnospiraceae", " g__Roseburia", " s__"]}}, {"id": "212474", "metadata": {"taxonomy": ["k__Bacteria", " p__Firmicutes", " c__Clostridia", " o__Clostridiales", " f__Lachnospiraceae", " g__Clostridium", " s__"]}}, {"id": "114407", "metadata": {"taxonomy": ["k__Bacteria", " p__Firmicutes", " c__Clostridia", " o__Clostridiales", " f__Ruminococcaceae", " g__", " s__"]}}, {"id": "110968", "metadata": {"taxonomy": ["k__Bacteria", " p__Firmicutes", " c__Clostridia", " o__Clostridiales", " f__Ruminococcaceae", " g__", " s__"]}}, {"id": "10517", "metadata": {"taxonomy": ["k__Bacteria", " p__Proteobacteria", " c__Deltaproteobacteria", " o__Desulfovibrionales", " f__Desulfovibrionaceae", " g__Bilophila", " s__Bilophila wadsworthia"]}}, {"id": "86458", "metadata": {"taxonomy": ["k__Bacteria", " p__Bacteroidetes", " c__Bacteroidia", " o__Bacteroidales", " f__Bacteroidaceae", " g__Bacteroides", " s__"]}}, {"id": "579366", "metadata": {"taxonomy": ["k__Bacteria", " p__Firmicutes", " c__Clostridia", " o__Clostridiales", " f__Ruminococcaceae", " g__", " s__"]}}, {"id": "572915", "metadata": {"taxonomy": ["k__Bacteria", " p__Tenericutes", " c__Erysipelotrichi", " o__Erysipelotrichales", " f__Erysipelotrichaceae", " g__", " s__Eubacterium cylindroides"]}}, {"id": "470973", "metadata": {"taxonomy": ["k__Bacteria", " p__Firmicutes", " c__Clostridia", " o__Clostridiales", " f__Lachnospiraceae", " g__Ruminococcus", " s__Ruminococcus torques"]}}, {"id": "435679", "metadata": {"taxonomy": ["k__Bacteria", " p__Firmicutes", " c__Clostridia", " o__Clostridiales", " f__Ruminococcaceae", " g__", " s__"]}}, {"id": "323253", "metadata": {"taxonomy": ["k__Bacteria", " p__Firmicutes", " c__Clostridia", " o__Clostridiales", " f__Ruminococcaceae", " g__", " s__"]}}, {"id": "300835", "metadata": {"taxonomy": ["k__Bacteria", " p__Firmicutes", " c__Clostridia", " o__Clostridiales", " f__Lachnospiraceae", " g__Clostridium", " s__"]}}, {"id": "178967", "metadata": {"taxonomy": ["k__Bacteria", " p__Firmicutes", " c__Clostridia", " o__Clostridiales", " f__Ruminococcaceae", " g__", " s__"]}}, {"id": "514398", "metadata": {"taxonomy": ["k__Bacteria", " p__Firmicutes", " c__Clostridia", " o__Clostridiales", " f__Lachnospiraceae", " g__Clostridium", " s__"]}}, {"id": "469972", "metadata": {"taxonomy": ["k__Bacteria", " p__Firmicutes", " c__Clostridia", " o__Clostridiales", " f__Lachnospiraceae", " g__Clostridium", " s__"]}}, {"id": "362383", "metadata": {"taxonomy": ["k__Bacteria", " p__Tenericutes", " c__Erysipelotrichi", " o__Erysipelotrichales", " f__Erysipelotrichaceae", " g__", " s__Clostridium innocuum"]}}, {"id": "258691", "metadata": {"taxonomy": ["k__Bacteria", " p__Bacteroidetes", " c__Bacteroidia", " o__Bacteroidales", " f__Bacteroidaceae", " g__Bacteroides", " s__Bacteroides ovatus"]}}, {"id": "180905", "metadata": {"taxonomy": ["k__Bacteria", " p__Firmicutes", " c__Clostridia", " o__Clostridiales", " f__Lachnospiraceae", " g__Blautia", " s__"]}}, {"id": "175401", "metadata": {"taxonomy": ["k__Bacteria", " p__Firmicutes", " c__Clostridia", " o__Clostridiales", " f__Lachnospiraceae", " g__Clostridium", " s__"]}}, {"id": "583117", "metadata": {"taxonomy": ["k__Bacteria", " p__Bacteroidetes", " c__Bacteroidia", " o__Bacteroidales", " f__Bacteroidaceae", " g__Bacteroides", " s__"]}}, {"id": "569158", "metadata": {"taxonomy": ["k__Bacteria", " p__Bacteroidetes", " c__Bacteroidia", " o__Bacteroidales", " f__Rikenellaceae", " g__", " s__"]}}, {"id": "365125", "metadata": {"taxonomy": ["k__Bacteria", " p__Firmicutes", " c__Clostridia", " o__Clostridiales", " f__Lachnospiraceae", " g__Clostridium", " s__"]}}, {"id": "320055", "metadata": {"taxonomy": ["k__Bacteria", " p__Firmicutes", " c__Clostridia", " o__Clostridiales", " f__Lachnospiraceae", " g__Clostridium", " s__"]}}, {"id": "274244", "metadata": {"taxonomy": ["k__Bacteria", " p__Bacteroidetes", " c__Bacteroidia", " o__Bacteroidales", " f__", " g__", " s__"]}}, {"id": "195926", "metadata": {"taxonomy": ["k__Bacteria", " p__Bacteroidetes", " c__Bacteroidia", " o__Bacteroidales", " f__", " g__", " s__"]}}, {"id": "144179", "metadata": {"taxonomy": ["k__Bacteria", " p__Firmicutes", " c__Clostridia", " o__Clostridiales", " f__Lachnospiraceae", " g__Clostridium", " s__"]}}, {"id": "594268", "metadata": {"taxonomy": ["k__Bacteria", " p__Firmicutes", " c__Clostridia", " o__Clostridiales", " f__Lachnospiraceae", " g__Blautia", " s__Blautia producta"]}}, {"id": "581658", "metadata": {"taxonomy": ["k__Bacteria", " p__Firmicutes", " c__Clostridia", " o__Clostridiales", " f__Lachnospiraceae", " g__Clostridium", " s__"]}}, {"id": "361480", "metadata": {"taxonomy": ["k__Bacteria", " p__Proteobacteria", " c__Betaproteobacteria", " o__Burkholderiales", " f__Alcaligenaceae", " g__", " s__"]}}, {"id": "318446", "metadata": {"taxonomy": ["k__Bacteria", " p__Firmicutes", " c__Clostridia", " o__Clostridiales", " f__Lachnospiraceae", " g__Ruminococcus", " s__"]}}, {"id": "289113", "metadata": {"taxonomy": ["k__Bacteria", " p__Firmicutes", " c__Clostridia", " o__Clostridiales", " f__Lachnospiraceae", " g__", " s__"]}}, {"id": "288588", "metadata": {"taxonomy": ["k__Bacteria", " p__Firmicutes", " c__Clostridia", " o__Clostridiales", " f__Ruminococcaceae", " g__", " s__"]}}, {"id": "259569", "metadata": {"taxonomy": ["k__Bacteria", " p__Bacteroidetes", " c__Bacteroidia", " o__Bacteroidales", " f__Rikenellaceae", " g__Alistipes", " s__Alistipes putredinis"]}}, {"id": "248140", "metadata": {"taxonomy": ["k__Bacteria", " p__Bacteroidetes", " c__Bacteroidia", " o__Bacteroidales", " f__Bacteroidaceae", " g__Bacteroides", " s__Bacteroides caccae"]}}, {"id": "2045", "metadata": {"taxonomy": ["k__Bacteria", " p__Bacteroidetes", " c__Bacteroidia", " o__Bacteroidales", " f__Bacteroidaceae", " g__Bacteroides", " s__Bacteroides uniformis"]}}, {"id": "203788", "metadata": {"taxonomy": ["k__Bacteria", " p__Firmicutes", " c__Clostridia", " o__Clostridiales", " f__Ruminococcaceae", " g__Clostridium", " s__"]}}, {"id": "176544", "metadata": {"taxonomy": ["k__Bacteria", " p__Firmicutes", " c__Clostridia", " o__Clostridiales", " f__Lachnospiraceae", " g__Clostridium", " s__"]}}, {"id": "176495", "metadata": {"taxonomy": ["k__Bacteria", " p__Tenericutes", " c__Erysipelotrichi", " o__Erysipelotrichales", " f__Erysipelotrichaceae", " g__Holdemania", " s__"]}}, {"id": "174158", "metadata": {"taxonomy": ["k__Bacteria", " p__Firmicutes", " c__Clostridia", " o__Clostridiales", " f__Lachnospiraceae", " g__", " s__"]}}, {"id": "544392", "metadata": {"taxonomy": ["k__Bacteria", " p__Firmicutes", " c__Clostridia", " o__Clostridiales", " f__Catabacteriaceae", " g__", " s__"]}}, {"id": "469991", "metadata": {"taxonomy": ["k__Bacteria", " p__Firmicutes", " c__Clostridia", " o__Clostridiales", " f__Lachnospiraceae", " g__Clostridium", " s__Clostridium bolteae"]}}, {"id": "289181", "metadata": {"taxonomy": ["k__Bacteria", " p__Firmicutes", " c__Clostridia", " o__Clostridiales", " f__", " g__", " s__"]}}, {"id": "259130", "metadata": {"taxonomy": ["k__Bacteria", " p__Firmicutes", " c__Clostridia", " o__Clostridiales", " f__Eubacteriaceae", " g__Eubacterium", " s__Eubacterium limosum"]}}, {"id": "237324", "metadata": {"taxonomy": ["k__Bacteria", " p__Firmicutes", " c__Clostridia", " o__Clostridiales", " f__Lachnospiraceae", " g__Clostridium", " s__"]}}, {"id": "229761", "metadata": {"taxonomy": ["k__Bacteria", " p__Firmicutes", " c__Clostridia", " o__Clostridiales", " f__Clostridiales Family XIII. Incertae Sedis", " g__", " s__"]}}, {"id": "195336", "metadata": {"taxonomy": ["k__Bacteria", " p__Firmicutes", " c__Clostridia", " o__Clostridiales", " f__Lachnospiraceae", " g__", " s__"]}}, {"id": "187360", "metadata": {"taxonomy": ["k__Bacteria", " p__Firmicutes", " c__Clostridia", " o__Clostridiales", " f__Lachnospiraceae", " g__Clostridium", " s__"]}}, {"id": "187264", "metadata": {"taxonomy": ["k__Bacteria", " p__Firmicutes", " c__Clostridia", " o__Clostridiales", " f__Ruminococcaceae", " g__", " s__"]}}, {"id": "181095", "metadata": {"taxonomy": ["k__Bacteria", " p__Bacteroidetes", " c__Bacteroidia", " o__Bacteroidales", " f__Rikenellaceae", " g__Alistipes", " s__"]}}, {"id": "166869", "metadata": {"taxonomy": ["k__Bacteria", " p__Firmicutes", " c__Clostridia", " o__Clostridiales", " f__Lachnospiraceae", " g__Clostridium", " s__"]}}, {"id": "110292", "metadata": {"taxonomy": ["k__Bacteria", " p__Firmicutes", " c__Clostridia", " o__Clostridiales", " f__Lachnospiraceae", " g__", " s__"]}}, {"id": "106860", "metadata": {"taxonomy": ["k__Bacteria", " p__Firmicutes", " c__Clostridia", " o__Clostridiales", " f__Lachnospiraceae", " g__Clostridium", " s__"]}}, {"id": "583500", "metadata": {"taxonomy": ["k__Bacteria", " p__Firmicutes", " c__Clostridia", " o__Clostridiales", " f__Lachnospiraceae", " g__Clostridium", " s__"]}}, {"id": "578960", "metadata": {"taxonomy": ["k__Bacteria", " p__Firmicutes", " c__Clostridia", " o__Clostridiales", " f__Lachnospiraceae", " g__", " s__"]}}, {"id": "509709", "metadata": {"taxonomy": ["k__Bacteria", " p__Firmicutes", " c__Clostridia", " o__Clostridiales", " f__Lachnospiraceae", " g__Clostridium", " s__"]}}, {"id": "2000", "metadata": {"taxonomy": ["k__Bacteria", " p__Bacteroidetes", " c__Bacteroidia", " o__Bacteroidales", " f__Bacteroidaceae", " g__Bacteroides", " s__Bacteroides fragilis"]}}, {"id": "171788", "metadata": {"taxonomy": ["k__Bacteria", " p__Firmicutes", " c__Clostridia", " o__Clostridiales", " f__Ruminococcaceae", " g__", " s__"]}}, {"id": "542096", "metadata": {"taxonomy": ["k__Bacteria", " p__Firmicutes", " c__Clostridia", " o__Clostridiales", " f__Lachnospiraceae", " g__Clostridium", " s__"]}}, {"id": "333355", "metadata": {"taxonomy": ["k__Bacteria", " p__Firmicutes", " c__Clostridia", " o__Clostridiales", " f__Lachnospiraceae", " g__Clostridium", " s__"]}}, {"id": "261022", "metadata": {"taxonomy": ["k__Bacteria", " p__Firmicutes", " c__Clostridia", " o__Clostridiales", " f__Ruminococcaceae", " g__Anaerotruncus", " s__Anaerotruncus colihominis"]}}, {"id": "210552", "metadata": {"taxonomy": ["k__Bacteria", " p__Firmicutes", " c__Clostridia", " o__Clostridiales", " f__Ruminococcaceae", " g__", " s__"]}}, {"id": "179807", "metadata": {"taxonomy": ["k__Bacteria", " p__Firmicutes", " c__Clostridia", " o__Clostridiales", " f__Lachnospiraceae", " g__", " s__"]}}, {"id": "179381", "metadata": {"taxonomy": ["k__Bacteria", " p__Firmicutes", " c__Clostridia", " o__Clostridiales", " f__Lachnospiraceae", " g__Clostridium", " s__"]}}, {"id": "178252", "metadata": {"taxonomy": ["k__Bacteria", " p__Firmicutes", " c__Clostridia", " o__Clostridiales", " f__Ruminococcaceae", " g__", " s__"]}}, {"id": "174471", "metadata": {"taxonomy": ["k__Bacteria", " p__Firmicutes", " c__Clostridia", " o__Clostridiales", " f__Lachnospiraceae", " g__", " s__"]}}, {"id": "142842", "metadata": {"taxonomy": ["k__Bacteria", " p__Firmicutes", " c__Clostridia", " o__Clostridiales", " f__Ruminococcaceae", " g__", " s__"]}}, {"id": "130663", "metadata": {"taxonomy": ["k__Bacteria", " p__Bacteroidetes", " c__Bacteroidia", " o__Bacteroidales", " f__Bacteroidaceae", " g__Bacteroides", " s__Bacteroides fragilis"]}}, {"id": "109807", "metadata": {"taxonomy": ["k__Bacteria", " p__Tenericutes", " c__Erysipelotrichi", " o__Erysipelotrichales", " f__Erysipelotrichaceae", " g__", " s__MLG480"]}}, {"id": "562033", "metadata": {"taxonomy": ["k__Bacteria", " p__Firmicutes", " c__Clostridia", " o__Clostridiales", " f__Lachnospiraceae", " g__", " s__"]}}, {"id": "469661", "metadata": {"taxonomy": ["k__Bacteria", " p__Firmicutes", " c__Clostridia", " o__Clostridiales", " f__Eubacteriaceae", " g__Anaerofustis", " s__Anaerofustis stercorihominis"]}}, {"id": "205119", "metadata": {"taxonomy": ["k__Bacteria", " p__Firmicutes", " c__Clostridia", " o__Clostridiales", " f__", " g__", " s__"]}}, {"id": "198914", "metadata": {"taxonomy": ["k__Bacteria", " p__Tenericutes", " c__Erysipelotrichi", " o__Erysipelotrichales", " f__Erysipelotrichaceae", " g__Holdemania", " s__"]}}, {"id": "175932", "metadata": {"taxonomy": ["k__Bacteria", " p__Firmicutes", " c__Clostridia", " o__Clostridiales", " f__Lachnospiraceae", " g__Blautia", " s__Blautia producta"]}}, {"id": "173965", "metadata": {"taxonomy": ["k__Bacteria", " p__Actinobacteria", " c__Actinobacteria (class)", " o__Coriobacteriales", " f__Coriobacteriaceae", " g__Adlercreutzia", " s__"]}}, {"id": "544925", "metadata": {"taxonomy": ["k__Bacteria", " p__Firmicutes", " c__Clostridia", " o__Clostridiales", " f__Lachnospiraceae", " g__Blautia", " s__"]}}, {"id": "185281", "metadata": {"taxonomy": ["k__Bacteria", " p__Firmicutes", " c__Clostridia", " o__Clostridiales", " f__Lachnospiraceae", " g__Clostridium", " s__"]}}, {"id": "578025", "metadata": {"taxonomy": ["k__Bacteria", " p__Firmicutes", " c__Clostridia", " o__Clostridiales", " f__Lachnospiraceae", " g__Clostridium", " s__"]}}, {"id": "546227", "metadata": {"taxonomy": ["k__Bacteria", " p__Actinobacteria", " c__Actinobacteria (class)", " o__Coriobacteriales", " f__Coriobacteriaceae", " g__", " s__"]}}, {"id": "300877", "metadata": {"taxonomy": ["k__Bacteria", " p__Firmicutes", " c__Clostridia", " o__Clostridiales", " f__Lachnospiraceae", " g__Ruminococcus", " s__"]}}, {"id": "300517", "metadata": {"taxonomy": ["k__Bacteria", " p__Firmicutes", " c__Clostridia", " o__Clostridiales", " f__Lachnospiraceae", " g__Roseburia", " s__"]}}, {"id": "207580", "metadata": {"taxonomy": ["k__Bacteria", " p__Firmicutes", " c__Clostridia", " o__Clostridiales", " f__Lachnospiraceae", " g__Clostridium", " s__"]}}, {"id": "177113", "metadata": {"taxonomy": ["k__Bacteria", " p__Firmicutes", " c__Clostridia", " o__Clostridiales", " f__Ruminococcaceae", " g__", " s__"]}}, {"id": "192159", "metadata": {"taxonomy": ["k__Bacteria", " p__Firmicutes", " c__Clostridia", " o__Clostridiales", " f__Lachnospiraceae", " g__", " s__"]}}, {"id": "529301", "metadata": {"taxonomy": ["k__Bacteria", " p__Tenericutes", " c__Erysipelotrichi", " o__Erysipelotrichales", " f__Erysipelotrichaceae", " g__Coprobacillus", " s__"]}}, {"id": "522353", "metadata": {"taxonomy": ["k__Bacteria", " p__Tenericutes", " c__Erysipelotrichi", " o__Erysipelotrichales", " f__Erysipelotrichaceae", " g__Coprobacillus", " s__"]}}, {"id": "470139", "metadata": {"taxonomy": ["k__Bacteria", " p__Tenericutes", " c__Erysipelotrichi", " o__Erysipelotrichales", " f__Erysipelotrichaceae", " g__Clostridium", " s__Clostridium ramosum"]}}, {"id": "185972", "metadata": {"taxonomy": ["k__Bacteria", " p__Firmicutes", " c__Clostridia", " o__Clostridiales", " f__Lachnospiraceae", " g__Ruminococcus", " s__"]}}, {"id": "363692", "metadata": {"taxonomy": ["k__Bacteria", " p__Firmicutes", " c__Clostridia", " o__Clostridiales", " f__Lachnospiraceae", " g__Ruminococcus", " s__Ruminococcus gnavus"]}}, {"id": "193297", "metadata": {"taxonomy": ["k__Bacteria", " p__Firmicutes", " c__Clostridia", " o__Clostridiales", " f__Lachnospiraceae", " g__Ruminococcus", " s__"]}}, {"id": "179436", "metadata": {"taxonomy": ["k__Bacteria", " p__Firmicutes", " c__Clostridia", " o__Clostridiales", " f__Lachnospiraceae", " g__Blautia", " s__"]}}, {"id": "296257", "metadata": {"taxonomy": ["k__Bacteria", " p__Firmicutes", " c__Clostridia", " o__Clostridiales", " f__", " g__", " s__"]}}, {"id": "258099", "metadata": {"taxonomy": ["k__Bacteria", " p__Firmicutes", " c__Clostridia", " o__Clostridiales", " f__Ruminococcaceae", " g__", " s__"]}}, {"id": "192899", "metadata": {"taxonomy": ["k__Bacteria", " p__Firmicutes", " c__Clostridia", " o__Clostridiales", " f__Lachnospiraceae", " g__Blautia", " s__"]}}, {"id": "188479", "metadata": {"taxonomy": ["k__Bacteria", " p__Firmicutes", " c__Clostridia", " o__Clostridiales", " f__Lachnospiraceae", " g__Blautia", " s__"]}}, {"id": "362539", "metadata": {"taxonomy": ["k__Bacteria", " p__Firmicutes", " c__Clostridia", " o__Clostridiales", " f__Lachnospiraceae", " g__Clostridium", " s__"]}}, {"id": "295804", "metadata": {"taxonomy": ["k__Bacteria", " p__Firmicutes", " c__Clostridia", " o__Clostridiales", " f__Lachnospiraceae", " g__Roseburia", " s__"]}}, {"id": "295018", "metadata": {"taxonomy": ["k__Bacteria", " p__Firmicutes", " c__Clostridia", " o__Clostridiales", " f__Lachnospiraceae", " g__Ruminococcus", " s__"]}}, {"id": "330287", "metadata": {"taxonomy": ["k__Bacteria", " p__Firmicutes", " c__Clostridia", " o__Clostridiales", " f__", " g__", " s__"]}}, {"id": "302321", "metadata": {"taxonomy": ["k__Bacteria", " p__Firmicutes", " c__Clostridia", " o__Clostridiales", " f__Lachnospiraceae", " g__Blautia", " s__"]}}, {"id": "215231", "metadata": {"taxonomy": ["k__Bacteria", " p__Firmicutes", " c__Clostridia", " o__Clostridiales", " f__Ruminococcaceae", " g__", " s__"]}}, {"id": "541301", "metadata": {"taxonomy": ["k__Bacteria", " p__Bacteroidetes", " c__Bacteroidia", " o__Bacteroidales", " f__Porphyromonadaceae", " g__Parabacteroides", " s__"]}}, {"id": "297182", "metadata": {"taxonomy": ["k__Bacteria", " p__Firmicutes", " c__Clostridia", " o__Clostridiales", " f__Lachnospiraceae", " g__Ruminococcus", " s__"]}}, {"id": "272111", "metadata": {"taxonomy": ["k__Bacteria", " p__Firmicutes", " c__Clostridia", " o__Clostridiales", " f__Lachnospiraceae", " g__", " s__"]}}, {"id": "243150", "metadata": {"taxonomy": ["k__Bacteria", " p__Bacteroidetes", " c__Bacteroidia", " o__Bacteroidales", " f__Rikenellaceae", " g__Alistipes", " s__"]}}, {"id": "169775", "metadata": {"taxonomy": ["k__Bacteria", " p__Bacteroidetes", " c__Bacteroidia", " o__Bacteroidales", " f__Bacteroidaceae", " g__Bacteroides", " s__"]}}, {"id": "510026", "metadata": {"taxonomy": ["k__Bacteria", " p__Firmicutes", " c__Clostridia", " o__Clostridiales", " f__Lachnospiraceae", " g__Roseburia", " s__"]}}, {"id": "365909", "metadata": {"taxonomy": ["k__Bacteria", " p__Bacteroidetes", " c__Bacteroidia", " o__Bacteroidales", " f__Bacteroidaceae", " g__Bacteroides", " s__Bacteroides ovatus"]}}, {"id": "322235", "metadata": {"taxonomy": ["k__Bacteria", " p__Bacteroidetes", " c__Bacteroidia", " o__Bacteroidales", " f__Bacteroidaceae", " g__Bacteroides", " s__Bacteroides uniformis"]}}, {"id": "207983", "metadata": {"taxonomy": ["k__Bacteria", " p__Firmicutes", " c__Clostridia", " o__Clostridiales", " f__Ruminococcaceae", " g__Oscillospira", " s__"]}}, {"id": "194924", "metadata": {"taxonomy": ["k__Bacteria", " p__Firmicutes", " c__Clostridia", " o__Clostridiales", " f__Lachnospiraceae", " g__Roseburia", " s__"]}}, {"id": "187871", "metadata": {"taxonomy": ["k__Bacteria", " p__Firmicutes", " c__Clostridia", " o__Clostridiales", " f__Lachnospiraceae", " g__Clostridium", " s__"]}}, {"id": "173900", "metadata": {"taxonomy": ["k__Bacteria", " p__Firmicutes", " c__Clostridia", " o__Clostridiales", " f__Lachnospiraceae", " g__Clostridium", " s__"]}}, {"id": "580464", "metadata": {"taxonomy": ["k__Bacteria", " p__Firmicutes", " c__Clostridia", " o__Clostridiales", " f__Lachnospiraceae", " g__Clostridium", " s__"]}}, {"id": "564188", "metadata": {"taxonomy": ["k__Bacteria", " p__Firmicutes", " c__Clostridia", " o__Clostridiales", " f__Lachnospiraceae", " g__", " s__"]}}, {"id": "561987", "metadata": {"taxonomy": ["k__Bacteria", " p__Verrucomicrobia", " c__Verrucomicrobiae", " o__Verrucomicrobiales", " f__Verrucomicrobiaceae", " g__Akkermansia", " s__"]}}, {"id": "545473", "metadata": {"taxonomy": ["k__Bacteria", " p__Firmicutes", " c__Clostridia", " o__Clostridiales", " f__Lachnospiraceae", " g__Clostridium", " s__"]}}, {"id": "358748", "metadata": {"taxonomy": ["k__Bacteria", " p__Firmicutes", " c__Clostridia", " o__Clostridiales", " f__Lachnospiraceae", " g__Ruminococcus", " s__"]}}, {"id": "346253", "metadata": {"taxonomy": ["k__Bacteria", " p__Firmicutes", " c__Clostridia", " o__Clostridiales", " f__", " g__", " s__"]}}, {"id": "292216", "metadata": {"taxonomy": ["k__Bacteria", " p__Firmicutes", " c__Clostridia", " o__Clostridiales", " f__Lachnospiraceae", " g__Ruminococcus", " s__"]}}, {"id": "199006", "metadata": {"taxonomy": ["k__Bacteria", " p__Firmicutes", " c__Clostridia", " o__Clostridiales", " f__Lachnospiraceae", " g__Blautia", " s__Blautia producta"]}}, {"id": "165261", "metadata": {"taxonomy": ["k__Bacteria", " p__Firmicutes", " c__Clostridia", " o__Clostridiales", " f__Ruminococcaceae", " g__Clostridium", " s__Clostridium orbiscindens"]}}, {"id": "292399", "metadata": {"taxonomy": ["k__Bacteria", " p__Firmicutes", " c__Clostridia", " o__Clostridiales", " f__Lachnospiraceae", " g__Roseburia", " s__"]}}, {"id": "291937", "metadata": {"taxonomy": ["k__Bacteria", " p__Firmicutes", " c__Clostridia", " o__Clostridiales", " f__Lachnospiraceae", " g__Clostridium", " s__"]}}, {"id": "593352", "metadata": {"taxonomy": ["k__Bacteria", " p__Actinobacteria", " c__Actinobacteria (class)", " o__Coriobacteriales", " f__", " g__", " s__"]}}, {"id": "347862", "metadata": {"taxonomy": ["k__Bacteria", " p__Bacteroidetes", " c__Bacteroidia", " o__Bacteroidales", " f__Porphyromonadaceae", " g__Odoribacter", " s__"]}}, {"id": "320066", "metadata": {"taxonomy": ["k__Bacteria", " p__Firmicutes", " c__Clostridia", " o__Clostridiales", " f__Lachnospiraceae", " g__Lachnobacterium", " s__"]}}, {"id": "194896", "metadata": {"taxonomy": ["k__Bacteria", " p__Firmicutes", " c__Clostridia", " o__Clostridiales", " f__Lachnospiraceae", " g__Blautia", " s__"]}}, {"id": "103782", "metadata": {"taxonomy": ["k__Bacteria", " p__Firmicutes", " c__Clostridia", " o__Clostridiales", " f__Lachnospiraceae", " g__", " s__"]}}, {"id": "588429", "metadata": {"taxonomy": ["k__Bacteria", " p__Firmicutes", " c__Clostridia", " o__Clostridiales", " f__Lachnospiraceae", " g__Clostridium", " s__"]}}, {"id": "576232", "metadata": {"taxonomy": ["k__Bacteria", " p__Tenericutes", " c__Erysipelotrichi", " o__Erysipelotrichales", " f__Erysipelotrichaceae", " g__Coprobacillus", " s__"]}}, {"id": "214980", "metadata": {"taxonomy": ["k__Bacteria", " p__Firmicutes", " c__Clostridia", " o__Clostridiales", " f__Lachnospiraceae", " g__", " s__"]}}, {"id": "115132", "metadata": {"taxonomy": ["k__Bacteria", " p__Proteobacteria", " c__Betaproteobacteria", " o__Burkholderiales", " f__Comamonadaceae", " g__", " s__"]}}, {"id": "187470", "metadata": {"taxonomy": ["k__Bacteria", " p__Firmicutes", " c__Clostridia", " o__Clostridiales", " f__Lachnospiraceae", " g__", " s__"]}}, {"id": "469888", "metadata": {"taxonomy": ["k__Bacteria", " p__Firmicutes", " c__Clostridia", " o__Clostridiales", " f__Lachnospiraceae", " g__Blautia", " s__"]}}, {"id": "195493", "metadata": {"taxonomy": ["k__Bacteria", " p__Firmicutes", " c__Clostridia", " o__Clostridiales", " f__Lachnospiraceae", " g__Roseburia", " s__"]}}, {"id": "342397", "metadata": {"taxonomy": ["k__Bacteria", " p__Firmicutes", " c__Clostridia", " o__Clostridiales", " f__Lachnospiraceae", " g__Ruminococcus", " s__Ruminococcus gnavus"]}}, {"id": "310492", "metadata": {"taxonomy": ["k__Bacteria", " p__Firmicutes", " c__Clostridia", " o__Clostridiales", " f__Lachnospiraceae", " g__Ruminococcus", " s__"]}}, {"id": "263014", "metadata": {"taxonomy": ["k__Bacteria", " p__Firmicutes", " c__Clostridia", " o__Clostridiales", " f__Lachnospiraceae", " g__Coprococcus", " s__"]}}, {"id": "207340", "metadata": {"taxonomy": ["k__Bacteria", " p__Firmicutes", " c__Clostridia", " o__Clostridiales", " f__Clostridiales Family XIII. Incertae Sedis", " g__Eubacterium", " s__"]}}, {"id": "228762", "metadata": {"taxonomy": ["k__Bacteria", " p__Firmicutes", " c__Clostridia", " o__Clostridiales", " f__Lachnospiraceae", " g__Clostridium", " s__"]}}, {"id": "204093", "metadata": {"taxonomy": ["k__Bacteria", " p__Firmicutes", " c__Clostridia", " o__Clostridiales", " f__Ruminococcaceae", " g__", " s__"]}}, {"id": "591285", "metadata": {"taxonomy": ["k__Bacteria", " p__Actinobacteria", " c__Actinobacteria (class)", " o__Bifidobacteriales", " f__Bifidobacteriaceae", " g__Bifidobacterium", " s__Bifidobacterium longum"]}}, {"id": "301004", "metadata": {"taxonomy": ["k__Bacteria", " p__Actinobacteria", " c__Actinobacteria (class)", " o__Coriobacteriales", " f__Coriobacteriaceae", " g__", " s__"]}}, {"id": "288235", "metadata": {"taxonomy": ["k__Bacteria", " p__Firmicutes", " c__Bacilli", " o__Lactobacillales", " f__Streptococcaceae", " g__Streptococcus", " s__"]}}, {"id": "470663", "metadata": {"taxonomy": ["k__Bacteria", " p__Firmicutes", " c__Bacilli", " o__Lactobacillales", " f__Lactobacillaceae", " g__Lactobacillus", " s__Lactobacillus ruminis"]}}, {"id": "469852", "metadata": {"taxonomy": ["k__Bacteria", " p__Actinobacteria", " c__Actinobacteria (class)", " o__Bifidobacteriales", " f__Bifidobacteriaceae", " g__Bifidobacterium", " s__Bifidobacterium bifidum"]}}, {"id": "296442", "metadata": {"taxonomy": ["k__Bacteria", " p__Bacteroidetes", " c__Bacteroidia", " o__Bacteroidales", " f__Prevotellaceae", " g__Prevotella", " s__"]}}, {"id": "516464", "metadata": {"taxonomy": ["k__Bacteria", " p__Bacteroidetes", " c__Bacteroidia", " o__Bacteroidales", " f__Prevotellaceae", " g__Prevotella", " s__"]}}, {"id": "484332", "metadata": {"taxonomy": ["k__Bacteria", " p__Bacteroidetes", " c__Bacteroidia", " o__Bacteroidales", " f__Prevotellaceae", " g__Prevotella", " s__Prevotella copri"]}}, {"id": "294196", "metadata": {"taxonomy": ["k__Bacteria", " p__Bacteroidetes", " c__Bacteroidia", " o__Bacteroidales", " f__Prevotellaceae", " g__Prevotella", " s__"]}}, {"id": "198806", "metadata": {"taxonomy": ["k__Bacteria", " p__Bacteroidetes", " c__Bacteroidia", " o__Bacteroidales", " f__Prevotellaceae", " g__Prevotella", " s__"]}}, {"id": "15141", "metadata": {"taxonomy": ["k__Bacteria", " p__Firmicutes", " c__Bacilli", " o__Lactobacillales", " f__Lactobacillaceae", " g__Lactobacillus", " s__Lactobacillus mucosae"]}}, {"id": "469873", "metadata": {"taxonomy": ["k__Bacteria", " p__Actinobacteria", " c__Actinobacteria (class)", " o__Bifidobacteriales", " f__Bifidobacteriaceae", " g__Bifidobacterium", " s__Bifidobacterium pseudocatenulatum"]}}, {"id": "321095", "metadata": {"taxonomy": ["k__Bacteria", " p__Firmicutes", " c__Clostridia", " o__Clostridiales", " f__Lachnospiraceae", " g__Clostridium", " s__"]}}, {"id": "319810", "metadata": {"taxonomy": ["k__Bacteria", " p__Bacteroidetes", " c__Bacteroidia", " o__Bacteroidales", " f__Prevotellaceae", " g__Prevotella", " s__"]}}, {"id": "181834", "metadata": {"taxonomy": ["k__Bacteria", " p__Firmicutes", " c__Clostridia", " o__Clostridiales", " f__Lachnospiraceae", " g__Clostridium", " s__"]}}, {"id": "470527", "metadata": {"taxonomy": ["k__Bacteria", " p__Firmicutes", " c__Bacilli", " o__Lactobacillales", " f__Lactobacillaceae", " g__Lactobacillus", " s__"]}}, {"id": "292424", "metadata": {"taxonomy": ["k__Bacteria", " p__Firmicutes", " c__Bacilli", " o__Lactobacillales", " f__Streptococcaceae", " g__Streptococcus", " s__"]}}, {"id": "259422", "metadata": {"taxonomy": ["k__Bacteria", " p__Firmicutes", " c__Bacilli", " o__Lactobacillales", " f__Lactobacillaceae", " g__Lactobacillus", " s__Lactobacillus fermentum"]}}, {"id": "205229", "metadata": {"taxonomy": ["k__Bacteria", " p__Firmicutes", " c__Bacilli", " o__Lactobacillales", " f__Streptococcaceae", " g__Streptococcus", " s__"]}}, {"id": "365758", "metadata": {"taxonomy": ["k__Bacteria", " p__Bacteroidetes", " c__Bacteroidia", " o__Bacteroidales", " f__Prevotellaceae", " g__Prevotella", " s__"]}}, {"id": "288710", "metadata": {"taxonomy": ["k__Bacteria", " p__Proteobacteria", " c__Gammaproteobacteria", " o__Enterobacteriales", " f__Enterobacteriaceae", " g__", " s__"]}}, {"id": "382771", "metadata": {"taxonomy": ["k__Bacteria", " p__Firmicutes", " c__Bacilli", " o__Lactobacillales", " f__Enterococcaceae", " g__Enterococcus", " s__Enterococcus faecalis"]}}, {"id": "329096", "metadata": {"taxonomy": ["k__Bacteria", " p__Proteobacteria", " c__Gammaproteobacteria", " o__Enterobacteriales", " f__Enterobacteriaceae", " g__Raoultella", " s__"]}}, {"id": "261703", "metadata": {"taxonomy": ["k__Bacteria", " p__Firmicutes", " c__Clostridia", " o__Clostridiales", " f__Clostridiaceae", " g__Clostridium", " s__Clostridium difficile"]}}, {"id": "198808", "metadata": {"taxonomy": ["k__Bacteria", " p__Firmicutes", " c__Clostridia", " o__Clostridiales", " f__Lachnospiraceae", " g__", " s__"]}}, {"id": "315982", "metadata": {"taxonomy": ["k__Bacteria", " p__Firmicutes", " c__Clostridia", " o__Clostridiales", " f__Clostridiaceae", " g__Clostridium", " s__Clostridium perfringens"]}}, {"id": "192842", "metadata": {"taxonomy": ["k__Bacteria", " p__Firmicutes", " c__Clostridia", " o__Clostridiales", " f__Clostridiaceae", " g__Clostridium", " s__"]}}, {"id": "9947", "metadata": {"taxonomy": ["k__Bacteria", " p__Proteobacteria", " c__Gammaproteobacteria", " o__Enterobacteriales", " f__Enterobacteriaceae", " g__", " s__"]}}, {"id": "523589", "metadata": {"taxonomy": ["k__Bacteria", " p__Firmicutes", " c__Clostridia", " o__Clostridiales", " f__Clostridiaceae", " g__Clostridium", " s__Clostridium neonatale"]}}, {"id": "296166", "metadata": {"taxonomy": ["k__Bacteria", " p__Firmicutes", " c__Clostridia", " o__Clostridiales", " f__Clostridiaceae", " g__Clostridium", " s__"]}}, {"id": "142545", "metadata": {"taxonomy": ["k__Bacteria", " p__Proteobacteria", " c__Gammaproteobacteria", " o__Enterobacteriales", " f__Enterobacteriaceae", " g__", " s__"]}}, {"id": "570154", "metadata": {"taxonomy": ["k__Bacteria", " p__Proteobacteria", " c__Betaproteobacteria", " o__Burkholderiales", " f__Oxalobacteraceae", " g__", " s__"]}}, {"id": "175189", "metadata": {"taxonomy": ["k__Bacteria", " p__Proteobacteria", " c__Gammaproteobacteria", " o__Enterobacteriales", " f__Enterobacteriaceae", " g__", " s__"]}}, {"id": "166896", "metadata": {"taxonomy": ["k__Bacteria", " p__Firmicutes", " c__Clostridia", " o__Clostridiales", " f__Clostridiaceae", " g__Clostridium", " s__"]}}, {"id": "591496", "metadata": {"taxonomy": ["k__Bacteria", " p__Firmicutes", " c__Clostridia", " o__Clostridiales", " f__Clostridiaceae", " g__Clostridium", " s__"]}}, {"id": "469935", "metadata": {"taxonomy": ["k__Bacteria", " p__Firmicutes", " c__Clostridia", " o__Clostridiales", " f__Clostridiaceae", " g__Clostridium", " s__"]}}, {"id": "295190", "metadata": {"taxonomy": ["k__Bacteria", " p__Firmicutes", " c__Clostridia", " o__Clostridiales", " f__Clostridiaceae", " g__", " s__"]}}, {"id": "288756", "metadata": {"taxonomy": ["k__Bacteria", " p__Firmicutes", " c__Clostridia", " o__Clostridiales", " f__Clostridiaceae", " g__Clostridium", " s__Clostridium chauvoei"]}}, {"id": "242101", "metadata": {"taxonomy": ["k__Bacteria", " p__Proteobacteria", " c__Gammaproteobacteria", " o__Enterobacteriales", " f__Enterobacteriaceae", " g__", " s__"]}}, {"id": "366752", "metadata": {"taxonomy": ["k__Bacteria", " p__Firmicutes", " c__Clostridia", " o__Clostridiales", " f__Lachnospiraceae", " g__Coprococcus", " s__"]}}, {"id": "365372", "metadata": {"taxonomy": ["k__Bacteria", " p__Firmicutes", " c__Clostridia", " o__Clostridiales", " f__Ruminococcaceae", " g__Faecalibacterium", " s__"]}}, {"id": "360660", "metadata": {"taxonomy": ["k__Bacteria", " p__Firmicutes", " c__Clostridia", " o__Clostridiales", " f__Lachnospiraceae", " g__Blautia", " s__"]}}, {"id": "351935", "metadata": {"taxonomy": ["k__Bacteria", " p__Bacteroidetes", " c__Bacteroidia", " o__Bacteroidales", " f__Prevotellaceae", " g__Prevotella", " s__"]}}, {"id": "305760", "metadata": {"taxonomy": ["k__Bacteria", " p__Proteobacteria", " c__Gammaproteobacteria", " o__Enterobacteriales", " f__Enterobacteriaceae", " g__Escherichia", " s__"]}}, {"id": "298451", "metadata": {"taxonomy": ["k__Bacteria", " p__Bacteroidetes", " c__Bacteroidia", " o__Bacteroidales", " f__Prevotellaceae", " g__Prevotella", " s__"]}}, {"id": "261590", "metadata": {"taxonomy": ["k__Bacteria", " p__Firmicutes", " c__Clostridia", " o__Clostridiales", " f__", " g__", " s__"]}}, {"id": "196097", "metadata": {"taxonomy": ["k__Bacteria", " p__Firmicutes", " c__Clostridia", " o__Clostridiales", " f__Lachnospiraceae", " g__Coprococcus", " s__"]}}, {"id": "175296", "metadata": {"taxonomy": ["k__Bacteria", " p__Firmicutes", " c__Clostridia", " o__Clostridiales", " f__Lachnospiraceae", " g__Blautia", " s__"]}}, {"id": "592346", "metadata": {"taxonomy": ["k__Bacteria", " p__Proteobacteria", " c__Gammaproteobacteria", " o__Enterobacteriales", " f__Enterobacteriaceae", " g__Klebsiella", " s__"]}}, {"id": "590982", "metadata": {"taxonomy": ["k__Bacteria", " p__Firmicutes", " c__Bacilli", " o__Lactobacillales", " f__Enterococcaceae", " g__Enterococcus", " s__Enterococcus lactis"]}}, {"id": "338364", "metadata": {"taxonomy": ["k__Bacteria", " p__Spirochaetes", " c__Brachyspirae", " o__Brachyspirales", " f__Brachyspiraceae", " g__Brachyspira", " s__Brachyspira corvi"]}}, {"id": "294794", "metadata": {"taxonomy": ["k__Bacteria", " p__Firmicutes", " c__Bacilli", " o__Lactobacillales", " f__Streptococcaceae", " g__Streptococcus", " s__"]}}, {"id": "215433", "metadata": {"taxonomy": ["k__Bacteria", " p__Firmicutes", " c__Clostridia", " o__Clostridiales", " f__Lachnospiraceae", " g__", " s__"]}}, {"id": "185390", "metadata": {"taxonomy": ["k__Bacteria", " p__Firmicutes", " c__Clostridia", " o__Clostridiales", " f__Ruminococcaceae", " g__Faecalibacterium", " s__"]}}, {"id": "176924", "metadata": {"taxonomy": ["k__Bacteria", " p__Firmicutes", " c__Clostridia", " o__Clostridiales", " f__Lachnospiraceae", " g__Clostridium", " s__"]}}, {"id": "175537", "metadata": {"taxonomy": ["k__Bacteria", " p__Firmicutes", " c__Clostridia", " o__Clostridiales", " f__Lachnospiraceae", " g__Clostridium", " s__"]}}, {"id": "99826", "metadata": {"taxonomy": ["k__Bacteria", " p__Fusobacteria", " c__Fusobacteria (class)", " o__Fusobacteriales", " f__Fusobacteriaceae", " g__Cetobacterium", " s__Cetobacterium somerae"]}}, {"id": "554436", "metadata": {"taxonomy": ["k__Bacteria", " p__Firmicutes", " c__Clostridia", " o__Clostridiales", " f__Ruminococcaceae", " g__Faecalibacterium", " s__"]}}, {"id": "540230", "metadata": {"taxonomy": ["k__Bacteria", " p__Firmicutes", " c__Bacilli", " o__Lactobacillales", " f__Enterococcaceae", " g__Enterococcus", " s__"]}}, {"id": "48207", "metadata": {"taxonomy": ["k__Bacteria", " p__Firmicutes", " c__Clostridia", " o__Clostridiales", " f__Veillonellaceae", " g__Dialister", " s__"]}}, {"id": "327476", "metadata": {"taxonomy": ["k__Bacteria", " p__Firmicutes", " c__Clostridia", " o__Clostridiales", " f__Ruminococcaceae", " g__Faecalibacterium", " s__"]}}, {"id": "312461", "metadata": {"taxonomy": ["k__Bacteria", " p__Firmicutes", " c__Clostridia", " o__Clostridiales", " f__", " g__", " s__"]}}, {"id": "212304", "metadata": {"taxonomy": ["k__Bacteria", " p__Firmicutes", " c__Clostridia", " o__Clostridiales", " f__", " g__", " s__"]}}, {"id": "207313", "metadata": {"taxonomy": ["k__Bacteria", " p__Firmicutes", " c__Clostridia", " o__Clostridiales", " f__Lachnospiraceae", " g__Blautia", " s__"]}}, {"id": "194565", "metadata": {"taxonomy": ["k__Bacteria", " p__Firmicutes", " c__Clostridia", " o__Clostridiales", " f__Ruminococcaceae", " g__Faecalibacterium", " s__"]}}, {"id": "184511", "metadata": {"taxonomy": ["k__Bacteria", " p__Firmicutes", " c__Clostridia", " o__Clostridiales", " f__Ruminococcaceae", " g__Faecalibacterium", " s__Faecalibacterium prausnitzii"]}}, {"id": "180216", "metadata": {"taxonomy": ["k__Bacteria", " p__Firmicutes", " c__Clostridia", " o__Clostridiales", " f__Lachnospiraceae", " g__Clostridium", " s__"]}}, {"id": "172274", "metadata": {"taxonomy": ["k__Bacteria", " p__Firmicutes", " c__Clostridia", " o__Clostridiales", " f__Ruminococcaceae", " g__Faecalibacterium", " s__Faecalibacterium prausnitzii"]}}, {"id": "583305", "metadata": {"taxonomy": ["k__Bacteria", " p__Firmicutes", " c__Clostridia", " o__Clostridiales", " f__Clostridiaceae", " g__Clostridium", " s__"]}}, {"id": "577153", "metadata": {"taxonomy": ["k__Bacteria", " p__Firmicutes", " c__Clostridia", " o__Clostridiales", " f__Clostridiaceae", " g__Clostridium", " s__"]}}, {"id": "207390", "metadata": {"taxonomy": ["k__Bacteria", " p__Firmicutes", " c__Clostridia", " o__Clostridiales", " f__Lachnospiraceae", " g__", " s__"]}}, {"id": "194406", "metadata": {"taxonomy": ["k__Bacteria", " p__Firmicutes", " c__Clostridia", " o__Clostridiales", " f__Lachnospiraceae", " g__Ruminococcus", " s__"]}}, {"id": "192252", "metadata": {"taxonomy": ["k__Bacteria", " p__Firmicutes", " c__Clostridia", " o__Clostridiales", " f__Lachnospiraceae", " g__Roseburia", " s__"]}}, {"id": "181675", "metadata": {"taxonomy": ["k__Bacteria", " p__Firmicutes", " c__Clostridia", " o__Clostridiales", " f__Lachnospiraceae", " g__Blautia", " s__"]}}, {"id": "176863", "metadata": {"taxonomy": ["k__Bacteria", " p__Firmicutes", " c__Clostridia", " o__Clostridiales", " f__Lachnospiraceae", " g__", " s__"]}}, {"id": "176070", "metadata": {"taxonomy": ["k__Bacteria", " p__Firmicutes", " c__Clostridia", " o__Clostridiales", " f__Lachnospiraceae", " g__Blautia", " s__"]}}, {"id": "164006", "metadata": {"taxonomy": ["k__Bacteria", " p__Tenericutes", " c__Erysipelotrichi", " o__Erysipelotrichales", " f__Erysipelotrichaceae", " g__Bulleidia", " s__p-1630-c5"]}}, {"id": "148500", "metadata": {"taxonomy": ["k__Bacteria", " p__Firmicutes", " c__Clostridia", " o__Clostridiales", " f__", " g__", " s__"]}}, {"id": "527920", "metadata": {"taxonomy": ["k__Bacteria", " p__Proteobacteria", " c__Gammaproteobacteria", " o__Enterobacteriales", " f__Enterobacteriaceae", " g__Klebsiella", " s__"]}}, {"id": "513409", "metadata": {"taxonomy": ["k__Bacteria", " p__Firmicutes", " c__Clostridia", " o__Clostridiales", " f__Clostridiaceae", " g__Clostridium", " s__"]}}, {"id": "368362", "metadata": {"taxonomy": ["k__Bacteria", " p__Firmicutes", " c__Clostridia", " o__Clostridiales", " f__Ruminococcaceae", " g__Faecalibacterium", " s__Faecalibacterium prausnitzii"]}}, {"id": "364563", "metadata": {"taxonomy": ["k__Bacteria", " p__Firmicutes", " c__Clostridia", " o__Clostridiales", " f__Ruminococcaceae", " g__Faecalibacterium", " s__"]}}, {"id": "340615", "metadata": {"taxonomy": ["k__Bacteria", " p__Firmicutes", " c__Clostridia", " o__Clostridiales", " f__Lachnospiraceae", " g__Coprococcus", " s__"]}}, {"id": "313753", "metadata": {"taxonomy": ["k__Bacteria", " p__Bacteroidetes", " c__Bacteroidia", " o__Bacteroidales", " f__Prevotellaceae", " g__Prevotella", " s__"]}}, {"id": "301956", "metadata": {"taxonomy": ["k__Bacteria", " p__Bacteroidetes", " c__Bacteroidia", " o__Bacteroidales", " f__Prevotellaceae", " g__Prevotella", " s__"]}}, {"id": "296948", "metadata": {"taxonomy": ["k__Bacteria", " p__Firmicutes", " c__Clostridia", " o__Clostridiales", " f__Lachnospiraceae", " g__Blautia", " s__"]}}, {"id": "287510", "metadata": {"taxonomy": ["k__Bacteria", " p__Tenericutes", " c__Erysipelotrichi", " o__Erysipelotrichales", " f__Erysipelotrichaceae", " g__Catenibacterium", " s__"]}}, {"id": "203620", "metadata": {"taxonomy": ["k__Bacteria", " p__Firmicutes", " c__Clostridia", " o__Clostridiales", " f__Lachnospiraceae", " g__Lachnospira", " s__"]}}, {"id": "198708", "metadata": {"taxonomy": ["k__Bacteria", " p__Firmicutes", " c__Clostridia", " o__Clostridiales", " f__", " g__", " s__"]}}, {"id": "187591", "metadata": {"taxonomy": ["k__Bacteria", " p__Firmicutes", " c__Clostridia", " o__Clostridiales", " f__Lachnospiraceae", " g__Blautia", " s__"]}}, {"id": "181892", "metadata": {"taxonomy": ["k__Bacteria", " p__Firmicutes", " c__Clostridia", " o__Clostridiales", " f__Ruminococcaceae", " g__Eubacterium", " s__"]}}, {"id": "179291", "metadata": {"taxonomy": ["k__Bacteria", " p__Firmicutes", " c__Clostridia", " o__Clostridiales", " f__Ruminococcaceae", " g__Faecalibacterium", " s__"]}}, {"id": "168716", "metadata": {"taxonomy": ["k__Bacteria", " p__Firmicutes", " c__Clostridia", " o__Clostridiales", " f__Ruminococcaceae", " g__", " s__"]}}, {"id": "15302", "metadata": {"taxonomy": ["k__Bacteria", " p__Firmicutes", " c__Bacilli", " o__Lactobacillales", " f__Enterococcaceae", " g__Enterococcus", " s__"]}}, {"id": "288932", "metadata": {"taxonomy": ["k__Bacteria", " p__Bacteroidetes", " c__Bacteroidia", " o__Bacteroidales", " f__Prevotellaceae", " g__Prevotella", " s__"]}}, {"id": "249839", "metadata": {"taxonomy": ["k__Bacteria", " p__Firmicutes", " c__Clostridia", " o__Clostridiales", " f__Clostridiaceae", " g__Clostridium", " s__"]}}, {"id": "199421", "metadata": {"taxonomy": ["k__Bacteria", " p__Firmicutes", " c__Clostridia", " o__Clostridiales", " f__Lachnospiraceae", " g__Lachnospira", " s__"]}}, {"id": "196581", "metadata": {"taxonomy": ["k__Bacteria", " p__Firmicutes", " c__Clostridia", " o__Clostridiales", " f__Lachnospiraceae", " g__Blautia", " s__"]}}, {"id": "194648", "metadata": {"taxonomy": ["k__Bacteria", " p__Firmicutes", " c__Clostridia", " o__Clostridiales", " f__", " g__", " s__"]}}, {"id": "193601", "metadata": {"taxonomy": ["k__Bacteria", " p__Firmicutes", " c__Clostridia", " o__Clostridiales", " f__Lachnospiraceae", " g__Clostridium", " s__"]}}, {"id": "182054", "metadata": {"taxonomy": ["k__Bacteria", " p__Firmicutes", " c__Clostridia", " o__Clostridiales", " f__Lachnospiraceae", " g__Coprococcus", " s__"]}}, {"id": "179460", "metadata": {"taxonomy": ["k__Bacteria", " p__Firmicutes", " c__Clostridia", " o__Clostridiales", " f__Lachnospiraceae", " g__Clostridium", " s__"]}}, {"id": "594381", "metadata": {"taxonomy": ["k__Bacteria", " p__Firmicutes", " c__Clostridia", " o__Clostridiales", " f__Ruminococcaceae", " g__Ruminococcus", " s__Ruminococcus bromii"]}}, {"id": "361809", "metadata": {"taxonomy": ["k__Bacteria", " p__Firmicutes", " c__Clostridia", " o__Clostridiales", " f__Lachnospiraceae", " g__Ruminococcus", " s__"]}}, {"id": "337270", "metadata": {"taxonomy": ["k__Bacteria", " p__Firmicutes", " c__Clostridia", " o__Clostridiales", " f__Ruminococcaceae", " g__Faecalibacterium", " s__Faecalibacterium prausnitzii"]}}, {"id": "259959", "metadata": {"taxonomy": ["k__Bacteria", " p__Bacteroidetes", " c__Bacteroidia", " o__Bacteroidales", " f__Prevotellaceae", " g__Prevotella", " s__"]}}, {"id": "210965", "metadata": {"taxonomy": ["k__Bacteria", " p__Firmicutes", " c__Clostridia", " o__Clostridiales", " f__Lachnospiraceae", " g__Clostridium", " s__"]}}, {"id": "205408", "metadata": {"taxonomy": ["k__Bacteria", " p__Proteobacteria", " c__Gammaproteobacteria", " o__Aeromonadales", " f__Succinivibrionaceae", " g__Succinivibrio", " s__"]}}, {"id": "196932", "metadata": {"taxonomy": ["k__Bacteria", " p__Firmicutes", " c__Clostridia", " o__Clostridiales", " f__Lachnospiraceae", " g__Blautia", " s__"]}}, {"id": "189296", "metadata": {"taxonomy": ["k__Bacteria", " p__Firmicutes", " c__Clostridia", " o__Clostridiales", " f__Lachnospiraceae", " g__Ruminococcus", " s__"]}}, {"id": "187186", "metadata": {"taxonomy": ["k__Bacteria", " p__Firmicutes", " c__Clostridia", " o__Clostridiales", " f__Lachnospiraceae", " g__", " s__"]}}, {"id": "181367", "metadata": {"taxonomy": ["k__Bacteria", " p__Firmicutes", " c__Clostridia", " o__Clostridiales", " f__Lachnospiraceae", " g__", " s__"]}}, {"id": "179885", "metadata": {"taxonomy": ["k__Bacteria", " p__Firmicutes", " c__Clostridia", " o__Clostridiales", " f__Lachnospiraceae", " g__Roseburia", " s__Roseburia faecis"]}}, {"id": "177911", "metadata": {"taxonomy": ["k__Bacteria", " p__Firmicutes", " c__Clostridia", " o__Clostridiales", " f__Lachnospiraceae", " g__Ruminococcus", " s__"]}}, {"id": "177495", "metadata": {"taxonomy": ["k__Bacteria", " p__Firmicutes", " c__Clostridia", " o__Clostridiales", " f__Ruminococcaceae", " g__", " s__"]}}, {"id": "177351", "metadata": {"taxonomy": ["k__Bacteria", " p__Bacteroidetes", " c__Bacteroidia", " o__Bacteroidales", " f__Prevotellaceae", " g__Prevotella", " s__"]}}, {"id": "176312", "metadata": {"taxonomy": ["k__Bacteria", " p__Firmicutes", " c__Clostridia", " o__Clostridiales", " f__Lachnospiraceae", " g__", " s__"]}}, {"id": "148099", "metadata": {"taxonomy": ["k__Bacteria", " p__Firmicutes", " c__Bacilli", " o__Lactobacillales", " f__Leuconostocaceae", " g__Weissella", " s__"]}}, {"id": "584060", "metadata": {"taxonomy": ["k__Bacteria", " p__Firmicutes", " c__Clostridia", " o__Clostridiales", " f__", " g__", " s__"]}}, {"id": "525458", "metadata": {"taxonomy": ["k__Bacteria", " p__Firmicutes", " c__Clostridia", " o__Clostridiales", " f__Lachnospiraceae", " g__", " s__"]}}, {"id": "296007", "metadata": {"taxonomy": ["k__Bacteria", " p__Firmicutes", " c__Clostridia", " o__Clostridiales", " f__Lachnospiraceae", " g__Blautia", " s__"]}}, {"id": "261912", "metadata": {"taxonomy": ["k__Bacteria", " p__Firmicutes", " c__Clostridia", " o__Clostridiales", " f__Lachnospiraceae", " g__Dorea", " s__Dorea formicigenerans"]}}, {"id": "211054", "metadata": {"taxonomy": ["k__Bacteria", " p__Firmicutes", " c__Clostridia", " o__Clostridiales", " f__Lachnospiraceae", " g__Lachnospira", " s__"]}}, {"id": "198626", "metadata": {"taxonomy": ["k__Bacteria", " p__Firmicutes", " c__Clostridia", " o__Clostridiales", " f__Lachnospiraceae", " g__Blautia", " s__"]}}, {"id": "198502", "metadata": {"taxonomy": ["k__Bacteria", " p__Bacteroidetes", " c__Bacteroidia", " o__Bacteroidales", " f__Prevotellaceae", " g__Prevotella", " s__"]}}, {"id": "185090", "metadata": {"taxonomy": ["k__Bacteria", " p__Firmicutes", " c__Clostridia", " o__Clostridiales", " f__Lachnospiraceae", " g__", " s__"]}}, {"id": "177111", "metadata": {"taxonomy": ["k__Bacteria", " p__Firmicutes", " c__Clostridia", " o__Clostridiales", " f__Lachnospiraceae", " g__", " s__"]}}, {"id": "175347", "metadata": {"taxonomy": ["k__Bacteria", " p__Firmicutes", " c__Clostridia", " o__Clostridiales", " f__Ruminococcaceae", " g__Faecalibacterium", " s__"]}}, {"id": "362856", "metadata": {"taxonomy": ["k__Bacteria", " p__Firmicutes", " c__Clostridia", " o__Clostridiales", " f__Lachnospiraceae", " g__Blautia", " s__"]}}, {"id": "296292", "metadata": {"taxonomy": ["k__Bacteria", " p__Firmicutes", " c__Bacilli", " o__Lactobacillales", " f__Streptococcaceae", " g__Streptococcus", " s__"]}}, {"id": "268327", "metadata": {"taxonomy": ["k__Bacteria", " p__Firmicutes", " c__Clostridia", " o__Clostridiales", " f__Veillonellaceae", " g__Megamonas", " s__"]}}, {"id": "183145", "metadata": {"taxonomy": ["k__Bacteria", " p__Firmicutes", " c__Clostridia", " o__Clostridiales", " f__Lachnospiraceae", " g__Blautia", " s__"]}}, {"id": "538485", "metadata": {"taxonomy": ["k__Bacteria", " p__Bacteroidetes", " c__Bacteroidia", " o__Bacteroidales", " f__Prevotellaceae", " g__Prevotella", " s__"]}}, {"id": "299371", "metadata": {"taxonomy": ["k__Bacteria", " p__Firmicutes", " c__Clostridia", " o__Clostridiales", " f__Clostridiaceae", " g__", " s__"]}}, {"id": "295395", "metadata": {"taxonomy": ["k__Bacteria", " p__Proteobacteria", " c__Gammaproteobacteria", " o__Enterobacteriales", " f__Enterobacteriaceae", " g__Escherichia", " s__"]}}, {"id": "293719", "metadata": {"taxonomy": ["k__Bacteria", " p__Firmicutes", " c__Bacilli", " o__Lactobacillales", " f__Lactobacillaceae", " g__Lactobacillus", " s__"]}}, {"id": "581700", "metadata": {"taxonomy": ["k__Bacteria", " p__Proteobacteria", " c__Gammaproteobacteria", " o__Enterobacteriales", " f__Enterobacteriaceae", " g__", " s__"]}}, {"id": "177214", "metadata": {"taxonomy": ["k__Bacteria", " p__Firmicutes", " c__Clostridia", " o__Clostridiales", " f__Lachnospiraceae", " g__Blautia", " s__"]}}, {"id": "191898", "metadata": {"taxonomy": ["k__Bacteria", " p__Bacteroidetes", " c__Bacteroidia", " o__Bacteroidales", " f__", " g__", " s__"]}}, {"id": "217802", "metadata": {"taxonomy": ["k__Bacteria", " p__Firmicutes", " c__Clostridia", " o__Clostridiales", " f__Veillonellaceae", " g__Megamonas", " s__"]}}, {"id": "194438", "metadata": {"taxonomy": ["k__Bacteria", " p__Firmicutes", " c__Clostridia", " o__Clostridiales", " f__Lachnospiraceae", " g__Blautia", " s__"]}}, {"id": "114748", "metadata": {"taxonomy": ["k__Bacteria", " p__Proteobacteria", " c__Gammaproteobacteria", " o__Enterobacteriales", " f__Enterobacteriaceae", " g__Leclercia", " s__"]}}, {"id": "561320", "metadata": {"taxonomy": ["k__Bacteria", " p__Proteobacteria", " c__Gammaproteobacteria", " o__Enterobacteriales", " f__Enterobacteriaceae", " g__", " s__"]}}, {"id": "181056", "metadata": {"taxonomy": ["k__Bacteria", " p__Firmicutes", " c__Clostridia", " o__Clostridiales", " f__Ruminococcaceae", " g__Faecalibacterium", " s__"]}}, {"id": "309533", "metadata": {"taxonomy": ["k__Bacteria", " p__Firmicutes", " c__Clostridia", " o__Clostridiales", " f__Ruminococcaceae", " g__Faecalibacterium", " s__"]}}, {"id": "470969", "metadata": {"taxonomy": ["k__Bacteria", " p__Firmicutes", " c__Clostridia", " o__Clostridiales", " f__Lachnospiraceae", " g__Ruminococcus", " s__Ruminococcus gnavus"]}}, {"id": "307080", "metadata": {"taxonomy": ["k__Bacteria", " p__Proteobacteria", " c__Gammaproteobacteria", " o__Enterobacteriales", " f__Enterobacteriaceae", " g__", " s__"]}}, {"id": "198434", "metadata": {"taxonomy": ["k__Bacteria", " p__Firmicutes", " c__Clostridia", " o__Clostridiales", " f__Lachnospiraceae", " g__Clostridium", " s__"]}}, {"id": "162427", "metadata": {"taxonomy": ["k__Bacteria", " p__Firmicutes", " c__Clostridia", " o__Clostridiales", " f__Veillonellaceae", " g__Megasphaera", " s__Megasphaera elsdenii"]}}, {"id": "157055", "metadata": {"taxonomy": ["k__Bacteria", " p__Proteobacteria", " c__Gammaproteobacteria", " o__Enterobacteriales", " f__Enterobacteriaceae", " g__Escherichia", " s__"]}}, {"id": "541119", "metadata": {"taxonomy": ["k__Bacteria", " p__Proteobacteria", " c__Gammaproteobacteria", " o__Enterobacteriales", " f__Enterobacteriaceae", " g__Enterobacter", " s__Enterobacter hormaechei"]}}, {"id": "324786", "metadata": {"taxonomy": ["k__Bacteria", " p__Firmicutes", " c__Clostridia", " o__Clostridiales", " f__Veillonellaceae", " g__Veillonella", " s__"]}}, {"id": "302025", "metadata": {"taxonomy": ["k__Bacteria", " p__Proteobacteria", " c__Gammaproteobacteria", " o__Enterobacteriales", " f__Enterobacteriaceae", " g__Escherichia", " s__"]}}, {"id": "24370", "metadata": {"taxonomy": ["k__Bacteria", " p__Firmicutes", " c__Clostridia", " o__Clostridiales", " f__Veillonellaceae", " g__Megasphaera", " s__Megasphaera elsdenii"]}}, {"id": "330059", "metadata": {"taxonomy": ["k__Bacteria", " p__Firmicutes", " c__Clostridia", " o__Clostridiales", " f__Lachnospiraceae", " g__Blautia", " s__"]}}, {"id": "278234", "metadata": {"taxonomy": ["k__Bacteria", " p__Verrucomicrobia", " c__Verrucomicrobiae", " o__Verrucomicrobiales", " f__Verrucomicrobiaceae", " g__Akkermansia", " s__Akkermansia muciniphila"]}}, {"id": "262803", "metadata": {"taxonomy": ["k__Bacteria", " p__Actinobacteria", " c__Actinobacteria (class)", " o__Coriobacteriales", " f__Coriobacteriaceae", " g__Olsenella", " s__"]}}, {"id": "212787", "metadata": {"taxonomy": ["k__Bacteria", " p__Firmicutes", " c__Clostridia", " o__Clostridiales", " f__Lachnospiraceae", " g__", " s__"]}}, {"id": "199335", "metadata": {"taxonomy": ["k__Bacteria", " p__Firmicutes", " c__Clostridia", " o__Clostridiales", " f__Lachnospiraceae", " g__", " s__"]}}, {"id": "198054", "metadata": {"taxonomy": ["k__Bacteria", " p__Tenericutes", " c__Erysipelotrichi", " o__Erysipelotrichales", " f__Erysipelotrichaceae", " g__", " s__Clostridium innocuum"]}}, {"id": "174501", "metadata": {"taxonomy": ["k__Bacteria", " p__Firmicutes", " c__Clostridia", " o__Clostridiales", " f__Lachnospiraceae", " g__Blautia", " s__"]}}, {"id": "337246", "metadata": {"taxonomy": ["k__Bacteria", " p__Firmicutes", " c__Clostridia", " o__Clostridiales", " f__Lachnospiraceae", " g__Blautia", " s__Blautia producta"]}}, {"id": "249227", "metadata": {"taxonomy": ["k__Bacteria", " p__Proteobacteria", " c__Gammaproteobacteria", " o__Enterobacteriales", " f__Enterobacteriaceae", " g__Escherichia", " s__"]}}, {"id": "176115", "metadata": {"taxonomy": ["k__Bacteria", " p__Firmicutes", " c__Clostridia", " o__Clostridiales", " f__Ruminococcaceae", " g__Faecalibacterium", " s__"]}}, {"id": "525169", "metadata": {"taxonomy": ["k__Bacteria", " p__Firmicutes", " c__Clostridia", " o__Clostridiales", " f__Ruminococcaceae", " g__Faecalibacterium", " s__"]}}, {"id": "327933", "metadata": {"taxonomy": ["k__Bacteria", " p__Firmicutes", " c__Clostridia", " o__Clostridiales", " f__Ruminococcaceae", " g__Faecalibacterium", " s__"]}}, {"id": "274208", "metadata": {"taxonomy": ["k__Bacteria", " p__Firmicutes", " c__Clostridia", " o__Clostridiales", " f__Veillonellaceae", " g__Megasphaera", " s__Megasphaera elsdenii"]}}, {"id": "184208", "metadata": {"taxonomy": ["k__Bacteria", " p__Firmicutes", " c__Clostridia", " o__Clostridiales", " f__Ruminococcaceae", " g__", " s__"]}}, {"id": "13823", "metadata": {"taxonomy": ["k__Bacteria", " p__Firmicutes", " c__Clostridia", " o__Clostridiales", " f__Veillonellaceae", " g__Veillonella", " s__Veillonella ratti"]}}, {"id": "368270", "metadata": {"taxonomy": ["k__Bacteria", " p__Bacteroidetes", " c__Bacteroidia", " o__Bacteroidales", " f__Bacteroidaceae", " g__Bacteroides", " s__"]}}, {"id": "206865", "metadata": {"taxonomy": ["k__Bacteria", " p__Firmicutes", " c__Clostridia", " o__Clostridiales", " f__Lachnospiraceae", " g__", " s__"]}}, {"id": "188008", "metadata": {"taxonomy": ["k__Bacteria", " p__Firmicutes", " c__Clostridia", " o__Clostridiales", " f__Lachnospiraceae", " g__Eubacterium", " s__"]}}, {"id": "189047", "metadata": {"taxonomy": ["k__Bacteria", " p__Firmicutes", " c__Clostridia", " o__Clostridiales", " f__Ruminococcaceae", " g__", " s__"]}}, {"id": "188674", "metadata": {"taxonomy": ["k__Bacteria", " p__Firmicutes", " c__Clostridia", " o__Clostridiales", " f__Lachnospiraceae", " g__Clostridium", " s__"]}}, {"id": "174012", "metadata": {"taxonomy": ["k__Bacteria", " p__Firmicutes", " c__Clostridia", " o__Clostridiales", " f__", " g__", " s__"]}}, {"id": "197341", "metadata": {"taxonomy": ["k__Bacteria", " p__Firmicutes", " c__Clostridia", " o__Clostridiales", " f__Lachnospiraceae", " g__Lachnospira", " s__"]}}, {"id": "186237", "metadata": {"taxonomy": ["k__Bacteria", " p__Firmicutes", " c__Clostridia", " o__Clostridiales", " f__Lachnospiraceae", " g__", " s__"]}}, {"id": "179287", "metadata": {"taxonomy": ["k__Bacteria", " p__Firmicutes", " c__Clostridia", " o__Clostridiales", " f__Ruminococcaceae", " g__Faecalibacterium", " s__"]}}, {"id": "174796", "metadata": {"taxonomy": ["k__Bacteria", " p__Firmicutes", " c__Clostridia", " o__Clostridiales", " f__Lachnospiraceae", " g__Blautia", " s__"]}}, {"id": "114970", "metadata": {"taxonomy": ["k__Bacteria", " p__Firmicutes", " c__Clostridia", " o__Clostridiales", " f__Lachnospiraceae", " g__Coprococcus", " s__"]}}, {"id": "561219", "metadata": {"taxonomy": ["k__Bacteria", " p__Firmicutes", " c__Clostridia", " o__Clostridiales", " f__Lachnospiraceae", " g__Coprococcus", " s__"]}}, {"id": "369922", "metadata": {"taxonomy": ["k__Bacteria", " p__Firmicutes", " c__Clostridia", " o__Clostridiales", " f__Ruminococcaceae", " g__", " s__"]}}, {"id": "317226", "metadata": {"taxonomy": ["k__Bacteria", " p__Firmicutes", " c__Clostridia", " o__Clostridiales", " f__Lachnospiraceae", " g__", " s__"]}}, {"id": "192952", "metadata": {"taxonomy": ["k__Bacteria", " p__Firmicutes", " c__Clostridia", " o__Clostridiales", " f__Lachnospiraceae", " g__", " s__"]}}, {"id": "175713", "metadata": {"taxonomy": ["k__Bacteria", " p__Firmicutes", " c__Clostridia", " o__Clostridiales", " f__Ruminococcaceae", " g__Ruminococcus", " s__"]}}, {"id": "208485", "metadata": {"taxonomy": ["k__Bacteria", " p__Firmicutes", " c__Clostridia", " o__Clostridiales", " f__Ruminococcaceae", " g__Oscillospira", " s__"]}}, {"id": "525474", "metadata": {"taxonomy": ["k__Bacteria", " p__Firmicutes", " c__Clostridia", " o__Clostridiales", " f__Lachnospiraceae", " g__Roseburia", " s__"]}}, {"id": "199643", "metadata": {"taxonomy": ["k__Bacteria", " p__Firmicutes", " c__Clostridia", " o__Clostridiales", " f__Lachnospiraceae", " g__Roseburia", " s__"]}}, {"id": "194672", "metadata": {"taxonomy": ["k__Bacteria", " p__Firmicutes", " c__Clostridia", " o__Clostridiales", " f__Ruminococcaceae", " g__Faecalibacterium", " s__"]}}, {"id": "193852", "metadata": {"taxonomy": ["k__Bacteria", " p__Firmicutes", " c__Clostridia", " o__Clostridiales", " f__Lachnospiraceae", " g__Blautia", " s__"]}}, {"id": "175497", "metadata": {"taxonomy": ["k__Bacteria", " p__Firmicutes", " c__Clostridia", " o__Clostridiales", " f__Ruminococcaceae", " g__Oscillospira", " s__"]}}, {"id": "117866", "metadata": {"taxonomy": ["k__Bacteria", " p__Bacteroidetes", " c__Bacteroidia", " o__Bacteroidales", " f__Bacteroidaceae", " g__Bacteroides", " s__"]}}, {"id": "470172", "metadata": {"taxonomy": ["k__Bacteria", " p__Firmicutes", " c__Clostridia", " o__Clostridiales", " f__Lachnospiraceae", " g__Coprococcus", " s__Coprococcus eutactus"]}}, {"id": "328825", "metadata": {"taxonomy": ["k__Bacteria", " p__Firmicutes", " c__Clostridia", " o__Clostridiales", " f__Lachnospiraceae", " g__", " s__"]}}, {"id": "209103", "metadata": {"taxonomy": ["k__Bacteria", " p__Firmicutes", " c__Clostridia", " o__Clostridiales", " f__", " g__", " s__"]}}, {"id": "203991", "metadata": {"taxonomy": ["k__Bacteria", " p__Firmicutes", " c__Clostridia", " o__Clostridiales", " f__Lachnospiraceae", " g__Clostridium", " s__"]}}, {"id": "203708", "metadata": {"taxonomy": ["k__Bacteria", " p__Firmicutes", " c__Clostridia", " o__Clostridiales", " f__Ruminococcaceae", " g__Ruminococcus", " s__"]}}, {"id": "198494", "metadata": {"taxonomy": ["k__Bacteria", " p__Firmicutes", " c__Clostridia", " o__Clostridiales", " f__Lachnospiraceae", " g__Roseburia", " s__"]}}, {"id": "16054", "metadata": {"taxonomy": ["k__Bacteria", " p__Firmicutes", " c__Clostridia", " o__Clostridiales", " f__Ruminococcaceae", " g__Ruminococcus", " s__Ruminococcus callidus"]}}, {"id": "244304", "metadata": {"taxonomy": ["k__Bacteria", " p__Bacteroidetes", " c__Bacteroidia", " o__Bacteroidales", " f__Bacteroidaceae", " g__Bacteroides", " s__"]}}, {"id": "184209", "metadata": {"taxonomy": ["k__Bacteria", " p__Bacteroidetes", " c__Bacteroidia", " o__Bacteroidales", " f__Bacteroidaceae", " g__Bacteroides", " s__Bacteroides uniformis"]}}, {"id": "568877", "metadata": {"taxonomy": ["k__Bacteria", " p__Firmicutes", " c__Clostridia", " o__Clostridiales", " f__Lachnospiraceae", " g__Clostridium", " s__"]}}, {"id": "102328", "metadata": {"taxonomy": ["k__Bacteria", " p__Firmicutes", " c__Clostridia", " o__Clostridiales", " f__Lachnospiraceae", " g__Coprococcus", " s__"]}}, {"id": "197368", "metadata": {"taxonomy": ["k__Bacteria", " p__Firmicutes", " c__Clostridia", " o__Clostridiales", " f__Lachnospiraceae", " g__", " s__"]}}, {"id": "179655", "metadata": {"taxonomy": ["k__Bacteria", " p__Firmicutes", " c__Clostridia", " o__Clostridiales", " f__Lachnospiraceae", " g__", " s__"]}}, {"id": "177830", "metadata": {"taxonomy": ["k__Bacteria", " p__Firmicutes", " c__Clostridia", " o__Clostridiales", " f__Lachnospiraceae", " g__", " s__"]}}, {"id": "14125", "metadata": {"taxonomy": ["k__Bacteria", " p__Firmicutes", " c__Clostridia", " o__Clostridiales", " f__Lachnospiraceae", " g__Epulopiscium", " s__"]}}, {"id": "553388", "metadata": {"taxonomy": ["k__Bacteria", " p__Firmicutes", " c__Clostridia", " o__Clostridiales", " f__Clostridiaceae", " g__Clostridium", " s__"]}}, {"id": "297208", "metadata": {"taxonomy": ["k__Bacteria", " p__Firmicutes", " c__Clostridia", " o__Clostridiales", " f__Lachnospiraceae", " g__", " s__"]}}, {"id": "196082", "metadata": {"taxonomy": ["k__Bacteria", " p__Firmicutes", " c__Clostridia", " o__Clostridiales", " f__Lachnospiraceae", " g__Blautia", " s__"]}}, {"id": "193876", "metadata": {"taxonomy": ["k__Bacteria", " p__Firmicutes", " c__Clostridia", " o__Clostridiales", " f__Lachnospiraceae", " g__Ruminococcus", " s__"]}}, {"id": "39361", "metadata": {"taxonomy": ["k__Bacteria", " p__Firmicutes", " c__Clostridia", " o__Clostridiales", " f__Lachnospiraceae", " g__Epulopiscium", " s__"]}}, {"id": "115142", "metadata": {"taxonomy": ["k__Bacteria", " p__Firmicutes", " c__Clostridia", " o__Clostridiales", " f__Lachnospiraceae", " g__Epulopiscium", " s__"]}}, {"id": "290852", "metadata": {"taxonomy": ["k__Bacteria", " p__Firmicutes", " c__Clostridia", " o__Clostridiales", " f__Lachnospiraceae", " g__", " s__"]}}, {"id": "52289", "metadata": {"taxonomy": ["k__Bacteria", " p__Firmicutes", " c__Clostridia", " o__Clostridiales", " f__Lachnospiraceae", " g__Clostridium", " s__"]}}, {"id": "348374", "metadata": {"taxonomy": ["k__Bacteria", " p__Bacteroidetes", " c__Bacteroidia", " o__Bacteroidales", " f__Bacteroidaceae", " g__Bacteroides", " s__"]}}, {"id": "287978", "metadata": {"taxonomy": ["k__Bacteria", " p__Firmicutes", " c__Clostridia", " o__Clostridiales", " f__Lachnospiraceae", " g__", " s__"]}}, {"id": "272926", "metadata": {"taxonomy": ["k__Bacteria", " p__Firmicutes", " c__Clostridia", " o__Clostridiales", " f__Ruminococcaceae", " g__", " s__"]}}, {"id": "195572", "metadata": {"taxonomy": ["k__Bacteria", " p__Firmicutes", " c__Clostridia", " o__Clostridiales", " f__Lachnospiraceae", " g__Clostridium", " s__"]}}, {"id": "194439", "metadata": {"taxonomy": ["k__Bacteria", " p__Firmicutes", " c__Clostridia", " o__Clostridiales", " f__Lachnospiraceae", " g__Blautia", " s__"]}}, {"id": "577082", "metadata": {"taxonomy": ["k__Bacteria", " p__Firmicutes", " c__Clostridia", " o__Clostridiales", " f__Lachnospiraceae", " g__", " s__"]}}, {"id": "369032", "metadata": {"taxonomy": ["k__Bacteria", " p__Firmicutes", " c__Clostridia", " o__Clostridiales", " f__Lachnospiraceae", " g__Clostridium", " s__"]}}, {"id": "344827", "metadata": {"taxonomy": ["k__Bacteria", " p__Bacteroidetes", " c__Bacteroidia", " o__Bacteroidales", " f__", " g__", " s__"]}}, {"id": "2173", "metadata": {"taxonomy": ["k__Bacteria", " p__Bacteroidetes", " c__Bacteroidia", " o__Bacteroidales", " f__Prevotellaceae", " g__Prevotella", " s__"]}}, {"id": "186294", "metadata": {"taxonomy": ["k__Bacteria", " p__Firmicutes", " c__Clostridia", " o__Clostridiales", " f__Lachnospiraceae", " g__", " s__"]}}, {"id": "104405", "metadata": {"taxonomy": ["k__Bacteria", " p__Firmicutes", " c__Bacilli", " o__Lactobacillales", " f__Streptococcaceae", " g__Streptococcus", " s__"]}}, {"id": "296719", "metadata": {"taxonomy": ["k__Bacteria", " p__Firmicutes", " c__Bacilli", " o__Lactobacillales", " f__Streptococcaceae", " g__Streptococcus", " s__"]}}, {"id": "139660", "metadata": {"taxonomy": ["k__Bacteria", " p__Firmicutes", " c__Bacilli", " o__Lactobacillales", " f__Streptococcaceae", " g__Streptococcus", " s__Streptococcus agalactiae"]}}, {"id": "224569", "metadata": {"taxonomy": ["k__Bacteria", " p__Proteobacteria", " c__Gammaproteobacteria", " o__Enterobacteriales", " f__Enterobacteriaceae", " g__", " s__"]}}, {"id": "469488", "metadata": {"taxonomy": ["k__Bacteria", " p__Actinobacteria", " c__Actinobacteria (class)", " o__Actinomycetales", " f__Actinomycetaceae", " g__Actinomyces", " s__"]}}, {"id": "148827", "metadata": {"taxonomy": ["k__Bacteria", " p__Firmicutes", " c__Bacilli", " o__Lactobacillales", " f__Enterococcaceae", " g__Enterococcus", " s__"]}}, {"id": "559527", "metadata": {"taxonomy": ["k__Bacteria", " p__Actinobacteria", " c__Actinobacteria (class)", " o__Bifidobacteriales", " f__Bifidobacteriaceae", " g__Bifidobacterium", " s__Bifidobacterium longum"]}}, {"id": "270383", "metadata": {"taxonomy": ["k__Bacteria", " p__Firmicutes", " c__Bacilli", " o__Lactobacillales", " f__Lactobacillaceae", " g__Lactobacillus", " s__Lactobacillus zeae"]}}, {"id": "79835", "metadata": {"taxonomy": ["k__Bacteria", " p__Firmicutes", " c__Bacilli", " o__Lactobacillales", " f__Lactobacillaceae", " g__Lactobacillus", " s__Lactobacillus pentosus"]}}, {"id": "241729", "metadata": {"taxonomy": ["k__Bacteria", " p__Firmicutes", " c__Bacilli", " o__Lactobacillales", " f__Lactobacillaceae", " g__Lactobacillus", " s__Lactobacillus pantheris"]}}, {"id": "189432", "metadata": {"taxonomy": ["k__Bacteria", " p__Bacteroidetes", " c__Bacteroidia", " o__Bacteroidales", " f__Prevotellaceae", " g__Prevotella", " s__"]}}, {"id": "300872", "metadata": {"taxonomy": ["k__Bacteria", " p__Bacteroidetes", " c__Bacteroidia", " o__Bacteroidales", " f__Prevotellaceae", " g__Prevotella", " s__"]}}, {"id": "557343", "metadata": {"taxonomy": ["k__Bacteria", " p__Firmicutes", " c__Bacilli", " o__Bacillales", " f__Bacillaceae", " g__Bacillus", " s__"]}}, {"id": "303304", "metadata": {"taxonomy": ["k__Bacteria", " p__Bacteroidetes", " c__Bacteroidia", " o__Bacteroidales", " f__Prevotellaceae", " g__Prevotella", " s__"]}}, {"id": "290109", "metadata": {"taxonomy": ["k__Bacteria", " p__Bacteroidetes", " c__Bacteroidia", " o__Bacteroidales", " f__Prevotellaceae", " g__Prevotella", " s__"]}}, {"id": "536652", "metadata": {"taxonomy": ["k__Bacteria", " p__Bacteroidetes", " c__Bacteroidia", " o__Bacteroidales", " f__Prevotellaceae", " g__Prevotella", " s__"]}}, {"id": "301656", "metadata": {"taxonomy": ["k__Bacteria", " p__Bacteroidetes", " c__Bacteroidia", " o__Bacteroidales", " f__Prevotellaceae", " g__Prevotella", " s__"]}}, {"id": "15298", "metadata": {"taxonomy": ["k__Bacteria", " p__Firmicutes", " c__Bacilli", " o__Lactobacillales", " f__Enterococcaceae", " g__Enterococcus", " s__Enterococcus asini"]}}, {"id": "554755", "metadata": {"taxonomy": ["k__Bacteria", " p__Firmicutes", " c__Bacilli", " o__Lactobacillales", " f__Enterococcaceae", " g__Enterococcus", " s__"]}}, {"id": "197994", "metadata": {"taxonomy": ["k__Bacteria", " p__Bacteroidetes", " c__Bacteroidia", " o__Bacteroidales", " f__Prevotellaceae", " g__Prevotella", " s__"]}}, {"id": "189862", "metadata": {"taxonomy": ["k__Bacteria", " p__Bacteroidetes", " c__Bacteroidia", " o__Bacteroidales", " f__Prevotellaceae", " g__Prevotella", " s__"]}}, {"id": "168597", "metadata": {"taxonomy": ["k__Bacteria", " p__Proteobacteria", " c__Gammaproteobacteria", " o__Enterobacteriales", " f__Enterobacteriaceae", " g__", " s__"]}}, {"id": "517535", "metadata": {"taxonomy": ["k__Bacteria", " p__Firmicutes", " c__Bacilli", " o__Lactobacillales", " f__Streptococcaceae", " g__Streptococcus", " s__"]}}, {"id": "317286", "metadata": {"taxonomy": ["k__Bacteria", " p__Firmicutes", " c__Clostridia", " o__Clostridiales", " f__Ruminococcaceae", " g__", " s__"]}}, {"id": "184464", "metadata": {"taxonomy": ["k__Bacteria", " p__Bacteroidetes", " c__Bacteroidia", " o__Bacteroidales", " f__Prevotellaceae", " g__Prevotella", " s__"]}}, {"id": "218801", "metadata": {"taxonomy": ["k__Bacteria", " p__Firmicutes", " c__Clostridia", " o__Clostridiales", " f__Veillonellaceae", " g__Veillonella", " s__"]}}, {"id": "471308", "metadata": {"taxonomy": ["k__Bacteria", " p__Firmicutes", " c__Bacilli", " o__Lactobacillales", " f__Lactobacillaceae", " g__Lactobacillus", " s__Lactobacillus salivarius"]}}, {"id": "197149", "metadata": {"taxonomy": ["k__Bacteria", " p__Bacteroidetes", " c__Bacteroidia", " o__Bacteroidales", " f__Prevotellaceae", " g__Prevotella", " s__"]}}, {"id": "222902", "metadata": {"taxonomy": ["k__Bacteria", " p__Proteobacteria", " c__Gammaproteobacteria", " o__Pseudomonadales", " f__Moraxellaceae", " g__Acinetobacter", " s__"]}}, {"id": "293078", "metadata": {"taxonomy": ["k__Bacteria", " p__Firmicutes", " c__Clostridia", " o__Clostridiales", " f__Lachnospiraceae", " g__", " s__"]}}, {"id": "166908", "metadata": {"taxonomy": ["k__Bacteria", " p__Proteobacteria", " c__Gammaproteobacteria", " o__Enterobacteriales", " f__Enterobacteriaceae", " g__", " s__"]}}, {"id": "130228", "metadata": {"taxonomy": ["k__Bacteria", " p__Bacteroidetes", " c__Bacteroidia", " o__Bacteroidales", " f__Bacteroidaceae", " g__Bacteroides", " s__Bacteroides plebeius"]}}, {"id": "233220", "metadata": {"taxonomy": ["k__Bacteria", " p__Proteobacteria", " c__Gammaproteobacteria", " o__Enterobacteriales", " f__Enterobacteriaceae", " g__Citrobacter", " s__"]}}, {"id": "97695", "metadata": {"taxonomy": ["k__Bacteria", " p__Proteobacteria", " c__Gammaproteobacteria", " o__Enterobacteriales", " f__Enterobacteriaceae", " g__", " s__"]}}, {"id": "9715", "metadata": {"taxonomy": ["k__Bacteria", " p__Proteobacteria", " c__Gammaproteobacteria", " o__Enterobacteriales", " f__Enterobacteriaceae", " g__", " s__"]}}, {"id": "367417", "metadata": {"taxonomy": ["k__Bacteria", " p__Firmicutes", " c__Clostridia", " o__Clostridiales", " f__Ruminococcaceae", " g__Faecalibacterium", " s__"]}}, {"id": "204273", "metadata": {"taxonomy": ["k__Bacteria", " p__Proteobacteria", " c__Gammaproteobacteria", " o__Enterobacteriales", " f__Enterobacteriaceae", " g__Klebsiella", " s__"]}}, {"id": "594084", "metadata": {"taxonomy": ["k__Bacteria", " p__Actinobacteria", " c__Actinobacteria (class)", " o__Coriobacteriales", " f__Coriobacteriaceae", " g__Slackia", " s__"]}}, {"id": "326792", "metadata": {"taxonomy": ["k__Bacteria", " p__Firmicutes", " c__Clostridia", " o__Clostridiales", " f__Ruminococcaceae", " g__Faecalibacterium", " s__"]}}, {"id": "312546", "metadata": {"taxonomy": ["k__Bacteria", " p__Firmicutes", " c__Clostridia", " o__Clostridiales", " f__Ruminococcaceae", " g__Faecalibacterium", " s__"]}}, {"id": "198161", "metadata": {"taxonomy": ["k__Bacteria", " p__Bacteroidetes", " c__Bacteroidia", " o__Bacteroidales", " f__", " g__", " s__"]}}, {"id": "173654", "metadata": {"taxonomy": ["k__Bacteria", " p__Proteobacteria", " c__Gammaproteobacteria", " o__Enterobacteriales", " f__Enterobacteriaceae", " g__Escherichia", " s__"]}}, {"id": "171551", "metadata": {"taxonomy": ["k__Bacteria", " p__Firmicutes", " c__Clostridia", " o__Clostridiales", " f__Ruminococcaceae", " g__Faecalibacterium", " s__Faecalibacterium prausnitzii"]}}, {"id": "169182", "metadata": {"taxonomy": ["k__Bacteria", " p__Proteobacteria", " c__Gammaproteobacteria", " o__Enterobacteriales", " f__Enterobacteriaceae", " g__Escherichia", " s__"]}}, {"id": "298984", "metadata": {"taxonomy": ["k__Bacteria", " p__Proteobacteria", " c__Gammaproteobacteria", " o__Enterobacteriales", " f__Enterobacteriaceae", " g__Escherichia", " s__"]}}, {"id": "240711", "metadata": {"taxonomy": ["k__Bacteria", " p__Proteobacteria", " c__Gammaproteobacteria", " o__Enterobacteriales", " f__Enterobacteriaceae", " g__Escherichia", " s__"]}}, {"id": "158480", "metadata": {"taxonomy": ["k__Bacteria", " p__Firmicutes", " c__Clostridia", " o__Clostridiales", " f__Ruminococcaceae", " g__Faecalibacterium", " s__"]}}, {"id": "530727", "metadata": {"taxonomy": ["k__Bacteria", " p__Bacteroidetes", " c__Bacteroidia", " o__Bacteroidales", " f__Prevotellaceae", " g__Prevotella", " s__"]}}, {"id": "367433", "metadata": {"taxonomy": ["k__Bacteria", " p__Firmicutes", " c__Clostridia", " o__Clostridiales", " f__Ruminococcaceae", " g__Faecalibacterium", " s__Faecalibacterium prausnitzii"]}}, {"id": "316916", "metadata": {"taxonomy": ["k__Bacteria", " p__Proteobacteria", " c__Gammaproteobacteria", " o__Enterobacteriales", " f__Enterobacteriaceae", " g__", " s__"]}}, {"id": "207466", "metadata": {"taxonomy": ["k__Bacteria", " p__Firmicutes", " c__Clostridia", " o__Clostridiales", " f__Ruminococcaceae", " g__", " s__"]}}, {"id": "188238", "metadata": {"taxonomy": ["k__Bacteria", " p__Firmicutes", " c__Clostridia", " o__Clostridiales", " f__Lachnospiraceae", " g__", " s__"]}}, {"id": "174809", "metadata": {"taxonomy": ["k__Bacteria", " p__Bacteroidetes", " c__Bacteroidia", " o__Bacteroidales", " f__Bacteroidaceae", " g__Bacteroides", " s__"]}}, {"id": "58262", "metadata": {"taxonomy": ["k__Bacteria", " p__Firmicutes", " c__Clostridia", " o__Clostridiales", " f__Veillonellaceae", " g__Dialister", " s__"]}}, {"id": "228113", "metadata": {"taxonomy": ["k__Bacteria", " p__Firmicutes", " c__Clostridia", " o__Clostridiales", " f__Veillonellaceae", " g__Megamonas", " s__Megamonas hypermegale"]}}, {"id": "515141", "metadata": {"taxonomy": ["k__Bacteria", " p__Firmicutes", " c__Clostridia", " o__Clostridiales", " f__Ruminococcaceae", " g__Faecalibacterium", " s__"]}}, {"id": "301988", "metadata": {"taxonomy": ["k__Bacteria", " p__Proteobacteria", " c__Gammaproteobacteria", " o__Enterobacteriales", " f__Enterobacteriaceae", " g__Escherichia", " s__"]}}, {"id": "289699", "metadata": {"taxonomy": ["k__Bacteria", " p__Firmicutes", " c__Clostridia", " o__Clostridiales", " f__Ruminococcaceae", " g__", " s__"]}}, {"id": "268604", "metadata": {"taxonomy": ["k__Bacteria", " p__Bacteroidetes", " c__Bacteroidia", " o__Bacteroidales", " f__Prevotellaceae", " g__Prevotella", " s__"]}}, {"id": "361304", "metadata": {"taxonomy": ["k__Bacteria", " p__Bacteroidetes", " c__Bacteroidia", " o__Bacteroidales", " f__Bacteroidaceae", " g__Bacteroides", " s__"]}}, {"id": "552238", "metadata": {"taxonomy": ["k__Bacteria", " p__Firmicutes", " c__Clostridia", " o__Clostridiales", " f__Clostridiales Family XIII. Incertae Sedis", " g__Eubacterium", " s__"]}}, {"id": "234309", "metadata": {"taxonomy": ["k__Bacteria", " p__Firmicutes", " c__Clostridia", " o__Clostridiales", " f__Lachnospiraceae", " g__Ruminococcus", " s__"]}}, {"id": "326977", "metadata": {"taxonomy": ["k__Bacteria", " p__Actinobacteria", " c__Actinobacteria (class)", " o__Bifidobacteriales", " f__Bifidobacteriaceae", " g__Bifidobacterium", " s__Bifidobacterium adolescentis"]}}, {"id": "52562", "metadata": {"taxonomy": ["k__Bacteria", " p__Firmicutes", " c__Bacilli", " o__Lactobacillales", " f__Lactobacillaceae", " g__Lactobacillus", " s__"]}}, {"id": "469778", "metadata": {"taxonomy": ["k__Bacteria", " p__Bacteroidetes", " c__Bacteroidia", " o__Bacteroidales", " f__Bacteroidaceae", " g__Bacteroides", " s__Bacteroides coprophilus"]}}, {"id": "316587", "metadata": {"taxonomy": ["k__Bacteria", " p__Firmicutes", " c__Bacilli", " o__Lactobacillales", " f__Streptococcaceae", " g__Streptococcus", " s__"]}}, {"id": "303161", "metadata": {"taxonomy": ["k__Bacteria", " p__Firmicutes", " c__Bacilli", " o__Lactobacillales", " f__Streptococcaceae", " g__Streptococcus", " s__"]}}, {"id": "593400", "metadata": {"taxonomy": ["k__Bacteria", " p__Acidobacteria", " c__Chloracidobacteria", " o__", " f__", " g__", " s__"]}}, {"id": "531775", "metadata": {"taxonomy": ["k__Bacteria", " p__Actinobacteria", " c__Actinobacteria (class)", " o__Actinomycetales", " f__Micromonosporaceae", " g__Actinoplanes", " s__"]}}, {"id": "347997", "metadata": {"taxonomy": ["k__Bacteria", " p__Proteobacteria", " c__Deltaproteobacteria", " o__Entotheonellales", " f__Entotheonellaceae", " g__Candidatus Entotheonella", " s__"]}}, {"id": "332808", "metadata": {"taxonomy": ["k__Bacteria", " p__Cyanobacteria", " c__", " o__", " f__", " g__", " s__"]}}, {"id": "317632", "metadata": {"taxonomy": ["k__Bacteria", " p__Proteobacteria", " c__Alphaproteobacteria", " o__Rhizobiales", " f__Hyphomicrobiaceae", " g__Rhodoplanes", " s__"]}}, {"id": "270708", "metadata": {"taxonomy": ["k__Bacteria", " p__Bacteroidetes", " c__Sphingobacteria", " o__Sphingobacteriales", " f__", " g__", " s__"]}}, {"id": "237595", "metadata": {"taxonomy": ["k__Bacteria", " p__Proteobacteria", " c__Alphaproteobacteria", " o__Rhizobiales", " f__Hyphomicrobiaceae", " g__Rhodoplanes", " s__"]}}, {"id": "100174", "metadata": {"taxonomy": ["k__Bacteria", " p__Proteobacteria", " c__Alphaproteobacteria", " o__", " f__", " g__", " s__"]}}, {"id": "554916", "metadata": {"taxonomy": ["k__Bacteria", " p__Firmicutes", " c__Bacilli", " o__Bacillales", " f__Bacillaceae", " g__Bacillus", " s__"]}}, {"id": "329486", "metadata": {"taxonomy": ["k__Bacteria", " p__Acidobacteria", " c__Acidobacteria (class)", " o__Acidobacteriales", " f__", " g__", " s__"]}}, {"id": "252725", "metadata": {"taxonomy": ["k__Bacteria", " p__Acidobacteria", " c__Chloracidobacteria", " o__", " f__", " g__", " s__"]}}, {"id": "236131", "metadata": {"taxonomy": ["k__Bacteria", " p__Actinobacteria", " c__Actinobacteria (class)", " o__Actinomycetales", " f__Micromonosporaceae", " g__", " s__"]}}, {"id": "221369", "metadata": {"taxonomy": ["k__Bacteria", " p__Proteobacteria", " c__Alphaproteobacteria", " o__Rhizobiales", " f__Hyphomicrobiaceae", " g__Rhodoplanes", " s__"]}}, {"id": "114209", "metadata": {"taxonomy": ["k__Bacteria", " p__Proteobacteria", " c__Betaproteobacteria", " o__", " f__", " g__", " s__"]}}, {"id": "84258", "metadata": {"taxonomy": ["k__Bacteria", " p__Actinobacteria", " c__Actinobacteria (class)", " o__Acidimicrobiales", " f__EB1017", " g__", " s__"]}}, {"id": "551851", "metadata": {"taxonomy": ["k__Bacteria", " p__Proteobacteria", " c__Alphaproteobacteria", " o__Caulobacterales", " f__Caulobacteraceae", " g__", " s__"]}}, {"id": "305064", "metadata": {"taxonomy": ["k__Bacteria", " p__Bacteroidetes", " c__Sphingobacteria", " o__Sphingobacteriales", " f__", " g__", " s__"]}}, {"id": "268617", "metadata": {"taxonomy": ["k__Bacteria", " p__Bacteroidetes", " c__Sphingobacteria", " o__Sphingobacteriales", " f__", " g__", " s__"]}}, {"id": "256915", "metadata": {"taxonomy": ["k__Bacteria", " p__Proteobacteria", " c__Deltaproteobacteria", " o__Myxococcales", " f__Haliangiaceae", " g__", " s__"]}}, {"id": "242147", "metadata": {"taxonomy": ["k__Bacteria", " p__Nitrospirae", " c__Nitrospira (class)", " o__Nitrospirales", " f__Nitrospiraceae", " g__Nitrospira", " s__"]}}, {"id": "226906", "metadata": {"taxonomy": ["k__Bacteria", " p__Proteobacteria", " c__Betaproteobacteria", " o__Burkholderiales", " f__", " g__Methylibium", " s__"]}}, {"id": "153350", "metadata": {"taxonomy": ["k__Bacteria", " p__Acidobacteria", " c__Solibacteres", " o__Solibacterales", " f__Solibacteraceae", " g__Candidatus Solibacter", " s__"]}}, {"id": "139214", "metadata": {"taxonomy": ["k__Bacteria", " p__Cyanobacteria", " c__", " o__", " f__", " g__", " s__"]}}, {"id": "103055", "metadata": {"taxonomy": ["k__Bacteria", " p__Proteobacteria", " c__Gammaproteobacteria", " o__Oceanospirillales", " f__", " g__", " s__"]}}, {"id": "568935", "metadata": {"taxonomy": ["k__Bacteria", " p__Acidobacteria", " c__Acidobacteria (class)", " o__Acidobacteriales", " f__Acidobacteriaceae", " g__", " s__"]}}, {"id": "559205", "metadata": {"taxonomy": ["k__Bacteria", " p__Actinobacteria", " c__Actinobacteria (class)", " o__Acidimicrobiales", " f__EB1017", " g__", " s__"]}}, {"id": "310791", "metadata": {"taxonomy": ["k__Bacteria", " p__Proteobacteria", " c__Gammaproteobacteria", " o__Chromatiales", " f__Sinobacteraceae", " g__", " s__"]}}, {"id": "265043", "metadata": {"taxonomy": ["k__Bacteria", " p__Proteobacteria", " c__Alphaproteobacteria", " o__Rhizobiales", " f__Hyphomicrobiaceae", " g__Rhodoplanes", " s__"]}}, {"id": "256432", "metadata": {"taxonomy": ["k__Bacteria", " p__Elusimicrobia", " c__Elusimicrobia (class)", " o__", " f__", " g__", " s__"]}}, {"id": "254308", "metadata": {"taxonomy": ["k__Bacteria", " p__Proteobacteria", " c__Alphaproteobacteria", " o__Rhizobiales", " f__Hyphomicrobiaceae", " g__Rhodoplanes", " s__"]}}, {"id": "248524", "metadata": {"taxonomy": ["k__Bacteria", " p__Actinobacteria", " c__Actinobacteria (class)", " o__Acidimicrobiales", " f__CL500-29", " g__", " s__"]}}, {"id": "225313", "metadata": {"taxonomy": ["k__Bacteria", " p__Verrucomicrobia", " c__Spartobacteria", " o__", " f__", " g__Chthoniobacter", " s__"]}}, {"id": "215776", "metadata": {"taxonomy": ["k__Bacteria", " p__Actinobacteria", " c__Actinobacteria (class)", " o__Actinomycetales", " f__Mycobacteriaceae", " g__Mycobacterium", " s__"]}}, {"id": "167066", "metadata": {"taxonomy": ["k__Bacteria", " p__Bacteroidetes", " c__Sphingobacteria", " o__Sphingobacteriales", " f__", " g__Flavisolibacter", " s__"]}}, {"id": "558364", "metadata": {"taxonomy": ["k__Bacteria", " p__Proteobacteria", " c__Deltaproteobacteria", " o__NB1-j", " f__", " g__", " s__"]}}, {"id": "334226", "metadata": {"taxonomy": ["k__Bacteria", " p__Acidobacteria", " c__Acidobacteria (class)", " o__Acidobacteriales", " f__", " g__", " s__"]}}, {"id": "1468", "metadata": {"taxonomy": ["k__Bacteria", " p__Nitrospirae", " c__Nitrospira (class)", " o__Nitrospirales", " f__Nitrospiraceae", " g__Nitrospira", " s__"]}}, {"id": "128098", "metadata": {"taxonomy": ["k__Bacteria", " p__Actinobacteria", " c__Actinobacteria (class)", " o__Actinomycetales", " f__Streptomycetaceae", " g__Streptomyces", " s__"]}}, {"id": "588604", "metadata": {"taxonomy": ["k__Bacteria", " p__Proteobacteria", " c__Alphaproteobacteria", " o__Rhodospirillales", " f__Rhodospirillaceae", " g__", " s__"]}}, {"id": "573659", "metadata": {"taxonomy": ["k__Bacteria", " p__Proteobacteria", " c__Alphaproteobacteria", " o__Rhizobiales", " f__Hyphomicrobiaceae", " g__Hyphomicrobium", " s__"]}}, {"id": "560895", "metadata": {"taxonomy": ["k__Bacteria", " p__Proteobacteria", " c__Betaproteobacteria", " o__", " f__", " g__", " s__"]}}, {"id": "554597", "metadata": {"taxonomy": ["k__Bacteria", " p__Proteobacteria", " c__Alphaproteobacteria", " o__Rhizobiales", " f__Hyphomicrobiaceae", " g__Pedomicrobium", " s__"]}}, {"id": "357193", "metadata": {"taxonomy": ["k__Bacteria", " p__Proteobacteria", " c__Gammaproteobacteria", " o__Oceanospirillales", " f__", " g__", " s__"]}}, {"id": "336433", "metadata": {"taxonomy": ["k__Bacteria", " p__Acidobacteria", " c__Acidobacteria (class)", " o__Acidobacteriales", " f__", " g__", " s__"]}}, {"id": "262826", "metadata": {"taxonomy": ["k__Bacteria", " p__Actinobacteria", " c__Actinobacteria (class)", " o__Actinomycetales", " f__Streptomycetaceae", " g__Streptomyces", " s__"]}}, {"id": "215229", "metadata": {"taxonomy": ["k__Bacteria", " p__Proteobacteria", " c__Betaproteobacteria", " o__", " f__", " g__", " s__"]}}, {"id": "211992", "metadata": {"taxonomy": ["k__Bacteria", " p__Planctomycetes", " c__Phycisphaerae", " o__", " f__", " g__", " s__"]}}, {"id": "20976", "metadata": {"taxonomy": ["k__Bacteria", " p__Proteobacteria", " c__Alphaproteobacteria", " o__Rhizobiales", " f__Hyphomicrobiaceae", " g__Rhodoplanes", " s__"]}}, {"id": "205811", "metadata": {"taxonomy": ["k__Bacteria", " p__Planctomycetes", " c__Phycisphaerae", " o__", " f__", " g__", " s__"]}}, {"id": "179877", "metadata": {"taxonomy": ["k__Bacteria", " p__Proteobacteria", " c__Alphaproteobacteria", " o__Rhizobiales", " f__Hyphomicrobiaceae", " g__Rhodoplanes", " s__"]}}, {"id": "114238", "metadata": {"taxonomy": ["k__Bacteria", " p__Proteobacteria", " c__Alphaproteobacteria", " o__Sphingomonadales", " f__", " g__", " s__"]}}, {"id": "538729", "metadata": {"taxonomy": ["k__Bacteria", " p__Acidobacteria", " c__Acidobacteria (class)", " o__Acidobacteriales", " f__Acidobacteriaceae", " g__", " s__"]}}, {"id": "417385", "metadata": {"taxonomy": ["k__Bacteria", " p__Bacteroidetes", " c__Sphingobacteria", " o__Sphingobacteriales", " f__", " g__", " s__"]}}, {"id": "250813", "metadata": {"taxonomy": ["k__Bacteria", " p__Actinobacteria", " c__Actinobacteria (class)", " o__Actinomycetales", " f__", " g__", " s__"]}}, {"id": "225319", "metadata": {"taxonomy": ["k__Bacteria", " p__Actinobacteria", " c__Actinobacteria (class)", " o__Acidimicrobiales", " f__", " g__", " s__"]}}, {"id": "223441", "metadata": {"taxonomy": ["k__Bacteria", " p__Actinobacteria", " c__Actinobacteria (class)", " o__Acidimicrobiales", " f__", " g__", " s__"]}}, {"id": "81664", "metadata": {"taxonomy": ["k__Bacteria", " p__Proteobacteria", " c__Betaproteobacteria", " o__Burkholderiales", " f__Burkholderiaceae", " g__", " s__"]}}, {"id": "575746", "metadata": {"taxonomy": ["k__Bacteria", " p__Proteobacteria", " c__Alphaproteobacteria", " o__Rhizobiales", " f__Hyphomicrobiaceae", " g__Rhodoplanes", " s__"]}}, {"id": "562659", "metadata": {"taxonomy": ["k__Bacteria", " p__Actinobacteria", " c__Actinobacteria (class)", " o__Acidimicrobiales", " f__EB1017", " g__", " s__"]}}, {"id": "42580", "metadata": {"taxonomy": ["k__Bacteria", " p__Proteobacteria", " c__Betaproteobacteria", " o__Rhodocyclales", " f__Rhodocyclaceae", " g__Rhodocyclus", " s__Rhodocyclus tenuis"]}}, {"id": "328627", "metadata": {"taxonomy": ["k__Bacteria", " p__Bacteroidetes", " c__Sphingobacteria", " o__Sphingobacteriales", " f__", " g__", " s__"]}}, {"id": "256447", "metadata": {"taxonomy": ["k__Bacteria", " p__Proteobacteria", " c__Alphaproteobacteria", " o__Rhizobiales", " f__Methylobacteriaceae", " g__", " s__"]}}, {"id": "162144", "metadata": {"taxonomy": ["k__Bacteria", " p__Proteobacteria", " c__Alphaproteobacteria", " o__Sphingomonadales", " f__", " g__", " s__"]}}, {"id": "543083", "metadata": {"taxonomy": ["k__Bacteria", " p__Acidobacteria", " c__MVS-40", " o__", " f__", " g__", " s__"]}}, {"id": "540569", "metadata": {"taxonomy": ["k__Bacteria", " p__Acidobacteria", " c__Acidobacteria-5", " o__", " f__", " g__", " s__"]}}, {"id": "538912", "metadata": {"taxonomy": ["k__Bacteria", " p__Bacteroidetes", " c__Flavobacteria", " o__Flavobacteriales", " f__Flavobacteriaceae", " g__Flavobacterium", " s__"]}}, {"id": "51476", "metadata": {"taxonomy": ["k__Bacteria", " p__Acidobacteria", " c__Acidobacteria (class)", " o__Acidobacteriales", " f__", " g__", " s__"]}}, {"id": "217968", "metadata": {"taxonomy": ["k__Bacteria", " p__Proteobacteria", " c__Alphaproteobacteria", " o__Rhodospirillales", " f__Acetobacteraceae", " g__Roseomonas", " s__"]}}, {"id": "152480", "metadata": {"taxonomy": ["k__Bacteria", " p__Proteobacteria", " c__Alphaproteobacteria", " o__Rhizobiales", " f__Hyphomicrobiaceae", " g__Rhodomicrobium", " s__"]}}, {"id": "110756", "metadata": {"taxonomy": ["k__Bacteria", " p__Verrucomicrobia", " c__Verrucomicrobiae", " o__Verrucomicrobiales", " f__", " g__", " s__"]}}, {"id": "563875", "metadata": {"taxonomy": ["k__Bacteria", " p__Proteobacteria", " c__Deltaproteobacteria", " o__Myxococcales", " f__Haliangiaceae", " g__", " s__"]}}, {"id": "240757", "metadata": {"taxonomy": ["k__Bacteria", " p__Proteobacteria", " c__Alphaproteobacteria", " o__Rhizobiales", " f__Hyphomicrobiaceae", " g__Pedomicrobium", " s__"]}}, {"id": "222685", "metadata": {"taxonomy": ["k__Bacteria", " p__Proteobacteria", " c__Alphaproteobacteria", " o__Rhizobiales", " f__", " g__", " s__"]}}, {"id": "73191", "metadata": {"taxonomy": ["k__Bacteria", " p__Proteobacteria", " c__Betaproteobacteria", " o__Burkholderiales", " f__Burkholderiaceae", " g__Cupriavidus", " s__"]}}, {"id": "536400", "metadata": {"taxonomy": ["k__Bacteria", " p__Bacteroidetes", " c__Sphingobacteria", " o__Sphingobacteriales", " f__", " g__", " s__"]}}, {"id": "369078", "metadata": {"taxonomy": ["k__Bacteria", " p__Acidobacteria", " c__Chloracidobacteria", " o__", " f__", " g__", " s__"]}}, {"id": "359433", "metadata": {"taxonomy": ["k__Bacteria", " p__Acidobacteria", " c__", " o__", " f__", " g__", " s__"]}}, {"id": "356027", "metadata": {"taxonomy": ["k__Bacteria", " p__Actinobacteria", " c__Actinobacteria (class)", " o__MC47", " f__", " g__", " s__"]}}, {"id": "331129", "metadata": {"taxonomy": ["k__Bacteria", " p__Verrucomicrobia", " c__Verrucomicrobiae", " o__Verrucomicrobiales", " f__Verrucomicrobia subdivision 3", " g__", " s__"]}}, {"id": "222219", "metadata": {"taxonomy": ["k__Bacteria", " p__Verrucomicrobia", " c__Verrucomicrobiae", " o__Verrucomicrobiales", " f__Verrucomicrobia subdivision 3", " g__", " s__"]}}, {"id": "1710", "metadata": {"taxonomy": ["k__Bacteria", " p__Acidobacteria", " c__RB25", " o__", " f__", " g__", " s__"]}}, {"id": "587313", "metadata": {"taxonomy": ["k__Bacteria", " p__Acidobacteria", " c__Acidobacteria (class)", " o__Acidobacteriales", " f__", " g__", " s__"]}}, {"id": "368451", "metadata": {"taxonomy": ["k__Bacteria", " p__Bacteroidetes", " c__Sphingobacteria", " o__Sphingobacteriales", " f__", " g__", " s__"]}}, {"id": "255057", "metadata": {"taxonomy": ["k__Bacteria", " p__WS3", " c__PRR-12", " o__", " f__", " g__", " s__"]}}, {"id": "361107", "metadata": {"taxonomy": ["k__Bacteria", " p__Proteobacteria", " c__Alphaproteobacteria", " o__Rhodospirillales", " f__Rhodospirillaceae", " g__", " s__"]}}, {"id": "352023", "metadata": {"taxonomy": ["k__Bacteria", " p__Proteobacteria", " c__Deltaproteobacteria", " o__Myxococcales", " f__Haliangiaceae", " g__", " s__"]}}, {"id": "258495", "metadata": {"taxonomy": ["k__Bacteria", " p__Proteobacteria", " c__Betaproteobacteria", " o__Burkholderiales", " f__", " g__Leptothrix", " s__Leptothrix cholodnii"]}}, {"id": "164514", "metadata": {"taxonomy": ["k__Bacteria", " p__Proteobacteria", " c__Gammaproteobacteria", " o__Chromatiales", " f__Sinobacteraceae", " g__", " s__"]}}, {"id": "593006", "metadata": {"taxonomy": ["k__Bacteria", " p__Proteobacteria", " c__Gammaproteobacteria", " o__Chromatiales", " f__Sinobacteraceae", " g__", " s__"]}}, {"id": "545515", "metadata": {"taxonomy": ["k__Bacteria", " p__Proteobacteria", " c__Alphaproteobacteria", " o__Rhizobiales", " f__Phyllobacteriaceae", " g__", " s__"]}}, {"id": "532331", "metadata": {"taxonomy": ["k__Bacteria", " p__Bacteroidetes", " c__Sphingobacteria", " o__Sphingobacteriales", " f__Flexibacteraceae", " g__Cytophaga", " s__"]}}, {"id": "370090", "metadata": {"taxonomy": ["k__Bacteria", " p__Acidobacteria", " c__Acidobacteria (class)", " o__Acidobacteriales", " f__", " g__", " s__"]}}, {"id": "345742", "metadata": {"taxonomy": ["k__Bacteria", " p__Proteobacteria", " c__Alphaproteobacteria", " o__Rhodospirillales", " f__Rhodospirillaceae", " g__", " s__"]}}, {"id": "342018", "metadata": {"taxonomy": ["k__Bacteria", " p__Proteobacteria", " c__Betaproteobacteria", " o__Rhodocyclales", " f__", " g__", " s__"]}}, {"id": "113934", "metadata": {"taxonomy": ["k__Bacteria", " p__Lentisphaerae", " c__", " o__", " f__", " g__", " s__"]}}, {"id": "307683", "metadata": {"taxonomy": ["k__Bacteria", " p__Proteobacteria", " c__Deltaproteobacteria", " o__Myxococcales", " f__Haliangiaceae", " g__", " s__"]}}, {"id": "292370", "metadata": {"taxonomy": ["k__Bacteria", " p__Acidobacteria", " c__Acidobacteria (class)", " o__Acidobacteriales", " f__", " g__", " s__"]}}, {"id": "270648", "metadata": {"taxonomy": ["k__Bacteria", " p__Acidobacteria", " c__", " o__", " f__", " g__", " s__"]}}, {"id": "256241", "metadata": {"taxonomy": ["k__Bacteria", " p__Proteobacteria", " c__Deltaproteobacteria", " o__Myxococcales", " f__Haliangiaceae", " g__", " s__"]}}, {"id": "128220", "metadata": {"taxonomy": ["k__Bacteria", " p__Acidobacteria", " c__Acidobacteria (class)", " o__Acidobacteriales", " f__", " g__", " s__"]}}, {"id": "113345", "metadata": {"taxonomy": ["k__Bacteria", " p__Proteobacteria", " c__Alphaproteobacteria", " o__Rhizobiales", " f__", " g__", " s__"]}}, {"id": "576440", "metadata": {"taxonomy": ["k__Bacteria", " p__Actinobacteria", " c__Actinobacteria (class)", " o__Actinomycetales", " f__Micromonosporaceae", " g__", " s__"]}}, {"id": "241123", "metadata": {"taxonomy": ["k__Bacteria", " p__Bacteroidetes", " c__Sphingobacteria", " o__Sphingobacteriales", " f__", " g__", " s__"]}}, {"id": "226488", "metadata": {"taxonomy": ["k__Bacteria", " p__Proteobacteria", " c__Deltaproteobacteria", " o__Myxococcales", " f__Haliangiaceae", " g__", " s__"]}}, {"id": "208727", "metadata": {"taxonomy": ["k__Bacteria", " p__TM6", " c__", " o__", " f__", " g__", " s__"]}}, {"id": "169002", "metadata": {"taxonomy": ["k__Bacteria", " p__Proteobacteria", " c__Betaproteobacteria", " o__Rhodocyclales", " f__", " g__", " s__"]}}, {"id": "349708", "metadata": {"taxonomy": ["k__Bacteria", " p__Actinobacteria", " c__Actinobacteria (class)", " o__Actinomycetales", " f__Nocardiaceae", " g__Rhodococcus", " s__Rhodococcus equi"]}}, {"id": "249662", "metadata": {"taxonomy": ["k__Bacteria", " p__Proteobacteria", " c__Alphaproteobacteria", " o__Rhizobiales", " f__Rhizobiaceae", " g__", " s__"]}}, {"id": "23209", "metadata": {"taxonomy": ["k__Bacteria", " p__Acidobacteria", " c__Acidobacteria (class)", " o__Acidobacteriales", " f__", " g__", " s__"]}}, {"id": "204148", "metadata": {"taxonomy": ["k__Bacteria", " p__Proteobacteria", " c__Alphaproteobacteria", " o__", " f__", " g__", " s__"]}}, {"id": "7396", "metadata": {"taxonomy": ["k__Bacteria", " p__Proteobacteria", " c__Betaproteobacteria", " o__Burkholderiales", " f__Burkholderiaceae", " g__Cupriavidus", " s__Cupriavidus basilensis"]}}, {"id": "534348", "metadata": {"taxonomy": ["k__Bacteria", " p__Acidobacteria", " c__Acidobacteria (class)", " o__Acidobacteriales", " f__Acidobacteriaceae", " g__", " s__"]}}, {"id": "328957", "metadata": {"taxonomy": ["k__Bacteria", " p__SPAM", " c__", " o__", " f__", " g__", " s__"]}}, {"id": "215516", "metadata": {"taxonomy": ["k__Bacteria", " p__Proteobacteria", " c__Gammaproteobacteria", " o__Chromatiales", " f__Sinobacteraceae", " g__", " s__"]}}, {"id": "156636", "metadata": {"taxonomy": ["k__Bacteria", " p__Acidobacteria", " c__Acidobacteria (class)", " o__Acidobacteriales", " f__Acidobacteriaceae", " g__", " s__"]}}, {"id": "142298", "metadata": {"taxonomy": ["k__Bacteria", " p__Proteobacteria", " c__Betaproteobacteria", " o__Rhodocyclales", " f__", " g__", " s__"]}}, {"id": "131364", "metadata": {"taxonomy": ["k__Bacteria", " p__Proteobacteria", " c__Alphaproteobacteria", " o__Rhizobiales", " f__Hyphomicrobiaceae", " g__Hyphomicrobium", " s__"]}}, {"id": "108843", "metadata": {"taxonomy": ["k__Bacteria", " p__Proteobacteria", " c__Betaproteobacteria", " o__Burkholderiales", " f__Burkholderiaceae", " g__Burkholderia", " s__"]}}, {"id": "544493", "metadata": {"taxonomy": ["k__Bacteria", " p__Proteobacteria", " c__Betaproteobacteria", " o__Burkholderiales", " f__Oxalobacteraceae", " g__", " s__"]}}, {"id": "53533", "metadata": {"taxonomy": ["k__Bacteria", " p__Proteobacteria", " c__Alphaproteobacteria", " o__Rhizobiales", " f__Hyphomicrobiaceae", " g__Rhodoplanes", " s__"]}}, {"id": "58620", "metadata": {"taxonomy": ["k__Bacteria", " p__Bacteroidetes", " c__Sphingobacteria", " o__Sphingobacteriales", " f__", " g__Chitinophaga", " s__"]}}, {"id": "561981", "metadata": {"taxonomy": ["k__Bacteria", " p__Actinobacteria", " c__Actinobacteria (class)", " o__Solirubrobacterales", " f__", " g__", " s__"]}}, {"id": "555333", "metadata": {"taxonomy": ["k__Bacteria", " p__Bacteroidetes", " c__Sphingobacteria", " o__Sphingobacteriales", " f__", " g__", " s__"]}}, {"id": "531776", "metadata": {"taxonomy": ["k__Bacteria", " p__Acidobacteria", " c__", " o__", " f__Koribacteraceae", " g__", " s__"]}}, {"id": "332410", "metadata": {"taxonomy": ["k__Bacteria", " p__Proteobacteria", " c__Alphaproteobacteria", " o__Rhizobiales", " f__", " g__", " s__"]}}, {"id": "182827", "metadata": {"taxonomy": ["k__Bacteria", " p__Proteobacteria", " c__Gammaproteobacteria", " o__Xanthomonadales", " f__Sinobacteraceae", " g__Nevskia", " s__"]}}, {"id": "151094", "metadata": {"taxonomy": ["k__Bacteria", " p__Acidobacteria", " c__Solibacteres", " o__Solibacterales", " f__Solibacteraceae", " g__Candidatus Solibacter", " s__"]}}, {"id": "586430", "metadata": {"taxonomy": ["k__Bacteria", " p__Proteobacteria", " c__Alphaproteobacteria", " o__Rhizobiales", " f__", " g__", " s__"]}}, {"id": "572569", "metadata": {"taxonomy": ["k__Bacteria", " p__Actinobacteria", " c__Actinobacteria (class)", " o__MC47", " f__", " g__", " s__"]}}, {"id": "224427", "metadata": {"taxonomy": ["k__Bacteria", " p__Proteobacteria", " c__Alphaproteobacteria", " o__Sphingomonadales", " f__Sphingomonadaceae", " g__Novosphingobium", " s__"]}}, {"id": "185827", "metadata": {"taxonomy": ["k__Bacteria", " p__WS3", " c__PRR-12", " o__PRR-10", " f__", " g__", " s__"]}}, {"id": "552854", "metadata": {"taxonomy": ["k__Bacteria", " p__Acidobacteria", " c__", " o__", " f__", " g__", " s__"]}}, {"id": "366814", "metadata": {"taxonomy": ["k__Bacteria", " p__Proteobacteria", " c__Alphaproteobacteria", " o__Sphingomonadales", " f__Sphingomonadaceae", " g__Kaistobacter", " s__"]}}, {"id": "242301", "metadata": {"taxonomy": ["k__Bacteria", " p__Proteobacteria", " c__Deltaproteobacteria", " o__Myxococcales", " f__Myxococcaceae", " g__Anaeromyxobacter", " s__"]}}, {"id": "215656", "metadata": {"taxonomy": ["k__Bacteria", " p__Acidobacteria", " c__", " o__", " f__", " g__", " s__"]}}, {"id": "134038", "metadata": {"taxonomy": ["k__Bacteria", " p__Actinobacteria", " c__Actinobacteria (class)", " o__MC47", " f__", " g__", " s__"]}}, {"id": "58634", "metadata": {"taxonomy": ["k__Bacteria", " p__Bacteroidetes", " c__Sphingobacteria", " o__Sphingobacteriales", " f__Flexibacteraceae", " g__", " s__"]}}, {"id": "512400", "metadata": {"taxonomy": ["k__Bacteria", " p__Proteobacteria", " c__Deltaproteobacteria", " o__NB1-j", " f__NB1-i", " g__", " s__"]}}, {"id": "293752", "metadata": {"taxonomy": ["k__Bacteria", " p__Proteobacteria", " c__Betaproteobacteria", " o__Burkholderiales", " f__Burkholderiaceae", " g__Cupriavidus", " s__Cupriavidus taiwanensis"]}}, {"id": "243512", "metadata": {"taxonomy": ["k__Bacteria", " p__Verrucomicrobia", " c__Spartobacteria", " o__", " f__", " g__Chthoniobacter", " s__"]}}, {"id": "108677", "metadata": {"taxonomy": ["k__Bacteria", " p__Proteobacteria", " c__Deltaproteobacteria", " o__Myxococcales", " f__Polyangiaceae", " g__", " s__"]}}, {"id": "564301", "metadata": {"taxonomy": ["k__Bacteria", " p__Proteobacteria", " c__Gammaproteobacteria", " o__Chromatiales", " f__Sinobacteraceae", " g__", " s__"]}}, {"id": "137061", "metadata": {"taxonomy": ["k__Bacteria", " p__Verrucomicrobia", " c__Verrucomicrobiae", " o__Verrucomicrobiales", " f__Verrucomicrobia subdivision 3", " g__", " s__"]}}, {"id": "315035", "metadata": {"taxonomy": ["k__Bacteria", " p__Proteobacteria", " c__Alphaproteobacteria", " o__Rhizobiales", " f__Phyllobacteriaceae", " g__", " s__"]}}, {"id": "182111", "metadata": {"taxonomy": ["k__Bacteria", " p__Acidobacteria", " c__Acidobacteria (class)", " o__Acidobacteriales", " f__Acidobacteriaceae", " g__", " s__"]}}, {"id": "338969", "metadata": {"taxonomy": ["k__Bacteria", " p__Verrucomicrobia", " c__Verrucomicrobiae", " o__Verrucomicrobiales", " f__Verrucomicrobia subdivision 3", " g__", " s__"]}}, {"id": "244149", "metadata": {"taxonomy": ["k__Bacteria", " p__Acidobacteria", " c__Chloracidobacteria", " o__", " f__", " g__", " s__"]}}, {"id": "239229", "metadata": {"taxonomy": ["k__Bacteria", " p__Proteobacteria", " c__Betaproteobacteria", " o__Burkholderiales", " f__", " g__Methylibium", " s__"]}}, {"id": "163406", "metadata": {"taxonomy": ["k__Bacteria", " p__Proteobacteria", " c__Gammaproteobacteria", " o__Legionellales", " f__Legionellaceae", " g__Legionella", " s__"]}}, {"id": "577355", "metadata": {"taxonomy": ["k__Bacteria", " p__Verrucomicrobia", " c__Verrucomicrobiae", " o__Verrucomicrobiales", " f__", " g__", " s__"]}}, {"id": "546756", "metadata": {"taxonomy": ["k__Bacteria", " p__Proteobacteria", " c__Betaproteobacteria", " o__Rhodocyclales", " f__", " g__", " s__"]}}, {"id": "361862", "metadata": {"taxonomy": ["k__Bacteria", " p__Acidobacteria", " c__Acidobacteria (class)", " o__Acidobacteriales", " f__", " g__", " s__"]}}, {"id": "92490", "metadata": {"taxonomy": ["k__Bacteria", " p__Proteobacteria", " c__Alphaproteobacteria", " o__Sphingomonadales", " f__Sphingomonadaceae", " g__Novosphingobium", " s__"]}}, {"id": "555876", "metadata": {"taxonomy": ["k__Bacteria", " p__Bacteroidetes", " c__Sphingobacteria", " o__Sphingobacteriales", " f__", " g__", " s__"]}}, {"id": "309788", "metadata": {"taxonomy": ["k__Bacteria", " p__Verrucomicrobia", " c__Spartobacteria", " o__", " f__", " g__Chthoniobacter", " s__"]}}, {"id": "327042", "metadata": {"taxonomy": ["k__Bacteria", " p__SPAM", " c__", " o__", " f__", " g__", " s__"]}}, {"id": "279390", "metadata": {"taxonomy": ["k__Bacteria", " p__Acidobacteria", " c__Acidobacteria (class)", " o__Acidobacteriales", " f__", " g__", " s__"]}}, {"id": "6300", "metadata": {"taxonomy": ["k__Bacteria", " p__Proteobacteria", " c__Alphaproteobacteria", " o__Sphingomonadales", " f__Sphingomonadaceae", " g__Novosphingobium", " s__"]}}, {"id": "585431", "metadata": {"taxonomy": ["k__Bacteria", " p__Verrucomicrobia", " c__Verrucomicrobiae", " o__Verrucomicrobiales", " f__", " g__", " s__"]}}, {"id": "583255", "metadata": {"taxonomy": ["k__Bacteria", " p__Proteobacteria", " c__Betaproteobacteria", " o__", " f__", " g__", " s__"]}}, {"id": "561725", "metadata": {"taxonomy": ["k__Bacteria", " p__Proteobacteria", " c__Alphaproteobacteria", " o__Rhizobiales", " f__Hyphomicrobiaceae", " g__", " s__"]}}, {"id": "525931", "metadata": {"taxonomy": ["k__Bacteria", " p__Acidobacteria", " c__Solibacteres", " o__Solibacterales", " f__Solibacteraceae", " g__Candidatus Solibacter", " s__"]}}, {"id": "518198", "metadata": {"taxonomy": ["k__Bacteria", " p__Nitrospirae", " c__Nitrospira (class)", " o__Nitrospirales", " f__Nitrospiraceae", " g__Nitrospira", " s__"]}}, {"id": "507172", "metadata": {"taxonomy": ["k__Bacteria", " p__Proteobacteria", " c__Alphaproteobacteria", " o__Caulobacterales", " f__Caulobacteraceae", " g__Phenylobacterium", " s__"]}}, {"id": "214042", "metadata": {"taxonomy": ["k__Bacteria", " p__Acidobacteria", " c__Acidobacteria (class)", " o__Acidobacteriales", " f__", " g__", " s__"]}}, {"id": "521233", "metadata": {"taxonomy": ["k__Bacteria", " p__Proteobacteria", " c__Betaproteobacteria", " o__Burkholderiales", " f__Comamonadaceae", " g__", " s__"]}}, {"id": "113117", "metadata": {"taxonomy": ["k__Bacteria", " p__Acidobacteria", " c__Chloracidobacteria", " o__", " f__", " g__", " s__"]}}, {"id": "136238", "metadata": {"taxonomy": ["k__Bacteria", " p__Proteobacteria", " c__Alphaproteobacteria", " o__Rhizobiales", " f__Hyphomicrobiaceae", " g__Rhodoplanes", " s__"]}}, {"id": "469868", "metadata": {"taxonomy": ["k__Bacteria", " p__Actinobacteria", " c__Actinobacteria (class)", " o__Bifidobacteriales", " f__Bifidobacteriaceae", " g__Bifidobacterium", " s__Bifidobacterium dentium"]}}, {"id": "206631", "metadata": {"taxonomy": ["k__Bacteria", " p__Firmicutes", " c__Clostridia", " o__Clostridiales", " f__Lachnospiraceae", " g__Blautia", " s__Blautia producta"]}}, {"id": "184403", "metadata": {"taxonomy": ["k__Bacteria", " p__Firmicutes", " c__Clostridia", " o__Clostridiales", " f__Lachnospiraceae", " g__", " s__"]}}, {"id": "291008", "metadata": {"taxonomy": ["k__Bacteria", " p__Proteobacteria", " c__Gammaproteobacteria", " o__Enterobacteriales", " f__Enterobacteriaceae", " g__", " s__"]}}, {"id": "299390", "metadata": {"taxonomy": ["k__Bacteria", " p__Firmicutes", " c__Clostridia", " o__Clostridiales", " f__Lachnospiraceae", " g__Blautia", " s__Blautia producta"]}}, {"id": "186456", "metadata": {"taxonomy": ["k__Bacteria", " p__Firmicutes", " c__Clostridia", " o__Clostridiales", " f__Ruminococcaceae", " g__", " s__"]}}, {"id": "521976", "metadata": {"taxonomy": ["k__Bacteria", " p__Firmicutes", " c__Clostridia", " o__Clostridiales", " f__Clostridiales Family XI. Incertae Sedis", " g__Anaerococcus", " s__Anaerococcus prevotii"]}}, {"id": "211903", "metadata": {"taxonomy": ["k__Bacteria", " p__Firmicutes", " c__Clostridia", " o__Clostridiales", " f__Lachnospiraceae", " g__Clostridium", " s__"]}}, {"id": "6821", "metadata": {"taxonomy": ["k__Bacteria", " p__Proteobacteria", " c__Betaproteobacteria", " o__Burkholderiales", " f__Alcaligenaceae", " g__Sutterella", " s__"]}}, {"id": "340603", "metadata": {"taxonomy": ["k__Bacteria", " p__Firmicutes", " c__Clostridia", " o__Clostridiales", " f__Lachnospiraceae", " g__Ruminococcus", " s__"]}}, {"id": "329241", "metadata": {"taxonomy": ["k__Bacteria", " p__Firmicutes", " c__Clostridia", " o__Clostridiales", " f__Lachnospiraceae", " g__", " s__"]}}, {"id": "294022", "metadata": {"taxonomy": ["k__Bacteria", " p__Firmicutes", " c__Clostridia", " o__Clostridiales", " f__Lachnospiraceae", " g__Ruminococcus", " s__"]}}, {"id": "212503", "metadata": {"taxonomy": ["k__Bacteria", " p__Firmicutes", " c__Clostridia", " o__Clostridiales", " f__Lachnospiraceae", " g__", " s__"]}}, {"id": "193312", "metadata": {"taxonomy": ["k__Bacteria", " p__Firmicutes", " c__Clostridia", " o__Clostridiales", " f__Lachnospiraceae", " g__", " s__"]}}, {"id": "182087", "metadata": {"taxonomy": ["k__Bacteria", " p__Firmicutes", " c__Clostridia", " o__Clostridiales", " f__Ruminococcaceae", " g__Faecalibacterium", " s__"]}}, {"id": "175635", "metadata": {"taxonomy": ["k__Bacteria", " p__Firmicutes", " c__Clostridia", " o__Clostridiales", " f__Lachnospiraceae", " g__Roseburia", " s__Eubacterium rectale"]}}, {"id": "174920", "metadata": {"taxonomy": ["k__Bacteria", " p__Firmicutes", " c__Clostridia", " o__Clostridiales", " f__Lachnospiraceae", " g__Coprococcus", " s__"]}}, {"id": "209578", "metadata": {"taxonomy": ["k__Bacteria", " p__Firmicutes", " c__Clostridia", " o__Clostridiales", " f__Ruminococcaceae", " g__Ruminococcus", " s__"]}}, {"id": "179319", "metadata": {"taxonomy": ["k__Bacteria", " p__Firmicutes", " c__Clostridia", " o__Clostridiales", " f__Lachnospiraceae", " g__", " s__"]}}, {"id": "173874", "metadata": {"taxonomy": ["k__Bacteria", " p__Firmicutes", " c__Clostridia", " o__Clostridiales", " f__Ruminococcaceae", " g__Faecalibacterium", " s__Faecalibacterium prausnitzii"]}}, {"id": "357836", "metadata": {"taxonomy": ["k__Bacteria", " p__Firmicutes", " c__Clostridia", " o__Clostridiales", " f__Ruminococcaceae", " g__Faecalibacterium", " s__"]}}, {"id": "180304", "metadata": {"taxonomy": ["k__Bacteria", " p__Firmicutes", " c__Clostridia", " o__Clostridiales", " f__Ruminococcaceae", " g__Faecalibacterium", " s__Faecalibacterium prausnitzii"]}}, {"id": "177602", "metadata": {"taxonomy": ["k__Bacteria", " p__Firmicutes", " c__Clostridia", " o__Clostridiales", " f__Ruminococcaceae", " g__Faecalibacterium", " s__"]}}, {"id": "204593", "metadata": {"taxonomy": ["k__Bacteria", " p__Firmicutes", " c__Clostridia", " o__Clostridiales", " f__Ruminococcaceae", " g__", " s__"]}}, {"id": "178399", "metadata": {"taxonomy": ["k__Bacteria", " p__Verrucomicrobia", " c__Verrucomicrobiae", " o__Verrucomicrobiales", " f__Verrucomicrobiaceae", " g__Akkermansia", " s__"]}}, {"id": "165924", "metadata": {"taxonomy": ["k__Bacteria", " p__Firmicutes", " c__Clostridia", " o__Clostridiales", " f__Ruminococcaceae", " g__Faecalibacterium", " s__"]}}, {"id": "14030", "metadata": {"taxonomy": ["k__Bacteria", " p__Firmicutes", " c__Clostridia", " o__Clostridiales", " f__Lachnospiraceae", " g__Clostridium", " s__"]}}, {"id": "324163", "metadata": {"taxonomy": ["k__Bacteria", " p__Firmicutes", " c__Clostridia", " o__Clostridiales", " f__Lachnospiraceae", " g__Blautia", " s__"]}}, {"id": "193761", "metadata": {"taxonomy": ["k__Bacteria", " p__Firmicutes", " c__Clostridia", " o__Clostridiales", " f__Ruminococcaceae", " g__Faecalibacterium", " s__"]}}, {"id": "183914", "metadata": {"taxonomy": ["k__Bacteria", " p__Firmicutes", " c__Clostridia", " o__Clostridiales", " f__Ruminococcaceae", " g__Faecalibacterium", " s__"]}}, {"id": "179321", "metadata": {"taxonomy": ["k__Bacteria", " p__Firmicutes", " c__Clostridia", " o__Clostridiales", " f__Ruminococcaceae", " g__Faecalibacterium", " s__"]}}, {"id": "360785", "metadata": {"taxonomy": ["k__Bacteria", " p__Bacteroidetes", " c__Bacteroidia", " o__Bacteroidales", " f__Bacteroidaceae", " g__Bacteroides", " s__Bacteroides uniformis"]}}, {"id": "181379", "metadata": {"taxonomy": ["k__Bacteria", " p__Firmicutes", " c__Clostridia", " o__Clostridiales", " f__Lachnospiraceae", " g__Roseburia", " s__Eubacterium rectale"]}}, {"id": "99566", "metadata": {"taxonomy": ["k__Bacteria", " p__Firmicutes", " c__Clostridia", " o__Clostridiales", " f__Lachnospiraceae", " g__Blautia", " s__"]}}, {"id": "568692", "metadata": {"taxonomy": ["k__Bacteria", " p__Firmicutes", " c__Clostridia", " o__Clostridiales", " f__", " g__", " s__"]}}, {"id": "321133", "metadata": {"taxonomy": ["k__Bacteria", " p__Firmicutes", " c__Clostridia", " o__Clostridiales", " f__Lachnospiraceae", " g__Ruminococcus", " s__"]}}, {"id": "312986", "metadata": {"taxonomy": ["k__Bacteria", " p__Firmicutes", " c__Clostridia", " o__Clostridiales", " f__Lachnospiraceae", " g__Blautia", " s__"]}}, {"id": "207570", "metadata": {"taxonomy": ["k__Bacteria", " p__Firmicutes", " c__Clostridia", " o__Clostridiales", " f__Lachnospiraceae", " g__Clostridium", " s__"]}}, {"id": "173135", "metadata": {"taxonomy": ["k__Bacteria", " p__Firmicutes", " c__Clostridia", " o__Clostridiales", " f__Ruminococcaceae", " g__Faecalibacterium", " s__"]}}, {"id": "111135", "metadata": {"taxonomy": ["k__Bacteria", " p__Proteobacteria", " c__Betaproteobacteria", " o__Burkholderiales", " f__Alcaligenaceae", " g__Sutterella", " s__"]}}, {"id": "72147", "metadata": {"taxonomy": ["k__Bacteria", " p__Firmicutes", " c__Clostridia", " o__Clostridiales", " f__Ruminococcaceae", " g__", " s__"]}}, {"id": "183969", "metadata": {"taxonomy": ["k__Bacteria", " p__Firmicutes", " c__Clostridia", " o__Clostridiales", " f__Lachnospiraceae", " g__Roseburia", " s__Eubacterium rectale"]}}, {"id": "527250", "metadata": {"taxonomy": ["k__Bacteria", " p__Firmicutes", " c__Clostridia", " o__Clostridiales", " f__Ruminococcaceae", " g__Faecalibacterium", " s__"]}}, {"id": "329475", "metadata": {"taxonomy": ["k__Bacteria", " p__Firmicutes", " c__Clostridia", " o__Clostridiales", " f__Lachnospiraceae", " g__", " s__"]}}, {"id": "198922", "metadata": {"taxonomy": ["k__Bacteria", " p__Firmicutes", " c__Clostridia", " o__Clostridiales", " f__Lachnospiraceae", " g__Blautia", " s__"]}}, {"id": "195034", "metadata": {"taxonomy": ["k__Bacteria", " p__Firmicutes", " c__Clostridia", " o__Clostridiales", " f__Lachnospiraceae", " g__Blautia", " s__"]}}, {"id": "292740", "metadata": {"taxonomy": ["k__Bacteria", " p__Firmicutes", " c__Clostridia", " o__Clostridiales", " f__Lachnospiraceae", " g__", " s__"]}}, {"id": "203590", "metadata": {"taxonomy": ["k__Bacteria", " p__Firmicutes", " c__Clostridia", " o__Clostridiales", " f__Lachnospiraceae", " g__", " s__"]}}, {"id": "188131", "metadata": {"taxonomy": ["k__Bacteria", " p__Firmicutes", " c__Clostridia", " o__Clostridiales", " f__Lachnospiraceae", " g__Coprococcus", " s__"]}}, {"id": "164241", "metadata": {"taxonomy": ["k__Bacteria", " p__Firmicutes", " c__Clostridia", " o__Clostridiales", " f__Ruminococcaceae", " g__Faecalibacterium", " s__"]}}, {"id": "360182", "metadata": {"taxonomy": ["k__Bacteria", " p__Firmicutes", " c__Clostridia", " o__Clostridiales", " f__Lachnospiraceae", " g__Blautia", " s__"]}}, {"id": "192022", "metadata": {"taxonomy": ["k__Bacteria", " p__Firmicutes", " c__Clostridia", " o__Clostridiales", " f__Ruminococcaceae", " g__", " s__"]}}, {"id": "182190", "metadata": {"taxonomy": ["k__Bacteria", " p__Firmicutes", " c__Clostridia", " o__Clostridiales", " f__Lachnospiraceae", " g__Clostridium", " s__"]}}, {"id": "180450", "metadata": {"taxonomy": ["k__Bacteria", " p__Firmicutes", " c__Clostridia", " o__Clostridiales", " f__Lachnospiraceae", " g__Lachnobacterium", " s__"]}}, {"id": "179866", "metadata": {"taxonomy": ["k__Bacteria", " p__Firmicutes", " c__Clostridia", " o__Clostridiales", " f__Lachnospiraceae", " g__Blautia", " s__"]}}, {"id": "174078", "metadata": {"taxonomy": ["k__Bacteria", " p__Firmicutes", " c__Clostridia", " o__Clostridiales", " f__", " g__", " s__"]}}, {"id": "528303", "metadata": {"taxonomy": ["k__Bacteria", " p__Bacteroidetes", " c__Bacteroidia", " o__Bacteroidales", " f__Prevotellaceae", " g__Prevotella", " s__"]}}, {"id": "293990", "metadata": {"taxonomy": ["k__Bacteria", " p__Firmicutes", " c__Clostridia", " o__Clostridiales", " f__Lachnospiraceae", " g__", " s__"]}}, {"id": "263461", "metadata": {"taxonomy": ["k__Bacteria", " p__Firmicutes", " c__Clostridia", " o__Clostridiales", " f__Ruminococcaceae", " g__Oscillospira", " s__"]}}, {"id": "189679", "metadata": {"taxonomy": ["k__Bacteria", " p__Firmicutes", " c__Clostridia", " o__Clostridiales", " f__Lachnospiraceae", " g__", " s__"]}}, {"id": "188127", "metadata": {"taxonomy": ["k__Bacteria", " p__Firmicutes", " c__Clostridia", " o__Clostridiales", " f__Lachnospiraceae", " g__", " s__"]}}, {"id": "179795", "metadata": {"taxonomy": ["k__Bacteria", " p__Firmicutes", " c__Clostridia", " o__Clostridiales", " f__Lachnospiraceae", " g__", " s__"]}}, {"id": "175682", "metadata": {"taxonomy": ["k__Bacteria", " p__Firmicutes", " c__Clostridia", " o__Clostridiales", " f__Lachnospiraceae", " g__Roseburia", " s__Eubacterium rectale"]}}, {"id": "174348", "metadata": {"taxonomy": ["k__Bacteria", " p__Firmicutes", " c__Clostridia", " o__Clostridiales", " f__Lachnospiraceae", " g__Blautia", " s__"]}}, {"id": "149178", "metadata": {"taxonomy": ["k__Bacteria", " p__Firmicutes", " c__Clostridia", " o__Clostridiales", " f__Lachnospiraceae", " g__Blautia", " s__"]}}, {"id": "206931", "metadata": {"taxonomy": ["k__Bacteria", " p__Firmicutes", " c__Clostridia", " o__Clostridiales", " f__Lachnospiraceae", " g__", " s__"]}}, {"id": "178390", "metadata": {"taxonomy": ["k__Bacteria", " p__Firmicutes", " c__Clostridia", " o__Clostridiales", " f__Ruminococcaceae", " g__", " s__"]}}, {"id": "164968", "metadata": {"taxonomy": ["k__Bacteria", " p__Firmicutes", " c__Clostridia", " o__Clostridiales", " f__Lachnospiraceae", " g__Clostridium", " s__"]}}, {"id": "207615", "metadata": {"taxonomy": ["k__Bacteria", " p__Firmicutes", " c__Clostridia", " o__Clostridiales", " f__Lachnospiraceae", " g__", " s__"]}}, {"id": "184910", "metadata": {"taxonomy": ["k__Bacteria", " p__Firmicutes", " c__Clostridia", " o__Clostridiales", " f__Lachnospiraceae", " g__Roseburia", " s__Eubacterium rectale"]}}, {"id": "180658", "metadata": {"taxonomy": ["k__Bacteria", " p__Firmicutes", " c__Clostridia", " o__Clostridiales", " f__Ruminococcaceae", " g__", " s__"]}}, {"id": "179497", "metadata": {"taxonomy": ["k__Bacteria", " p__Firmicutes", " c__Clostridia", " o__Clostridiales", " f__Lachnospiraceae", " g__", " s__"]}}, {"id": "359255", "metadata": {"taxonomy": ["k__Bacteria", " p__Firmicutes", " c__Clostridia", " o__Clostridiales", " f__", " g__", " s__"]}}, {"id": "321016", "metadata": {"taxonomy": ["k__Bacteria", " p__Firmicutes", " c__Clostridia", " o__Clostridiales", " f__Lachnospiraceae", " g__", " s__"]}}, {"id": "304489", "metadata": {"taxonomy": ["k__Bacteria", " p__Firmicutes", " c__Clostridia", " o__Clostridiales", " f__Ruminococcaceae", " g__", " s__"]}}, {"id": "191712", "metadata": {"taxonomy": ["k__Bacteria", " p__Firmicutes", " c__Clostridia", " o__Clostridiales", " f__Lachnospiraceae", " g__", " s__"]}}, {"id": "177772", "metadata": {"taxonomy": ["k__Bacteria", " p__Firmicutes", " c__Clostridia", " o__Clostridiales", " f__Lachnospiraceae", " g__Roseburia", " s__Roseburia faecis"]}}, {"id": "365310", "metadata": {"taxonomy": ["k__Bacteria", " p__Firmicutes", " c__Clostridia", " o__Clostridiales", " f__Lachnospiraceae", " g__Blautia", " s__Blautia producta"]}}, {"id": "215843", "metadata": {"taxonomy": ["k__Bacteria", " p__Firmicutes", " c__Clostridia", " o__Clostridiales", " f__Ruminococcaceae", " g__Clostridium", " s__"]}}, {"id": "310490", "metadata": {"taxonomy": ["k__Bacteria", " p__Firmicutes", " c__Clostridia", " o__Clostridiales", " f__Lachnospiraceae", " g__Blautia", " s__"]}}, {"id": "192127", "metadata": {"taxonomy": ["k__Bacteria", " p__Firmicutes", " c__Clostridia", " o__Clostridiales", " f__Lachnospiraceae", " g__", " s__"]}}, {"id": "191900", "metadata": {"taxonomy": ["k__Bacteria", " p__Firmicutes", " c__Clostridia", " o__Clostridiales", " f__Lachnospiraceae", " g__Blautia", " s__"]}}, {"id": "363014", "metadata": {"taxonomy": ["k__Bacteria", " p__Firmicutes", " c__Clostridia", " o__Clostridiales", " f__Lachnospiraceae", " g__", " s__"]}}, {"id": "292480", "metadata": {"taxonomy": ["k__Bacteria", " p__Firmicutes", " c__Clostridia", " o__Clostridiales", " f__Lachnospiraceae", " g__", " s__"]}}, {"id": "10302", "metadata": {"taxonomy": ["k__Bacteria", " p__Proteobacteria", " c__Gammaproteobacteria", " o__Enterobacteriales", " f__Enterobacteriaceae", " g__Raoultella", " s__"]}}, {"id": "205241", "metadata": {"taxonomy": ["k__Bacteria", " p__Firmicutes", " c__Clostridia", " o__Clostridiales", " f__Ruminococcaceae", " g__", " s__"]}}, {"id": "193067", "metadata": {"taxonomy": ["k__Bacteria", " p__Firmicutes", " c__Clostridia", " o__Clostridiales", " f__Lachnospiraceae", " g__Roseburia", " s__Eubacterium rectale"]}}, {"id": "176334", "metadata": {"taxonomy": ["k__Bacteria", " p__Firmicutes", " c__Clostridia", " o__Clostridiales", " f__Lachnospiraceae", " g__", " s__"]}}, {"id": "138056", "metadata": {"taxonomy": ["k__Bacteria", " p__Firmicutes", " c__Clostridia", " o__Clostridiales", " f__Clostridiaceae", " g__Clostridium", " s__"]}}, {"id": "259372", "metadata": {"taxonomy": ["k__Bacteria", " p__Firmicutes", " c__Bacilli", " o__Lactobacillales", " f__Lactobacillaceae", " g__Lactobacillus", " s__"]}}, {"id": "113558", "metadata": {"taxonomy": ["k__Bacteria", " p__Proteobacteria", " c__Gammaproteobacteria", " o__Enterobacteriales", " f__Enterobacteriaceae", " g__Klebsiella", " s__Klebsiella oxytoca"]}}, {"id": "560815", "metadata": {"taxonomy": ["k__Bacteria", " p__Bacteroidetes", " c__Sphingobacteria", " o__Sphingobacteriales", " f__Sphingobacteriaceae", " g__Sphingobacterium", " s__"]}}, {"id": "555922", "metadata": {"taxonomy": ["k__Bacteria", " p__Proteobacteria", " c__Betaproteobacteria", " o__Rhodocyclales", " f__Rhodocyclaceae", " g__", " s__"]}}, {"id": "108436", "metadata": {"taxonomy": ["k__Bacteria", " p__Proteobacteria", " c__Betaproteobacteria", " o__Methylophilales", " f__Methylophilaceae", " g__Methylophilus", " s__"]}}, {"id": "553047", "metadata": {"taxonomy": ["k__Bacteria", " p__Proteobacteria", " c__Betaproteobacteria", " o__Burkholderiales", " f__Comamonadaceae", " g__Alicycliphilus", " s__"]}}, {"id": "542975", "metadata": {"taxonomy": ["k__Bacteria", " p__Actinobacteria", " c__Actinobacteria (class)", " o__Actinomycetales", " f__Microbacteriaceae", " g__", " s__"]}}, {"id": "39244", "metadata": {"taxonomy": ["k__Bacteria", " p__Proteobacteria", " c__Betaproteobacteria", " o__Burkholderiales", " f__Comamonadaceae", " g__Alicycliphilus", " s__"]}}, {"id": "267439", "metadata": {"taxonomy": ["k__Bacteria", " p__Proteobacteria", " c__Alphaproteobacteria", " o__Sphingomonadales", " f__Sphingomonadaceae", " g__", " s__"]}}, {"id": "576785", "metadata": {"taxonomy": ["k__Bacteria", " p__Proteobacteria", " c__Betaproteobacteria", " o__Rhodocyclales", " f__Rhodocyclaceae", " g__", " s__"]}}, {"id": "529615", "metadata": {"taxonomy": ["k__Bacteria", " p__Proteobacteria", " c__Betaproteobacteria", " o__Burkholderiales", " f__", " g__", " s__"]}}, {"id": "441934", "metadata": {"taxonomy": ["k__Bacteria", " p__Firmicutes", " c__Clostridia", " o__Clostridiales", " f__", " g__", " s__"]}}, {"id": "99062", "metadata": {"taxonomy": ["k__Bacteria", " p__Proteobacteria", " c__Betaproteobacteria", " o__Burkholderiales", " f__Comamonadaceae", " g__Simplicispira", " s__"]}}, {"id": "263929", "metadata": {"taxonomy": ["k__Bacteria", " p__Proteobacteria", " c__Betaproteobacteria", " o__Burkholderiales", " f__", " g__Roseateles", " s__"]}}, {"id": "105146", "metadata": {"taxonomy": ["k__Bacteria", " p__Proteobacteria", " c__Betaproteobacteria", " o__Methylophilales", " f__Methylophilaceae", " g__Methylotenera", " s__"]}}, {"id": "156646", "metadata": {"taxonomy": ["k__Bacteria", " p__Proteobacteria", " c__Betaproteobacteria", " o__Methylophilales", " f__Methylophilaceae", " g__Methylobacillus", " s__Methylobacillus flagellatus"]}}, {"id": "539293", "metadata": {"taxonomy": ["k__Bacteria", " p__Bacteroidetes", " c__Sphingobacteria", " o__Sphingobacteriales", " f__Flexibacteraceae", " g__Flectobacillus", " s__"]}}, {"id": "257465", "metadata": {"taxonomy": ["k__Bacteria", " p__Proteobacteria", " c__Alphaproteobacteria", " o__Rhizobiales", " f__Bartonellaceae", " g__Bartonella", " s__"]}}, {"id": "165690", "metadata": {"taxonomy": ["k__Bacteria", " p__Proteobacteria", " c__Betaproteobacteria", " o__Rhodocyclales", " f__Rhodocyclaceae", " g__Azospira", " s__"]}}, {"id": "556676", "metadata": {"taxonomy": ["k__Bacteria", " p__Actinobacteria", " c__Actinobacteria (class)", " o__Actinomycetales", " f__Microbacteriaceae", " g__Microbacterium", " s__"]}}, {"id": "573545", "metadata": {"taxonomy": ["k__Bacteria", " p__Proteobacteria", " c__Alphaproteobacteria", " o__Rhizobiales", " f__Rhizobiaceae", " g__Shinella", " s__"]}}, {"id": "518471", "metadata": {"taxonomy": ["k__Bacteria", " p__Firmicutes", " c__Bacilli", " o__Bacillales", " f__Staphylococcaceae", " g__Staphylococcus", " s__Staphylococcus succinus"]}}, {"id": "107032", "metadata": {"taxonomy": ["k__Bacteria", " p__Proteobacteria", " c__Betaproteobacteria", " o__Burkholderiales", " f__Comamonadaceae", " g__", " s__"]}}, {"id": "570722", "metadata": {"taxonomy": ["k__Bacteria", " p__Proteobacteria", " c__Alphaproteobacteria", " o__Sphingomonadales", " f__Sphingomonadaceae", " g__", " s__"]}}, {"id": "176767", "metadata": {"taxonomy": ["k__Bacteria", " p__Bacteroidetes", " c__Sphingobacteria", " o__Sphingobacteriales", " f__Cyclobacteriaceae", " g__Algoriphagus", " s__"]}}, {"id": "143868", "metadata": {"taxonomy": ["k__Bacteria", " p__Proteobacteria", " c__Betaproteobacteria", " o__Rhodocyclales", " f__Rhodocyclaceae", " g__Rhodocyclus", " s__Rhodocyclus tenuis"]}}, {"id": "2217", "metadata": {"taxonomy": ["k__Bacteria", " p__Bacteroidetes", " c__Bacteroidia", " o__Bacteroidales", " f__Prevotellaceae", " g__Prevotella", " s__"]}}, {"id": "320073", "metadata": {"taxonomy": ["k__Bacteria", " p__Firmicutes", " c__Clostridia", " o__Clostridiales", " f__Catabacteriaceae", " g__", " s__"]}}, {"id": "172143", "metadata": {"taxonomy": ["k__Bacteria", " p__Bacteroidetes", " c__Flavobacteria", " o__Flavobacteriales", " f__Flavobacteriaceae", " g__Flavobacterium", " s__Flavobacterium succinicans"]}}, {"id": "143991", "metadata": {"taxonomy": ["k__Bacteria", " p__Bacteroidetes", " c__Sphingobacteria", " o__Sphingobacteriales", " f__", " g__Flavisolibacter", " s__"]}}, {"id": "185640", "metadata": {"taxonomy": ["k__Bacteria", " p__Actinobacteria", " c__Actinobacteria (class)", " o__Actinomycetales", " f__Nocardiaceae", " g__Nocardia", " s__Nocardia beijingensis"]}}, {"id": "142773", "metadata": {"taxonomy": ["k__Bacteria", " p__Proteobacteria", " c__Betaproteobacteria", " o__Burkholderiales", " f__Comamonadaceae", " g__Polaromonas", " s__"]}}, {"id": "528333", "metadata": {"taxonomy": ["k__Bacteria", " p__Proteobacteria", " c__Gammaproteobacteria", " o__Pseudomonadales", " f__Moraxellaceae", " g__Moraxella", " s__"]}}, {"id": "90311", "metadata": {"taxonomy": ["k__Bacteria", " p__Proteobacteria", " c__Alphaproteobacteria", " o__Sphingomonadales", " f__Sphingomonadaceae", " g__Sphingobium", " s__"]}}, {"id": "4546", "metadata": {"taxonomy": ["k__Bacteria", " p__Proteobacteria", " c__Alphaproteobacteria", " o__Rhodospirillales", " f__Rhodospirillaceae", " g__", " s__"]}}, {"id": "106422", "metadata": {"taxonomy": ["k__Bacteria", " p__Proteobacteria", " c__Betaproteobacteria", " o__Rhodocyclales", " f__Rhodocyclaceae", " g__", " s__"]}}, {"id": "102524", "metadata": {"taxonomy": ["k__Bacteria", " p__Firmicutes", " c__Bacilli", " o__Bacillales", " f__Staphylococcaceae", " g__Staphylococcus", " s__"]}}, {"id": "529219", "metadata": {"taxonomy": ["k__Bacteria", " p__Firmicutes", " c__Bacilli", " o__Bacillales", " f__Staphylococcaceae", " g__Staphylococcus", " s__Staphylococcus sciuri"]}}, {"id": "41720", "metadata": {"taxonomy": ["k__Bacteria", " p__Proteobacteria", " c__Gammaproteobacteria", " o__Xanthomonadales", " f__Xanthomonadaceae", " g__Pseudoxanthomonas", " s__Pseudoxanthomonas mexicana"]}}, {"id": "154889", "metadata": {"taxonomy": ["k__Bacteria", " p__Bacteroidetes", " c__Sphingobacteria", " o__Sphingobacteriales", " f__Sphingobacteriaceae", " g__Pedobacter", " s__"]}}, {"id": "575562", "metadata": {"taxonomy": ["k__Bacteria", " p__Proteobacteria", " c__Betaproteobacteria", " o__Burkholderiales", " f__Comamonadaceae", " g__Acidovorax", " s__"]}}, {"id": "323929", "metadata": {"taxonomy": ["k__Bacteria", " p__Proteobacteria", " c__Alphaproteobacteria", " o__Rhizobiales", " f__Phyllobacteriaceae", " g__", " s__"]}}, {"id": "287535", "metadata": {"taxonomy": ["k__Bacteria", " p__Verrucomicrobia", " c__Verrucomicrobiae", " o__Verrucomicrobiales", " f__Verrucomicrobiaceae", " g__Akkermansia", " s__"]}}, {"id": "105727", "metadata": {"taxonomy": ["k__Bacteria", " p__Proteobacteria", " c__Betaproteobacteria", " o__Methylophilales", " f__Methylophilaceae", " g__Methylotenera", " s__"]}}, {"id": "81999", "metadata": {"taxonomy": ["k__Bacteria", " p__Actinobacteria", " c__Actinobacteria (class)", " o__Actinomycetales", " f__Nocardiaceae", " g__Nocardia", " s__"]}}, {"id": "139914", "metadata": {"taxonomy": ["k__Bacteria", " p__Proteobacteria", " c__Betaproteobacteria", " o__Rhodocyclales", " f__Rhodocyclaceae", " g__Azovibrio", " s__"]}}, {"id": "139268", "metadata": {"taxonomy": ["k__Bacteria", " p__Bacteroidetes", " c__Sphingobacteria", " o__Sphingobacteriales", " f__Flexibacteraceae", " g__Flectobacillus", " s__"]}}, {"id": "114497", "metadata": {"taxonomy": ["k__Bacteria", " p__Bacteroidetes", " c__Bacteroidia", " o__Bacteroidales", " f__Porphyromonadaceae", " g__", " s__"]}}, {"id": "244167", "metadata": {"taxonomy": ["k__Bacteria", " p__Bacteroidetes", " c__Sphingobacteria", " o__Sphingobacteriales", " f__Saprospiraceae", " g__", " s__"]}}, {"id": "201867", "metadata": {"taxonomy": ["k__Bacteria", " p__Proteobacteria", " c__Alphaproteobacteria", " o__Rhizobiales", " f__Rhizobiaceae", " g__Shinella", " s__"]}}, {"id": "6699", "metadata": {"taxonomy": ["k__Bacteria", " p__Proteobacteria", " c__Betaproteobacteria", " o__Rhodocyclales", " f__Rhodocyclaceae", " g__", " s__"]}}, {"id": "529406", "metadata": {"taxonomy": ["k__Bacteria", " p__Proteobacteria", " c__Betaproteobacteria", " o__Methylophilales", " f__Methylophilaceae", " g__Methylovorus", " s__"]}}, {"id": "371870", "metadata": {"taxonomy": ["k__Bacteria", " p__Firmicutes", " c__Clostridia", " o__Clostridiales", " f__Ruminococcaceae", " g__", " s__"]}}, {"id": "19867", "metadata": {"taxonomy": ["k__Bacteria", " p__Proteobacteria", " c__Betaproteobacteria", " o__Rhodocyclales", " f__Rhodocyclaceae", " g__Zoogloea", " s__"]}}, {"id": "152282", "metadata": {"taxonomy": ["k__Bacteria", " p__Firmicutes", " c__Clostridia", " o__Clostridiales", " f__", " g__", " s__"]}}, {"id": "256549", "metadata": {"taxonomy": ["k__Bacteria", " p__Proteobacteria", " c__Gammaproteobacteria", " o__Pseudomonadales", " f__Moraxellaceae", " g__Acinetobacter", " s__Acinetobacter guillouiae"]}}, {"id": "552654", "metadata": {"taxonomy": ["k__Bacteria", " p__Proteobacteria", " c__Betaproteobacteria", " o__Rhodocyclales", " f__Rhodocyclaceae", " g__", " s__"]}}, {"id": "288912", "metadata": {"taxonomy": ["k__Bacteria", " p__Proteobacteria", " c__Gammaproteobacteria", " o__Pseudomonadales", " f__Moraxellaceae", " g__Acinetobacter", " s__"]}}, {"id": "2585", "metadata": {"taxonomy": ["k__Bacteria", " p__Bacteroidetes", " c__", " o__", " f__", " g__Candidatus Cardinium", " s__"]}}, {"id": "146359", "metadata": {"taxonomy": ["k__Bacteria", " p__Actinobacteria", " c__Actinobacteria (class)", " o__Solirubrobacterales", " f__Patulibacteraceae", " g__Patulibacter", " s__"]}}, {"id": "43465", "metadata": {"taxonomy": ["k__Bacteria", " p__Proteobac
[truncated: 29,231,717 more chars]
