# Supplementary material for: The Biological Observation Matrix (BIOM) format or: how I learned to stop worrying and love the ome-ome
Source: Gigascience. 2012 Jul 12;1:7. doi: 10.1186/2047-217X-1-7 (PMC3626512; doi:10.1186/2047-217X-1-7)
Supplement: Additional file 3: — Comparison of QIIME OTU Table collapsing code with native QIIME OTU table data structures (Panels A-D) and biom-format Table objects (Panel E). Panels A-D (combined) provide the same functionality as Panel E. [file 2047-217X-1-7-S3.zip › SupplementaryFile2/otu_table_77_mc1.biom]

{"rows": [{"id": "589787", "metadata": {"taxonomy": ["k__Bacteria", " p__Cyanobacteria", " c__", " o__", " f__", " g__", " s__"]}}, {"id": "529659", "metadata": {"taxonomy": ["k__Bacteria", " p__Actinobacteria", " c__Actinobacteria (class)", " o__Coriobacteriales", " f__Coriobacteriaceae", " g__Atopobium", " s__"]}}, {"id": "442949", "metadata": {"taxonomy": ["k__Bacteria", " p__Firmicutes", " c__Clostridia", " o__Clostridiales", " f__Veillonellaceae", " g__Veillonella", " s__"]}}, {"id": "15555", "metadata": {"taxonomy": ["k__Bacteria", " p__Firmicutes", " c__Bacilli", " o__Lactobacillales", " f__Streptococcaceae", " g__Streptococcus", " s__"]}}, {"id": "94166", "metadata": {"taxonomy": ["k__Bacteria", " p__Proteobacteria", " c__Gammaproteobacteria", " o__Pasteurellales", " f__Pasteurellaceae", " g__Haemophilus", " s__Haemophilus parainfluenzae"]}}, {"id": "86047", "metadata": {"taxonomy": ["k__Bacteria", " p__Proteobacteria", " c__Gammaproteobacteria", " o__Pasteurellales", " f__Pasteurellaceae", " g__Haemophilus", " s__Haemophilus parainfluenzae"]}}, {"id": "518865", "metadata": {"taxonomy": ["k__Bacteria", " p__Fusobacteria", " c__Fusobacteria (class)", " o__Fusobacteriales", " f__Fusobacteriaceae", " g__Fusobacterium", " s__"]}}, {"id": "148123", "metadata": {"taxonomy": ["k__Bacteria", " p__Proteobacteria", " c__Gammaproteobacteria", " o__Pasteurellales", " f__Pasteurellaceae", " g__Haemophilus", " s__Haemophilus parainfluenzae"]}}, {"id": "108747", "metadata": {"taxonomy": ["k__Bacteria", " p__Firmicutes", " c__Bacilli", " o__Lactobacillales", " f__Streptococcaceae", " g__Streptococcus", " s__Streptococcus thermophilus"]}}, {"id": "60254", "metadata": {"taxonomy": ["k__Bacteria", " p__Cyanobacteria", " c__", " o__", " f__", " g__", " s__"]}}, {"id": "154106", "metadata": {"taxonomy": ["k__Bacteria", " p__Firmicutes", " c__Bacilli", " o__Bacillales", " f__", " g__Gemella", " s__Gemella sanguinis"]}}, {"id": "98605", "metadata": {"taxonomy": ["k__Bacteria", " p__Firmicutes", " c__Bacilli", " o__Lactobacillales", " f__Streptococcaceae", " g__Streptococcus", " s__Streptococcus sanguinis"]}}, {"id": "79234", "metadata": {"taxonomy": ["k__Bacteria", " p__Actinobacteria", " c__Actinobacteria (class)", " o__Actinomycetales", " f__Actinomycetaceae", " g__Actinomyces", " s__"]}}, {"id": "149109", "metadata": {"taxonomy": ["k__Bacteria", " p__Firmicutes", " c__Bacilli", " o__Lactobacillales", " f__Streptococcaceae", " g__Streptococcus", " s__"]}}, {"id": "70379", "metadata": {"taxonomy": ["k__Bacteria", " p__TM7", " c__TM7-3", " o__EW055", " f__", " g__", " s__"]}}, {"id": "516119", "metadata": {"taxonomy": ["k__Bacteria", " p__Firmicutes", " c__Clostridia", " o__Clostridiales", " f__Veillonellaceae", " g__Veillonella", " s__Veillonella parvula"]}}, {"id": "58295", "metadata": {"taxonomy": ["k__Bacteria", " p__Actinobacteria", " c__Actinobacteria (class)", " o__Actinomycetales", " f__Corynebacteriaceae", " g__Corynebacterium", " s__Corynebacterium durum"]}}, {"id": "370431", "metadata": {"taxonomy": ["k__Bacteria", " p__Actinobacteria", " c__Actinobacteria (class)", " o__Actinomycetales", " f__Actinomycetaceae", " g__Actinomyces", " s__Actinomyces odontolyticus"]}}, {"id": "589746", "metadata": {"taxonomy": ["k__Bacteria", " p__Firmicutes", " c__Clostridia", " o__Clostridiales", " f__Clostridiales Family XIII. Incertae Sedis", " g__Eubacterium", " s__"]}}, {"id": "471141", "metadata": {"taxonomy": ["k__Bacteria", " p__Actinobacteria", " c__Actinobacteria (class)", " o__Actinomycetales", " f__Micrococcaceae", " g__Rothia", " s__Rothia mucilaginosa"]}}, {"id": "244707", "metadata": {"taxonomy": ["k__Bacteria", " p__Firmicutes", " c__Bacilli", " o__Lactobacillales", " f__Streptococcaceae", " g__Streptococcus", " s__Streptococcus gordonii"]}}, {"id": "511532", "metadata": {"taxonomy": ["k__Bacteria", " p__Firmicutes", " c__Bacilli", " o__Lactobacillales", " f__Streptococcaceae", " g__Streptococcus", " s__Streptococcus infantis"]}}, {"id": "470477", "metadata": {"taxonomy": ["k__Bacteria", " p__Firmicutes", " c__Bacilli", " o__Lactobacillales", " f__Carnobacteriaceae", " g__Granulicatella", " s__Granulicatella adiacens"]}}, {"id": "245916", "metadata": {"taxonomy": ["k__Bacteria", " p__Firmicutes", " c__Bacilli", " o__Lactobacillales", " f__Streptococcaceae", " g__Streptococcus", " s__"]}}, {"id": "218959", "metadata": {"taxonomy": ["k__Bacteria", " p__Firmicutes", " c__Bacilli", " o__Lactobacillales", " f__Streptococcaceae", " g__Streptococcus", " s__"]}}, {"id": "15343", "metadata": {"taxonomy": ["k__Bacteria", " p__Firmicutes", " c__Bacilli", " o__Lactobacillales", " f__Streptococcaceae", " g__Lactococcus", " s__Lactococcus lactis"]}}, {"id": "563047", "metadata": {"taxonomy": ["k__Bacteria", " p__Proteobacteria", " c__Betaproteobacteria", " o__Burkholderiales", " f__Burkholderiaceae", " g__Lautropia", " s__"]}}, {"id": "185522", "metadata": {"taxonomy": ["k__Bacteria", " p__Bacteroidetes", " c__Bacteroidia", " o__Bacteroidales", " f__Prevotellaceae", " g__Prevotella", " s__"]}}, {"id": "564812", "metadata": {"taxonomy": ["k__Bacteria", " p__Proteobacteria", " c__Gammaproteobacteria", " o__Enterobacteriales", " f__Enterobacteriaceae", " g__", " s__"]}}, {"id": "470219", "metadata": {"taxonomy": ["k__Bacteria", " p__Actinobacteria", " c__Actinobacteria (class)", " o__Actinomycetales", " f__Corynebacteriaceae", " g__Corynebacterium", " s__Corynebacterium tuberculostearicum"]}}, {"id": "368907", "metadata": {"taxonomy": ["k__Bacteria", " p__Actinobacteria", " c__Actinobacteria (class)", " o__Actinomycetales", " f__Propionibacteriaceae", " g__Propionibacterium", " s__Propionibacterium acnes"]}}, {"id": "195206", "metadata": {"taxonomy": ["k__Bacteria", " p__Bacteroidetes", " c__Bacteroidia", " o__Bacteroidales", " f__Prevotellaceae", " g__Prevotella", " s__"]}}, {"id": "18951", "metadata": {"taxonomy": ["k__Bacteria", " p__Firmicutes", " c__Bacilli", " o__Lactobacillales", " f__Streptococcaceae", " g__Streptococcus", " s__Streptococcus pneumoniae"]}}, {"id": "64396", "metadata": {"taxonomy": ["k__Bacteria", " p__Fusobacteria", " c__Fusobacteria (class)", " o__Fusobacteriales", " f__Fusobacteriaceae", " g__Fusobacterium", " s__"]}}, {"id": "50448", "metadata": {"taxonomy": ["k__Bacteria", " p__Firmicutes", " c__Bacilli", " o__Lactobacillales", " f__Streptococcaceae", " g__Streptococcus", " s__"]}}, {"id": "583769", "metadata": {"taxonomy": ["k__Bacteria", " p__Bacteroidetes", " c__Bacteroidia", " o__Bacteroidales", " f__Bacteroidaceae", " g__Bacteroides", " s__"]}}, {"id": "176519", "metadata": {"taxonomy": ["k__Bacteria", " p__Firmicutes", " c__Clostridia", " o__Clostridiales", " f__Lachnospiraceae", " g__Blautia", " s__"]}}, {"id": "469709", "metadata": {"taxonomy": ["k__Bacteria", " p__Bacteroidetes", " c__Bacteroidia", " o__Bacteroidales", " f__Bacteroidaceae", " g__Bacteroides", " s__Bacteroides dorei"]}}, {"id": "15054", "metadata": {"taxonomy": ["k__Bacteria", " p__Firmicutes", " c__Bacilli", " o__Lactobacillales", " f__Carnobacteriaceae", " g__Granulicatella", " s__Granulicatella elegans"]}}, {"id": "109018", "metadata": {"taxonomy": ["k__Bacteria", " p__Firmicutes", " c__Clostridia", " o__Clostridiales", " f__Lachnospiraceae", " g__Roseburia", " s__Eubacterium rectale"]}}, {"id": "470599", "metadata": {"taxonomy": ["k__Bacteria", " p__Firmicutes", " c__Bacilli", " o__Lactobacillales", " f__Lactobacillaceae", " g__Lactobacillus", " s__Lactobacillus iners"]}}, {"id": "154802", "metadata": {"taxonomy": ["k__Bacteria", " p__Firmicutes", " c__Bacilli", " o__Lactobacillales", " f__Streptococcaceae", " g__Streptococcus", " s__Streptococcus pseudopneumoniae"]}}, {"id": "548603", "metadata": {"taxonomy": ["k__Bacteria", " p__Proteobacteria", " c__Alphaproteobacteria", " o__Rhizobiales", " f__Methylobacteriaceae", " g__Methylobacterium", " s__Methylobacterium komagatae"]}}, {"id": "258793", "metadata": {"taxonomy": ["k__Bacteria", " p__Proteobacteria", " c__Gammaproteobacteria", " o__Enterobacteriales", " f__Enterobacteriaceae", " g__Enterobacter", " s__Enterobacter hormaechei"]}}, {"id": "15571", "metadata": {"taxonomy": ["k__Bacteria", " p__Firmicutes", " c__Bacilli", " o__Lactobacillales", " f__Streptococcaceae", " g__Streptococcus", " s__Streptococcus sanguinis"]}}, {"id": "106166", "metadata": {"taxonomy": ["k__Bacteria", " p__Actinobacteria", " c__Actinobacteria (class)", " o__Actinomycetales", " f__Actinomycetaceae", " g__Actinomyces", " s__"]}}, {"id": "528842", "metadata": {"taxonomy": ["k__Bacteria", " p__Firmicutes", " c__Bacilli", " o__Lactobacillales", " f__Streptococcaceae", " g__Streptococcus", " s__"]}}, {"id": "357984", "metadata": {"taxonomy": ["k__Bacteria", " p__Firmicutes", " c__Clostridia", " o__Clostridiales", " f__", " g__", " s__"]}}, {"id": "304724", "metadata": {"taxonomy": ["k__Bacteria", " p__Firmicutes", " c__Bacilli", " o__Lactobacillales", " f__Lactobacillaceae", " g__Lactobacillus", " s__"]}}, {"id": "550878", "metadata": {"taxonomy": ["k__Bacteria", " p__Proteobacteria", " c__Alphaproteobacteria", " o__Rhizobiales", " f__Rhizobiaceae", " g__Agrobacterium", " s__"]}}, {"id": "160031", "metadata": {"taxonomy": ["k__Bacteria", " p__Firmicutes", " c__Bacilli", " o__Lactobacillales", " f__Lactobacillaceae", " g__Lactobacillus", " s__Lactobacillus delbrueckii"]}}, {"id": "4965", "metadata": {"taxonomy": ["k__Bacteria", " p__Proteobacteria", " c__Alphaproteobacteria", " o__Rhizobiales", " f__Bradyrhizobiaceae", " g__Afipia", " s__Afipia genosp. 1"]}}, {"id": "145149", "metadata": {"taxonomy": ["k__Bacteria", " p__Firmicutes", " c__Clostridia", " o__Clostridiales", " f__Veillonellaceae", " g__Veillonella", " s__"]}}, {"id": "366202", "metadata": {"taxonomy": ["k__Bacteria", " p__Firmicutes", " c__Bacilli", " o__Lactobacillales", " f__Lactobacillaceae", " g__Lactobacillus", " s__Lactobacillus fuchuensis"]}}, {"id": "287646", "metadata": {"taxonomy": ["k__Bacteria", " p__Proteobacteria", " c__Betaproteobacteria", " o__Burkholderiales", " f__Burkholderiaceae", " g__Ralstonia", " s__"]}}, {"id": "242796", "metadata": {"taxonomy": ["k__Bacteria", " p__TM7", " c__TM7-3", " o__EW055", " f__", " g__", " s__"]}}, {"id": "212128", "metadata": {"taxonomy": ["k__Bacteria", " p__Firmicutes", " c__Clostridia", " o__Clostridiales", " f__Clostridiales Family XI. Incertae Sedis", " g__Anaerococcus", " s__"]}}, {"id": "86757", "metadata": {"taxonomy": ["k__Bacteria", " p__Firmicutes", " c__Clostridia", " o__Clostridiales", " f__Clostridiales Family XI. Incertae Sedis", " g__Finegoldia", " s__"]}}, {"id": "470369", "metadata": {"taxonomy": ["k__Bacteria", " p__Tenericutes", " c__Erysipelotrichi", " o__Erysipelotrichales", " f__Erysipelotrichaceae", " g__", " s__Eubacterium biforme"]}}, {"id": "300356", "metadata": {"taxonomy": ["k__Bacteria", " p__Firmicutes", " c__Clostridia", " o__Clostridiales", " f__Clostridiaceae", " g__Clostridium", " s__"]}}, {"id": "221080", "metadata": {"taxonomy": ["k__Bacteria", " p__Firmicutes", " c__Bacilli", " o__Lactobacillales", " f__Streptococcaceae", " g__Streptococcus", " s__"]}}, {"id": "19191", "metadata": {"taxonomy": ["k__Bacteria", " p__Tenericutes", " c__Erysipelotrichi", " o__Erysipelotrichales", " f__Erysipelotrichaceae", " g__Bulleidia", " s__Solobacterium moorei"]}}, {"id": "370433", "metadata": {"taxonomy": ["k__Bacteria", " p__Firmicutes", " c__Bacilli", " o__Lactobacillales", " f__Streptococcaceae", " g__Streptococcus", " s__Streptococcus mutans"]}}, {"id": "276632", "metadata": {"taxonomy": ["k__Bacteria", " p__Firmicutes", " c__Bacilli", " o__Lactobacillales", " f__Lactobacillaceae", " g__Lactobacillus", " s__Lactobacillus crispatus"]}}, {"id": "339951", "metadata": {"taxonomy": ["k__Bacteria", " p__Proteobacteria", " c__Betaproteobacteria", " o__Burkholderiales", " f__Burkholderiaceae", " g__", " s__"]}}, {"id": "573764", "metadata": {"taxonomy": ["k__Bacteria", " p__Proteobacteria", " c__Alphaproteobacteria", " o__Rhizobiales", " f__Bradyrhizobiaceae", " g__", " s__"]}}, {"id": "246692", "metadata": {"taxonomy": ["k__Bacteria", " p__Firmicutes", " c__Bacilli", " o__Lactobacillales", " f__Leuconostocaceae", " g__Leuconostoc", " s__"]}}, {"id": "543841", "metadata": {"taxonomy": ["k__Bacteria", " p__Actinobacteria", " c__Actinobacteria (class)", " o__Actinomycetales", " f__Micrococcaceae", " g__Arthrobacter", " s__Arthrobacter psychrolactophilus"]}}, {"id": "561636", "metadata": {"taxonomy": ["k__Bacteria", " p__Firmicutes", " c__Bacilli", " o__Lactobacillales", " f__Streptococcaceae", " g__Streptococcus", " s__"]}}, {"id": "171055", "metadata": {"taxonomy": ["k__Bacteria", " p__Firmicutes", " c__Clostridia", " o__Clostridiales", " f__Veillonellaceae", " g__", " s__"]}}, {"id": "290260", "metadata": {"taxonomy": ["k__Bacteria", " p__Firmicutes", " c__Clostridia", " o__Clostridiales", " f__Ruminococcaceae", " g__Faecalibacterium", " s__Faecalibacterium prausnitzii"]}}, {"id": "268540", "metadata": {"taxonomy": ["k__Bacteria", " p__Bacteroidetes", " c__Bacteroidia", " o__Bacteroidales", " f__Porphyromonadaceae", " g__Porphyromonas", " s__"]}}, {"id": "198239", "metadata": {"taxonomy": ["k__Bacteria", " p__Proteobacteria", " c__Gammaproteobacteria", " o__Enterobacteriales", " f__Enterobacteriaceae", " g__", " s__"]}}, {"id": "565812", "metadata": {"taxonomy": ["k__Bacteria", " p__Firmicutes", " c__Clostridia", " o__Clostridiales", " f__Clostridiales Family XI. Incertae Sedis", " g__Peptoniphilus", " s__Peptoniphilus asaccharolyticus"]}}, {"id": "261492", "metadata": {"taxonomy": ["k__Bacteria", " p__Firmicutes", " c__Bacilli", " o__Lactobacillales", " f__Lactobacillaceae", " g__Lactobacillus", " s__"]}}, {"id": "114964", "metadata": {"taxonomy": ["k__Bacteria", " p__Firmicutes", " c__Bacilli", " o__Lactobacillales", " f__Lactobacillaceae", " g__Lactobacillus", " s__Lactobacillus vaginalis"]}}, {"id": "535825", "metadata": {"taxonomy": ["k__Bacteria", " p__Firmicutes", " c__Clostridia", " o__Clostridiales", " f__Veillonellaceae", " g__", " s__"]}}, {"id": "46789", "metadata": {"taxonomy": ["k__Bacteria", " p__Firmicutes", " c__Clostridia", " o__Clostridiales", " f__Clostridiaceae", " g__Clostridium", " s__Clostridium perfringens"]}}, {"id": "231965", "metadata": {"taxonomy": ["k__Bacteria", " p__Proteobacteria", " c__Alphaproteobacteria", " o__Caulobacterales", " f__Caulobacteraceae", " g__", " s__"]}}, {"id": "2196", "metadata": {"taxonomy": ["k__Bacteria", " p__Bacteroidetes", " c__Bacteroidia", " o__Bacteroidales", " f__Prevotellaceae", " g__Prevotella", " s__"]}}, {"id": "512914", "metadata": {"taxonomy": ["k__Bacteria", " p__Proteobacteria", " c__Gammaproteobacteria", " o__Enterobacteriales", " f__Enterobacteriaceae", " g__Enterobacter", " s__Enterobacter hormaechei"]}}, {"id": "349239", "metadata": {"taxonomy": ["k__Bacteria", " p__Proteobacteria", " c__Betaproteobacteria", " o__Burkholderiales", " f__Burkholderiaceae", " g__Ralstonia", " s__"]}}, {"id": "303836", "metadata": {"taxonomy": ["k__Bacteria", " p__Actinobacteria", " c__Actinobacteria (class)", " o__Actinomycetales", " f__Corynebacteriaceae", " g__Corynebacterium", " s__Corynebacterium kroppenstedtii"]}}, {"id": "579564", "metadata": {"taxonomy": ["k__Bacteria", " p__Firmicutes", " c__Clostridia", " o__Clostridiales", " f__Clostridiaceae", " g__Clostridium", " s__"]}}, {"id": "331820", "metadata": {"taxonomy": ["k__Bacteria", " p__Bacteroidetes", " c__Bacteroidia", " o__Bacteroidales", " f__Bacteroidaceae", " g__Bacteroides", " s__"]}}, {"id": "262735", "metadata": {"taxonomy": ["k__Bacteria", " p__Firmicutes", " c__Bacilli", " o__Lactobacillales", " f__Lactobacillaceae", " g__Lactobacillus", " s__Lactobacillus reuteri"]}}, {"id": "194661", "metadata": {"taxonomy": ["k__Bacteria", " p__Firmicutes", " c__Clostridia", " o__Clostridiales", " f__Ruminococcaceae", " g__Oscillospira", " s__"]}}, {"id": "175432", "metadata": {"taxonomy": ["k__Bacteria", " p__Firmicutes", " c__Clostridia", " o__Clostridiales", " f__Lachnospiraceae", " g__", " s__"]}}, {"id": "469832", "metadata": {"taxonomy": ["k__Bacteria", " p__Bacteroidetes", " c__Bacteroidia", " o__Bacteroidales", " f__Bacteroidaceae", " g__Bacteroides", " s__Bacteroides uniformis"]}}, {"id": "337083", "metadata": {"taxonomy": ["k__Bacteria", " p__Firmicutes", " c__Clostridia", " o__Clostridiales", " f__Clostridiaceae", " g__Clostridium", " s__"]}}, {"id": "299668", "metadata": {"taxonomy": ["k__Bacteria", " p__Firmicutes", " c__Clostridia", " o__Clostridiales", " f__Clostridiaceae", " g__Clostridium", " s__"]}}, {"id": "288153", "metadata": {"taxonomy": ["k__Bacteria", " p__Firmicutes", " c__Clostridia", " o__Clostridiales", " f__Lachnospiraceae", " g__Clostridium", " s__"]}}, {"id": "271014", "metadata": {"taxonomy": ["k__Bacteria", " p__Firmicutes", " c__Bacilli", " o__Lactobacillales", " f__Lactobacillaceae", " g__Lactobacillus", " s__"]}}, {"id": "191109", "metadata": {"taxonomy": ["k__Bacteria", " p__Firmicutes", " c__Clostridia", " o__Clostridiales", " f__Lachnospiraceae", " g__", " s__"]}}, {"id": "165397", "metadata": {"taxonomy": ["k__Bacteria", " p__Firmicutes", " c__Clostridia", " o__Clostridiales", " f__Lachnospiraceae", " g__", " s__"]}}, {"id": "526490", "metadata": {"taxonomy": ["k__Bacteria", " p__Firmicutes", " c__Clostridia", " o__Clostridiales", " f__", " g__", " s__"]}}, {"id": "456670", "metadata": {"taxonomy": ["k__Bacteria", " p__Firmicutes", " c__Bacilli", " o__Lactobacillales", " f__Lactobacillaceae", " g__Lactobacillus", " s__"]}}, {"id": "367581", "metadata": {"taxonomy": ["k__Bacteria", " p__Bacteroidetes", " c__Bacteroidia", " o__Bacteroidales", " f__Porphyromonadaceae", " g__Parabacteroides", " s__"]}}, {"id": "291090", "metadata": {"taxonomy": ["k__Bacteria", " p__Bacteroidetes", " c__Bacteroidia", " o__Bacteroidales", " f__Porphyromonadaceae", " g__Parabacteroides", " s__Parabacteroides distasonis"]}}, {"id": "266088", "metadata": {"taxonomy": ["k__Bacteria", " p__Firmicutes", " c__Clostridia", " o__Clostridiales", " f__Ruminococcaceae", " g__", " s__"]}}, {"id": "353985", "metadata": {"taxonomy": ["k__Bacteria", " p__Bacteroidetes", " c__Bacteroidia", " o__Bacteroidales", " f__Porphyromonadaceae", " g__Parabacteroides", " s__Parabacteroides distasonis"]}}, {"id": "263106", "metadata": {"taxonomy": ["k__Bacteria", " p__Firmicutes", " c__Clostridia", " o__Clostridiales", " f__Ruminococcaceae", " g__Oscillospira", " s__"]}}, {"id": "1994", "metadata": {"taxonomy": ["k__Bacteria", " p__Bacteroidetes", " c__Bacteroidia", " o__Bacteroidales", " f__Bacteroidaceae", " g__Bacteroides", " s__"]}}, {"id": "331646", "metadata": {"taxonomy": ["k__Bacteria", " p__Firmicutes", " c__Bacilli", " o__Lactobacillales", " f__Lactobacillaceae", " g__Lactobacillus", " s__"]}}, {"id": "331116", "metadata": {"taxonomy": ["k__Bacteria", " p__Firmicutes", " c__Clostridia", " o__Clostridiales", " f__Lachnospiraceae", " g__Clostridium", " s__"]}}, {"id": "276709", "metadata": {"taxonomy": ["k__Bacteria", " p__Firmicutes", " c__Clostridia", " o__Clostridiales", " f__Lachnospiraceae", " g__", " s__"]}}, {"id": "268947", "metadata": {"taxonomy": ["k__Bacteria", " p__Firmicutes", " c__Clostridia", " o__Clostridiales", " f__Ruminococcaceae", " g__Eubacterium", " s__"]}}, {"id": "267783", "metadata": {"taxonomy": ["k__Bacteria", " p__Firmicutes", " c__Clostridia", " o__Clostridiales", " f__Lachnospiraceae", " g__Clostridium", " s__"]}}, {"id": "184154", "metadata": {"taxonomy": ["k__Bacteria", " p__Firmicutes", " c__Clostridia", " o__Clostridiales", " f__", " g__", " s__"]}}, {"id": "346275", "metadata": {"taxonomy": ["k__Bacteria", " p__Firmicutes", " c__Clostridia", " o__Clostridiales", " f__Lachnospiraceae", " g__Clostridium", " s__"]}}, {"id": "339111", "metadata": {"taxonomy": ["k__Bacteria", " p__Firmicutes", " c__Clostridia", " o__Clostridiales", " f__Lachnospiraceae", " g__Ruminococcus", " s__"]}}, {"id": "306792", "metadata": {"taxonomy": ["k__Bacteria", " p__Firmicutes", " c__Bacilli", " o__Erysipelotrichales", " f__Erysipelotrichaceae", " g__Turicibacter", " s__"]}}, {"id": "266726", "metadata": {"taxonomy": ["k__Bacteria", " p__Firmicutes", " c__Clostridia", " o__Clostridiales", " f__Lachnospiraceae", " g__Coprococcus", " s__"]}}, {"id": "269994", "metadata": {"taxonomy": ["k__Bacteria", " p__Firmicutes", " c__Clostridia", " o__Clostridiales", " f__Ruminococcaceae", " g__", " s__"]}}, {"id": "266771", "metadata": {"taxonomy": ["k__Bacteria", " p__Firmicutes", " c__Bacilli", " o__Lactobacillales", " f__Lactobacillaceae", " g__Lactobacillus", " s__"]}}, {"id": "265669", "metadata": {"taxonomy": ["k__Bacteria", " p__Firmicutes", " c__Clostridia", " o__Clostridiales", " f__Ruminococcaceae", " g__Oscillospira", " s__"]}}, {"id": "264035", "metadata": {"taxonomy": ["k__Bacteria", " p__Bacteroidetes", " c__Bacteroidia", " o__Bacteroidales", " f__Bacteroidaceae", " g__Bacteroides", " s__"]}}, {"id": "216933", "metadata": {"taxonomy": ["k__Bacteria", " p__Firmicutes", " c__Bacilli", " o__Erysipelotrichales", " f__Erysipelotrichaceae", " g__", " s__"]}}, {"id": "178596", "metadata": {"taxonomy": ["k__Bacteria", " p__Bacteroidetes", " c__Bacteroidia", " o__Bacteroidales", " f__", " g__", " s__"]}}, {"id": "539382", "metadata": {"taxonomy": ["k__Bacteria", " p__Tenericutes", " c__Erysipelotrichi", " o__Erysipelotrichales", " f__Erysipelotrichaceae", " g__", " s__"]}}, {"id": "495394", "metadata": {"taxonomy": ["k__Bacteria", " p__Bacteroidetes", " c__Bacteroidia", " o__Bacteroidales", " f__Prevotellaceae", " g__Prevotella", " s__"]}}, {"id": "184472", "metadata": {"taxonomy": ["k__Bacteria", " p__Firmicutes", " c__Clostridia", " o__Clostridiales", " f__Lachnospiraceae", " g__", " s__"]}}, {"id": "469663", "metadata": {"taxonomy": ["k__Bacteria", " p__Actinobacteria", " c__Actinobacteria (class)", " o__Coriobacteriales", " f__Coriobacteriaceae", " g__Atopobium", " s__Atopobium vaginae"]}}, {"id": "325407", "metadata": {"taxonomy": ["k__Bacteria", " p__Firmicutes", " c__Clostridia", " o__Clostridiales", " f__Ruminococcaceae", " g__Faecalibacterium", " s__"]}}, {"id": "246752", "metadata": {"taxonomy": ["k__Bacteria", " p__Proteobacteria", " c__Gammaproteobacteria", " o__Enterobacteriales", " f__Enterobacteriaceae", " g__Serratia", " s__Serratia marcescens"]}}, {"id": "130750", "metadata": {"taxonomy": ["k__Bacteria", " p__Firmicutes", " c__Clostridia", " o__Clostridiales", " f__Veillonellaceae", " g__", " s__"]}}, {"id": "252321", "metadata": {"taxonomy": ["k__Bacteria", " p__Firmicutes", " c__Bacilli", " o__Lactobacillales", " f__Lactobacillaceae", " g__Lactobacillus", " s__Lactobacillus helveticus"]}}, {"id": "544420", "metadata": {"taxonomy": ["k__Bacteria", " p__Proteobacteria", " c__Gammaproteobacteria", " o__Enterobacteriales", " f__Enterobacteriaceae", " g__Klebsiella", " s__"]}}, {"id": "130103", "metadata": {"taxonomy": ["k__Bacteria", " p__Firmicutes", " c__Clostridia", " o__Clostridiales", " f__Lachnospiraceae", " g__", " s__"]}}, {"id": "92289", "metadata": {"taxonomy": ["k__Bacteria", " p__Actinobacteria", " c__Actinobacteria (class)", " o__Actinomycetales", " f__Actinomycetaceae", " g__Actinomyces", " s__"]}}, {"id": "83011", "metadata": {"taxonomy": ["k__Bacteria", " p__Actinobacteria", " c__Actinobacteria (class)", " o__Actinomycetales", " f__Actinomycetaceae", " g__Actinomyces", " s__"]}}, {"id": "448819", "metadata": {"taxonomy": ["k__Bacteria", " p__Firmicutes", " c__Clostridia", " o__Clostridiales", " f__Clostridiales Family XI. Incertae Sedis", " g__Anaerococcus", " s__Anaerococcus hydrogenalis"]}}, {"id": "185969", "metadata": {"taxonomy": ["k__Bacteria", " p__Firmicutes", " c__Clostridia", " o__Clostridiales", " f__Lachnospiraceae", " g__Blautia", " s__"]}}, {"id": "524245", "metadata": {"taxonomy": ["k__Bacteria", " p__Proteobacteria", " c__Gammaproteobacteria", " o__Enterobacteriales", " f__Enterobacteriaceae", " g__Raoultella", " s__"]}}, {"id": "194574", "metadata": {"taxonomy": ["k__Bacteria", " p__Firmicutes", " c__Clostridia", " o__Clostridiales", " f__Lachnospiraceae", " g__", " s__"]}}, {"id": "82283", "metadata": {"taxonomy": ["k__Bacteria", " p__Firmicutes", " c__Clostridia", " o__Clostridiales", " f__Lachnospiraceae", " g__Lachnospira", " s__"]}}, {"id": "91670", "metadata": {"taxonomy": ["k__Bacteria", " p__Proteobacteria", " c__Gammaproteobacteria", " o__Enterobacteriales", " f__Enterobacteriaceae", " g__", " s__"]}}, {"id": "182202", "metadata": {"taxonomy": ["k__Bacteria", " p__Firmicutes", " c__Clostridia", " o__Clostridiales", " f__Clostridiaceae", " g__Clostridium", " s__"]}}, {"id": "13453", "metadata": {"taxonomy": ["k__Bacteria", " p__Actinobacteria", " c__Actinobacteria (class)", " o__Actinomycetales", " f__Corynebacteriaceae", " g__Corynebacterium", " s__"]}}, {"id": "585914", "metadata": {"taxonomy": ["k__Bacteria", " p__Bacteroidetes", " c__Bacteroidia", " o__Bacteroidales", " f__Porphyromonadaceae", " g__Parabacteroides", " s__Parabacteroides distasonis"]}}, {"id": "198583", "metadata": {"taxonomy": ["k__Bacteria", " p__Firmicutes", " c__Clostridia", " o__Clostridiales", " f__Lachnospiraceae", " g__Coprococcus", " s__"]}}, {"id": "194745", "metadata": {"taxonomy": ["k__Bacteria", " p__Firmicutes", " c__Clostridia", " o__Clostridiales", " f__Lachnospiraceae", " g__Blautia", " s__"]}}, {"id": "166948", "metadata": {"taxonomy": ["k__Bacteria", " p__Firmicutes", " c__Clostridia", " o__Clostridiales", " f__Lachnospiraceae", " g__", " s__"]}}, {"id": "158160", "metadata": {"taxonomy": ["k__Bacteria", " p__Firmicutes", " c__Clostridia", " o__Clostridiales", " f__Ruminococcaceae", " g__Clostridium", " s__"]}}, {"id": "126315", "metadata": {"taxonomy": ["k__Bacteria", " p__Firmicutes", " c__Clostridia", " o__Clostridiales", " f__Lachnospiraceae", " g__Ruminococcus", " s__"]}}, {"id": "71434", "metadata": {"taxonomy": ["k__Bacteria", " p__Firmicutes", " c__Clostridia", " o__Clostridiales", " f__Lachnospiraceae", " g__Ruminococcus", " s__"]}}, {"id": "190872", "metadata": {"taxonomy": ["k__Bacteria", " p__Tenericutes", " c__Erysipelotrichi", " o__Erysipelotrichales", " f__Erysipelotrichaceae", " g__Clostridium", " s__"]}}, {"id": "369164", "metadata": {"taxonomy": ["k__Bacteria", " p__Firmicutes", " c__Clostridia", " o__Clostridiales", " f__Lachnospiraceae", " g__Roseburia", " s__"]}}, {"id": "310301", "metadata": {"taxonomy": ["k__Bacteria", " p__Firmicutes", " c__Clostridia", " o__Clostridiales", " f__Ruminococcaceae", " g__Faecalibacterium", " s__"]}}, {"id": "277489", "metadata": {"taxonomy": ["k__Bacteria", " p__Firmicutes", " c__Clostridia", " o__Clostridiales", " f__Lachnospiraceae", " g__Coprococcus", " s__Coprococcus catus"]}}, {"id": "470239", "metadata": {"taxonomy": ["k__Bacteria", " p__Firmicutes", " c__Clostridia", " o__Clostridiales", " f__Veillonellaceae", " g__Dialister", " s__Dialister invisus"]}}, {"id": "363305", "metadata": {"taxonomy": ["k__Bacteria", " p__Firmicutes", " c__Bacilli", " o__Lactobacillales", " f__Leuconostocaceae", " g__Leuconostoc", " s__"]}}, {"id": "172962", "metadata": {"taxonomy": ["k__Bacteria", " p__Bacteroidetes", " c__Bacteroidia", " o__Bacteroidales", " f__Prevotellaceae", " g__Prevotella", " s__"]}}, {"id": "316732", "metadata": {"taxonomy": ["k__Bacteria", " p__Firmicutes", " c__Clostridia", " o__Clostridiales", " f__Lachnospiraceae", " g__Lachnospira", " s__"]}}, {"id": "191687", "metadata": {"taxonomy": ["k__Bacteria", " p__Firmicutes", " c__Clostridia", " o__Clostridiales", " f__Lachnospiraceae", " g__Clostridium", " s__"]}}, {"id": "187164", "metadata": {"taxonomy": ["k__Bacteria", " p__Firmicutes", " c__Clostridia", " o__Clostridiales", " f__Lachnospiraceae", " g__", " s__"]}}, {"id": "180927", "metadata": {"taxonomy": ["k__Bacteria", " p__Firmicutes", " c__Clostridia", " o__Clostridiales", " f__Veillonellaceae", " g__Dialister", " s__Dialister invisus"]}}, {"id": "14277", "metadata": {"taxonomy": ["k__Bacteria", " p__Firmicutes", " c__Clostridia", " o__Clostridiales", " f__Clostridiales Family XI. Incertae Sedis", " g__Peptoniphilus", " s__Peptoniphilus asaccharolyticus"]}}, {"id": "18155", "metadata": {"taxonomy": ["k__Bacteria", " p__Actinobacteria", " c__Actinobacteria (class)", " o__Actinomycetales", " f__Propionibacteriaceae", " g__Propionibacterium", " s__"]}}, {"id": "168242", "metadata": {"taxonomy": ["k__Bacteria", " p__Firmicutes", " c__Bacilli", " o__Lactobacillales", " f__Leuconostocaceae", " g__Leuconostoc", " s__"]}}, {"id": "101294", "metadata": {"taxonomy": ["k__Bacteria", " p__Proteobacteria", " c__Gammaproteobacteria", " o__Enterobacteriales", " f__Enterobacteriaceae", " g__Citrobacter", " s__"]}}, {"id": "405524", "metadata": {"taxonomy": ["k__Bacteria", " p__Firmicutes", " c__Clostridia", " o__Clostridiales", " f__Clostridiales Family XI. Incertae Sedis", " g__", " s__"]}}, {"id": "211743", "metadata": {"taxonomy": ["k__Bacteria", " p__Bacteroidetes", " c__Bacteroidia", " o__Bacteroidales", " f__", " g__", " s__"]}}, {"id": "276206", "metadata": {"taxonomy": ["k__Bacteria", " p__Bacteroidetes", " c__Bacteroidia", " o__Bacteroidales", " f__", " g__", " s__"]}}, {"id": "325622", "metadata": {"taxonomy": ["k__Bacteria", " p__Bacteroidetes", " c__Bacteroidia", " o__Bacteroidales", " f__", " g__", " s__"]}}, {"id": "2182", "metadata": {"taxonomy": ["k__Bacteria", " p__Bacteroidetes", " c__Bacteroidia", " o__Bacteroidales", " f__Prevotellaceae", " g__Prevotella", " s__"]}}, {"id": "188900", "metadata": {"taxonomy": ["k__Bacteria", " p__Firmicutes", " c__Clostridia", " o__Clostridiales", " f__Ruminococcaceae", " g__Faecalibacterium", " s__"]}}, {"id": "400559", "metadata": {"taxonomy": ["k__Bacteria", " p__Firmicutes", " c__Clostridia", " o__Clostridiales", " f__Veillonellaceae", " g__Dialister", " s__"]}}, {"id": "15462", "metadata": {"taxonomy": ["k__Bacteria", " p__Firmicutes", " c__Bacilli", " o__Lactobacillales", " f__Streptococcaceae", " g__Streptococcus", " s__Streptococcus anginosus"]}}, {"id": "248563", "metadata": {"taxonomy": ["k__Bacteria", " p__Firmicutes", " c__Clostridia", " o__Clostridiales", " f__Clostridiaceae", " g__Clostridium", " s__"]}}, {"id": "494913", "metadata": {"taxonomy": ["k__Bacteria", " p__Firmicutes", " c__Clostridia", " o__Clostridiales", " f__Clostridiales Family XI. Incertae Sedis", " g__Anaerococcus", " s__Anaerococcus hydrogenalis"]}}, {"id": "44126", "metadata": {"taxonomy": ["k__Bacteria", " p__Firmicutes", " c__Bacilli", " o__Lactobacillales", " f__Enterococcaceae", " g__Enterococcus", " s__"]}}, {"id": "142054", "metadata": {"taxonomy": ["k__Bacteria", " p__Proteobacteria", " c__Gammaproteobacteria", " o__Enterobacteriales", " f__Enterobacteriaceae", " g__Klebsiella", " s__"]}}, {"id": "186999", "metadata": {"taxonomy": ["k__Bacteria", " p__Firmicutes", " c__Clostridia", " o__Clostridiales", " f__Clostridiales Family XI. Incertae Sedis", " g__Peptoniphilus", " s__"]}}, {"id": "203592", "metadata": {"taxonomy": ["k__Bacteria", " p__Firmicutes", " c__Clostridia", " o__Clostridiales", " f__Ruminococcaceae", " g__Ruminococcus", " s__"]}}, {"id": "142011", "metadata": {"taxonomy": ["k__Bacteria", " p__Actinobacteria", " c__Actinobacteria (class)", " o__Actinomycetales", " f__Microbacteriaceae", " g__Microbacterium", " s__"]}}, {"id": "342839", "metadata": {"taxonomy": ["k__Bacteria", " p__Firmicutes", " c__Clostridia", " o__Clostridiales", " f__Veillonellaceae", " g__Dialister", " s__"]}}, {"id": "325738", "metadata": {"taxonomy": ["k__Bacteria", " p__Firmicutes", " c__Clostridia", " o__Clostridiales", " f__Lachnospiraceae", " g__Lachnospira", " s__"]}}, {"id": "470145", "metadata": {"taxonomy": ["k__Bacteria", " p__Actinobacteria", " c__Actinobacteria (class)", " o__Coriobacteriales", " f__Coriobacteriaceae", " g__Collinsella", " s__Collinsella aerofaciens"]}}, {"id": "198990", "metadata": {"taxonomy": ["k__Bacteria", " p__Firmicutes", " c__Clostridia", " o__Clostridiales", " f__Lachnospiraceae", " g__Blautia", " s__"]}}, {"id": "153852", "metadata": {"taxonomy": ["k__Bacteria", " p__Firmicutes", " c__Bacilli", " o__Lactobacillales", " f__Leuconostocaceae", " g__Weissella", " s__Weissella cibaria"]}}, {"id": "360033", "metadata": {"taxonomy": ["k__Bacteria", " p__Firmicutes", " c__Clostridia", " o__Clostridiales", " f__Lachnospiraceae", " g__Blautia", " s__"]}}, {"id": "186166", "metadata": {"taxonomy": ["k__Bacteria", " p__Firmicutes", " c__Clostridia", " o__Clostridiales", " f__Lachnospiraceae", " g__Blautia", " s__"]}}, {"id": "509017", "metadata": {"taxonomy": ["k__Bacteria", " p__Firmicutes", " c__Clostridia", " o__Clostridiales", " f__Lachnospiraceae", " g__Roseburia", " s__Roseburia faecis"]}}, {"id": "325608", "metadata": {"taxonomy": ["k__Bacteria", " p__Firmicutes", " c__Clostridia", " o__Clostridiales", " f__", " g__", " s__"]}}, {"id": "182125", "metadata": {"taxonomy": ["k__Bacteria", " p__Firmicutes", " c__Clostridia", " o__Clostridiales", " f__Lachnospiraceae", " g__", " s__"]}}, {"id": "241879", "metadata": {"taxonomy": ["k__Bacteria", " p__Proteobacteria", " c__Betaproteobacteria", " o__Burkholderiales", " f__", " g__Paucibacter", " s__"]}}, {"id": "593369", "metadata": {"taxonomy": ["k__Bacteria", " p__Firmicutes", " c__Clostridia", " o__Clostridiales", " f__Lachnospiraceae", " g__Clostridium", " s__"]}}, {"id": "592688", "metadata": {"taxonomy": ["k__Bacteria", " p__Firmicutes", " c__Clostridia", " o__Clostridiales", " f__Lachnospiraceae", " g__Ruminococcus", " s__"]}}, {"id": "589024", "metadata": {"taxonomy": ["k__Bacteria", " p__Firmicutes", " c__Clostridia", " o__Clostridiales", " f__Veillonellaceae", " g__Phascolarctobacterium", " s__"]}}, {"id": "552779", "metadata": {"taxonomy": ["k__Bacteria", " p__Bacteroidetes", " c__Bacteroidia", " o__Bacteroidales", " f__", " g__", " s__"]}}, {"id": "335530", "metadata": {"taxonomy": ["k__Bacteria", " p__Bacteroidetes", " c__Bacteroidia", " o__Bacteroidales", " f__Rikenellaceae", " g__Alistipes", " s__"]}}, {"id": "329770", "metadata": {"taxonomy": ["k__Bacteria", " p__Firmicutes", " c__Clostridia", " o__Clostridiales", " f__Lachnospiraceae", " g__Ruminococcus", " s__"]}}, {"id": "326170", "metadata": {"taxonomy": ["k__Bacteria", " p__Firmicutes", " c__Clostridia", " o__Clostridiales", " f__Lachnospiraceae", " g__Roseburia", " s__"]}}, {"id": "241674", "metadata": {"taxonomy": ["k__Bacteria", " p__Actinobacteria", " c__Actinobacteria (class)", " o__Coriobacteriales", " f__Coriobacteriaceae", " g__Adlercreutzia", " s__"]}}, {"id": "212474", "metadata": {"taxonomy": ["k__Bacteria", " p__Firmicutes", " c__Clostridia", " o__Clostridiales", " f__Lachnospiraceae", " g__Clostridium", " s__"]}}, {"id": "197591", "metadata": {"taxonomy": ["k__Bacteria", " p__Verrucomicrobia", " c__Verrucomicrobiae", " o__Verrucomicrobiales", " f__Verrucomicrobiaceae", " g__Akkermansia", " s__"]}}, {"id": "114407", "metadata": {"taxonomy": ["k__Bacteria", " p__Firmicutes", " c__Clostridia", " o__Clostridiales", " f__Ruminococcaceae", " g__", " s__"]}}, {"id": "110968", "metadata": {"taxonomy": ["k__Bacteria", " p__Firmicutes", " c__Clostridia", " o__Clostridiales", " f__Ruminococcaceae", " g__", " s__"]}}, {"id": "10517", "metadata": {"taxonomy": ["k__Bacteria", " p__Proteobacteria", " c__Deltaproteobacteria", " o__Desulfovibrionales", " f__Desulfovibrionaceae", " g__Bilophila", " s__Bilophila wadsworthia"]}}, {"id": "86458", "metadata": {"taxonomy": ["k__Bacteria", " p__Bacteroidetes", " c__Bacteroidia", " o__Bacteroidales", " f__Bacteroidaceae", " g__Bacteroides", " s__"]}}, {"id": "579366", "metadata": {"taxonomy": ["k__Bacteria", " p__Firmicutes", " c__Clostridia", " o__Clostridiales", " f__Ruminococcaceae", " g__", " s__"]}}, {"id": "572915", "metadata": {"taxonomy": ["k__Bacteria", " p__Tenericutes", " c__Erysipelotrichi", " o__Erysipelotrichales", " f__Erysipelotrichaceae", " g__", " s__Eubacterium cylindroides"]}}, {"id": "470973", "metadata": {"taxonomy": ["k__Bacteria", " p__Firmicutes", " c__Clostridia", " o__Clostridiales", " f__Lachnospiraceae", " g__Ruminococcus", " s__Ruminococcus torques"]}}, {"id": "435679", "metadata": {"taxonomy": ["k__Bacteria", " p__Firmicutes", " c__Clostridia", " o__Clostridiales", " f__Ruminococcaceae", " g__", " s__"]}}, {"id": "357961", "metadata": {"taxonomy": ["k__Bacteria", " p__Bacteroidetes", " c__Bacteroidia", " o__Bacteroidales", " f__Porphyromonadaceae", " g__", " s__"]}}, {"id": "323253", "metadata": {"taxonomy": ["k__Bacteria", " p__Firmicutes", " c__Clostridia", " o__Clostridiales", " f__Ruminococcaceae", " g__", " s__"]}}, {"id": "300835", "metadata": {"taxonomy": ["k__Bacteria", " p__Firmicutes", " c__Clostridia", " o__Clostridiales", " f__Lachnospiraceae", " g__Clostridium", " s__"]}}, {"id": "178967", "metadata": {"taxonomy": ["k__Bacteria", " p__Firmicutes", " c__Clostridia", " o__Clostridiales", " f__Ruminococcaceae", " g__", " s__"]}}, {"id": "168181", "metadata": {"taxonomy": ["k__Bacteria", " p__Bacteroidetes", " c__Bacteroidia", " o__Bacteroidales", " f__Rikenellaceae", " g__Alistipes", " s__"]}}, {"id": "514398", "metadata": {"taxonomy": ["k__Bacteria", " p__Firmicutes", " c__Clostridia", " o__Clostridiales", " f__Lachnospiraceae", " g__Clostridium", " s__"]}}, {"id": "469972", "metadata": {"taxonomy": ["k__Bacteria", " p__Firmicutes", " c__Clostridia", " o__Clostridiales", " f__Lachnospiraceae", " g__Clostridium", " s__"]}}, {"id": "362383", "metadata": {"taxonomy": ["k__Bacteria", " p__Tenericutes", " c__Erysipelotrichi", " o__Erysipelotrichales", " f__Erysipelotrichaceae", " g__", " s__Clostridium innocuum"]}}, {"id": "258691", "metadata": {"taxonomy": ["k__Bacteria", " p__Bacteroidetes", " c__Bacteroidia", " o__Bacteroidales", " f__Bacteroidaceae", " g__Bacteroides", " s__Bacteroides ovatus"]}}, {"id": "180905", "metadata": {"taxonomy": ["k__Bacteria", " p__Firmicutes", " c__Clostridia", " o__Clostridiales", " f__Lachnospiraceae", " g__Blautia", " s__"]}}, {"id": "175401", "metadata": {"taxonomy": ["k__Bacteria", " p__Firmicutes", " c__Clostridia", " o__Clostridiales", " f__Lachnospiraceae", " g__Clostridium", " s__"]}}, {"id": "583117", "metadata": {"taxonomy": ["k__Bacteria", " p__Bacteroidetes", " c__Bacteroidia", " o__Bacteroidales", " f__Bacteroidaceae", " g__Bacteroides", " s__"]}}, {"id": "569158", "metadata": {"taxonomy": ["k__Bacteria", " p__Bacteroidetes", " c__Bacteroidia", " o__Bacteroidales", " f__Rikenellaceae", " g__", " s__"]}}, {"id": "365125", "metadata": {"taxonomy": ["k__Bacteria", " p__Firmicutes", " c__Clostridia", " o__Clostridiales", " f__Lachnospiraceae", " g__Clostridium", " s__"]}}, {"id": "320055", "metadata": {"taxonomy": ["k__Bacteria", " p__Firmicutes", " c__Clostridia", " o__Clostridiales", " f__Lachnospiraceae", " g__Clostridium", " s__"]}}, {"id": "308873", "metadata": {"taxonomy": ["k__Bacteria", " p__Firmicutes", " c__Clostridia", " o__Clostridiales", " f__Ruminococcaceae", " g__Clostridium", " s__Clostridium orbiscindens"]}}, {"id": "274244", "metadata": {"taxonomy": ["k__Bacteria", " p__Bacteroidetes", " c__Bacteroidia", " o__Bacteroidales", " f__", " g__", " s__"]}}, {"id": "231985", "metadata": {"taxonomy": ["k__Bacteria", " p__Tenericutes", " c__Erysipelotrichi", " o__Erysipelotrichales", " f__Erysipelotrichaceae", " g__Coprobacillus", " s__"]}}, {"id": "205304", "metadata": {"taxonomy": ["k__Bacteria", " p__Firmicutes", " c__Clostridia", " o__Clostridiales", " f__Lachnospiraceae", " g__Clostridium", " s__"]}}, {"id": "198928", "metadata": {"taxonomy": ["k__Bacteria", " p__Firmicutes", " c__Clostridia", " o__Clostridiales", " f__Lachnospiraceae", " g__", " s__"]}}, {"id": "195926", "metadata": {"taxonomy": ["k__Bacteria", " p__Bacteroidetes", " c__Bacteroidia", " o__Bacteroidales", " f__", " g__", " s__"]}}, {"id": "185990", "metadata": {"taxonomy": ["k__Bacteria", " p__Firmicutes", " c__Clostridia", " o__Clostridiales", " f__Ruminococcaceae", " g__Ruminococcus", " s__"]}}, {"id": "144179", "metadata": {"taxonomy": ["k__Bacteria", " p__Firmicutes", " c__Clostridia", " o__Clostridiales", " f__Lachnospiraceae", " g__Clostridium", " s__"]}}, {"id": "594268", "metadata": {"taxonomy": ["k__Bacteria", " p__Firmicutes", " c__Clostridia", " o__Clostridiales", " f__Lachnospiraceae", " g__Blautia", " s__Blautia producta"]}}, {"id": "581658", "metadata": {"taxonomy": ["k__Bacteria", " p__Firmicutes", " c__Clostridia", " o__Clostridiales", " f__Lachnospiraceae", " g__Clostridium", " s__"]}}, {"id": "361480", "metadata": {"taxonomy": ["k__Bacteria", " p__Proteobacteria", " c__Betaproteobacteria", " o__Burkholderiales", " f__Alcaligenaceae", " g__", " s__"]}}, {"id": "318446", "metadata": {"taxonomy": ["k__Bacteria", " p__Firmicutes", " c__Clostridia", " o__Clostridiales", " f__Lachnospiraceae", " g__Ruminococcus", " s__"]}}, {"id": "289113", "metadata": {"taxonomy": ["k__Bacteria", " p__Firmicutes", " c__Clostridia", " o__Clostridiales", " f__Lachnospiraceae", " g__", " s__"]}}, {"id": "288588", "metadata": {"taxonomy": ["k__Bacteria", " p__Firmicutes", " c__Clostridia", " o__Clostridiales", " f__Ruminococcaceae", " g__", " s__"]}}, {"id": "259569", "metadata": {"taxonomy": ["k__Bacteria", " p__Bacteroidetes", " c__Bacteroidia", " o__Bacteroidales", " f__Rikenellaceae", " g__Alistipes", " s__Alistipes putredinis"]}}, {"id": "248140", "metadata": {"taxonomy": ["k__Bacteria", " p__Bacteroidetes", " c__Bacteroidia", " o__Bacteroidales", " f__Bacteroidaceae", " g__Bacteroides", " s__Bacteroides caccae"]}}, {"id": "2045", "metadata": {"taxonomy": ["k__Bacteria", " p__Bacteroidetes", " c__Bacteroidia", " o__Bacteroidales", " f__Bacteroidaceae", " g__Bacteroides", " s__Bacteroides uniformis"]}}, {"id": "203788", "metadata": {"taxonomy": ["k__Bacteria", " p__Firmicutes", " c__Clostridia", " o__Clostridiales", " f__Ruminococcaceae", " g__Clostridium", " s__"]}}, {"id": "196757", "metadata": {"taxonomy": ["k__Bacteria", " p__Bacteroidetes", " c__Bacteroidia", " o__Bacteroidales", " f__", " g__", " s__"]}}, {"id": "176544", "metadata": {"taxonomy": ["k__Bacteria", " p__Firmicutes", " c__Clostridia", " o__Clostridiales", " f__Lachnospiraceae", " g__Clostridium", " s__"]}}, {"id": "176495", "metadata": {"taxonomy": ["k__Bacteria", " p__Tenericutes", " c__Erysipelotrichi", " o__Erysipelotrichales", " f__Erysipelotrichaceae", " g__Holdemania", " s__"]}}, {"id": "174158", "metadata": {"taxonomy": ["k__Bacteria", " p__Firmicutes", " c__Clostridia", " o__Clostridiales", " f__Lachnospiraceae", " g__", " s__"]}}, {"id": "15734", "metadata": {"taxonomy": ["k__Bacteria", " p__Tenericutes", " c__Erysipelotrichi", " o__Erysipelotrichales", " f__Erysipelotrichaceae", " g__", " s__Clostridium innocuum"]}}, {"id": "139815", "metadata": {"taxonomy": ["k__Bacteria", " p__Bacteroidetes", " c__Bacteroidia", " o__Bacteroidales", " f__Bacteroidaceae", " g__Bacteroides", " s__"]}}, {"id": "137353", "metadata": {"taxonomy": ["k__Bacteria", " p__Firmicutes", " c__Clostridia", " o__Clostridiales", " f__Lachnospiraceae", " g__Coprococcus", " s__"]}}, {"id": "544392", "metadata": {"taxonomy": ["k__Bacteria", " p__Firmicutes", " c__Clostridia", " o__Clostridiales", " f__Catabacteriaceae", " g__", " s__"]}}, {"id": "469991", "metadata": {"taxonomy": ["k__Bacteria", " p__Firmicutes", " c__Clostridia", " o__Clostridiales", " f__Lachnospiraceae", " g__Clostridium", " s__Clostridium bolteae"]}}, {"id": "289181", "metadata": {"taxonomy": ["k__Bacteria", " p__Firmicutes", " c__Clostridia", " o__Clostridiales", " f__", " g__", " s__"]}}, {"id": "259130", "metadata": {"taxonomy": ["k__Bacteria", " p__Firmicutes", " c__Clostridia", " o__Clostridiales", " f__Eubacteriaceae", " g__Eubacterium", " s__Eubacterium limosum"]}}, {"id": "237324", "metadata": {"taxonomy": ["k__Bacteria", " p__Firmicutes", " c__Clostridia", " o__Clostridiales", " f__Lachnospiraceae", " g__Clostridium", " s__"]}}, {"id": "229761", "metadata": {"taxonomy": ["k__Bacteria", " p__Firmicutes", " c__Clostridia", " o__Clostridiales", " f__Clostridiales Family XIII. Incertae Sedis", " g__", " s__"]}}, {"id": "212613", "metadata": {"taxonomy": ["k__Bacteria", " p__Firmicutes", " c__Clostridia", " o__Clostridiales", " f__Lachnospiraceae", " g__", " s__"]}}, {"id": "198374", "metadata": {"taxonomy": ["k__Bacteria", " p__Bacteroidetes", " c__Bacteroidia", " o__Bacteroidales", " f__", " g__", " s__"]}}, {"id": "195336", "metadata": {"taxonomy": ["k__Bacteria", " p__Firmicutes", " c__Clostridia", " o__Clostridiales", " f__Lachnospiraceae", " g__", " s__"]}}, {"id": "190821", "metadata": {"taxonomy": ["k__Bacteria", " p__Proteobacteria", " c__Betaproteobacteria", " o__Burkholderiales", " f__Alcaligenaceae", " g__", " s__"]}}, {"id": "187360", "metadata": {"taxonomy": ["k__Bacteria", " p__Firmicutes", " c__Clostridia", " o__Clostridiales", " f__Lachnospiraceae", " g__Clostridium", " s__"]}}, {"id": "187264", "metadata": {"taxonomy": ["k__Bacteria", " p__Firmicutes", " c__Clostridia", " o__Clostridiales", " f__Ruminococcaceae", " g__", " s__"]}}, {"id": "181095", "metadata": {"taxonomy": ["k__Bacteria", " p__Bacteroidetes", " c__Bacteroidia", " o__Bacteroidales", " f__Rikenellaceae", " g__Alistipes", " s__"]}}, {"id": "166869", "metadata": {"taxonomy": ["k__Bacteria", " p__Firmicutes", " c__Clostridia", " o__Clostridiales", " f__Lachnospiraceae", " g__Clostridium", " s__"]}}, {"id": "134232", "metadata": {"taxonomy": ["k__Bacteria", " p__Firmicutes", " c__Clostridia", " o__Clostridiales", " f__Lachnospiraceae", " g__Ruminococcus", " s__"]}}, {"id": "106860", "metadata": {"taxonomy": ["k__Bacteria", " p__Firmicutes", " c__Clostridia", " o__Clostridiales", " f__Lachnospiraceae", " g__Clostridium", " s__"]}}, {"id": "583500", "metadata": {"taxonomy": ["k__Bacteria", " p__Firmicutes", " c__Clostridia", " o__Clostridiales", " f__Lachnospiraceae", " g__Clostridium", " s__"]}}, {"id": "578960", "metadata": {"taxonomy": ["k__Bacteria", " p__Firmicutes", " c__Clostridia", " o__Clostridiales", " f__Lachnospiraceae", " g__", " s__"]}}, {"id": "509709", "metadata": {"taxonomy": ["k__Bacteria", " p__Firmicutes", " c__Clostridia", " o__Clostridiales", " f__Lachnospiraceae", " g__Clostridium", " s__"]}}, {"id": "202709", "metadata": {"taxonomy": ["k__Bacteria", " p__Firmicutes", " c__Clostridia", " o__Clostridiales", " f__", " g__", " s__"]}}, {"id": "2000", "metadata": {"taxonomy": ["k__Bacteria", " p__Bacteroidetes", " c__Bacteroidia", " o__Bacteroidales", " f__Bacteroidaceae", " g__Bacteroides", " s__Bacteroides fragilis"]}}, {"id": "171788", "metadata": {"taxonomy": ["k__Bacteria", " p__Firmicutes", " c__Clostridia", " o__Clostridiales", " f__Ruminococcaceae", " g__", " s__"]}}, {"id": "542096", "metadata": {"taxonomy": ["k__Bacteria", " p__Firmicutes", " c__Clostridia", " o__Clostridiales", " f__Lachnospiraceae", " g__Clostridium", " s__"]}}, {"id": "333355", "metadata": {"taxonomy": ["k__Bacteria", " p__Firmicutes", " c__Clostridia", " o__Clostridiales", " f__Lachnospiraceae", " g__Clostridium", " s__"]}}, {"id": "261022", "metadata": {"taxonomy": ["k__Bacteria", " p__Firmicutes", " c__Clostridia", " o__Clostridiales", " f__Ruminococcaceae", " g__Anaerotruncus", " s__Anaerotruncus colihominis"]}}, {"id": "247202", "metadata": {"taxonomy": ["k__Bacteria", " p__Bacteroidetes", " c__Bacteroidia", " o__Bacteroidales", " f__Bacteroidaceae", " g__Bacteroides", " s__"]}}, {"id": "210552", "metadata": {"taxonomy": ["k__Bacteria", " p__Firmicutes", " c__Clostridia", " o__Clostridiales", " f__Ruminococcaceae", " g__", " s__"]}}, {"id": "179807", "metadata": {"taxonomy": ["k__Bacteria", " p__Firmicutes", " c__Clostridia", " o__Clostridiales", " f__Lachnospiraceae", " g__", " s__"]}}, {"id": "179381", "metadata": {"taxonomy": ["k__Bacteria", " p__Firmicutes", " c__Clostridia", " o__Clostridiales", " f__Lachnospiraceae", " g__Clostridium", " s__"]}}, {"id": "178252", "metadata": {"taxonomy": ["k__Bacteria", " p__Firmicutes", " c__Clostridia", " o__Clostridiales", " f__Ruminococcaceae", " g__", " s__"]}}, {"id": "174471", "metadata": {"taxonomy": ["k__Bacteria", " p__Firmicutes", " c__Clostridia", " o__Clostridiales", " f__Lachnospiraceae", " g__", " s__"]}}, {"id": "142842", "metadata": {"taxonomy": ["k__Bacteria", " p__Firmicutes", " c__Clostridia", " o__Clostridiales", " f__Ruminococcaceae", " g__", " s__"]}}, {"id": "130663", "metadata": {"taxonomy": ["k__Bacteria", " p__Bacteroidetes", " c__Bacteroidia", " o__Bacteroidales", " f__Bacteroidaceae", " g__Bacteroides", " s__Bacteroides fragilis"]}}, {"id": "109807", "metadata": {"taxonomy": ["k__Bacteria", " p__Tenericutes", " c__Erysipelotrichi", " o__Erysipelotrichales", " f__Erysipelotrichaceae", " g__", " s__MLG480"]}}, {"id": "109015", "metadata": {"taxonomy": ["k__Bacteria", " p__Firmicutes", " c__Clostridia", " o__Clostridiales", " f__Lachnospiraceae", " g__Roseburia", " s__Roseburia faecis"]}}, {"id": "562033", "metadata": {"taxonomy": ["k__Bacteria", " p__Firmicutes", " c__Clostridia", " o__Clostridiales", " f__Lachnospiraceae", " g__", " s__"]}}, {"id": "469661", "metadata": {"taxonomy": ["k__Bacteria", " p__Firmicutes", " c__Clostridia", " o__Clostridiales", " f__Eubacteriaceae", " g__Anaerofustis", " s__Anaerofustis stercorihominis"]}}, {"id": "205119", "metadata": {"taxonomy": ["k__Bacteria", " p__Firmicutes", " c__Clostridia", " o__Clostridiales", " f__", " g__", " s__"]}}, {"id": "198914", "metadata": {"taxonomy": ["k__Bacteria", " p__Tenericutes", " c__Erysipelotrichi", " o__Erysipelotrichales", " f__Erysipelotrichaceae", " g__Holdemania", " s__"]}}, {"id": "175932", "metadata": {"taxonomy": ["k__Bacteria", " p__Firmicutes", " c__Clostridia", " o__Clostridiales", " f__Lachnospiraceae", " g__Blautia", " s__Blautia producta"]}}, {"id": "173965", "metadata": {"taxonomy": ["k__Bacteria", " p__Actinobacteria", " c__Actinobacteria (class)", " o__Coriobacteriales", " f__Coriobacteriaceae", " g__Adlercreutzia", " s__"]}}, {"id": "544925", "metadata": {"taxonomy": ["k__Bacteria", " p__Firmicutes", " c__Clostridia", " o__Clostridiales", " f__Lachnospiraceae", " g__Blautia", " s__"]}}, {"id": "225599", "metadata": {"taxonomy": ["k__Bacteria", " p__Firmicutes", " c__Clostridia", " o__Clostridiales", " f__Lachnospiraceae", " g__Coprococcus", " s__"]}}, {"id": "185281", "metadata": {"taxonomy": ["k__Bacteria", " p__Firmicutes", " c__Clostridia", " o__Clostridiales", " f__Lachnospiraceae", " g__Clostridium", " s__"]}}, {"id": "578025", "metadata": {"taxonomy": ["k__Bacteria", " p__Firmicutes", " c__Clostridia", " o__Clostridiales", " f__Lachnospiraceae", " g__Clostridium", " s__"]}}, {"id": "546227", "metadata": {"taxonomy": ["k__Bacteria", " p__Actinobacteria", " c__Actinobacteria (class)", " o__Coriobacteriales", " f__Coriobacteriaceae", " g__", " s__"]}}, {"id": "300517", "metadata": {"taxonomy": ["k__Bacteria", " p__Firmicutes", " c__Clostridia", " o__Clostridiales", " f__Lachnospiraceae", " g__Roseburia", " s__"]}}, {"id": "207580", "metadata": {"taxonomy": ["k__Bacteria", " p__Firmicutes", " c__Clostridia", " o__Clostridiales", " f__Lachnospiraceae", " g__Clostridium", " s__"]}}, {"id": "177113", "metadata": {"taxonomy": ["k__Bacteria", " p__Firmicutes", " c__Clostridia", " o__Clostridiales", " f__Ruminococcaceae", " g__", " s__"]}}, {"id": "192159", "metadata": {"taxonomy": ["k__Bacteria", " p__Firmicutes", " c__Clostridia", " o__Clostridiales", " f__Lachnospiraceae", " g__", " s__"]}}, {"id": "470139", "metadata": {"taxonomy": ["k__Bacteria", " p__Tenericutes", " c__Erysipelotrichi", " o__Erysipelotrichales", " f__Erysipelotrichaceae", " g__Clostridium", " s__Clostridium ramosum"]}}, {"id": "185972", "metadata": {"taxonomy": ["k__Bacteria", " p__Firmicutes", " c__Clostridia", " o__Clostridiales", " f__Lachnospiraceae", " g__Ruminococcus", " s__"]}}, {"id": "363692", "metadata": {"taxonomy": ["k__Bacteria", " p__Firmicutes", " c__Clostridia", " o__Clostridiales", " f__Lachnospiraceae", " g__Ruminococcus", " s__Ruminococcus gnavus"]}}, {"id": "193297", "metadata": {"taxonomy": ["k__Bacteria", " p__Firmicutes", " c__Clostridia", " o__Clostridiales", " f__Lachnospiraceae", " g__Ruminococcus", " s__"]}}, {"id": "179436", "metadata": {"taxonomy": ["k__Bacteria", " p__Firmicutes", " c__Clostridia", " o__Clostridiales", " f__Lachnospiraceae", " g__Blautia", " s__"]}}, {"id": "347344", "metadata": {"taxonomy": ["k__Bacteria", " p__Firmicutes", " c__Clostridia", " o__Clostridiales", " f__Lachnospiraceae", " g__", " s__"]}}, {"id": "296257", "metadata": {"taxonomy": ["k__Bacteria", " p__Firmicutes", " c__Clostridia", " o__Clostridiales", " f__", " g__", " s__"]}}, {"id": "260518", "metadata": {"taxonomy": ["k__Bacteria", " p__Firmicutes", " c__Clostridia", " o__Clostridiales", " f__Lachnospiraceae", " g__Anaerostipes", " s__Anaerostipes caccae"]}}, {"id": "258099", "metadata": {"taxonomy": ["k__Bacteria", " p__Firmicutes", " c__Clostridia", " o__Clostridiales", " f__Ruminococcaceae", " g__", " s__"]}}, {"id": "192899", "metadata": {"taxonomy": ["k__Bacteria", " p__Firmicutes", " c__Clostridia", " o__Clostridiales", " f__Lachnospiraceae", " g__Blautia", " s__"]}}, {"id": "188479", "metadata": {"taxonomy": ["k__Bacteria", " p__Firmicutes", " c__Clostridia", " o__Clostridiales", " f__Lachnospiraceae", " g__Blautia", " s__"]}}, {"id": "295804", "metadata": {"taxonomy": ["k__Bacteria", " p__Firmicutes", " c__Clostridia", " o__Clostridiales", " f__Lachnospiraceae", " g__Roseburia", " s__"]}}, {"id": "295018", "metadata": {"taxonomy": ["k__Bacteria", " p__Firmicutes", " c__Clostridia", " o__Clostridiales", " f__Lachnospiraceae", " g__Ruminococcus", " s__"]}}, {"id": "335003", "metadata": {"taxonomy": ["k__Bacteria", " p__Firmicutes", " c__Clostridia", " o__Clostridiales", " f__", " g__", " s__"]}}, {"id": "330287", "metadata": {"taxonomy": ["k__Bacteria", " p__Firmicutes", " c__Clostridia", " o__Clostridiales", " f__", " g__", " s__"]}}, {"id": "325098", "metadata": {"taxonomy": ["k__Bacteria", " p__Firmicutes", " c__Clostridia", " o__Clostridiales", " f__Lachnospiraceae", " g__Ruminococcus", " s__"]}}, {"id": "302321", "metadata": {"taxonomy": ["k__Bacteria", " p__Firmicutes", " c__Clostridia", " o__Clostridiales", " f__Lachnospiraceae", " g__Blautia", " s__"]}}, {"id": "215231", "metadata": {"taxonomy": ["k__Bacteria", " p__Firmicutes", " c__Clostridia", " o__Clostridiales", " f__Ruminococcaceae", " g__", " s__"]}}, {"id": "541301", "metadata": {"taxonomy": ["k__Bacteria", " p__Bacteroidetes", " c__Bacteroidia", " o__Bacteroidales", " f__Porphyromonadaceae", " g__Parabacteroides", " s__"]}}, {"id": "297182", "metadata": {"taxonomy": ["k__Bacteria", " p__Firmicutes", " c__Clostridia", " o__Clostridiales", " f__Lachnospiraceae", " g__Ruminococcus", " s__"]}}, {"id": "272111", "metadata": {"taxonomy": ["k__Bacteria", " p__Firmicutes", " c__Clostridia", " o__Clostridiales", " f__Lachnospiraceae", " g__", " s__"]}}, {"id": "243150", "metadata": {"taxonomy": ["k__Bacteria", " p__Bacteroidetes", " c__Bacteroidia", " o__Bacteroidales", " f__Rikenellaceae", " g__Alistipes", " s__"]}}, {"id": "169775", "metadata": {"taxonomy": ["k__Bacteria", " p__Bacteroidetes", " c__Bacteroidia", " o__Bacteroidales", " f__Bacteroidaceae", " g__Bacteroides", " s__"]}}, {"id": "510026", "metadata": {"taxonomy": ["k__Bacteria", " p__Firmicutes", " c__Clostridia", " o__Clostridiales", " f__Lachnospiraceae", " g__Roseburia", " s__"]}}, {"id": "365909", "metadata": {"taxonomy": ["k__Bacteria", " p__Bacteroidetes", " c__Bacteroidia", " o__Bacteroidales", " f__Bacteroidaceae", " g__Bacteroides", " s__Bacteroides ovatus"]}}, {"id": "322235", "metadata": {"taxonomy": ["k__Bacteria", " p__Bacteroidetes", " c__Bacteroidia", " o__Bacteroidales", " f__Bacteroidaceae", " g__Bacteroides", " s__Bacteroides uniformis"]}}, {"id": "316740", "metadata": {"taxonomy": ["k__Bacteria", " p__Firmicutes", " c__Clostridia", " o__Clostridiales", " f__Lachnospiraceae", " g__Clostridium", " s__"]}}, {"id": "207983", "metadata": {"taxonomy": ["k__Bacteria", " p__Firmicutes", " c__Clostridia", " o__Clostridiales", " f__Ruminococcaceae", " g__Oscillospira", " s__"]}}, {"id": "194924", "metadata": {"taxonomy": ["k__Bacteria", " p__Firmicutes", " c__Clostridia", " o__Clostridiales", " f__Lachnospiraceae", " g__Roseburia", " s__"]}}, {"id": "187871", "metadata": {"taxonomy": ["k__Bacteria", " p__Firmicutes", " c__Clostridia", " o__Clostridiales", " f__Lachnospiraceae", " g__Clostridium", " s__"]}}, {"id": "173900", "metadata": {"taxonomy": ["k__Bacteria", " p__Firmicutes", " c__Clostridia", " o__Clostridiales", " f__Lachnospiraceae", " g__Clostridium", " s__"]}}, {"id": "580464", "metadata": {"taxonomy": ["k__Bacteria", " p__Firmicutes", " c__Clostridia", " o__Clostridiales", " f__Lachnospiraceae", " g__Clostridium", " s__"]}}, {"id": "564188", "metadata": {"taxonomy": ["k__Bacteria", " p__Firmicutes", " c__Clostridia", " o__Clostridiales", " f__Lachnospiraceae", " g__", " s__"]}}, {"id": "545473", "metadata": {"taxonomy": ["k__Bacteria", " p__Firmicutes", " c__Clostridia", " o__Clostridiales", " f__Lachnospiraceae", " g__Clostridium", " s__"]}}, {"id": "358748", "metadata": {"taxonomy": ["k__Bacteria", " p__Firmicutes", " c__Clostridia", " o__Clostridiales", " f__Lachnospiraceae", " g__Ruminococcus", " s__"]}}, {"id": "346253", "metadata": {"taxonomy": ["k__Bacteria", " p__Firmicutes", " c__Clostridia", " o__Clostridiales", " f__", " g__", " s__"]}}, {"id": "292216", "metadata": {"taxonomy": ["k__Bacteria", " p__Firmicutes", " c__Clostridia", " o__Clostridiales", " f__Lachnospiraceae", " g__Ruminococcus", " s__"]}}, {"id": "199006", "metadata": {"taxonomy": ["k__Bacteria", " p__Firmicutes", " c__Clostridia", " o__Clostridiales", " f__Lachnospiraceae", " g__Blautia", " s__Blautia producta"]}}, {"id": "165261", "metadata": {"taxonomy": ["k__Bacteria", " p__Firmicutes", " c__Clostridia", " o__Clostridiales", " f__Ruminococcaceae", " g__Clostridium", " s__Clostridium orbiscindens"]}}, {"id": "292399", "metadata": {"taxonomy": ["k__Bacteria", " p__Firmicutes", " c__Clostridia", " o__Clostridiales", " f__Lachnospiraceae", " g__Roseburia", " s__"]}}, {"id": "291937", "metadata": {"taxonomy": ["k__Bacteria", " p__Firmicutes", " c__Clostridia", " o__Clostridiales", " f__Lachnospiraceae", " g__Clostridium", " s__"]}}, {"id": "185834", "metadata": {"taxonomy": ["k__Bacteria", " p__Firmicutes", " c__Clostridia", " o__Clostridiales", " f__Lachnospiraceae", " g__Ruminococcus", " s__"]}}, {"id": "593352", "metadata": {"taxonomy": ["k__Bacteria", " p__Actinobacteria", " c__Actinobacteria (class)", " o__Coriobacteriales", " f__", " g__", " s__"]}}, {"id": "347862", "metadata": {"taxonomy": ["k__Bacteria", " p__Bacteroidetes", " c__Bacteroidia", " o__Bacteroidales", " f__Porphyromonadaceae", " g__Odoribacter", " s__"]}}, {"id": "320066", "metadata": {"taxonomy": ["k__Bacteria", " p__Firmicutes", " c__Clostridia", " o__Clostridiales", " f__Lachnospiraceae", " g__Lachnobacterium", " s__"]}}, {"id": "194896", "metadata": {"taxonomy": ["k__Bacteria", " p__Firmicutes", " c__Clostridia", " o__Clostridiales", " f__Lachnospiraceae", " g__Blautia", " s__"]}}, {"id": "182506", "metadata": {"taxonomy": ["k__Bacteria", " p__Firmicutes", " c__Clostridia", " o__Clostridiales", " f__Lachnospiraceae", " g__Ruminococcus", " s__Ruminococcus gnavus"]}}, {"id": "179975", "metadata": {"taxonomy": ["k__Bacteria", " p__Firmicutes", " c__Clostridia", " o__Clostridiales", " f__Lachnospiraceae", " g__Clostridium", " s__"]}}, {"id": "103782", "metadata": {"taxonomy": ["k__Bacteria", " p__Firmicutes", " c__Clostridia", " o__Clostridiales", " f__Lachnospiraceae", " g__", " s__"]}}, {"id": "588429", "metadata": {"taxonomy": ["k__Bacteria", " p__Firmicutes", " c__Clostridia", " o__Clostridiales", " f__Lachnospiraceae", " g__Clostridium", " s__"]}}, {"id": "576232", "metadata": {"taxonomy": ["k__Bacteria", " p__Tenericutes", " c__Erysipelotrichi", " o__Erysipelotrichales", " f__Erysipelotrichaceae", " g__Coprobacillus", " s__"]}}, {"id": "301510", "metadata": {"taxonomy": ["k__Bacteria", " p__Firmicutes", " c__Clostridia", " o__Clostridiales", " f__Lachnospiraceae", " g__", " s__"]}}, {"id": "214980", "metadata": {"taxonomy": ["k__Bacteria", " p__Firmicutes", " c__Clostridia", " o__Clostridiales", " f__Lachnospiraceae", " g__", " s__"]}}, {"id": "187470", "metadata": {"taxonomy": ["k__Bacteria", " p__Firmicutes", " c__Clostridia", " o__Clostridiales", " f__Lachnospiraceae", " g__", " s__"]}}, {"id": "469888", "metadata": {"taxonomy": ["k__Bacteria", " p__Firmicutes", " c__Clostridia", " o__Clostridiales", " f__Lachnospiraceae", " g__Blautia", " s__"]}}, {"id": "195493", "metadata": {"taxonomy": ["k__Bacteria", " p__Firmicutes", " c__Clostridia", " o__Clostridiales", " f__Lachnospiraceae", " g__Roseburia", " s__"]}}, {"id": "342397", "metadata": {"taxonomy": ["k__Bacteria", " p__Firmicutes", " c__Clostridia", " o__Clostridiales", " f__Lachnospiraceae", " g__Ruminococcus", " s__Ruminococcus gnavus"]}}, {"id": "310492", "metadata": {"taxonomy": ["k__Bacteria", " p__Firmicutes", " c__Clostridia", " o__Clostridiales", " f__Lachnospiraceae", " g__Ruminococcus", " s__"]}}, {"id": "263014", "metadata": {"taxonomy": ["k__Bacteria", " p__Firmicutes", " c__Clostridia", " o__Clostridiales", " f__Lachnospiraceae", " g__Coprococcus", " s__"]}}, {"id": "207340", "metadata": {"taxonomy": ["k__Bacteria", " p__Firmicutes", " c__Clostridia", " o__Clostridiales", " f__Clostridiales Family XIII. Incertae Sedis", " g__Eubacterium", " s__"]}}, {"id": "13860", "metadata": {"taxonomy": ["k__Bacteria", " p__Firmicutes", " c__Clostridia", " o__Clostridiales", " f__Veillonellaceae", " g__Phascolarctobacterium", " s__"]}}, {"id": "228762", "metadata": {"taxonomy": ["k__Bacteria", " p__Firmicutes", " c__Clostridia", " o__Clostridiales", " f__Lachnospiraceae", " g__Clostridium", " s__"]}}, {"id": "204093", "metadata": {"taxonomy": ["k__Bacteria", " p__Firmicutes", " c__Clostridia", " o__Clostridiales", " f__Ruminococcaceae", " g__", " s__"]}}, {"id": "591285", "metadata": {"taxonomy": ["k__Bacteria", " p__Actinobacteria", " c__Actinobacteria (class)", " o__Bifidobacteriales", " f__Bifidobacteriaceae", " g__Bifidobacterium", " s__Bifidobacterium longum"]}}, {"id": "43142", "metadata": {"taxonomy": ["k__Bacteria", " p__Firmicutes", " c__Bacilli", " o__Lactobacillales", " f__Lactobacillaceae", " g__Lactobacillus", " s__"]}}, {"id": "416229", "metadata": {"taxonomy": ["k__Bacteria", " p__Firmicutes", " c__Bacilli", " o__Lactobacillales", " f__Lactobacillaceae", " g__Lactobacillus", " s__"]}}, {"id": "307868", "metadata": {"taxonomy": ["k__Bacteria", " p__Firmicutes", " c__Clostridia", " o__Clostridiales", " f__Lachnospiraceae", " g__Eubacterium", " s__"]}}, {"id": "301004", "metadata": {"taxonomy": ["k__Bacteria", " p__Actinobacteria", " c__Actinobacteria (class)", " o__Coriobacteriales", " f__Coriobacteriaceae", " g__", " s__"]}}, {"id": "470663", "metadata": {"taxonomy": ["k__Bacteria", " p__Firmicutes", " c__Bacilli", " o__Lactobacillales", " f__Lactobacillaceae", " g__Lactobacillus", " s__Lactobacillus ruminis"]}}, {"id": "469852", "metadata": {"taxonomy": ["k__Bacteria", " p__Actinobacteria", " c__Actinobacteria (class)", " o__Bifidobacteriales", " f__Bifidobacteriaceae", " g__Bifidobacterium", " s__Bifidobacterium bifidum"]}}, {"id": "309852", "metadata": {"taxonomy": ["k__Bacteria", " p__Tenericutes", " c__Erysipelotrichi", " o__Erysipelotrichales", " f__Erysipelotrichaceae", " g__Catenibacterium", " s__"]}}, {"id": "296442", "metadata": {"taxonomy": ["k__Bacteria", " p__Bacteroidetes", " c__Bacteroidia", " o__Bacteroidales", " f__Prevotellaceae", " g__Prevotella", " s__"]}}, {"id": "516464", "metadata": {"taxonomy": ["k__Bacteria", " p__Bacteroidetes", " c__Bacteroidia", " o__Bacteroidales", " f__Prevotellaceae", " g__Prevotella", " s__"]}}, {"id": "484332", "metadata": {"taxonomy": ["k__Bacteria", " p__Bacteroidetes", " c__Bacteroidia", " o__Bacteroidales", " f__Prevotellaceae", " g__Prevotella", " s__Prevotella copri"]}}, {"id": "294196", "metadata": {"taxonomy": ["k__Bacteria", " p__Bacteroidetes", " c__Bacteroidia", " o__Bacteroidales", " f__Prevotellaceae", " g__Prevotella", " s__"]}}, {"id": "198806", "metadata": {"taxonomy": ["k__Bacteria", " p__Bacteroidetes", " c__Bacteroidia", " o__Bacteroidales", " f__Prevotellaceae", " g__Prevotella", " s__"]}}, {"id": "182804", "metadata": {"taxonomy": ["k__Bacteria", " p__Actinobacteria", " c__Actinobacteria (class)", " o__Coriobacteriales", " f__Coriobacteriaceae", " g__Adlercreutzia", " s__"]}}, {"id": "15141", "metadata": {"taxonomy": ["k__Bacteria", " p__Firmicutes", " c__Bacilli", " o__Lactobacillales", " f__Lactobacillaceae", " g__Lactobacillus", " s__Lactobacillus mucosae"]}}, {"id": "469873", "metadata": {"taxonomy": ["k__Bacteria", " p__Actinobacteria", " c__Actinobacteria (class)", " o__Bifidobacteriales", " f__Bifidobacteriaceae", " g__Bifidobacterium", " s__Bifidobacterium pseudocatenulatum"]}}, {"id": "321095", "metadata": {"taxonomy": ["k__Bacteria", " p__Firmicutes", " c__Clostridia", " o__Clostridiales", " f__Lachnospiraceae", " g__Clostridium", " s__"]}}, {"id": "319810", "metadata": {"taxonomy": ["k__Bacteria", " p__Bacteroidetes", " c__Bacteroidia", " o__Bacteroidales", " f__Prevotellaceae", " g__Prevotella", " s__"]}}, {"id": "294977", "metadata": {"taxonomy": ["k__Bacteria", " p__Bacteroidetes", " c__Bacteroidia", " o__Bacteroidales", " f__Prevotellaceae", " g__Prevotella", " s__"]}}, {"id": "196712", "metadata": {"taxonomy": ["k__Bacteria", " p__Actinobacteria", " c__Actinobacteria (class)", " o__Coriobacteriales", " f__Coriobacteriaceae", " g__Collinsella", " s__Collinsella aerofaciens"]}}, {"id": "181834", "metadata": {"taxonomy": ["k__Bacteria", " p__Firmicutes", " c__Clostridia", " o__Clostridiales", " f__Lachnospiraceae", " g__Clostridium", " s__"]}}, {"id": "517331", "metadata": {"taxonomy": ["k__Bacteria", " p__Bacteroidetes", " c__Bacteroidia", " o__Bacteroidales", " f__Prevotellaceae", " g__Prevotella", " s__"]}}, {"id": "470527", "metadata": {"taxonomy": ["k__Bacteria", " p__Firmicutes", " c__Bacilli", " o__Lactobacillales", " f__Lactobacillaceae", " g__Lactobacillus", " s__"]}}, {"id": "292424", "metadata": {"taxonomy": ["k__Bacteria", " p__Firmicutes", " c__Bacilli", " o__Lactobacillales", " f__Streptococcaceae", " g__Streptococcus", " s__"]}}, {"id": "259422", "metadata": {"taxonomy": ["k__Bacteria", " p__Firmicutes", " c__Bacilli", " o__Lactobacillales", " f__Lactobacillaceae", " g__Lactobacillus", " s__Lactobacillus fermentum"]}}, {"id": "199622", "metadata": {"taxonomy": ["k__Bacteria", " p__Bacteroidetes", " c__Bacteroidia", " o__Bacteroidales", " f__Porphyromonadaceae", " g__Parabacteroides", " s__"]}}, {"id": "180141", "metadata": {"taxonomy": ["k__Bacteria", " p__Bacteroidetes", " c__Bacteroidia", " o__Bacteroidales", " f__", " g__", " s__"]}}, {"id": "365758", "metadata": {"taxonomy": ["k__Bacteria", " p__Bacteroidetes", " c__Bacteroidia", " o__Bacteroidales", " f__Prevotellaceae", " g__Prevotella", " s__"]}}, {"id": "382771", "metadata": {"taxonomy": ["k__Bacteria", " p__Firmicutes", " c__Bacilli", " o__Lactobacillales", " f__Enterococcaceae", " g__Enterococcus", " s__Enterococcus faecalis"]}}, {"id": "261703", "metadata": {"taxonomy": ["k__Bacteria", " p__Firmicutes", " c__Clostridia", " o__Clostridiales", " f__Clostridiaceae", " g__Clostridium", " s__Clostridium difficile"]}}, {"id": "198808", "metadata": {"taxonomy": ["k__Bacteria", " p__Firmicutes", " c__Clostridia", " o__Clostridiales", " f__Lachnospiraceae", " g__", " s__"]}}, {"id": "192842", "metadata": {"taxonomy": ["k__Bacteria", " p__Firmicutes", " c__Clostridia", " o__Clostridiales", " f__Clostridiaceae", " g__Clostridium", " s__"]}}, {"id": "9947", "metadata": {"taxonomy": ["k__Bacteria", " p__Proteobacteria", " c__Gammaproteobacteria", " o__Enterobacteriales", " f__Enterobacteriaceae", " g__", " s__"]}}, {"id": "296166", "metadata": {"taxonomy": ["k__Bacteria", " p__Firmicutes", " c__Clostridia", " o__Clostridiales", " f__Clostridiaceae", " g__Clostridium", " s__"]}}, {"id": "142545", "metadata": {"taxonomy": ["k__Bacteria", " p__Proteobacteria", " c__Gammaproteobacteria", " o__Enterobacteriales", " f__Enterobacteriaceae", " g__", " s__"]}}, {"id": "169629", "metadata": {"taxonomy": ["k__Bacteria", " p__Firmicutes", " c__Clostridia", " o__Clostridiales", " f__Clostridiaceae", " g__Clostridium", " s__"]}}, {"id": "73000", "metadata": {"taxonomy": ["k__Bacteria", " p__Firmicutes", " c__Clostridia", " o__Clostridiales", " f__Clostridiaceae", " g__Clostridium", " s__Clostridium neonatale"]}}, {"id": "175189", "metadata": {"taxonomy": ["k__Bacteria", " p__Proteobacteria", " c__Gammaproteobacteria", " o__Enterobacteriales", " f__Enterobacteriaceae", " g__", " s__"]}}, {"id": "166896", "metadata": {"taxonomy": ["k__Bacteria", " p__Firmicutes", " c__Clostridia", " o__Clostridiales", " f__Clostridiaceae", " g__Clostridium", " s__"]}}, {"id": "469935", "metadata": {"taxonomy": ["k__Bacteria", " p__Firmicutes", " c__Clostridia", " o__Clostridiales", " f__Clostridiaceae", " g__Clostridium", " s__"]}}, {"id": "199214", "metadata": {"taxonomy": ["k__Bacteria", " p__Firmicutes", " c__Clostridia", " o__Clostridiales", " f__Clostridiaceae", " g__Clostridium", " s__"]}}, {"id": "295643", "metadata": {"taxonomy": ["k__Bacteria", " p__Firmicutes", " c__Clostridia", " o__Clostridiales", " f__Clostridiaceae", " g__Sarcina", " s__"]}}, {"id": "295190", "metadata": {"taxonomy": ["k__Bacteria", " p__Firmicutes", " c__Clostridia", " o__Clostridiales", " f__Clostridiaceae", " g__", " s__"]}}, {"id": "242101", "metadata": {"taxonomy": ["k__Bacteria", " p__Proteobacteria", " c__Gammaproteobacteria", " o__Enterobacteriales", " f__Enterobacteriaceae", " g__", " s__"]}}, {"id": "366752", "metadata": {"taxonomy": ["k__Bacteria", " p__Firmicutes", " c__Clostridia", " o__Clostridiales", " f__Lachnospiraceae", " g__Coprococcus", " s__"]}}, {"id": "365372", "metadata": {"taxonomy": ["k__Bacteria", " p__Firmicutes", " c__Clostridia", " o__Clostridiales", " f__Ruminococcaceae", " g__Faecalibacterium", " s__"]}}, {"id": "360660", "metadata": {"taxonomy": ["k__Bacteria", " p__Firmicutes", " c__Clostridia", " o__Clostridiales", " f__Lachnospiraceae", " g__Blautia", " s__"]}}, {"id": "351935", "metadata": {"taxonomy": ["k__Bacteria", " p__Bacteroidetes", " c__Bacteroidia", " o__Bacteroidales", " f__Prevotellaceae", " g__Prevotella", " s__"]}}, {"id": "305760", "metadata": {"taxonomy": ["k__Bacteria", " p__Proteobacteria", " c__Gammaproteobacteria", " o__Enterobacteriales", " f__Enterobacteriaceae", " g__Escherichia", " s__"]}}, {"id": "298451", "metadata": {"taxonomy": ["k__Bacteria", " p__Bacteroidetes", " c__Bacteroidia", " o__Bacteroidales", " f__Prevotellaceae", " g__Prevotella", " s__"]}}, {"id": "261590", "metadata": {"taxonomy": ["k__Bacteria", " p__Firmicutes", " c__Clostridia", " o__Clostridiales", " f__", " g__", " s__"]}}, {"id": "237138", "metadata": {"taxonomy": ["k__Bacteria", " p__Firmicutes", " c__Clostridia", " o__Clostridiales", " f__Lachnospiraceae", " g__Blautia", " s__"]}}, {"id": "198527", "metadata": {"taxonomy": ["k__Bacteria", " p__Firmicutes", " c__Clostridia", " o__Clostridiales", " f__Lachnospiraceae", " g__Ruminococcus", " s__"]}}, {"id": "196097", "metadata": {"taxonomy": ["k__Bacteria", " p__Firmicutes", " c__Clostridia", " o__Clostridiales", " f__Lachnospiraceae", " g__Coprococcus", " s__"]}}, {"id": "195294", "metadata": {"taxonomy": ["k__Bacteria", " p__Firmicutes", " c__Clostridia", " o__Clostridiales", " f__Lachnospiraceae", " g__", " s__"]}}, {"id": "175296", "metadata": {"taxonomy": ["k__Bacteria", " p__Firmicutes", " c__Clostridia", " o__Clostridiales", " f__Lachnospiraceae", " g__Blautia", " s__"]}}, {"id": "590982", "metadata": {"taxonomy": ["k__Bacteria", " p__Firmicutes", " c__Bacilli", " o__Lactobacillales", " f__Enterococcaceae", " g__Enterococcus", " s__Enterococcus lactis"]}}, {"id": "583562", "metadata": {"taxonomy": ["k__Bacteria", " p__Firmicutes", " c__Clostridia", " o__Clostridiales", " f__Ruminococcaceae", " g__Ruminococcus", " s__Ruminococcus bromii"]}}, {"id": "470382", "metadata": {"taxonomy": ["k__Bacteria", " p__Firmicutes", " c__Clostridia", " o__Clostridiales", " f__Lachnospiraceae", " g__Coprococcus", " s__"]}}, {"id": "336890", "metadata": {"taxonomy": ["k__Bacteria", " p__Firmicutes", " c__Clostridia", " o__Clostridiales", " f__Ruminococcaceae", " g__", " s__"]}}, {"id": "215433", "metadata": {"taxonomy": ["k__Bacteria", " p__Firmicutes", " c__Clostridia", " o__Clostridiales", " f__Lachnospiraceae", " g__", " s__"]}}, {"id": "190874", "metadata": {"taxonomy": ["k__Bacteria", " p__Firmicutes", " c__Clostridia", " o__Clostridiales", " f__Lachnospiraceae", " g__", " s__"]}}, {"id": "176924", "metadata": {"taxonomy": ["k__Bacteria", " p__Firmicutes", " c__Clostridia", " o__Clostridiales", " f__Lachnospiraceae", " g__Clostridium", " s__"]}}, {"id": "175537", "metadata": {"taxonomy": ["k__Bacteria", " p__Firmicutes", " c__Clostridia", " o__Clostridiales", " f__Lachnospiraceae", " g__Clostridium", " s__"]}}, {"id": "561500", "metadata": {"taxonomy": ["k__Bacteria", " p__Firmicutes", " c__Clostridia", " o__Clostridiales", " f__", " g__", " s__"]}}, {"id": "554436", "metadata": {"taxonomy": ["k__Bacteria", " p__Firmicutes", " c__Clostridia", " o__Clostridiales", " f__Ruminococcaceae", " g__Faecalibacterium", " s__"]}}, {"id": "540230", "metadata": {"taxonomy": ["k__Bacteria", " p__Firmicutes", " c__Bacilli", " o__Lactobacillales", " f__Enterococcaceae", " g__Enterococcus", " s__"]}}, {"id": "48207", "metadata": {"taxonomy": ["k__Bacteria", " p__Firmicutes", " c__Clostridia", " o__Clostridiales", " f__Veillonellaceae", " g__Dialister", " s__"]}}, {"id": "327476", "metadata": {"taxonomy": ["k__Bacteria", " p__Firmicutes", " c__Clostridia", " o__Clostridiales", " f__Ruminococcaceae", " g__Faecalibacterium", " s__"]}}, {"id": "315391", "metadata": {"taxonomy": ["k__Bacteria", " p__Firmicutes", " c__Clostridia", " o__Clostridiales", " f__Ruminococcaceae", " g__Faecalibacterium", " s__"]}}, {"id": "312461", "metadata": {"taxonomy": ["k__Bacteria", " p__Firmicutes", " c__Clostridia", " o__Clostridiales", " f__", " g__", " s__"]}}, {"id": "212304", "metadata": {"taxonomy": ["k__Bacteria", " p__Firmicutes", " c__Clostridia", " o__Clostridiales", " f__", " g__", " s__"]}}, {"id": "207313", "metadata": {"taxonomy": ["k__Bacteria", " p__Firmicutes", " c__Clostridia", " o__Clostridiales", " f__Lachnospiraceae", " g__Blautia", " s__"]}}, {"id": "199065", "metadata": {"taxonomy": ["k__Bacteria", " p__Firmicutes", " c__Clostridia", " o__Clostridiales", " f__Lachnospiraceae", " g__Blautia", " s__"]}}, {"id": "194565", "metadata": {"taxonomy": ["k__Bacteria", " p__Firmicutes", " c__Clostridia", " o__Clostridiales", " f__Ruminococcaceae", " g__Faecalibacterium", " s__"]}}, {"id": "184511", "metadata": {"taxonomy": ["k__Bacteria", " p__Firmicutes", " c__Clostridia", " o__Clostridiales", " f__Ruminococcaceae", " g__Faecalibacterium", " s__Faecalibacterium prausnitzii"]}}, {"id": "180248", "metadata": {"taxonomy": ["k__Bacteria", " p__Firmicutes", " c__Clostridia", " o__Clostridiales", " f__Lachnospiraceae", " g__", " s__"]}}, {"id": "180216", "metadata": {"taxonomy": ["k__Bacteria", " p__Firmicutes", " c__Clostridia", " o__Clostridiales", " f__Lachnospiraceae", " g__Clostridium", " s__"]}}, {"id": "172274", "metadata": {"taxonomy": ["k__Bacteria", " p__Firmicutes", " c__Clostridia", " o__Clostridiales", " f__Ruminococcaceae", " g__Faecalibacterium", " s__Faecalibacterium prausnitzii"]}}, {"id": "16076", "metadata": {"taxonomy": ["k__Bacteria", " p__Firmicutes", " c__Clostridia", " o__Clostridiales", " f__Ruminococcaceae", " g__Ruminococcus", " s__Ruminococcus bromii"]}}, {"id": "583305", "metadata": {"taxonomy": ["k__Bacteria", " p__Firmicutes", " c__Clostridia", " o__Clostridiales", " f__Clostridiaceae", " g__Clostridium", " s__"]}}, {"id": "577153", "metadata": {"taxonomy": ["k__Bacteria", " p__Firmicutes", " c__Clostridia", " o__Clostridiales", " f__Clostridiaceae", " g__Clostridium", " s__"]}}, {"id": "528002", "metadata": {"taxonomy": ["k__Bacteria", " p__Firmicutes", " c__Clostridia", " o__Clostridiales", " f__Ruminococcaceae", " g__Faecalibacterium", " s__"]}}, {"id": "292859", "metadata": {"taxonomy": ["k__Bacteria", " p__Firmicutes", " c__Clostridia", " o__Clostridiales", " f__Lachnospiraceae", " g__Blautia", " s__"]}}, {"id": "290125", "metadata": {"taxonomy": ["k__Bacteria", " p__Firmicutes", " c__Clostridia", " o__Clostridiales", " f__Clostridiaceae", " g__Clostridium", " s__"]}}, {"id": "207390", "metadata": {"taxonomy": ["k__Bacteria", " p__Firmicutes", " c__Clostridia", " o__Clostridiales", " f__Lachnospiraceae", " g__", " s__"]}}, {"id": "194406", "metadata": {"taxonomy": ["k__Bacteria", " p__Firmicutes", " c__Clostridia", " o__Clostridiales", " f__Lachnospiraceae", " g__Ruminococcus", " s__"]}}, {"id": "192252", "metadata": {"taxonomy": ["k__Bacteria", " p__Firmicutes", " c__Clostridia", " o__Clostridiales", " f__Lachnospiraceae", " g__Roseburia", " s__"]}}, {"id": "181675", "metadata": {"taxonomy": ["k__Bacteria", " p__Firmicutes", " c__Clostridia", " o__Clostridiales", " f__Lachnospiraceae", " g__Blautia", " s__"]}}, {"id": "176863", "metadata": {"taxonomy": ["k__Bacteria", " p__Firmicutes", " c__Clostridia", " o__Clostridiales", " f__Lachnospiraceae", " g__", " s__"]}}, {"id": "176386", "metadata": {"taxonomy": ["k__Bacteria", " p__Firmicutes", " c__Clostridia", " o__Clostridiales", " f__Ruminococcaceae", " g__", " s__"]}}, {"id": "164006", "metadata": {"taxonomy": ["k__Bacteria", " p__Tenericutes", " c__Erysipelotrichi", " o__Erysipelotrichales", " f__Erysipelotrichaceae", " g__Bulleidia", " s__p-1630-c5"]}}, {"id": "148500", "metadata": {"taxonomy": ["k__Bacteria", " p__Firmicutes", " c__Clostridia", " o__Clostridiales", " f__", " g__", " s__"]}}, {"id": "513409", "metadata": {"taxonomy": ["k__Bacteria", " p__Firmicutes", " c__Clostridia", " o__Clostridiales", " f__Clostridiaceae", " g__Clostridium", " s__"]}}, {"id": "368362", "metadata": {"taxonomy": ["k__Bacteria", " p__Firmicutes", " c__Clostridia", " o__Clostridiales", " f__Ruminococcaceae", " g__Faecalibacterium", " s__Faecalibacterium prausnitzii"]}}, {"id": "364563", "metadata": {"taxonomy": ["k__Bacteria", " p__Firmicutes", " c__Clostridia", " o__Clostridiales", " f__Ruminococcaceae", " g__Faecalibacterium", " s__"]}}, {"id": "340615", "metadata": {"taxonomy": ["k__Bacteria", " p__Firmicutes", " c__Clostridia", " o__Clostridiales", " f__Lachnospiraceae", " g__Coprococcus", " s__"]}}, {"id": "332077", "metadata": {"taxonomy": ["k__Bacteria", " p__Bacteroidetes", " c__Bacteroidia", " o__Bacteroidales", " f__Prevotellaceae", " g__Prevotella", " s__"]}}, {"id": "313753", "metadata": {"taxonomy": ["k__Bacteria", " p__Bacteroidetes", " c__Bacteroidia", " o__Bacteroidales", " f__Prevotellaceae", " g__Prevotella", " s__"]}}, {"id": "296948", "metadata": {"taxonomy": ["k__Bacteria", " p__Firmicutes", " c__Clostridia", " o__Clostridiales", " f__Lachnospiraceae", " g__Blautia", " s__"]}}, {"id": "287510", "metadata": {"taxonomy": ["k__Bacteria", " p__Tenericutes", " c__Erysipelotrichi", " o__Erysipelotrichales", " f__Erysipelotrichaceae", " g__Catenibacterium", " s__"]}}, {"id": "203620", "metadata": {"taxonomy": ["k__Bacteria", " p__Firmicutes", " c__Clostridia", " o__Clostridiales", " f__Lachnospiraceae", " g__Lachnospira", " s__"]}}, {"id": "198708", "metadata": {"taxonomy": ["k__Bacteria", " p__Firmicutes", " c__Clostridia", " o__Clostridiales", " f__", " g__", " s__"]}}, {"id": "187591", "metadata": {"taxonomy": ["k__Bacteria", " p__Firmicutes", " c__Clostridia", " o__Clostridiales", " f__Lachnospiraceae", " g__Blautia", " s__"]}}, {"id": "181892", "metadata": {"taxonomy": ["k__Bacteria", " p__Firmicutes", " c__Clostridia", " o__Clostridiales", " f__Ruminococcaceae", " g__Eubacterium", " s__"]}}, {"id": "179291", "metadata": {"taxonomy": ["k__Bacteria", " p__Firmicutes", " c__Clostridia", " o__Clostridiales", " f__Ruminococcaceae", " g__Faecalibacterium", " s__"]}}, {"id": "168716", "metadata": {"taxonomy": ["k__Bacteria", " p__Firmicutes", " c__Clostridia", " o__Clostridiales", " f__Ruminococcaceae", " g__", " s__"]}}, {"id": "362514", "metadata": {"taxonomy": ["k__Bacteria", " p__Firmicutes", " c__Clostridia", " o__Clostridiales", " f__Lachnospiraceae", " g__Blautia", " s__"]}}, {"id": "302049", "metadata": {"taxonomy": ["k__Bacteria", " p__Firmicutes", " c__Clostridia", " o__Clostridiales", " f__Lachnospiraceae", " g__Blautia", " s__"]}}, {"id": "288932", "metadata": {"taxonomy": ["k__Bacteria", " p__Bacteroidetes", " c__Bacteroidia", " o__Bacteroidales", " f__Prevotellaceae", " g__Prevotella", " s__"]}}, {"id": "199421", "metadata": {"taxonomy": ["k__Bacteria", " p__Firmicutes", " c__Clostridia", " o__Clostridiales", " f__Lachnospiraceae", " g__Lachnospira", " s__"]}}, {"id": "196581", "metadata": {"taxonomy": ["k__Bacteria", " p__Firmicutes", " c__Clostridia", " o__Clostridiales", " f__Lachnospiraceae", " g__Blautia", " s__"]}}, {"id": "194648", "metadata": {"taxonomy": ["k__Bacteria", " p__Firmicutes", " c__Clostridia", " o__Clostridiales", " f__", " g__", " s__"]}}, {"id": "193951", "metadata": {"taxonomy": ["k__Bacteria", " p__Firmicutes", " c__Clostridia", " o__Clostridiales", " f__Lachnospiraceae", " g__Blautia", " s__"]}}, {"id": "193601", "metadata": {"taxonomy": ["k__Bacteria", " p__Firmicutes", " c__Clostridia", " o__Clostridiales", " f__Lachnospiraceae", " g__Clostridium", " s__"]}}, {"id": "186277", "metadata": {"taxonomy": ["k__Bacteria", " p__Firmicutes", " c__Clostridia", " o__Clostridiales", " f__Lachnospiraceae", " g__", " s__"]}}, {"id": "182054", "metadata": {"taxonomy": ["k__Bacteria", " p__Firmicutes", " c__Clostridia", " o__Clostridiales", " f__Lachnospiraceae", " g__Coprococcus", " s__"]}}, {"id": "179460", "metadata": {"taxonomy": ["k__Bacteria", " p__Firmicutes", " c__Clostridia", " o__Clostridiales", " f__Lachnospiraceae", " g__Clostridium", " s__"]}}, {"id": "361809", "metadata": {"taxonomy": ["k__Bacteria", " p__Firmicutes", " c__Clostridia", " o__Clostridiales", " f__Lachnospiraceae", " g__Ruminococcus", " s__"]}}, {"id": "337270", "metadata": {"taxonomy": ["k__Bacteria", " p__Firmicutes", " c__Clostridia", " o__Clostridiales", " f__Ruminococcaceae", " g__Faecalibacterium", " s__Faecalibacterium prausnitzii"]}}, {"id": "259959", "metadata": {"taxonomy": ["k__Bacteria", " p__Bacteroidetes", " c__Bacteroidia", " o__Bacteroidales", " f__Prevotellaceae", " g__Prevotella", " s__"]}}, {"id": "210965", "metadata": {"taxonomy": ["k__Bacteria", " p__Firmicutes", " c__Clostridia", " o__Clostridiales", " f__Lachnospiraceae", " g__Clostridium", " s__"]}}, {"id": "205408", "metadata": {"taxonomy": ["k__Bacteria", " p__Proteobacteria", " c__Gammaproteobacteria", " o__Aeromonadales", " f__Succinivibrionaceae", " g__Succinivibrio", " s__"]}}, {"id": "196932", "metadata": {"taxonomy": ["k__Bacteria", " p__Firmicutes", " c__Clostridia", " o__Clostridiales", " f__Lachnospiraceae", " g__Blautia", " s__"]}}, {"id": "189296", "metadata": {"taxonomy": ["k__Bacteria", " p__Firmicutes", " c__Clostridia", " o__Clostridiales", " f__Lachnospiraceae", " g__Ruminococcus", " s__"]}}, {"id": "188525", "metadata": {"taxonomy": ["k__Bacteria", " p__Firmicutes", " c__Clostridia", " o__Clostridiales", " f__Lachnospiraceae", " g__Blautia", " s__"]}}, {"id": "187186", "metadata": {"taxonomy": ["k__Bacteria", " p__Firmicutes", " c__Clostridia", " o__Clostridiales", " f__Lachnospiraceae", " g__", " s__"]}}, {"id": "181367", "metadata": {"taxonomy": ["k__Bacteria", " p__Firmicutes", " c__Clostridia", " o__Clostridiales", " f__Lachnospiraceae", " g__", " s__"]}}, {"id": "179885", "metadata": {"taxonomy": ["k__Bacteria", " p__Firmicutes", " c__Clostridia", " o__Clostridiales", " f__Lachnospiraceae", " g__Roseburia", " s__Roseburia faecis"]}}, {"id": "177911", "metadata": {"taxonomy": ["k__Bacteria", " p__Firmicutes", " c__Clostridia", " o__Clostridiales", " f__Lachnospiraceae", " g__Ruminococcus", " s__"]}}, {"id": "177495", "metadata": {"taxonomy": ["k__Bacteria", " p__Firmicutes", " c__Clostridia", " o__Clostridiales", " f__Ruminococcaceae", " g__", " s__"]}}, {"id": "177351", "metadata": {"taxonomy": ["k__Bacteria", " p__Bacteroidetes", " c__Bacteroidia", " o__Bacteroidales", " f__Prevotellaceae", " g__Prevotella", " s__"]}}, {"id": "174256", "metadata": {"taxonomy": ["k__Bacteria", " p__Firmicutes", " c__Clostridia", " o__Clostridiales", " f__Lachnospiraceae", " g__Coprococcus", " s__"]}}, {"id": "173883", "metadata": {"taxonomy": ["k__Bacteria", " p__Firmicutes", " c__Clostridia", " o__Clostridiales", " f__", " g__", " s__"]}}, {"id": "148099", "metadata": {"taxonomy": ["k__Bacteria", " p__Firmicutes", " c__Bacilli", " o__Lactobacillales", " f__Leuconostocaceae", " g__Weissella", " s__"]}}, {"id": "584060", "metadata": {"taxonomy": ["k__Bacteria", " p__Firmicutes", " c__Clostridia", " o__Clostridiales", " f__", " g__", " s__"]}}, {"id": "525458", "metadata": {"taxonomy": ["k__Bacteria", " p__Firmicutes", " c__Clostridia", " o__Clostridiales", " f__Lachnospiraceae", " g__", " s__"]}}, {"id": "296007", "metadata": {"taxonomy": ["k__Bacteria", " p__Firmicutes", " c__Clostridia", " o__Clostridiales", " f__Lachnospiraceae", " g__Blautia", " s__"]}}, {"id": "262492", "metadata": {"taxonomy": ["k__Bacteria", " p__Firmicutes", " c__Clostridia", " o__Clostridiales", " f__Clostridiaceae", " g__Clostridium", " s__"]}}, {"id": "261912", "metadata": {"taxonomy": ["k__Bacteria", " p__Firmicutes", " c__Clostridia", " o__Clostridiales", " f__Lachnospiraceae", " g__Dorea", " s__Dorea formicigenerans"]}}, {"id": "211054", "metadata": {"taxonomy": ["k__Bacteria", " p__Firmicutes", " c__Clostridia", " o__Clostridiales", " f__Lachnospiraceae", " g__Lachnospira", " s__"]}}, {"id": "192071", "metadata": {"taxonomy": ["k__Bacteria", " p__Firmicutes", " c__Clostridia", " o__Clostridiales", " f__Lachnospiraceae", " g__Ruminococcus", " s__"]}}, {"id": "185090", "metadata": {"taxonomy": ["k__Bacteria", " p__Firmicutes", " c__Clostridia", " o__Clostridiales", " f__Lachnospiraceae", " g__", " s__"]}}, {"id": "184163", "metadata": {"taxonomy": ["k__Bacteria", " p__Firmicutes", " c__Clostridia", " o__Clostridiales", " f__Ruminococcaceae", " g__Faecalibacterium", " s__"]}}, {"id": "177111", "metadata": {"taxonomy": ["k__Bacteria", " p__Firmicutes", " c__Clostridia", " o__Clostridiales", " f__Lachnospiraceae", " g__", " s__"]}}, {"id": "175347", "metadata": {"taxonomy": ["k__Bacteria", " p__Firmicutes", " c__Clostridia", " o__Clostridiales", " f__Ruminococcaceae", " g__Faecalibacterium", " s__"]}}, {"id": "364234", "metadata": {"taxonomy": ["k__Bacteria", " p__Firmicutes", " c__Clostridia", " o__Clostridiales", " f__Lachnospiraceae", " g__Blautia", " s__"]}}, {"id": "362856", "metadata": {"taxonomy": ["k__Bacteria", " p__Firmicutes", " c__Clostridia", " o__Clostridiales", " f__Lachnospiraceae", " g__Blautia", " s__"]}}, {"id": "296292", "metadata": {"taxonomy": ["k__Bacteria", " p__Firmicutes", " c__Bacilli", " o__Lactobacillales", " f__Streptococcaceae", " g__Streptococcus", " s__"]}}, {"id": "268327", "metadata": {"taxonomy": ["k__Bacteria", " p__Firmicutes", " c__Clostridia", " o__Clostridiales", " f__Veillonellaceae", " g__Megamonas", " s__"]}}, {"id": "183145", "metadata": {"taxonomy": ["k__Bacteria", " p__Firmicutes", " c__Clostridia", " o__Clostridiales", " f__Lachnospiraceae", " g__Blautia", " s__"]}}, {"id": "176014", "metadata": {"taxonomy": ["k__Bacteria", " p__Firmicutes", " c__Clostridia", " o__Clostridiales", " f__Lachnospiraceae", " g__Roseburia", " s__"]}}, {"id": "538485", "metadata": {"taxonomy": ["k__Bacteria", " p__Bacteroidetes", " c__Bacteroidia", " o__Bacteroidales", " f__Prevotellaceae", " g__Prevotella", " s__"]}}, {"id": "293719", "metadata": {"taxonomy": ["k__Bacteria", " p__Firmicutes", " c__Bacilli", " o__Lactobacillales", " f__Lactobacillaceae", " g__Lactobacillus", " s__"]}}, {"id": "21138", "metadata": {"taxonomy": ["k__Bacteria", " p__Tenericutes", " c__Erysipelotrichi", " o__Erysipelotrichales", " f__Erysipelotrichaceae", " g__Catenibacterium", " s__Catenibacterium mitsuokai"]}}, {"id": "177214", "metadata": {"taxonomy": ["k__Bacteria", " p__Firmicutes", " c__Clostridia", " o__Clostridiales", " f__Lachnospiraceae", " g__Blautia", " s__"]}}, {"id": "174625", "metadata": {"taxonomy": ["k__Bacteria", " p__Firmicutes", " c__Clostridia", " o__Clostridiales", " f__Lachnospiraceae", " g__Blautia", " s__"]}}, {"id": "16202", "metadata": {"taxonomy": ["k__Bacteria", " p__Firmicutes", " c__Clostridia", " o__Clostridiales", " f__Clostridiaceae", " g__Sarcina", " s__"]}}, {"id": "191898", "metadata": {"taxonomy": ["k__Bacteria", " p__Bacteroidetes", " c__Bacteroidia", " o__Bacteroidales", " f__", " g__", " s__"]}}, {"id": "217802", "metadata": {"taxonomy": ["k__Bacteria", " p__Firmicutes", " c__Clostridia", " o__Clostridiales", " f__Veillonellaceae", " g__Megamonas", " s__"]}}, {"id": "194438", "metadata": {"taxonomy": ["k__Bacteria", " p__Firmicutes", " c__Clostridia", " o__Clostridiales", " f__Lachnospiraceae", " g__Blautia", " s__"]}}, {"id": "561320", "metadata": {"taxonomy": ["k__Bacteria", " p__Proteobacteria", " c__Gammaproteobacteria", " o__Enterobacteriales", " f__Enterobacteriaceae", " g__", " s__"]}}, {"id": "181056", "metadata": {"taxonomy": ["k__Bacteria", " p__Firmicutes", " c__Clostridia", " o__Clostridiales", " f__Ruminococcaceae", " g__Faecalibacterium", " s__"]}}, {"id": "309533", "metadata": {"taxonomy": ["k__Bacteria", " p__Firmicutes", " c__Clostridia", " o__Clostridiales", " f__Ruminococcaceae", " g__Faecalibacterium", " s__"]}}, {"id": "175791", "metadata": {"taxonomy": ["k__Bacteria", " p__Firmicutes", " c__Clostridia", " o__Clostridiales", " f__Ruminococcaceae", " g__Faecalibacterium", " s__"]}}, {"id": "470969", "metadata": {"taxonomy": ["k__Bacteria", " p__Firmicutes", " c__Clostridia", " o__Clostridiales", " f__Lachnospiraceae", " g__Ruminococcus", " s__Ruminococcus gnavus"]}}, {"id": "189851", "metadata": {"taxonomy": ["k__Bacteria", " p__Firmicutes", " c__Clostridia", " o__Clostridiales", " f__Lachnospiraceae", " g__Blautia", " s__"]}}, {"id": "162427", "metadata": {"taxonomy": ["k__Bacteria", " p__Firmicutes", " c__Clostridia", " o__Clostridiales", " f__Veillonellaceae", " g__Megasphaera", " s__Megasphaera elsdenii"]}}, {"id": "157055", "metadata": {"taxonomy": ["k__Bacteria", " p__Proteobacteria", " c__Gammaproteobacteria", " o__Enterobacteriales", " f__Enterobacteriaceae", " g__Escherichia", " s__"]}}, {"id": "541119", "metadata": {"taxonomy": ["k__Bacteria", " p__Proteobacteria", " c__Gammaproteobacteria", " o__Enterobacteriales", " f__Enterobacteriaceae", " g__Enterobacter", " s__Enterobacter hormaechei"]}}, {"id": "24370", "metadata": {"taxonomy": ["k__Bacteria", " p__Firmicutes", " c__Clostridia", " o__Clostridiales", " f__Veillonellaceae", " g__Megasphaera", " s__Megasphaera elsdenii"]}}, {"id": "71692", "metadata": {"taxonomy": ["k__Bacteria", " p__Firmicutes", " c__Clostridia", " o__Clostridiales", " f__Lachnospiraceae", " g__Clostridium", " s__"]}}, {"id": "530327", "metadata": {"taxonomy": ["k__Bacteria", " p__Firmicutes", " c__Clostridia", " o__Clostridiales", " f__Ruminococcaceae", " g__Faecalibacterium", " s__"]}}, {"id": "330059", "metadata": {"taxonomy": ["k__Bacteria", " p__Firmicutes", " c__Clostridia", " o__Clostridiales", " f__Lachnospiraceae", " g__Blautia", " s__"]}}, {"id": "278234", "metadata": {"taxonomy": ["k__Bacteria", " p__Verrucomicrobia", " c__Verrucomicrobiae", " o__Verrucomicrobiales", " f__Verrucomicrobiaceae", " g__Akkermansia", " s__Akkermansia muciniphila"]}}, {"id": "212787", "metadata": {"taxonomy": ["k__Bacteria", " p__Firmicutes", " c__Clostridia", " o__Clostridiales", " f__Lachnospiraceae", " g__", " s__"]}}, {"id": "199335", "metadata": {"taxonomy": ["k__Bacteria", " p__Firmicutes", " c__Clostridia", " o__Clostridiales", " f__Lachnospiraceae", " g__", " s__"]}}, {"id": "174501", "metadata": {"taxonomy": ["k__Bacteria", " p__Firmicutes", " c__Clostridia", " o__Clostridiales", " f__Lachnospiraceae", " g__Blautia", " s__"]}}, {"id": "521577", "metadata": {"taxonomy": ["k__Bacteria", " p__Firmicutes", " c__Clostridia", " o__Clostridiales", " f__Ruminococcaceae", " g__Faecalibacterium", " s__Faecalibacterium prausnitzii"]}}, {"id": "199293", "metadata": {"taxonomy": ["k__Bacteria", " p__Firmicutes", " c__Clostridia", " o__Clostridiales", " f__Ruminococcaceae", " g__Faecalibacterium", " s__"]}}, {"id": "337246", "metadata": {"taxonomy": ["k__Bacteria", " p__Firmicutes", " c__Clostridia", " o__Clostridiales", " f__Lachnospiraceae", " g__Blautia", " s__Blautia producta"]}}, {"id": "249227", "metadata": {"taxonomy": ["k__Bacteria", " p__Proteobacteria", " c__Gammaproteobacteria", " o__Enterobacteriales", " f__Enterobacteriaceae", " g__Escherichia", " s__"]}}, {"id": "176115", "metadata": {"taxonomy": ["k__Bacteria", " p__Firmicutes", " c__Clostridia", " o__Clostridiales", " f__Ruminococcaceae", " g__Faecalibacterium", " s__"]}}, {"id": "525169", "metadata": {"taxonomy": ["k__Bacteria", " p__Firmicutes", " c__Clostridia", " o__Clostridiales", " f__Ruminococcaceae", " g__Faecalibacterium", " s__"]}}, {"id": "327933", "metadata": {"taxonomy": ["k__Bacteria", " p__Firmicutes", " c__Clostridia", " o__Clostridiales", " f__Ruminococcaceae", " g__Faecalibacterium", " s__"]}}, {"id": "274208", "metadata": {"taxonomy": ["k__Bacteria", " p__Firmicutes", " c__Clostridia", " o__Clostridiales", " f__Veillonellaceae", " g__Megasphaera", " s__Megasphaera elsdenii"]}}, {"id": "13823", "metadata": {"taxonomy": ["k__Bacteria", " p__Firmicutes", " c__Clostridia", " o__Clostridiales", " f__Veillonellaceae", " g__Veillonella", " s__Veillonella ratti"]}}, {"id": "368270", "metadata": {"taxonomy": ["k__Bacteria", " p__Bacteroidetes", " c__Bacteroidia", " o__Bacteroidales", " f__Bacteroidaceae", " g__Bacteroides", " s__"]}}, {"id": "206865", "metadata": {"taxonomy": ["k__Bacteria", " p__Firmicutes", " c__Clostridia", " o__Clostridiales", " f__Lachnospiraceae", " g__", " s__"]}}, {"id": "188008", "metadata": {"taxonomy": ["k__Bacteria", " p__Firmicutes", " c__Clostridia", " o__Clostridiales", " f__Lachnospiraceae", " g__Eubacterium", " s__"]}}, {"id": "181519", "metadata": {"taxonomy": ["k__Bacteria", " p__Bacteroidetes", " c__Bacteroidia", " o__Bacteroidales", " f__", " g__", " s__"]}}, {"id": "189047", "metadata": {"taxonomy": ["k__Bacteria", " p__Firmicutes", " c__Clostridia", " o__Clostridiales", " f__Ruminococcaceae", " g__", " s__"]}}, {"id": "188674", "metadata": {"taxonomy": ["k__Bacteria", " p__Firmicutes", " c__Clostridia", " o__Clostridiales", " f__Lachnospiraceae", " g__Clostridium", " s__"]}}, {"id": "174012", "metadata": {"taxonomy": ["k__Bacteria", " p__Firmicutes", " c__Clostridia", " o__Clostridiales", " f__", " g__", " s__"]}}, {"id": "197341", "metadata": {"taxonomy": ["k__Bacteria", " p__Firmicutes", " c__Clostridia", " o__Clostridiales", " f__Lachnospiraceae", " g__Lachnospira", " s__"]}}, {"id": "186237", "metadata": {"taxonomy": ["k__Bacteria", " p__Firmicutes", " c__Clostridia", " o__Clostridiales", " f__Lachnospiraceae", " g__", " s__"]}}, {"id": "179287", "metadata": {"taxonomy": ["k__Bacteria", " p__Firmicutes", " c__Clostridia", " o__Clostridiales", " f__Ruminococcaceae", " g__Faecalibacterium", " s__"]}}, {"id": "178882", "metadata": {"taxonomy": ["k__Bacteria", " p__Firmicutes", " c__Clostridia", " o__Clostridiales", " f__Lachnospiraceae", " g__", " s__"]}}, {"id": "174796", "metadata": {"taxonomy": ["k__Bacteria", " p__Firmicutes", " c__Clostridia", " o__Clostridiales", " f__Lachnospiraceae", " g__Blautia", " s__"]}}, {"id": "114970", "metadata": {"taxonomy": ["k__Bacteria", " p__Firmicutes", " c__Clostridia", " o__Clostridiales", " f__Lachnospiraceae", " g__Coprococcus", " s__"]}}, {"id": "561219", "metadata": {"taxonomy": ["k__Bacteria", " p__Firmicutes", " c__Clostridia", " o__Clostridiales", " f__Lachnospiraceae", " g__Coprococcus", " s__"]}}, {"id": "369922", "metadata": {"taxonomy": ["k__Bacteria", " p__Firmicutes", " c__Clostridia", " o__Clostridiales", " f__Ruminococcaceae", " g__", " s__"]}}, {"id": "317226", "metadata": {"taxonomy": ["k__Bacteria", " p__Firmicutes", " c__Clostridia", " o__Clostridiales", " f__Lachnospiraceae", " g__", " s__"]}}, {"id": "203852", "metadata": {"taxonomy": ["k__Bacteria", " p__Firmicutes", " c__Clostridia", " o__Clostridiales", " f__Ruminococcaceae", " g__", " s__"]}}, {"id": "192952", "metadata": {"taxonomy": ["k__Bacteria", " p__Firmicutes", " c__Clostridia", " o__Clostridiales", " f__Lachnospiraceae", " g__", " s__"]}}, {"id": "175713", "metadata": {"taxonomy": ["k__Bacteria", " p__Firmicutes", " c__Clostridia", " o__Clostridiales", " f__Ruminococcaceae", " g__Ruminococcus", " s__"]}}, {"id": "303772", "metadata": {"taxonomy": ["k__Bacteria", " p__Firmicutes", " c__Clostridia", " o__Clostridiales", " f__Lachnospiraceae", " g__", " s__"]}}, {"id": "208485", "metadata": {"taxonomy": ["k__Bacteria", " p__Firmicutes", " c__Clostridia", " o__Clostridiales", " f__Ruminococcaceae", " g__Oscillospira", " s__"]}}, {"id": "525474", "metadata": {"taxonomy": ["k__Bacteria", " p__Firmicutes", " c__Clostridia", " o__Clostridiales", " f__Lachnospiraceae", " g__Roseburia", " s__"]}}, {"id": "199643", "metadata": {"taxonomy": ["k__Bacteria", " p__Firmicutes", " c__Clostridia", " o__Clostridiales", " f__Lachnospiraceae", " g__Roseburia", " s__"]}}, {"id": "194672", "metadata": {"taxonomy": ["k__Bacteria", " p__Firmicutes", " c__Clostridia", " o__Clostridiales", " f__Ruminococcaceae", " g__Faecalibacterium", " s__"]}}, {"id": "193852", "metadata": {"taxonomy": ["k__Bacteria", " p__Firmicutes", " c__Clostridia", " o__Clostridiales", " f__Lachnospiraceae", " g__Blautia", " s__"]}}, {"id": "192345", "metadata": {"taxonomy": ["k__Bacteria", " p__Firmicutes", " c__Clostridia", " o__Clostridiales", " f__Ruminococcaceae", " g__Faecalibacterium", " s__"]}}, {"id": "175497", "metadata": {"taxonomy": ["k__Bacteria", " p__Firmicutes", " c__Clostridia", " o__Clostridiales", " f__Ruminococcaceae", " g__Oscillospira", " s__"]}}, {"id": "117866", "metadata": {"taxonomy": ["k__Bacteria", " p__Bacteroidetes", " c__Bacteroidia", " o__Bacteroidales", " f__Bacteroidaceae", " g__Bacteroides", " s__"]}}, {"id": "470172", "metadata": {"taxonomy": ["k__Bacteria", " p__Firmicutes", " c__Clostridia", " o__Clostridiales", " f__Lachnospiraceae", " g__Coprococcus", " s__Coprococcus eutactus"]}}, {"id": "328825", "metadata": {"taxonomy": ["k__Bacteria", " p__Firmicutes", " c__Clostridia", " o__Clostridiales", " f__Lachnospiraceae", " g__", " s__"]}}, {"id": "209103", "metadata": {"taxonomy": ["k__Bacteria", " p__Firmicutes", " c__Clostridia", " o__Clostridiales", " f__", " g__", " s__"]}}, {"id": "203991", "metadata": {"taxonomy": ["k__Bacteria", " p__Firmicutes", " c__Clostridia", " o__Clostridiales", " f__Lachnospiraceae", " g__Clostridium", " s__"]}}, {"id": "203708", "metadata": {"taxonomy": ["k__Bacteria", " p__Firmicutes", " c__Clostridia", " o__Clostridiales", " f__Ruminococcaceae", " g__Ruminococcus", " s__"]}}, {"id": "198494", "metadata": {"taxonomy": ["k__Bacteria", " p__Firmicutes", " c__Clostridia", " o__Clostridiales", " f__Lachnospiraceae", " g__Roseburia", " s__"]}}, {"id": "187533", "metadata": {"taxonomy": ["k__Bacteria", " p__Firmicutes", " c__Clostridia", " o__Clostridiales", " f__Lachnospiraceae", " g__Blautia", " s__"]}}, {"id": "16054", "metadata": {"taxonomy": ["k__Bacteria", " p__Firmicutes", " c__Clostridia", " o__Clostridiales", " f__Ruminococcaceae", " g__Ruminococcus", " s__Ruminococcus callidus"]}}, {"id": "334508", "metadata": {"taxonomy": ["k__Bacteria", " p__Firmicutes", " c__Clostridia", " o__Clostridiales", " f__Lachnospiraceae", " g__Lachnospira", " s__"]}}, {"id": "244304", "metadata": {"taxonomy": ["k__Bacteria", " p__Bacteroidetes", " c__Bacteroidia", " o__Bacteroidales", " f__Bacteroidaceae", " g__Bacteroides", " s__"]}}, {"id": "184209", "metadata": {"taxonomy": ["k__Bacteria", " p__Bacteroidetes", " c__Bacteroidia", " o__Bacteroidales", " f__Bacteroidaceae", " g__Bacteroides", " s__Bacteroides uniformis"]}}, {"id": "178578", "metadata": {"taxonomy": ["k__Bacteria", " p__Firmicutes", " c__Clostridia", " o__Clostridiales", " f__Ruminococcaceae", " g__", " s__"]}}, {"id": "568877", "metadata": {"taxonomy": ["k__Bacteria", " p__Firmicutes", " c__Clostridia", " o__Clostridiales", " f__Lachnospiraceae", " g__Clostridium", " s__"]}}, {"id": "320468", "metadata": {"taxonomy": ["k__Bacteria", " p__Firmicutes", " c__Clostridia", " o__Clostridiales", " f__Lachnospiraceae", " g__", " s__"]}}, {"id": "195061", "metadata": {"taxonomy": ["k__Bacteria", " p__Actinobacteria", " c__Actinobacteria (class)", " o__Coriobacteriales", " f__Coriobacteriaceae", " g__Adlercreutzia", " s__"]}}, {"id": "539447", "metadata": {"taxonomy": ["k__Bacteria", " p__Firmicutes", " c__Bacilli", " o__Lactobacillales", " f__Enterococcaceae", " g__Enterococcus", " s__"]}}, {"id": "197368", "metadata": {"taxonomy": ["k__Bacteria", " p__Firmicutes", " c__Clostridia", " o__Clostridiales", " f__Lachnospiraceae", " g__", " s__"]}}, {"id": "179655", "metadata": {"taxonomy": ["k__Bacteria", " p__Firmicutes", " c__Clostridia", " o__Clostridiales", " f__Lachnospiraceae", " g__", " s__"]}}, {"id": "177830", "metadata": {"taxonomy": ["k__Bacteria", " p__Firmicutes", " c__Clostridia", " o__Clostridiales", " f__Lachnospiraceae", " g__", " s__"]}}, {"id": "553388", "metadata": {"taxonomy": ["k__Bacteria", " p__Firmicutes", " c__Clostridia", " o__Clostridiales", " f__Clostridiaceae", " g__Clostridium", " s__"]}}, {"id": "297208", "metadata": {"taxonomy": ["k__Bacteria", " p__Firmicutes", " c__Clostridia", " o__Clostridiales", " f__Lachnospiraceae", " g__", " s__"]}}, {"id": "196082", "metadata": {"taxonomy": ["k__Bacteria", " p__Firmicutes", " c__Clostridia", " o__Clostridiales", " f__Lachnospiraceae", " g__Blautia", " s__"]}}, {"id": "193876", "metadata": {"taxonomy": ["k__Bacteria", " p__Firmicutes", " c__Clostridia", " o__Clostridiales", " f__Lachnospiraceae", " g__Ruminococcus", " s__"]}}, {"id": "39361", "metadata": {"taxonomy": ["k__Bacteria", " p__Firmicutes", " c__Clostridia", " o__Clostridiales", " f__Lachnospiraceae", " g__Epulopiscium", " s__"]}}, {"id": "290852", "metadata": {"taxonomy": ["k__Bacteria", " p__Firmicutes", " c__Clostridia", " o__Clostridiales", " f__Lachnospiraceae", " g__", " s__"]}}, {"id": "52289", "metadata": {"taxonomy": ["k__Bacteria", " p__Firmicutes", " c__Clostridia", " o__Clostridiales", " f__Lachnospiraceae", " g__Clostridium", " s__"]}}, {"id": "348374", "metadata": {"taxonomy": ["k__Bacteria", " p__Bacteroidetes", " c__Bacteroidia", " o__Bacteroidales", " f__Bacteroidaceae", " g__Bacteroides", " s__"]}}, {"id": "317390", "metadata": {"taxonomy": ["k__Bacteria", " p__Firmicutes", " c__Clostridia", " o__Clostridiales", " f__Lachnospiraceae", " g__", " s__"]}}, {"id": "287978", "metadata": {"taxonomy": ["k__Bacteria", " p__Firmicutes", " c__Clostridia", " o__Clostridiales", " f__Lachnospiraceae", " g__", " s__"]}}, {"id": "272926", "metadata": {"taxonomy": ["k__Bacteria", " p__Firmicutes", " c__Clostridia", " o__Clostridiales", " f__Ruminococcaceae", " g__", " s__"]}}, {"id": "195572", "metadata": {"taxonomy": ["k__Bacteria", " p__Firmicutes", " c__Clostridia", " o__Clostridiales", " f__Lachnospiraceae", " g__Clostridium", " s__"]}}, {"id": "194439", "metadata": {"taxonomy": ["k__Bacteria", " p__Firmicutes", " c__Clostridia", " o__Clostridiales", " f__Lachnospiraceae", " g__Blautia", " s__"]}}, {"id": "577082", "metadata": {"taxonomy": ["k__Bacteria", " p__Firmicutes", " c__Clostridia", " o__Clostridiales", " f__Lachnospiraceae", " g__", " s__"]}}, {"id": "517172", "metadata": {"taxonomy": ["k__Bacteria", " p__Firmicutes", " c__Clostridia", " o__Clostridiales", " f__Lachnospiraceae", " g__Roseburia", " s__"]}}, {"id": "369032", "metadata": {"taxonomy": ["k__Bacteria", " p__Firmicutes", " c__Clostridia", " o__Clostridiales", " f__Lachnospiraceae", " g__Clostridium", " s__"]}}, {"id": "344827", "metadata": {"taxonomy": ["k__Bacteria", " p__Bacteroidetes", " c__Bacteroidia", " o__Bacteroidales", " f__", " g__", " s__"]}}, {"id": "2173", "metadata": {"taxonomy": ["k__Bacteria", " p__Bacteroidetes", " c__Bacteroidia", " o__Bacteroidales", " f__Prevotellaceae", " g__Prevotella", " s__"]}}, {"id": "186294", "metadata": {"taxonomy": ["k__Bacteria", " p__Firmicutes", " c__Clostridia", " o__Clostridiales", " f__Lachnospiraceae", " g__", " s__"]}}, {"id": "104405", "metadata": {"taxonomy": ["k__Bacteria", " p__Firmicutes", " c__Bacilli", " o__Lactobacillales", " f__Streptococcaceae", " g__Streptococcus", " s__"]}}, {"id": "109633", "metadata": {"taxonomy": ["k__Bacteria", " p__Firmicutes", " c__Clostridia", " o__Clostridiales", " f__Eubacteriaceae", " g__Eubacterium", " s__"]}}, {"id": "270383", "metadata": {"taxonomy": ["k__Bacteria", " p__Firmicutes", " c__Bacilli", " o__Lactobacillales", " f__Lactobacillaceae", " g__Lactobacillus", " s__Lactobacillus zeae"]}}, {"id": "79835", "metadata": {"taxonomy": ["k__Bacteria", " p__Firmicutes", " c__Bacilli", " o__Lactobacillales", " f__Lactobacillaceae", " g__Lactobacillus", " s__Lactobacillus pentosus"]}}, {"id": "305546", "metadata": {"taxonomy": ["k__Bacteria", " p__Bacteroidetes", " c__Bacteroidia", " o__Bacteroidales", " f__Prevotellaceae", " g__Prevotella", " s__"]}}, {"id": "189432", "metadata": {"taxonomy": ["k__Bacteria", " p__Bacteroidetes", " c__Bacteroidia", " o__Bacteroidales", " f__Prevotellaceae", " g__Prevotella", " s__"]}}, {"id": "300872", "metadata": {"taxonomy": ["k__Bacteria", " p__Bacteroidetes", " c__Bacteroidia", " o__Bacteroidales", " f__Prevotellaceae", " g__Prevotella", " s__"]}}, {"id": "303304", "metadata": {"taxonomy": ["k__Bacteria", " p__Bacteroidetes", " c__Bacteroidia", " o__Bacteroidales", " f__Prevotellaceae", " g__Prevotella", " s__"]}}, {"id": "536652", "metadata": {"taxonomy": ["k__Bacteria", " p__Bacteroidetes", " c__Bacteroidia", " o__Bacteroidales", " f__Prevotellaceae", " g__Prevotella", " s__"]}}, {"id": "517558", "metadata": {"taxonomy": ["k__Bacteria", " p__Bacteroidetes", " c__Bacteroidia", " o__Bacteroidales", " f__Prevotellaceae", " g__Prevotella", " s__"]}}, {"id": "301656", "metadata": {"taxonomy": ["k__Bacteria", " p__Bacteroidetes", " c__Bacteroidia", " o__Bacteroidales", " f__Prevotellaceae", " g__Prevotella", " s__"]}}, {"id": "524963", "metadata": {"taxonomy": ["k__Bacteria", " p__Bacteroidetes", " c__Bacteroidia", " o__Bacteroidales", " f__Prevotellaceae", " g__Prevotella", " s__"]}}, {"id": "197994", "metadata": {"taxonomy": ["k__Bacteria", " p__Bacteroidetes", " c__Bacteroidia", " o__Bacteroidales", " f__Prevotellaceae", " g__Prevotella", " s__"]}}, {"id": "189862", "metadata": {"taxonomy": ["k__Bacteria", " p__Bacteroidetes", " c__Bacteroidia", " o__Bacteroidales", " f__Prevotellaceae", " g__Prevotella", " s__"]}}, {"id": "317286", "metadata": {"taxonomy": ["k__Bacteria", " p__Firmicutes", " c__Clostridia", " o__Clostridiales", " f__Ruminococcaceae", " g__", " s__"]}}, {"id": "184464", "metadata": {"taxonomy": ["k__Bacteria", " p__Bacteroidetes", " c__Bacteroidia", " o__Bacteroidales", " f__Prevotellaceae", " g__Prevotella", " s__"]}}, {"id": "471308", "metadata": {"taxonomy": ["k__Bacteria", " p__Firmicutes", " c__Bacilli", " o__Lactobacillales", " f__Lactobacillaceae", " g__Lactobacillus", " s__Lactobacillus salivarius"]}}, {"id": "197149", "metadata": {"taxonomy": ["k__Bacteria", " p__Bacteroidetes", " c__Bacteroidia", " o__Bacteroidales", " f__Prevotellaceae", " g__Prevotella", " s__"]}}, {"id": "293078", "metadata": {"taxonomy": ["k__Bacteria", " p__Firmicutes", " c__Clostridia", " o__Clostridiales", " f__Lachnospiraceae", " g__", " s__"]}}, {"id": "130228", "metadata": {"taxonomy": ["k__Bacteria", " p__Bacteroidetes", " c__Bacteroidia", " o__Bacteroidales", " f__Bacteroidaceae", " g__Bacteroides", " s__Bacteroides plebeius"]}}, {"id": "165322", "metadata": {"taxonomy": ["k__Bacteria", " p__Proteobacteria", " c__Betaproteobacteria", " o__Burkholderiales", " f__Alcaligenaceae", " g__", " s__"]}}, {"id": "470878", "metadata": {"taxonomy": ["k__Bacteria", " p__Proteobacteria", " c__Gammaproteobacteria", " o__Enterobacteriales", " f__Enterobacteriaceae", " g__Proteus", " s__Proteus vulgaris"]}}, {"id": "470805", "metadata": {"taxonomy": ["k__Bacteria", " p__Firmicutes", " c__Clostridia", " o__Clostridiales", " f__Clostridiales Family XI. Incertae Sedis", " g__", " s__Parvimonas micra"]}}, {"id": "367417", "metadata": {"taxonomy": ["k__Bacteria", " p__Firmicutes", " c__Clostridia", " o__Clostridiales", " f__Ruminococcaceae", " g__Faecalibacterium", " s__"]}}, {"id": "594084", "metadata": {"taxonomy": ["k__Bacteria", " p__Actinobacteria", " c__Actinobacteria (class)", " o__Coriobacteriales", " f__Coriobacteriaceae", " g__Slackia", " s__"]}}, {"id": "326792", "metadata": {"taxonomy": ["k__Bacteria", " p__Firmicutes", " c__Clostridia", " o__Clostridiales", " f__Ruminococcaceae", " g__Faecalibacterium", " s__"]}}, {"id": "312546", "metadata": {"taxonomy": ["k__Bacteria", " p__Firmicutes", " c__Clostridia", " o__Clostridiales", " f__Ruminococcaceae", " g__Faecalibacterium", " s__"]}}, {"id": "198161", "metadata": {"taxonomy": ["k__Bacteria", " p__Bacteroidetes", " c__Bacteroidia", " o__Bacteroidales", " f__", " g__", " s__"]}}, {"id": "171551", "metadata": {"taxonomy": ["k__Bacteria", " p__Firmicutes", " c__Clostridia", " o__Clostridiales", " f__Ruminococcaceae", " g__Faecalibacterium", " s__Faecalibacterium prausnitzii"]}}, {"id": "100258", "metadata": {"taxonomy": ["k__Bacteria", " p__Actinobacteria", " c__Actinobacteria (class)", " o__Coriobacteriales", " f__Coriobacteriaceae", " g__", " s__"]}}, {"id": "298984", "metadata": {"taxonomy": ["k__Bacteria", " p__Proteobacteria", " c__Gammaproteobacteria", " o__Enterobacteriales", " f__Enterobacteriaceae", " g__Escherichia", " s__"]}}, {"id": "240711", "metadata": {"taxonomy": ["k__Bacteria", " p__Proteobacteria", " c__Gammaproteobacteria", " o__Enterobacteriales", " f__Enterobacteriaceae", " g__Escherichia", " s__"]}}, {"id": "158480", "metadata": {"taxonomy": ["k__Bacteria", " p__Firmicutes", " c__Clostridia", " o__Clostridiales", " f__Ruminococcaceae", " g__Faecalibacterium", " s__"]}}, {"id": "530727", "metadata": {"taxonomy": ["k__Bacteria", " p__Bacteroidetes", " c__Bacteroidia", " o__Bacteroidales", " f__Prevotellaceae", " g__Prevotella", " s__"]}}, {"id": "367433", "metadata": {"taxonomy": ["k__Bacteria", " p__Firmicutes", " c__Clostridia", " o__Clostridiales", " f__Ruminococcaceae", " g__Faecalibacterium", " s__Faecalibacterium prausnitzii"]}}, {"id": "315199", "metadata": {"taxonomy": ["k__Bacteria", " p__Firmicutes", " c__Clostridia", " o__Clostridiales", " f__Ruminococcaceae", " g__Faecalibacterium", " s__"]}}, {"id": "207466", "metadata": {"taxonomy": ["k__Bacteria", " p__Firmicutes", " c__Clostridia", " o__Clostridiales", " f__Ruminococcaceae", " g__", " s__"]}}, {"id": "190765", "metadata": {"taxonomy": ["k__Bacteria", " p__Proteobacteria", " c__Betaproteobacteria", " o__", " f__", " g__", " s__"]}}, {"id": "188238", "metadata": {"taxonomy": ["k__Bacteria", " p__Firmicutes", " c__Clostridia", " o__Clostridiales", " f__Lachnospiraceae", " g__", " s__"]}}, {"id": "174809", "metadata": {"taxonomy": ["k__Bacteria", " p__Bacteroidetes", " c__Bacteroidia", " o__Bacteroidales", " f__Bacteroidaceae", " g__Bacteroides", " s__"]}}, {"id": "58262", "metadata": {"taxonomy": ["k__Bacteria", " p__Firmicutes", " c__Clostridia", " o__Clostridiales", " f__Veillonellaceae", " g__Dialister", " s__"]}}, {"id": "422878", "metadata": {"taxonomy": ["k__Bacteria", " p__Firmicutes", " c__Clostridia", " o__Clostridiales", " f__Veillonellaceae", " g__Megamonas", " s__"]}}, {"id": "326403", "metadata": {"taxonomy": ["k__Bacteria", " p__Bacteroidetes", " c__Bacteroidia", " o__Bacteroidales", " f__Prevotellaceae", " g__Prevotella", " s__"]}}, {"id": "515141", "metadata": {"taxonomy": ["k__Bacteria", " p__Firmicutes", " c__Clostridia", " o__Clostridiales", " f__Ruminococcaceae", " g__Faecalibacterium", " s__"]}}, {"id": "324055", "metadata": {"taxonomy": ["k__Bacteria", " p__Bacteroidetes", " c__Bacteroidia", " o__Bacteroidales", " f__Bacteroidaceae", " g__Bacteroides", " s__"]}}, {"id": "289699", "metadata": {"taxonomy": ["k__Bacteria", " p__Firmicutes", " c__Clostridia", " o__Clostridiales", " f__Ruminococcaceae", " g__", " s__"]}}, {"id": "268604", "metadata": {"taxonomy": ["k__Bacteria", " p__Bacteroidetes", " c__Bacteroidia", " o__Bacteroidales", " f__Prevotellaceae", " g__Prevotella", " s__"]}}, {"id": "193704", "metadata": {"taxonomy": ["k__Bacteria", " p__Firmicutes", " c__Clostridia", " o__Clostridiales", " f__Lachnospiraceae", " g__", " s__"]}}, {"id": "564140", "metadata": {"taxonomy": ["k__Bacteria", " p__Bacteroidetes", " c__Bacteroidia", " o__Bacteroidales", " f__Porphyromonadaceae", " g__Parabacteroides", " s__Parabacteroides distasonis"]}}, {"id": "361304", "metadata": {"taxonomy": ["k__Bacteria", " p__Bacteroidetes", " c__Bacteroidia", " o__Bacteroidales", " f__Bacteroidaceae", " g__Bacteroides", " s__"]}}, {"id": "234309", "metadata": {"taxonomy": ["k__Bacteria", " p__Firmicutes", " c__Clostridia", " o__Clostridiales", " f__Lachnospiraceae", " g__Ruminococcus", " s__"]}}, {"id": "326977", "metadata": {"taxonomy": ["k__Bacteria", " p__Actinobacteria", " c__Actinobacteria (class)", " o__Bifidobacteriales", " f__Bifidobacteriaceae", " g__Bifidobacterium", " s__Bifidobacterium adolescentis"]}}, {"id": "470691", "metadata": {"taxonomy": ["k__Bacteria", " p__Firmicutes", " c__Clostridia", " o__Clostridiales", " f__Veillonellaceae", " g__Mitsuokella", " s__Mitsuokella multacida"]}}, {"id": "469778", "metadata": {"taxonomy": ["k__Bacteria", " p__Bacteroidetes", " c__Bacteroidia", " o__Bacteroidales", " f__Bacteroidaceae", " g__Bacteroides", " s__Bacteroides coprophilus"]}}, {"id": "316587", "metadata": {"taxonomy": ["k__Bacteria", " p__Firmicutes", " c__Bacilli", " o__Lactobacillales", " f__Streptococcaceae", " g__Streptococcus", " s__"]}}, {"id": "206631", "metadata": {"taxonomy": ["k__Bacteria", " p__Firmicutes", " c__Clostridia", " o__Clostridiales", " f__Lachnospiraceae", " g__Blautia", " s__Blautia producta"]}}, {"id": "184403", "metadata": {"taxonomy": ["k__Bacteria", " p__Firmicutes", " c__Clostridia", " o__Clostridiales", " f__Lachnospiraceae", " g__", " s__"]}}, {"id": "299390", "metadata": {"taxonomy": ["k__Bacteria", " p__Firmicutes", " c__Clostridia", " o__Clostridiales", " f__Lachnospiraceae", " g__Blautia", " s__Blautia producta"]}}, {"id": "186456", "metadata": {"taxonomy": ["k__Bacteria", " p__Firmicutes", " c__Clostridia", " o__Clostridiales", " f__Ruminococcaceae", " g__", " s__"]}}, {"id": "522966", "metadata": {"taxonomy": ["k__Bacteria", " p__Firmicutes", " c__Clostridia", " o__Clostridiales", " f__Clostridiaceae", " g__Clostridium", " s__"]}}, {"id": "211903", "metadata": {"taxonomy": ["k__Bacteria", " p__Firmicutes", " c__Clostridia", " o__Clostridiales", " f__Lachnospiraceae", " g__Clostridium", " s__"]}}, {"id": "176628", "metadata": {"taxonomy": ["k__Bacteria", " p__Firmicutes", " c__Clostridia", " o__Clostridiales", " f__Lachnospiraceae", " g__", " s__"]}}, {"id": "6821", "metadata": {"taxonomy": ["k__Bacteria", " p__Proteobacteria", " c__Betaproteobacteria", " o__Burkholderiales", " f__Alcaligenaceae", " g__Sutterella", " s__"]}}, {"id": "329241", "metadata": {"taxonomy": ["k__Bacteria", " p__Firmicutes", " c__Clostridia", " o__Clostridiales", " f__Lachnospiraceae", " g__", " s__"]}}, {"id": "294022", "metadata": {"taxonomy": ["k__Bacteria", " p__Firmicutes", " c__Clostridia", " o__Clostridiales", " f__Lachnospiraceae", " g__Ruminococcus", " s__"]}}, {"id": "212503", "metadata": {"taxonomy": ["k__Bacteria", " p__Firmicutes", " c__Clostridia", " o__Clostridiales", " f__Lachnospiraceae", " g__", " s__"]}}, {"id": "193312", "metadata": {"taxonomy": ["k__Bacteria", " p__Firmicutes", " c__Clostridia", " o__Clostridiales", " f__Lachnospiraceae", " g__", " s__"]}}, {"id": "182087", "metadata": {"taxonomy": ["k__Bacteria", " p__Firmicutes", " c__Clostridia", " o__Clostridiales", " f__Ruminococcaceae", " g__Faecalibacterium", " s__"]}}, {"id": "187271", "metadata": {"taxonomy": ["k__Bacteria", " p__Firmicutes", " c__Clostridia", " o__Clostridiales", " f__Lachnospiraceae", " g__Blautia", " s__"]}}, {"id": "175635", "metadata": {"taxonomy": ["k__Bacteria", " p__Firmicutes", " c__Clostridia", " o__Clostridiales", " f__Lachnospiraceae", " g__Roseburia", " s__Eubacterium rectale"]}}, {"id": "174920", "metadata": {"taxonomy": ["k__Bacteria", " p__Firmicutes", " c__Clostridia", " o__Clostridiales", " f__Lachnospiraceae", " g__Coprococcus", " s__"]}}, {"id": "576373", "metadata": {"taxonomy": ["k__Bacteria", " p__Proteobacteria", " c__Betaproteobacteria", " o__Burkholderiales", " f__Alcaligenaceae", " g__Sutterella", " s__"]}}, {"id": "209578", "metadata": {"taxonomy": ["k__Bacteria", " p__Firmicutes", " c__Clostridia", " o__Clostridiales", " f__Ruminococcaceae", " g__Ruminococcus", " s__"]}}, {"id": "179319", "metadata": {"taxonomy": ["k__Bacteria", " p__Firmicutes", " c__Clostridia", " o__Clostridiales", " f__Lachnospiraceae", " g__", " s__"]}}, {"id": "357836", "metadata": {"taxonomy": ["k__Bacteria", " p__Firmicutes", " c__Clostridia", " o__Clostridiales", " f__Ruminococcaceae", " g__Faecalibacterium", " s__"]}}, {"id": "197208", "metadata": {"taxonomy": ["k__Bacteria", " p__Firmicutes", " c__Clostridia", " o__Clostridiales", " f__Lachnospiraceae", " g__Blautia", " s__"]}}, {"id": "180304", "metadata": {"taxonomy": ["k__Bacteria", " p__Firmicutes", " c__Clostridia", " o__Clostridiales", " f__Ruminococcaceae", " g__Faecalibacterium", " s__Faecalibacterium prausnitzii"]}}, {"id": "177602", "metadata": {"taxonomy": ["k__Bacteria", " p__Firmicutes", " c__Clostridia", " o__Clostridiales", " f__Ruminococcaceae", " g__Faecalibacterium", " s__"]}}, {"id": "530129", "metadata": {"taxonomy": ["k__Bacteria", " p__Firmicutes", " c__Clostridia", " o__Clostridiales", " f__", " g__", " s__"]}}, {"id": "204593", "metadata": {"taxonomy": ["k__Bacteria", " p__Firmicutes", " c__Clostridia", " o__Clostridiales", " f__Ruminococcaceae", " g__", " s__"]}}, {"id": "14030", "metadata": {"taxonomy": ["k__Bacteria", " p__Firmicutes", " c__Clostridia", " o__Clostridiales", " f__Lachnospiraceae", " g__Clostridium", " s__"]}}, {"id": "359323", "metadata": {"taxonomy": ["k__Bacteria", " p__Firmicutes", " c__Clostridia", " o__Clostridiales", " f__Lachnospiraceae", " g__Ruminococcus", " s__"]}}, {"id": "324163", "metadata": {"taxonomy": ["k__Bacteria", " p__Firmicutes", " c__Clostridia", " o__Clostridiales", " f__Lachnospiraceae", " g__Blautia", " s__"]}}, {"id": "193761", "metadata": {"taxonomy": ["k__Bacteria", " p__Firmicutes", " c__Clostridia", " o__Clostridiales", " f__Ruminococcaceae", " g__Faecalibacterium", " s__"]}}, {"id": "179321", "metadata": {"taxonomy": ["k__Bacteria", " p__Firmicutes", " c__Clostridia", " o__Clostridiales", " f__Ruminococcaceae", " g__Faecalibacterium", " s__"]}}, {"id": "178609", "metadata": {"taxonomy": ["k__Bacteria", " p__Firmicutes", " c__Clostridia", " o__Clostridiales", " f__Lachnospiraceae", " g__", " s__"]}}, {"id": "360785", "metadata": {"taxonomy": ["k__Bacteria", " p__Bacteroidetes", " c__Bacteroidia", " o__Bacteroidales", " f__Bacteroidaceae", " g__Bacteroides", " s__Bacteroides uniformis"]}}, {"id": "215855", "metadata": {"taxonomy": ["k__Bacteria", " p__Firmicutes", " c__Clostridia", " o__Clostridiales", " f__Ruminococcaceae", " g__", " s__"]}}, {"id": "192836", "metadata": {"taxonomy": ["k__Bacteria", " p__Bacteroidetes", " c__Bacteroidia", " o__Bacteroidales", " f__Bacteroidaceae", " g__Bacteroides", " s__Bacteroides uniformis"]}}, {"id": "181379", "metadata": {"taxonomy": ["k__Bacteria", " p__Firmicutes", " c__Clostridia", " o__Clostridiales", " f__Lachnospiraceae", " g__Roseburia", " s__Eubacterium rectale"]}}, {"id": "181139", "metadata": {"taxonomy": ["k__Bacteria", " p__Firmicutes", " c__Clostridia", " o__Clostridiales", " f__Ruminococcaceae", " g__Faecalibacterium", " s__"]}}, {"id": "99566", "metadata": {"taxonomy": ["k__Bacteria", " p__Firmicutes", " c__Clostridia", " o__Clostridiales", " f__Lachnospiraceae", " g__Blautia", " s__"]}}, {"id": "568692", "metadata": {"taxonomy": ["k__Bacteria", " p__Firmicutes", " c__Clostridia", " o__Clostridiales", " f__", " g__", " s__"]}}, {"id": "321133", "metadata": {"taxonomy": ["k__Bacteria", " p__Firmicutes", " c__Clostridia", " o__Clostridiales", " f__Lachnospiraceae", " g__Ruminococcus", " s__"]}}, {"id": "312986", "metadata": {"taxonomy": ["k__Bacteria", " p__Firmicutes", " c__Clostridia", " o__Clostridiales", " f__Lachnospiraceae", " g__Blautia", " s__"]}}, {"id": "230741", "metadata": {"taxonomy": ["k__Bacteria", " p__Firmicutes", " c__Clostridia", " o__Clostridiales", " f__Lachnospiraceae", " g__", " s__"]}}, {"id": "207570", "metadata": {"taxonomy": ["k__Bacteria", " p__Firmicutes", " c__Clostridia", " o__Clostridiales", " f__Lachnospiraceae", " g__Clostridium", " s__"]}}, {"id": "184492", "metadata": {"taxonomy": ["k__Bacteria", " p__Firmicutes", " c__Clostridia", " o__Clostridiales", " f__Lachnospiraceae", " g__Ruminococcus", " s__"]}}, {"id": "180432", "metadata": {"taxonomy": ["k__Bacteria", " p__Firmicutes", " c__Clostridia", " o__Clostridiales", " f__Lachnospiraceae", " g__Ruminococcus", " s__"]}}, {"id": "173135", "metadata": {"taxonomy": ["k__Bacteria", " p__Firmicutes", " c__Clostridia", " o__Clostridiales", " f__Ruminococcaceae", " g__Faecalibacterium", " s__"]}}, {"id": "72147", "metadata": {"taxonomy": ["k__Bacteria", " p__Firmicutes", " c__Clostridia", " o__Clostridiales", " f__Ruminococcaceae", " g__", " s__"]}}, {"id": "183969", "metadata": {"taxonomy": ["k__Bacteria", " p__Firmicutes", " c__Clostridia", " o__Clostridiales", " f__Lachnospiraceae", " g__Roseburia", " s__Eubacterium rectale"]}}, {"id": "527250", "metadata": {"taxonomy": ["k__Bacteria", " p__Firmicutes", " c__Clostridia", " o__Clostridiales", " f__Ruminococcaceae", " g__Faecalibacterium", " s__"]}}, {"id": "329475", "metadata": {"taxonomy": ["k__Bacteria", " p__Firmicutes", " c__Clostridia", " o__Clostridiales", " f__Lachnospiraceae", " g__", " s__"]}}, {"id": "198922", "metadata": {"taxonomy": ["k__Bacteria", " p__Firmicutes", " c__Clostridia", " o__Clostridiales", " f__Lachnospiraceae", " g__Blautia", " s__"]}}, {"id": "195034", "metadata": {"taxonomy": ["k__Bacteria", " p__Firmicutes", " c__Clostridia", " o__Clostridiales", " f__Lachnospiraceae", " g__Blautia", " s__"]}}, {"id": "369685", "metadata": {"taxonomy": ["k__Bacteria", " p__Firmicutes", " c__Clostridia", " o__Clostridiales", " f__Lachnospiraceae", " g__", " s__"]}}, {"id": "292740", "metadata": {"taxonomy": ["k__Bacteria", " p__Firmicutes", " c__Clostridia", " o__Clostridiales", " f__Lachnospiraceae", " g__", " s__"]}}, {"id": "204673", "metadata": {"taxonomy": ["k__Bacteria", " p__Firmicutes", " c__Clostridia", " o__Clostridiales", " f__Ruminococcaceae", " g__Oscillospira", " s__"]}}, {"id": "164241", "metadata": {"taxonomy": ["k__Bacteria", " p__Firmicutes", " c__Clostridia", " o__Clostridiales", " f__Ruminococcaceae", " g__Faecalibacterium", " s__"]}}, {"id": "360182", "metadata": {"taxonomy": ["k__Bacteria", " p__Firmicutes", " c__Clostridia", " o__Clostridiales", " f__Lachnospiraceae", " g__Blautia", " s__"]}}, {"id": "192022", "metadata": {"taxonomy": ["k__Bacteria", " p__Firmicutes", " c__Clostridia", " o__Clostridiales", " f__Ruminococcaceae", " g__", " s__"]}}, {"id": "184514", "metadata": {"taxonomy": ["k__Bacteria", " p__Firmicutes", " c__Clostridia", " o__Clostridiales", " f__", " g__", " s__"]}}, {"id": "180450", "metadata": {"taxonomy": ["k__Bacteria", " p__Firmicutes", " c__Clostridia", " o__Clostridiales", " f__Lachnospiraceae", " g__Lachnobacterium", " s__"]}}, {"id": "179866", "metadata": {"taxonomy": ["k__Bacteria", " p__Firmicutes", " c__Clostridia", " o__Clostridiales", " f__Lachnospiraceae", " g__Blautia", " s__"]}}, {"id": "174078", "metadata": {"taxonomy": ["k__Bacteria", " p__Firmicutes", " c__Clostridia", " o__Clostridiales", " f__", " g__", " s__"]}}, {"id": "528303", "metadata": {"taxonomy": ["k__Bacteria", " p__Bacteroidetes", " c__Bacteroidia", " o__Bacteroidales", " f__Prevotellaceae", " g__Prevotella", " s__"]}}, {"id": "293990", "metadata": {"taxonomy": ["k__Bacteria", " p__Firmicutes", " c__Clostridia", " o__Clostridiales", " f__Lachnospiraceae", " g__", " s__"]}}, {"id": "263461", "metadata": {"taxonomy": ["k__Bacteria", " p__Firmicutes", " c__Clostridia", " o__Clostridiales", " f__Ruminococcaceae", " g__Oscillospira", " s__"]}}, {"id": "189679", "metadata": {"taxonomy": ["k__Bacteria", " p__Firmicutes", " c__Clostridia", " o__Clostridiales", " f__Lachnospiraceae", " g__", " s__"]}}, {"id": "188127", "metadata": {"taxonomy": ["k__Bacteria", " p__Firmicutes", " c__Clostridia", " o__Clostridiales", " f__Lachnospiraceae", " g__", " s__"]}}, {"id": "179795", "metadata": {"taxonomy": ["k__Bacteria", " p__Firmicutes", " c__Clostridia", " o__Clostridiales", " f__Lachnospiraceae", " g__", " s__"]}}, {"id": "178449", "metadata": {"taxonomy": ["k__Bacteria", " p__Firmicutes", " c__Clostridia", " o__Clostridiales", " f__Lachnospiraceae", " g__Blautia", " s__"]}}, {"id": "175682", "metadata": {"taxonomy": ["k__Bacteria", " p__Firmicutes", " c__Clostridia", " o__Clostridiales", " f__Lachnospiraceae", " g__Roseburia", " s__Eubacterium rectale"]}}, {"id": "174348", "metadata": {"taxonomy": ["k__Bacteria", " p__Firmicutes", " c__Clostridia", " o__Clostridiales", " f__Lachnospiraceae", " g__Blautia", " s__"]}}, {"id": "149178", "metadata": {"taxonomy": ["k__Bacteria", " p__Firmicutes", " c__Clostridia", " o__Clostridiales", " f__Lachnospiraceae", " g__Blautia", " s__"]}}, {"id": "321899", "metadata": {"taxonomy": ["k__Bacteria", " p__Firmicutes", " c__Clostridia", " o__Clostridiales", " f__Ruminococcaceae", " g__", " s__"]}}, {"id": "321453", "metadata": {"taxonomy": ["k__Bacteria", " p__Firmicutes", " c__Clostridia", " o__Clostridiales", " f__Lachnospiraceae", " g__Blautia", " s__"]}}, {"id": "313672", "metadata": {"taxonomy": ["k__Bacteria", " p__Firmicutes", " c__Clostridia", " o__Clostridiales", " f__Lachnospiraceae", " g__Lachnospira", " s__"]}}, {"id": "296165", "metadata": {"taxonomy": ["k__Bacteria", " p__Firmicutes", " c__Clostridia", " o__Clostridiales", " f__Lachnospiraceae", " g__", " s__"]}}, {"id": "206931", "metadata": {"taxonomy": ["k__Bacteria", " p__Firmicutes", " c__Clostridia", " o__Clostridiales", " f__Lachnospiraceae", " g__", " s__"]}}, {"id": "178390", "metadata": {"taxonomy": ["k__Bacteria", " p__Firmicutes", " c__Clostridia", " o__Clostridiales", " f__Ruminococcaceae", " g__", " s__"]}}, {"id": "359787", "metadata": {"taxonomy": ["k__Bacteria", " p__Firmicutes", " c__Clostridia", " o__Clostridiales", " f__Lachnospiraceae", " g__Blautia", " s__"]}}, {"id": "207615", "metadata": {"taxonomy": ["k__Bacteria", " p__Firmicutes", " c__Clostridia", " o__Clostridiales", " f__Lachnospiraceae", " g__", " s__"]}}, {"id": "184910", "metadata": {"taxonomy": ["k__Bacteria", " p__Firmicutes", " c__Clostridia", " o__Clostridiales", " f__Lachnospiraceae", " g__Roseburia", " s__Eubacterium rectale"]}}, {"id": "180658", "metadata": {"taxonomy": ["k__Bacteria", " p__Firmicutes", " c__Clostridia", " o__Clostridiales", " f__Ruminococcaceae", " g__", " s__"]}}, {"id": "179497", "metadata": {"taxonomy": ["k__Bacteria", " p__Firmicutes", " c__Clostridia", " o__Clostridiales", " f__Lachnospiraceae", " g__", " s__"]}}, {"id": "359255", "metadata": {"taxonomy": ["k__Bacteria", " p__Firmicutes", " c__Clostridia", " o__Clostridiales", " f__", " g__", " s__"]}}, {"id": "304489", "metadata": {"taxonomy": ["k__Bacteria", " p__Firmicutes", " c__Clostridia", " o__Clostridiales", " f__Ruminococcaceae", " g__", " s__"]}}, {"id": "191712", "metadata": {"taxonomy": ["k__Bacteria", " p__Firmicutes", " c__Clostridia", " o__Clostridiales", " f__Lachnospiraceae", " g__", " s__"]}}, {"id": "177772", "metadata": {"taxonomy": ["k__Bacteria", " p__Firmicutes", " c__Clostridia", " o__Clostridiales", " f__Lachnospiraceae", " g__Roseburia", " s__Roseburia faecis"]}}, {"id": "115104", "metadata": {"taxonomy": ["k__Bacteria", " p__Firmicutes", " c__Clostridia", " o__Clostridiales", " f__Lachnospiraceae", " g__Blautia", " s__"]}}, {"id": "365310", "metadata": {"taxonomy": ["k__Bacteria", " p__Firmicutes", " c__Clostridia", " o__Clostridiales", " f__Lachnospiraceae", " g__Blautia", " s__Blautia producta"]}}, {"id": "215843", "metadata": {"taxonomy": ["k__Bacteria", " p__Firmicutes", " c__Clostridia", " o__Clostridiales", " f__Ruminococcaceae", " g__Clostridium", " s__"]}}, {"id": "310490", "metadata": {"taxonomy": ["k__Bacteria", " p__Firmicutes", " c__Clostridia", " o__Clostridiales", " f__Lachnospiraceae", " g__Blautia", " s__"]}}, {"id": "192127", "metadata": {"taxonomy": ["k__Bacteria", " p__Firmicutes", " c__Clostridia", " o__Clostridiales", " f__Lachnospiraceae", " g__", " s__"]}}, {"id": "191900", "metadata": {"taxonomy": ["k__Bacteria", " p__Firmicutes", " c__Clostridia", " o__Clostridiales", " f__Lachnospiraceae", " g__Blautia", " s__"]}}, {"id": "72142", "metadata": {"taxonomy": ["k__Bacteria", " p__Bacteroidetes", " c__Bacteroidia", " o__Bacteroidales", " f__Prevotellaceae", " g__Prevotella", " s__"]}}, {"id": "363014", "metadata": {"taxonomy": ["k__Bacteria", " p__Firmicutes", " c__Clostridia", " o__Clostridiales", " f__Lachnospiraceae", " g__", " s__"]}}, {"id": "315979", "metadata": {"taxonomy": ["k__Bacteria", " p__Firmicutes", " c__Clostridia", " o__Clostridiales", " f__Lachnospiraceae", " g__", " s__"]}}, {"id": "184890", "metadata": {"taxonomy": ["k__Bacteria", " p__Firmicutes", " c__Clostridia", " o__Clostridiales", " f__Lachnospiraceae", " g__Blautia", " s__"]}}, {"id": "563161", "metadata": {"taxonomy": ["k__Bacteria", " p__Firmicutes", " c__Clostridia", " o__Clostridiales", " f__Lachnospiraceae", " g__Blautia", " s__"]}}, {"id": "292480", "metadata": {"taxonomy": ["k__Bacteria", " p__Firmicutes", " c__Clostridia", " o__Clostridiales", " f__Lachnospiraceae", " g__", " s__"]}}, {"id": "269872", "metadata": {"taxonomy": ["k__Bacteria", " p__Firmicutes", " c__Clostridia", " o__Clostridiales", " f__Lachnospiraceae", " g__", " s__"]}}, {"id": "174328", "metadata": {"taxonomy": ["k__Bacteria", " p__Firmicutes", " c__Clostridia", " o__Clostridiales", " f__Lachnospiraceae", " g__Blautia", " s__"]}}, {"id": "10302", "metadata": {"taxonomy": ["k__Bacteria", " p__Proteobacteria", " c__Gammaproteobacteria", " o__Enterobacteriales", " f__Enterobacteriaceae", " g__Raoultella", " s__"]}}, {"id": "205241", "metadata": {"taxonomy": ["k__Bacteria", " p__Firmicutes", " c__Clostridia", " o__Clostridiales", " f__Ruminococcaceae", " g__", " s__"]}}, {"id": "193067", "metadata": {"taxonomy": ["k__Bacteria", " p__Firmicutes", " c__Clostridia", " o__Clostridiales", " f__Lachnospiraceae", " g__Roseburia", " s__Eubacterium rectale"]}}, {"id": "44821", "metadata": {"taxonomy": ["k__Bacteria", " p__Bacteroidetes", " c__Bacteroidia", " o__Bacteroidales", " f__Prevotellaceae", " g__Prevotella", " s__"]}}, {"id": "297770", "metadata": {"taxonomy": ["k__Bacteria", " p__Firmicutes", " c__Clostridia", " o__Clostridiales", " f__Lachnospiraceae", " g__", " s__"]}}, {"id": "176334", "metadata": {"taxonomy": ["k__Bacteria", " p__Firmicutes", " c__Clostridia", " o__Clostridiales", " f__Lachnospiraceae", " g__", " s__"]}}, {"id": "526531", "metadata": {"taxonomy": ["k__Bacteria", " p__Tenericutes", " c__Erysipelotrichi", " o__Erysipelotrichales", " f__Erysipelotrichaceae", " g__Clostridium", " s__"]}}, {"id": "2217", "metadata": {"taxonomy": ["k__Bacteria", " p__Bacteroidetes", " c__Bacteroidia", " o__Bacteroidales", " f__Prevotellaceae", " g__Prevotella", " s__"]}}, {"id": "320073", "metadata": {"taxonomy": ["k__Bacteria", " p__Firmicutes", " c__Clostridia", " o__Clostridiales", " f__Catabacteriaceae", " g__", " s__"]}}, {"id": "371870", "metadata": {"taxonomy": ["k__Bacteria", " p__Firmicutes", " c__Clostridia", " o__Clostridiales", " f__Ruminococcaceae", " g__", " s__"]}}, {"id": "359984", "metadata": {"taxonomy": ["k__Bacteria", " p__Firmicutes", " c__Clostridia", " o__Clostridiales", " f__Ruminococcaceae", " g__", " s__"]}}, {"id": "377385", "metadata": {"taxonomy": ["k__Bacteria", " p__Firmicutes", " c__Clostridia", " o__Clostridiales", " f__Lachnospiraceae", " g__", " s__"]}}, {"id": "161899", "metadata": {"taxonomy": ["k__Bacteria", " p__Firmicutes", " c__Clostridia", " o__Clostridiales", " f__Lachnospiraceae", " g__", " s__"]}}, {"id": "536831", "metadata": {"taxonomy": ["k__Bacteria", " p__Firmicutes", " c__Clostridia", " o__Clostridiales", " f__Lachnospiraceae", " g__", " s__"]}}, {"id": "248923", "metadata": {"taxonomy": ["k__Bacteria", " p__Firmicutes", " c__Clostridia", " o__Clostridiales", " f__Lachnospiraceae", " g__", " s__"]}}, {"id": "362009", "metadata": {"taxonomy": ["k__Bacteria", " p__Firmicutes", " c__Clostridia", " o__Clostridiales", " f__Lachnospiraceae", " g__Blautia", " s__"]}}, {"id": "246042", "metadata": {"taxonomy": ["k__Bacteria", " p__Firmicutes", " c__Clostridia", " o__Clostridiales", " f__Lachnospiraceae", " g__Blautia", " s__Ruminococcus obeum"]}}, {"id": "523404", "metadata": {"taxonomy": ["k__Bacteria", " p__Firmicutes", " c__Clostridia", " o__Clostridiales", " f__", " g__", " s__"]}}, {"id": "321137", "metadata": {"taxonomy": ["k__Bacteria", " p__Firmicutes", " c__Clostridia", " o__Clostridiales", " f__Clostridiaceae", " g__Clostridium", " s__"]}}, {"id": "365602", "metadata": {"taxonomy": ["k__Bacteria", " p__Firmicutes", " c__Clostridia", " o__Clostridiales", " f__Lachnospiraceae", " g__", " s__"]}}, {"id": "167588", "metadata": {"taxonomy": ["k__Bacteria", " p__Firmicutes", " c__Clostridia", " o__Clostridiales", " f__Lachnospiraceae", " g__Coprococcus", " s__"]}}, {"id": "208543", "metadata": {"taxonomy": ["k__Bacteria", " p__Firmicutes", " c__Clostridia", " o__Clostridiales", " f__Ruminococcaceae", " g__", " s__"]}}, {"id": "114000", "metadata": {"taxonomy": ["k__Bacteria", " p__Firmicutes", " c__Clostridia", " o__Clostridiales", " f__Ruminococcaceae", " g__Ruminococcus", " s__"]}}, {"id": "321874", "metadata": {"taxonomy": ["k__Bacteria", " p__Firmicutes", " c__Clostridia", " o__Clostridiales", " f__Lachnospiraceae", " g__Ruminococcus", " s__"]}}, {"id": "25904", "metadata": {"taxonomy": ["k__Bacteria", " p__Firmicutes", " c__Clostridia", " o__Clostridiales", " f__Lachnospiraceae", " g__Coprococcus", " s__"]}}, {"id": "254376", "metadata": {"taxonomy": ["k__Bacteria", " p__Firmicutes", " c__Clostridia", " o__Clostridiales", " f__Lachnospiraceae", " g__Roseburia", " s__"]}}, {"id": "183498", "metadata": {"taxonomy": ["k__Bacteria", " p__Firmicutes", " c__Clostridia", " o__Clostridiales", " f__Lachnospiraceae", " g__Clostridium", " s__"]}}, {"id": "339743", "metadata": {"taxonomy": ["k__Bacteria", " p__Firmicutes", " c__Clostridia", " o__Clostridiales", " f__Lachnospiraceae", " g__", " s__"]}}, {"id": "261542", "metadata": {"taxonomy": ["k__Bacteria", " p__Firmicutes", " c__Clostridia", " o__Clostridiales", " f__", " g__", " s__"]}}, {"id": "190961", "metadata": {"taxonomy": ["k__Bacteria", " p__Firmicutes", " c__Clostridia", " o__Clostridiales", " f__Lachnospiraceae", " g__", " s__"]}}, {"id": "544531", "metadata": {"taxonomy": ["k__Bacteria", " p__Bacteroidetes", " c__Bacteroidia", " o__Bacteroidales", " f__Prevotellaceae", " g__Prevotella", " s__Prevotella oulorum"]}}, {"id": "470392", "metadata": {"taxonomy": ["k__Bacteria", " p__Firmicutes", " c__Clostridia", " o__Clostridiales", " f__Lachnospiraceae", " g__", " s__"]}}, {"id": "365712", "metadata": {"taxonomy": ["k__Bacteria", " p__Firmicutes", " c__Clostridia", " o__Clostridiales", " f__", " g__", " s__"]}}, {"id": "355533", "metadata": {"taxonomy": ["k__Bacteria", " p__Firmicutes", " c__Clostridia", " o__Clostridiales", " f__Lachnospiraceae", " g__", " s__"]}}, {"id": "270972", "metadata": {"taxonomy": ["k__Bacteria", " p__Tenericutes", " c__Erysipelotrichi", " o__Erysipelotrichales", " f__Erysipelotrichaceae", " g__", " s__Eubacterium dolichum"]}}, {"id": "206906", "metadata": {"taxonomy": ["k__Bacteria", " p__Firmicutes", " c__Clostridia", " o__Clostridiales", " f__Ruminococcaceae", " g__", " s__"]}}, {"id": "182428", "metadata": {"taxonomy": ["k__Bacteria", " p__Firmicutes", " c__Clostridia", " o__Clostridiales", " f__Lachnospiraceae", " g__", " s__"]}}, {"id": "181174", "metadata": {"taxonomy": ["k__Bacteria", " p__Firmicutes", " c__Clostridia", " o__Clostridiales", " f__Ruminococcaceae", " g__", " s__"]}}, {"id": "178001", "metadata": {"taxonomy": ["k__Bacteria", " p__Firmicutes", " c__Clostridia", " o__Clostridiales", " f__Lachnospiraceae", " g__Lachnospira", " s__"]}}, {"id": "109956", "metadata": {"taxonomy": ["k__Bacteria", " p__Bacteroidetes", " c__Bacteroidia", " o__Bacteroidales", " f__Rikenellaceae", " g__Alistipes", " s__Alistipes finegoldii"]}}, {"id": "484309", "metadata": {"taxonomy": ["k__Bacteria", " p__Firmicutes", " c__Clostridia", " o__Clostridiales", " f__Lachnospiraceae", " g__Clostridium", " s__"]}}, {"id": "293104", "metadata": {"taxonomy": ["k__Bacteria", " p__Firmicutes", " c__Clostridia", " o__Clostridiales", " f__Lachnospiraceae", " g__Roseburia", " s__"]}}, {"id": "207624", "metadata": {"taxonomy": ["k__Bacteria", " p__Firmicutes", " c__Clostridia", " o__Clostridiales", " f__Ruminococcaceae", " g__", " s__"]}}, {"id": "199013", "metadata": {"taxonomy": ["k__Bacteria", " p__Firmicutes", " c__Clostridia", " o__Clostridiales", " f__Lachnospiraceae", " g__Coprococcus", " s__"]}}, {"id": "191393", "metadata": {"taxonomy": ["k__Bacteria", " p__Firmicutes", " c__Clostridia", " o__Clostridiales", " f__Ruminococcaceae", " g__", " s__"]}}, {"id": "187524", "metadata": {"taxonomy": ["k__Bacteria", " p__Firmicutes", " c__Clostridia", " o__Clostridiales", " f__Ruminococcaceae", " g__", " s__"]}}, {"id": "182274", "metadata": {"taxonomy": ["k__Bacteria", " p__Firmicutes", " c__Clostridia", " o__Clostridiales", " f__Lachnospiraceae", " g__Clostridium", " s__"]}}, {"id": "175137", "metadata": {"taxonomy": ["k__Bacteria", " p__Firmicutes", " c__Clostridia", " o__Clostridiales", " f__Lachnospiraceae", " g__Roseburia", " s__"]}}, {"id": "167602", "metadata": {"taxonomy": ["k__Bacteria", " p__Firmicutes", " c__Clostridia", " o__Clostridiales", " f__Ruminococcaceae", " g__Clostridium", " s__"]}}, {"id": "555547", "metadata": {"taxonomy": ["k__Bacteria", " p__Firmicutes", " c__Clostridia", " o__Clostridiales", " f__Catabacteriaceae", " g__", " s__"]}}, {"id": "470114", "metadata": {"taxonomy": ["k__Bacteria", " p__Firmicutes", " c__Clostridia", " o__Clostridiales", " f__Ruminococcaceae", " g__Clostridium", " s__Clostridium leptum"]}}, {"id": "301233", "metadata": {"taxonomy": ["k__Bacteria", " p__Firmicutes", " c__Clostridia", " o__Clostridiales", " f__Lachnospiraceae", " g__", " s__"]}}, {"id": "198845", "metadata": {"taxonomy": ["k__Bacteria", " p__Firmicutes", " c__Clostridia", " o__Clostridiales", " f__Lachnospiraceae", " g__Blautia", " s__"]}}, {"id": "175685", "metadata": {"taxonomy": ["k__Bacteria", " p__Firmicutes", " c__Clostridia", " o__Clostridiales", " f__Lachnospiraceae", " g__", " s__"]}}, {"id": "174571", "metadata": {"taxonomy": ["k__Bacteria", " p__Firmicutes", " c__Clostridia", " o__Clostridiales", " f__Lachnospiraceae", " g__", " s__"]}}, {"id": "174019", "metadata": {"taxonomy": ["k__Bacteria", " p__Firmicutes", " c__Clostridia", " o__Clostridiales", " f__Lachnospiraceae", " g__Coprococcus", " s__"]}}, {"id": "548032", "metadata": {"taxonomy": ["k__Bacteria", " p__Firmicutes", " c__Clostridia", " o__Clostridiales", " f__Ruminococcaceae", " g__Oscillospira", " s__"]}}, {"id": "370154", "metadata": {"taxonomy": ["k__Bacteria", " p__Firmicutes", " c__Clostridia", " o__Clostridiales", " f__Ruminococcaceae", " g__", " s__"]}}, {"id": "358594", "metadata": {"taxonomy": ["k__Bacteria", " p__Firmicutes", " c__Clostridia", " o__Clostridiales", " f__Lachnospiraceae", " g__Clostridium", " s__"]}}, {"id": "25165", "metadata": {"taxonomy": ["k__Bacteria", " p__Bacteroidetes", " c__Bacteroidia", " o__Bacteroidales", " f__Bacteroidaceae", " g__Bacteroides", " s__"]}}, {"id": "181016", "metadata": {"taxonomy": ["k__Bacteria", " p__Firmicutes", " c__Clostridia", " o__Clostridiales", " f__Ruminococcaceae", " g__Eubacterium", " s__"]}}, {"id": "178618", "metadata": {"taxonomy": ["k__Bacteria", " p__Firmicutes", " c__Clostridia", " o__Clostridiales", " f__Catabacteriaceae", " g__", " s__"]}}, {"id": "175208", "metadata": {"taxonomy": ["k__Bacteria", " p__Firmicutes", " c__Clostridia", " o__Clostridiales", " f__Lachnospiraceae", " g__Roseburia", " s__Eubacterium rectale"]}}, {"id": "100198", "metadata": {"taxonomy": ["k__Bacteria", " p__Firmicutes", " c__Clostridia", " o__Clostridiales", " f__Lachnospiraceae", " g__Roseburia", " s__"]}}, {"id": "522135", "metadata": {"taxonomy": ["k__Bacteria", " p__Firmicutes", " c__Clostridia", " o__Clostridiales", " f__Lachnospiraceae", " g__Roseburia", " s__"]}}, {"id": "329029", "metadata": {"taxonomy": ["k__Bacteria", " p__Firmicutes", " c__Clostridia", " o__Clostridiales", " f__Lachnospiraceae", " g__Ruminococcus", " s__"]}}, {"id": "291270", "metadata": {"taxonomy": ["k__Bacteria", " p__Firmicutes", " c__Clostridia", " o__Clostridiales", " f__Ruminococcaceae", " g__", " s__"]}}, {"id": "534244", "metadata": {"taxonomy": ["k__Bacteria", " p__Firmicutes", " c__Clostridia", " o__Clostridiales", " f__Lachnospiraceae", " g__Blautia", " s__"]}}, {"id": "358346", "metadata": {"taxonomy": ["k__Bacteria", " p__Firmicutes", " c__Clostridia", " o__Clostridiales", " f__", " g__", " s__"]}}, {"id": "358030", "metadata": {"taxonomy": ["k__Bacteria", " p__Firmicutes", " c__Clostridia", " o__Clostridiales", " f__", " g__", " s__"]}}, {"id": "343985", "metadata": {"taxonomy": ["k__Bacteria", " p__Firmicutes", " c__Clostridia", " o__Clostridiales", " f__", " g__", " s__"]}}, {"id": "314421", "metadata": {"taxonomy": ["k__Bacteria", " p__Firmicutes", " c__Clostridia", " o__Clostridiales", " f__Ruminococcaceae", " g__", " s__"]}}, {"id": "211254", "metadata": {"taxonomy": ["k__Bacteria", " p__Firmicutes", " c__Clostridia", " o__Clostridiales", " f__Ruminococcaceae", " g__", " s__"]}}, {"id": "209196", "metadata": {"taxonomy": ["k__Bacteria", " p__Firmicutes", " c__Clostridia", " o__Clostridiales", " f__Ruminococcaceae", " g__Oscillospira", " s__"]}}, {"id": "190171", "metadata": {"taxonomy": ["k__Bacteria", " p__Firmicutes", " c__Clostridia", " o__Clostridiales", " f__Ruminococcaceae", " g__", " s__"]}}, {"id": "190124", "metadata": {"taxonomy": ["k__Bacteria", " p__Firmicutes", " c__Clostridia", " o__Clostridiales", " f__Ruminococcaceae", " g__", " s__"]}}, {"id": "130007", "metadata": {"taxonomy": ["k__Bacteria", " p__Bacteroidetes", " c__Bacteroidia", " o__Bacteroidales", " f__Bacteroidaceae", " g__Bacteroides", " s__Bacteroides fragilis"]}}, {"id": "581933", "metadata": {"taxonomy": ["k__Bacteria", " p__Firmicutes", " c__Clostridia", " o__Clostridiales", " f__Ruminococcaceae", " g__", " s__"]}}, {"id": "520937", "metadata": {"taxonomy": ["k__Bacteria", " p__Firmicutes", " c__Clostridia", " o__Clostridiales", " f__Lachnospiraceae", " g__", " s__"]}}, {"id": "306107", "metadata": {"taxonomy": ["k__Bacteria", " p__Firmicutes", " c__Clostridia", " o__Clostridiales", " f__Lachnospiraceae", " g__Clostridium", " s__"]}}, {"id": "230408", "metadata": {"taxonomy": ["k__Bacteria", " p__Firmicutes", " c__Clostridia", " o__Clostridiales", " f__Ruminococcaceae", " g__", " s__"]}}, {"id": "188679", "metadata": {"taxonomy": ["k__Bacteria", " p__Firmicutes", " c__Clostridia", " o__Clostridiales", " f__Ruminococcaceae", " g__", " s__"]}}, {"id": "165734", "metadata": {"taxonomy": ["k__Bacteria", " p__Firmicutes", " c__Clostridia", " o__Clostridiales", " f__Ruminococcaceae", " g__Oscillospira", " s__"]}}, {"id": "15716", "metadata": {"taxonomy": ["k__Bacteria", " p__Tenericutes", " c__Erysipelotrichi", " o__Erysipelotrichales", " f__Erysipelotrichaceae", " g__Clostridium", " s__Clostridium spiroforme"]}}, {"id": "114348", "metadata": {"taxonomy": ["k__Bacteria", " p__Firmicutes", " c__Clostridia", " o__Clostridiales", " f__Ruminococcaceae", " g__", " s__"]}}, {"id": "368252", "metadata": {"taxonomy": ["k__Bacteria", " p__Firmicutes", " c__Clostridia", " o__Clostridiales", " f__Catabacteriaceae", " g__", " s__"]}}, {"id": "34731", "metadata": {"taxonomy": ["k__Bacteria", " p__Firmicutes", " c__Clostridia", " o__Clostridiales", " f__Lachnospiraceae", " g__Coprococcus", " s__"]}}, {"id": "343362", "metadata": {"taxonomy": ["k__Bacteria", " p__Firmicutes", " c__Clostridia", " o__Clostridiales", " f__Ruminococcaceae", " g__Oscillospira", " s__"]}}, {"id": "291073", "metadata": {"taxonomy": ["k__Bacteria", " p__Firmicutes", " c__Clostridia", " o__Clostridiales", " f__Lachnospiraceae", " g__Coprococcus", " s__"]}}, {"id": "198909", "metadata": {"taxonomy": ["k__Bacteria", " p__Firmicutes", " c__Clostridia", " o__Clostridiales", " f__Lachnospiraceae", " g__Lachnospira", " s__"]}}, {"id": "130337", "metadata": {"taxonomy": ["k__Bacteria", " p__Firmicutes", " c__Clostridia", " o__Clostridiales", " f__Ruminococcaceae", " g__", " s__"]}}, {"id": "442151", "metadata": {"taxonomy": ["k__Bacteria", " p__Bacteroidetes", " c__Bacteroidia", " o__Bacteroidales", " f__", " g__", " s__"]}}, {"id": "197765", "metadata": {"taxonomy": ["k__Bacteria", " p__Firmicutes", " c__Clostridia", " o__Clostridiales", " f__Lachnospiraceae", " g__", " s__"]}}, {"id": "210178", "metadata": {"taxonomy": ["k__Bacteria", " p__Bacteroidetes", " c__Bacteroidia", " o__Bacteroidales", " f__", " g__", " s__"]}}, {"id": "187014", "metadata": {"taxonomy": ["k__Bacteria", " p__Firmicutes", " c__Clostridia", " o__Clostridiales", " f__Ruminococcaceae", " g__", " s__"]}}, {"id": "368137", "metadata": {"taxonomy": ["k__Bacteria", " p__Firmicutes", " c__Clostridia", " o__Clostridiales", " f__Ruminococcaceae", " g__", " s__"]}}, {"id": "294606", "metadata": {"taxonomy": ["k__Bacteria", " p__Firmicutes", " c__Clostridia", " o__Clostridiales", " f__Lachnospiraceae", " g__Blautia", " s__"]}}, {"id": "265358", "metadata": {"taxonomy": ["k__Bacteria", " p__Firmicutes", " c__Clostridia", " o__Clostridiales", " f__Ruminococcaceae", " g__Eubacterium", " s__Eubacterium siraeum"]}}, {"id": "223222", "metadata": {"taxonomy": ["k__Bacteria", " p__Firmicutes", " c__Clostridia", " o__Clostridiales", " f__Ruminococcaceae", " g__Ruminococcus", " s__"]}}, {"id": "204889", "metadata": {"taxonomy": ["k__Bacteria", " p__Firmicutes", " c__Clostridia", " o__Clostridiales", " f__Ruminococcaceae", " g__Eubacterium", " s__"]}}, {"id": "168089", "metadata": {"taxonomy": ["k__Bacteria", " p__Firmicutes", " c__Clostridia", " o__Clostridiales", " f__Ruminococcaceae", " g__", " s__"]}}, {"id": "101433", "metadata": {"taxonomy": ["k__Bacteria", " p__Firmicutes", " c__Clostridia", " o__Clostridiales", " f__Catabacteriaceae", " g__", " s__"]}}, {"id": "49088", "metadata": {"taxonomy": ["k__Bacteria", " p__Firmicutes", " c__Clostridia", " o__Clostridiales", " f__Lachnospiraceae", " g__", " s__"]}}, {"id": "441329", "metadata": {"taxonomy": ["k__Bacteria", " p__Bacteroidetes", " c__Bacteroidia", " o__Bacteroidales", " f__", " g__", " s__"]}}, {"id": "518748", "metadata": {"taxonomy": ["k__Bacteria", " p__Firmicutes", " c__Clostridia", " o__Clostridiales", " f__Lachnospiraceae", " g__Roseburia", " s__"]}}, {"id": "272644", "metadata": {"taxonomy": ["k__Bacteria", " p__Firmicutes", " c__Clostridia", " o__Clostridiales", " f__Ruminococcaceae", " g__Oscillospira", " s__"]}}, {"id": "549871", "metadata": {"taxonomy": ["k__Bacteria", " p__Firmicutes", " c__Clostridia", " o__Clostridiales", " f__", " g__", " s__"]}}, {"id": "469946", "metadata": {"taxonomy": ["k__Bacteria", " p__Firmicutes", " c__Clostridia", " o__Clostridiales", " f__Lachnospiraceae", " g__Coprococcus", " s__"]}}, {"id": "38129", "metadata": {"taxonomy": ["k__Bacteria", " p__Firmicutes", " c__Clostridia", " o__Clostridiales", " f__Ruminococcaceae", " g__", " s__"]}}, {"id": "357591", "metadata": {"taxonomy": ["k__Bacteria", " p__Tenericutes", " c__Mollicutes", " o__RF39", " f__", " g__", " s__"]}}, {"id": "213747", "metadata": {"taxonomy": ["k__Bacteria", " p__Firmicutes", " c__Clostridia", " o__Clostridiales", " f__Lachnospiraceae", " g__", " s__"]}}, {"id": "113909", "metadata": {"taxonomy": ["k__Bacteria", " p__Firmicutes", " c__Clostridia", " o__Clostridiales", " f__Lachnospiraceae", " g__Roseburia", " s__"]}}, {"id": "470141", "metadata": {"taxonomy": ["k__Bacteria", " p__Firmicutes", " c__Clostridia", " o__Clostridiales", " f__Lachnospiraceae", " g__Clostridium", " s__Clostridium scindens"]}}, {"id": "469890", "metadata": {"taxonomy": ["k__Bacteria", " p__Firmicutes", " c__Clostridia", " o__Clostridiales", " f__Lachnospiraceae", " g__", " s__"]}}, {"id": "213045", "metadata": {"taxonomy": ["k__Bacteria", " p__Firmicutes", " c__Clostridia", " o__Clostridiales", " f__Ruminococcaceae", " g__", " s__"]}}, {"id": "212878", "metadata": {"taxonomy": ["k__Bacteria", " p__Firmicutes", " c__Clostridia", " o__Clostridiales", " f__Lachnospiraceae", " g__Coprococcus", " s__"]}}, {"id": "191316", "metadata": {"taxonomy": ["k__Bacteria", " p__Firmicutes", " c__Clostridia", " o__Clostridiales", " f__Lachnospiraceae", " g__Blautia", " s__Blautia producta"]}}, {"id": "204176", "metadata": {"taxonomy": ["k__Bacteria", " p__Bacteroidetes", " c__Bacteroidia", " o__Bacteroidales", " f__Rikenellaceae", " g__", " s__"]}}, {"id": "290548", "metadata": {"taxonomy": ["k__Bacteria", " p__Firmicutes", " c__Clostridia", " o__Clostridiales", " f__Lachnospiraceae", " g__Ruminococcus", " s__"]}}, {"id": "189208", "metadata": {"taxonomy": ["k__Bacteria", " p__Firmicutes", " c__Clostridia", " o__Clostridiales", " f__Lachnospiraceae", " g__Roseburia", " s__"]}}, {"id": "204282", "metadata": {"taxonomy": ["k__Bacteria", " p__Firmicutes", " c__Clostridia", " o__Clostridiales", " f__Ruminococcaceae", " g__", " s__"]}}, {"id": "194202", "metadata": {"taxonomy": ["k__Bacteria", " p__Firmicutes", " c__Clostridia", " o__Clostridiales", " f__Lachnospiraceae", " g__", " s__"]}}, {"id": "15711", "metadata": {"taxonomy": ["k__Bacteria", " p__Tenericutes", " c__Erysipelotrichi", " o__Erysipelotrichales", " f__Erysipelotrichaceae", " g__Clostridium", " s__Clostridium cocleatum"]}}, {"id": "314110", "metadata": {"taxonomy": ["k__Bacteria", " p__Firmicutes", " c__Clostridia", " o__Clostridiales", " f__Lachnospiraceae", " g__", " s__"]}}, {"id": "263366", "metadata": {"taxonomy": ["k__Bacteria", " p__Firmicutes", " c__Clostridia", " o__Clostridiales", " f__Lachnospiraceae", " g__", " s__"]}}, {"id": "278423", "metadata": {"taxonomy": ["k__Bacteria", " p__Firmicutes", " c__Clostridia", " o__Clostridiales", " f__Peptococcaceae", " g__", " s__"]}}, {"id": "273626", "metadata": {"taxonomy": ["k__Bacteria", " p__Firmicutes", " c__Clostridia", " o__Clostridiales", " f__", " g__", " s__"]}}, {"id": "344695", "metadata": {"taxonomy": ["k__Bacteria", " p__Firmicutes", " c__Bacilli", " o__Lactobacillales", " f__Lactobacillaceae", " g__Lactobacillus", " s__"]}}, {"id": "209866", "metadata": {"taxonomy": ["k__Bacteria", " p__Firmicutes", " c__Clostridia", " o__Clostridiales", " f__Ruminococcaceae", " g__", " s__"]}}, {"id": "178814", "metadata": {"taxonomy": ["k__Bacteria", " p__Firmicutes", " c__Clostridia", " o__Clostridiales", " f__Lachnospiraceae", " g__", " s__"]}}, {"id": "272882", "metadata": {"taxonomy": ["k__Bacteria", " p__Firmicutes", " c__Bacilli", " o__Lactobacillales", " f__Lactobacillaceae", " g__Lactobacillus", " s__"]}}, {"id": "261132", "metadata": {"taxonomy": ["k__Bacteria", " p__Firmicutes", " c__Clostridia", " o__Clostridiales", " f__", " g__", " s__"]}}, {"id": "357582", "metadata": {"taxonomy": ["k__Bacteria", " p__Bacteroidetes", " c__Bacteroidia", " o__Bacteroidales", " f__Bacteroidaceae", " g__Bacteroides", " s__"]}}, {"id": "199727", "metadata": {"taxonomy": ["k__Bacteria", " p__Actinobacteria", " c__Actinobacteria (class)", " o__Coriobacteriales", " f__Coriobacteriaceae", " g__Adlercreutzia", " s__"]}}, {"id": "360402", "metadata": {"taxonomy": ["k__Bacteria", " p__Firmicutes", " c__Bacilli", " o__Lactobacillales", " f__Streptococcaceae", " g__Lactococcus", " s__Lactococcus garvieae"]}}, {"id": "313166", "metadata": {"taxonomy": ["k__Bacteria", " p__Bacteroidetes", " c__Bacteroidia", " o__Bacteroidales", " f__Bacteroidaceae", " g__Bacteroides", " s__"]}}, {"id": "195946", "metadata": {"taxonomy": ["k__Bacteria", " p__Firmicutes", " c__Clostridia", " o__Clostridiales", " f__Lachnospiraceae", " g__", " s__"]}}, {"id": "175907", "metadata": {"taxonomy": ["k__Bacteria", " p__Actinobacteria", " c__Actinobacteria (class)", " o__Coriobacteriales", " f__Coriobacteriaceae", " g__Eggerthella", " s__Eggerthella lenta"]}}, {"id": "68844", "metadata": {"taxonomy": ["k__Bacteria", " p__Firmicutes", " c__Clostridia", " o__Clostridiales", " f__Lachnospiraceae", " g__", " s__"]}}, {"id": "299126", "metadata": {"taxonomy": ["k__Bacteria", " p__Firmicutes", " c__Clostridia", " o__Clostridiales", " f__Lachnospiraceae", " g__Roseburia", " s__"]}}, {"id": "279142", "metadata": {"taxonomy": ["k__Bacteria", " p__Firmicutes", " c__Clostridia", " o__Clostridiales", " f__Ruminococcaceae", " g__", " s__"]}}, {"id": "355372", "metadata": {"taxonomy": ["k__Bacteria", " p__Firmicutes", " c__Clostridia", " o__Clostridiales", " f__Lachnospiraceae", " g__", " s__"]}}, {"id": "470693", "metadata": {"taxonomy": ["k__Bacteria", " p__Actinobacteria", " c__Actinobacteria (class)", " o__Actinomycetales", " f__Actinomycetaceae", " g__Mobiluncus", " s__Mobiluncus curtisii"]}}, {"id": "12570", "metadata": {"taxonomy": ["k__Bacteria", " p__Actinobacteria", " c__Actinobacteria (class)", " o__Actinomycetales", " f__Actinomycetaceae", " g__Actinomyces", " s__"]}}, {"id": "318583", "metadata": {"taxonomy": ["k__Bacteria", " p__Firmicutes", " c__Bacilli", " o__Lactobacillales", " f__Lactobacillaceae", " g__Lactobacillus", " s__"]}}, {"id": "289030", "metadata": {"taxonomy": ["k__Bacteria", " p__Firmicutes", " c__Clostridia", " o__Clostridiales", " f__Lachnospiraceae", " g__", " s__"]}}, {"id": "249661", "metadata": {"taxonomy": ["k__Bacteria", " p__Bacteroidetes", " c__Bacteroidia", " o__Bacteroidales", " f__Porphyromonadaceae", " g__Parabacteroides", " s__"]}}, {"id": "231169", "metadata": {"taxonomy": ["k__Bacteria", " p__Firmicutes", " c__Clostridia", " o__Clostridiales", " f__Lachnospiraceae", " g__Clostridium", " s__"]}}, {"id": "275888", "metadata": {"taxonomy": ["k__Bacteria", " p__Bacteroidetes", " c__Bacteroidia", " o__Bacteroidales", " f__", " g__", " s__"]}}, {"id": "258148", "metadata": {"taxonomy": ["k__Bacteria", " p__Firmicutes", " c__Clostridia", " o__Clostridiales", " f__Lachnospiraceae", " g__Clostridium", " s__"]}}, {"id": "212930", "metadata": {"taxonomy": ["k__Bacteria", " p__Firmicutes", " c__Clostridia", " o__Clostridiales", " f__Lachnospiraceae", " g__Clostridium", " s__"]}}, {"id": "296275", "metadata": {"taxonomy": ["k__Bacteria", " p__Firmicutes", " c__Clostridia", " o__Clostridiales", " f__Lachnospiraceae", " g__Clostridium", " s__"]}}, {"id": "295683", "metadata": {"taxonomy": ["k__Bacteria", " p__Firmicutes", " c__Clostridia", " o__Clostridiales", " f__Lachnospiraceae", " g__Clostridium", " s__"]}}, {"id": "246930", "metadata": {"taxonomy": ["k__Bacteria", " p__Firmicutes", " c__Clostridia", " o__Clostridiales", " f__Veillonellaceae", " g__Dialister", " s__"]}}, {"id": "195608", "metadata": {"taxonomy": ["k__Bacteria", " p__Firmicutes", " c__Clostridia", " o__Clostridiales", " f__Ruminococcaceae", " g__", " s__"]}}, {"id": "187743", "metadata": {"taxonomy": ["k__Bacteria", " p__Firmicutes", " c__Clostridia", " o__Clostridiales", " f__Lachnospiraceae", " g__Roseburia", " s__Eubacterium rectale"]}}, {"id": "179065", "metadata": {"taxonomy": ["k__Bacteria", " p__Firmicutes", " c__Clostridia", " o__Clostridiales", " f__Lachnospiraceae", " g__", " s__"]}}, {"id": "173934", "metadata": {"taxonomy": ["k__Bacteria", " p__Firmicutes", " c__Clostridia", " o__Clostridiales", " f__Lachnospiraceae", " g__Coprococcus", " s__"]}}, {"id": "365645", "metadata": {"taxonomy": ["k__Bacteria", " p__Firmicutes", " c__Clostridia", " o__Clostridiales", " f__Lachnospiraceae", " g__Ruminococcus", " s__"]}}, {"id": "204044", "metadata": {"taxonomy": ["k__Bacteria", " p__Firmicutes", " c__Clostridia", " o__Clostridiales", " f__Lachnospiraceae", " g__", " s__"]}}, {"id": "198605", "metadata": {"taxonomy": ["k__Bacteria", " p__Firmicutes", " c__Clostridia", " o__Clostridiales", " f__Lachnospiraceae", " g__Roseburia", " s__Eubacterium rectale"]}}, {"id": "470168", "metadata": {"taxonomy": ["k__Bacteria", " p__Firmicutes", " c__Clostridia", " o__Clostridiales", " f__Lachnospiraceae", " g__Ruminococcus", " s__"]}}, {"id": "198029", "metadata": {"taxonomy": ["k__Bacteria", " p__Firmicutes", " c__Clostridia", " o__Clostridiales", " f__Ruminococcaceae", " g__", " s__"]}}, {"id": "69664", "metadata": {"taxonomy": ["k__Bacteria", " p__Firmicutes", " c__Clostridia", " o__Clostridiales", " f__", " g__", " s__"]}}, {"id": "21698", "metadata": {"taxonomy": ["k__Bacteria", " p__Firmicutes", " c__Clostridia", " o__Clostridiales", " f__Lachnospiraceae", " g__Coprococcus", " s__"]}}, {"id": "214503", "metadata": {"taxonomy": ["k__Bacteria", " p__Firmicutes", " c__Clostridia", " o__Clostridiales", " f__Lachnospiraceae", " g__Clostridium", " s__"]}}, {"id": "197016", "metadata": {"taxonomy": ["k__Bacteria", " p__Bacteroidetes", " c__Bacteroidia", " o__Bacteroidales", " f__Bacteroidaceae", " g__Bacteroides", " s__"]}}, {"id": "183368", "metadata": {"taxonomy": ["k__Bacteria", " p__Firmicutes", " c__Clostridia", " o__Clostridiales", " f__", " g__", " s__"]}}, {"id": "162651", "metadata": {"taxonomy": ["k__Bacteria", " p__Firmicutes", " c__Clostridia", " o__Clostridiales", " f__Lachnospiraceae", " g__Blautia", " s__"]}}, {"id": "138006", "metadata": {"taxonomy": ["k__Bacteria", " p__Bacteroidetes", " c__Bacteroidia", " o__Bacteroidales", " f__Rikenellaceae", " g__Alistipes", " s__"]}}, {"id": "518438", "metadata": {"taxonomy": ["k__Bacteria", " p__Firmicutes", " c__Clostridia", " o__Clostridiales", " f__Lachnospiraceae", " g__Roseburia", " s__"]}}, {"id": "33681", "metadata": {"taxonomy": ["k__Bacteria", " p__Firmicutes", " c__Clostridia", " o__Clostridiales", " f__Lachnospiraceae", " g__Roseburia", " s__"]}}, {"id": "184518", "metadata": {"taxonomy": ["k__Bacteria", " p__Firmicutes", " c__Clostridia", " o__Clostridiales", " f__Lachnospiraceae", " g__", " s__"]}}, {"id": "181432", "metadata": {"taxonomy": ["k__Bacteria", " p__Bacteroidetes", " c__Bacteroidia", " o__Bacteroidales", " f__Prevotellaceae", " g__", " s__"]}}, {"id": "176184", "metadata": {"taxonomy": ["k__Bacteria", " p__Firmicutes", " c__Clostridia", " o__Clostridiales", " f__Lachnospiraceae", " g__", " s__"]}}, {"id": "163939", "metadata": {"taxonomy": ["k__Bacteria", " p__Firmicutes", " c__Clostridia", " o__Clostridiales", " f__Ruminococcaceae", " g__Faecalibacterium", " s__"]}}, {"id": "151870", "metadata": {"taxonomy": ["k__Bacteria", " p__Tenericutes", " c__Erysipelotrichi", " o__Erysipelotrichales", " f__Erysipelotrichaceae", " g__Coprobacillus", " s__"]}}, {"id": "563315", "metadata": {"taxonomy": ["k__Bacteria", " p__Firmicutes", " c__Clostridia", " o__Clostridiales", " f__Lachnospiraceae", " g__Coprococcus", " s__"]}}, {"id": "471106", "metadata": {"taxonomy": ["k__Bacteria", " p__Firmicutes", " c__Clostridia", " o__Clostridiales", " f__Ruminococcaceae", " g__", " s__"]}}, {"id": "14023", "metadata": {"taxonomy": ["k__Bacteria", " p__Firmicutes", " c__Clostridia", " o__Clostridiales", " f__Lachnospiraceae", " g__Lachnobacterium", " s__"]}}, {"id": "469800", "metadata": {"taxonomy": ["k__Bacteria", " p__Bacteroidetes", " c__Bacteroidia", " o__Bacteroidales", " f__Bacteroidaceae", " g__Bacteroides", " s__Bacteroides eggerthii"]}}, {"id": "332311", "metadata": {"taxonomy": ["k__Bacteria", " p__Bacteroidetes", " c__Bacteroidia", " o__Bacteroidales", " f__Bacteroidaceae", " g__Bacteroides", " s__Bacteroides eggerthii"]}}, {"id": "296298", "metadata": {"taxonomy": ["k__Bacteria", " p__Firmicutes", " c__Clostridia", " o__Clostridiales", " f__Lachnospiraceae", " g__Blautia", " s__"]}}, {"id": "259604", "metadata": {"taxonomy": ["k__Bacteria", " p__Firmicutes", " c__Clostridia", " o__Clostridiales", " f__Clostridiales Family XI. Incertae Sedis", " g__", " s__"]}}, {"id": "199739", "metadata": {"taxonomy": ["k__Bacteria", " p__Firmicutes", " c__Clostridia", " o__Clostridiales", " f__Ruminococcaceae", " g__", " s__"]}}, {"id": "204072", "metadata": {"taxonomy": ["k__Bacteria", " p__Firmicutes", " c__Clostridia", " o__Clostridiales", " f__Lachnospiraceae", " g__", " s__"]}}, {"id": "190307", "metadata": {"taxonomy": ["k__Bacteria", " p__Firmicutes", " c__Clostridia", " o__Clostridiales", " f__Lachnospiraceae", " g__Coprococcus", " s__"]}}, {"id": "534193", "metadata": {"taxonomy": ["k__Bacteria", " p__Firmicutes", " c__Bacilli", " o__Lactobacillales", " f__Streptococcaceae", " g__Streptococcus", " s__Streptococcus anginosus"]}}, {"id": "164638", "metadata": {"taxonomy": ["k__Bacteria", " p__Firmicutes", " c__Clostridia", " o__Clostridiales", " f__Lachnospiraceae", " g__Clostridium", " s__"]}}, {"id": "262416", "metadata": {"taxonomy": ["k__Bacteria", " p__Firmicutes", " c__Clostridia", " o__Clostridiales", " f__Lachnospiraceae", " g__", " s__"]}}, {"id": "215193", "metadata": {"taxonomy": ["k__Bacteria", " p__Firmicutes", " c__Clostridia", " o__Clostridiales", " f__Ruminococcaceae", " g__", " s__"]}}, {"id": "340517", "metadata": {"taxonomy": ["k__Bacteria", " p__Firmicutes", " c__Clostridia", " o__Clostridiales", " f__Lachnospiraceae", " g__Clostridium", " s__"]}}, {"id": "104780", "metadata": {"taxonomy": ["k__Bacteria", " p__Bacteroidetes", " c__Bacteroidia", " o__Bacteroidales", " f__Rikenellaceae", " g__Alistipes", " s__"]}}, {"id": "471156", "metadata": {"taxonomy": ["k__Bacteria", " p__Bacteroidetes", " c__Bacteroidia", " o__Bacteroidales", " f__Prevotellaceae", " g__Prevotella", " s__Prevotella veroralis"]}}, {"id": "183228", "metadata": {"taxonomy": ["k__Bacteria", " p__Firmicutes", " c__Clostridia", " o__Clostridiales", " f__Lachnospiraceae", " g__", " s__"]}}, {"id": "291815", "metadata": {"taxonomy": ["k__Bacteria", " p__Firmicutes", " c__Clostridia", " o__Clostridiales", " f__Lachnospiraceae", " g__Blautia", " s__Blautia producta"]}}, {"id": "357470", "metadata": {"taxonomy": ["k__Bacteria", " p__Firmicutes", " c__Clostridia", " o__Clostridiales", " f__Ruminococcaceae", " g__Faecalibacterium", " s__"]}}, {"id": "204625", "metadata": {"taxonomy": ["k__Bacteria", " p__Firmicutes", " c__Clostridia", " o__Clostridiales", " f__Ruminococcaceae", " g__", " s__"]}}, {"id": "190233", "metadata": {"taxonomy": ["k__Bacteria", " p__Bacteroidetes", " c__Bacteroidia", " o__Bacteroidales", " f__Prevotellaceae", " g__Prevotella", " s__"]}}, {"id": "187782", "metadata": {"taxonomy": ["k__Bacteria", " p__Firmicutes", " c__Clostridia", " o__Clostridiales", " f__Lachnospiraceae", " g__", " s__"]}}, {"id": "297020", "metadata": {"taxonomy": ["k__Bacteria", " p__Firmicutes", " c__Clostridia", " o__Clostridiales", " f__Ruminococcaceae", " g__", " s__"]}}, {"id": "470150", "metadata": {"taxonomy": ["k__Bacteria", " p__Actinobacteria", " c__Actinobacteria (class)", " o__Coriobacteriales", " f__Coriobacteriaceae", " g__Collinsella", " s__"]}}, {"id": "184436", "metadata": {"taxonomy": ["k__Bacteria", " p__Firmicutes", " c__Clostridia", " o__Clostridiales", " f__", " g__", " s__"]}}, {"id": "319567", "metadata": {"taxonomy": ["k__Bacteria", " p__Firmicutes", " c__Clostridia", " o__Clostridiales", " f__Clostridiaceae", " g__Clostridium", " s__"]}}, {"id": "332025", "metadata": {"taxonomy": ["k__Bacteria", " p__Firmicutes", " c__Clostridia", " o__Clostridiales", " f__", " g__", " s__"]}}, {"id": "365147", "metadata": {"taxonomy": ["k__Bacteria", " p__Firmicutes", " c__Clostridia", " o__Clostridiales", " f__Ruminococcaceae", " g__Ruminococcus", " s__"]}}, {"id": "232008", "metadata": {"taxonomy": ["k__Bacteria", " p__Firmicutes", " c__Clostridia", " o__Clostridiales", " f__Lachnospiraceae", " g__Coprococcus", " s__"]}}, {"id": "182980", "metadata": {"taxonomy": ["k__Bacteria", " p__Firmicutes", " c__Clostridia", " o__Clostridiales", " f__Lachnospiraceae", " g__Lachnobacterium", " s__"]}}, {"id": "334453", "metadata": {"taxonomy": ["k__Bacteria", " p__Firmicutes", " c__Clostridia", " o__Clostridiales", " f__Lachnospiraceae", " g__", " s__"]}}, {"id": "213176", "metadata": {"taxonomy": ["k__Bacteria", " p__Firmicutes", " c__Clostridia", " o__Clostridiales", " f__Lachnospiraceae", " g__Clostridium", " s__"]}}, {"id": "190076", "metadata": {"taxonomy": ["k__Bacteria", " p__Firmicutes", " c__Clostridia", " o__Clostridiales", " f__Lachnospiraceae", " g__Roseburia", " s__"]}}, {"id": "583134", "metadata": {"taxonomy": ["k__Bacteria", " p__Firmicutes", " c__Clostridia", " o__Clostridiales", " f__Ruminococcaceae", " g__", " s__"]}}, {"id": "181649", "metadata": {"taxonomy": ["k__Bacteria", " p__Firmicutes", " c__Clostridia", " o__Clostridiales", " f__Lachnospiraceae", " g__Coprococcus", " s__"]}}, {"id": "180565", "metadata": {"taxonomy": ["k__Bacteria", " p__Firmicutes", " c__Clostridia", " o__Clostridiales", " f__Ruminococcaceae", " g__", " s__"]}}, {"id": "164647", "metadata": {"taxonomy": ["k__Bacteria", " p__Firmicutes", " c__Clostridia", " o__Clostridiales", " f__", " g__", " s__"]}}, {"id": "103685", "metadata": {"taxonomy": ["k__Bacteria", " p__Bacteroidetes", " c__Bacteroidia", " o__Bacteroidales", " f__Rikenellaceae", " g__Alistipes", " s__"]}}, {"id": "300222", "metadata": {"taxonomy": ["k__Bacteria", " p__Firmicutes", " c__Clostridia", " o__Clostridiales", " f__Lachnospiraceae", " g__Roseburia", " s__"]}}, {"id": "213255", "metadata": {"taxonomy": ["k__Bacteria", " p__Proteobacteria", " c__Betaproteobacteria", " o__Burkholderiales", " f__Alcaligenaceae", " g__Sutterella", " s__"]}}, {"id": "518372", "metadata": {"taxonomy": ["k__Bacteria", " p__Firmicutes", " c__Clostridia", " o__Clostridiales", " f__Ruminococcaceae", " g__Faecalibacterium", " s__"]}}, {"id": "345319", "metadata": {"taxonomy": ["k__Bacteria", " p__Firmicutes", " c__Clostridia", " o__Clostridiales", " f__Lachnospiraceae", " g__", " s__"]}}, {"id": "215767", "metadata": {"taxonomy": ["k__Bacteria", " p__Firmicutes", " c__Clostridia", " o__Clostridiales", " f__Ruminococcaceae", " g__Faecalibacterium", " s__"]}}, {"id": "187767", "metadata": {"taxonomy": ["k__Bacteria", " p__Firmicutes", " c__Clostridia", " o__Clostridiales", " f__Catabacteriaceae", " g__", " s__"]}}, {"id": "183200", "metadata": {"taxonomy": ["k__Bacteria", " p__Firmicutes", " c__Clostridia", " o__Clostridiales", " f__Lachnospiraceae", " g__", " s__"]}}, {"id": "177339", "metadata": {"taxonomy": ["k__Bacteria", " p__Verrucomicrobia", " c__Verrucomicrobiae", " o__Verrucomicrobiales", " f__Verrucomicrobiaceae", " g__Akkermansia", " s__"]}}, {"id": "175271", "metadata": {"taxonomy": ["k__Bacteria", " p__Tenericutes", " c__Mollicutes", " o__RF39", " f__", " g__", " s__"]}}, {"id": "107252", "metadata": {"taxonomy": ["k__Bacteria", " p__Bacteroidetes", " c__Bacteroidia", " o__Bacteroidales", " f__Porphyromonadaceae", " g__", " s__"]}}, {"id": "352733", "metadata": {"taxonomy": ["k__Bacteria", " p__Firmicutes", " c__Clostridia", " o__Clostridiales", " f__Lachnospiraceae", " g__", " s__"]}}, {"id": "167872", "metadata": {"taxonomy": ["k__Bacteria", " p__Firmicutes", " c__Clostridia", " o__Clostridiales", " f__", " g__", " s__"]}}, {"id": "216599", "metadata": {"taxonomy": ["k__Bacteria", " p__Bacteroidetes", " c__Bacteroidia", " o__Bacteroidales", " f__Rikenellaceae", " g__", " s__"]}}, {"id": "211720", "metadata": {"taxonomy": ["k__Bacteria", " p__Proteobacteria", " c__Alphaproteobacteria", " o__", " f__", " g__", " s__"]}}, {"id": "362693", "metadata": {"taxonomy": ["k__Bacteria", " p__Firmicutes", " c__Clostridia", " o__Clostridiales", " f__Ruminococcaceae", " g__", " s__"]}}, {"id": "328422", "metadata": {"taxonomy": ["k__Bacteria", " p__Firmicutes", " c__Clostridia", " o__Clostridiales", " f__Lachnospiraceae", " g__Coprococcus", " s__"]}}, {"id": "302160", "metadata": {"taxonomy": ["k__Bacteria", " p__Firmicutes", " c__Clostridia", " o__Clostridiales", " f__Ruminococcaceae", " g__", " s__"]}}, {"id": "192132", "metadata": {"taxonomy": ["k__Bacteria", " p__Proteobacteria", " c__Deltaproteobacteria", " o__Desulfovibrionales", " f__Desulfovibrionaceae", " g__Bilophila", " s__Bilophila wadsworthia"]}}, {"id": "15129", "metadata": {"taxonomy": ["k__Bacteria", " p__Firmicutes", " c__Bacilli", " o__Lactobacillales", " f__Lactobacillaceae", " g__Lactobacillus", " s__Lactobacillus crispatus"]}}, {"id": "181627", "metadata": {"taxonomy": ["k__Bacteria", " p__Bacteroidetes", " c__Bacteroidia", " o__Bacteroidales", " f__Prevotellaceae", " g__Prevotella", " s__"]}}, {"id": "316339", "metadata": {"taxonomy": ["k__Bacteria", " p__Firmicutes", " c__Bacilli", " o__Lactobacillales", " f__Lactobacillaceae", " g__Lactobacillus", " s__"]}}, {"id": "494937", "metadata": {"taxonomy": ["k__Bacteria", " p__Firmicutes", " c__Clostridia", " o__Clostridiales", " f__Clostridiales Family XI. Incertae Sedis", " g__Peptoniphilus", " s__Peptoniphilus asaccharolyticus"]}}, {"id": "470812", "metadata": {"taxonomy": ["k__Bacteria", " p__Bacteroidetes", " c__Bacteroidia", " o__Bacteroidales", " f__Porphyromonadaceae", " g__Porphyromonas", " s__"]}}, {"id": "227285", "metadata": {"taxonomy": ["k__Bacteria", " p__Bacteroidetes", " c__Bacteroidia", " o__Bacteroidales", " f__Prevotellaceae", " g__Prevotella", " s__"]}}, {"id": "160284", "metadata": {"taxonomy": ["k__Bacteria", " p__Firmicutes", " c__Clostridia", " o__Clostridiales", " f__Clostridiales Family XI. Incertae Sedis", " g__", " s__"]}}, {"id": "386273", "metadata": {"taxonomy": ["k__Bacteria", " p__Proteobacteria", " c__Epsilonproteobacteria", " o__Campylobacterales", " f__Campylobacteraceae", " g__Campylobacter", " s__Bacteroides ureolyticus"]}}, {"id": "374510", "metadata": {"taxonomy": ["k__Bacteria", " p__Firmicutes", " c__Clostridia", " o__Clostridiales", " f__Clostridiales Family XI. Incertae Sedis", " g__Peptoniphilus", " s__Peptoniphilus asaccharolyticus"]}}, {"id": "495052", "metadata": {"taxonomy": ["k__Bacteria", " p__Firmicutes", " c__Clostridia", " o__Clostridiales", " f__Clostridiales Family XI. Incertae Sedis", " g__Peptoniphilus", " s__"]}}, {"id": "469646", "metadata": {"taxonomy": ["k__Bacteria", " p__Firmicutes", " c__Clostridia", " o__Clostridiales", " f__Clostridiales Family XI. Incertae Sedis", " g__Anaerococcus", " s__"]}}, {"id": "589989", "metadata": {"taxonomy": ["k__Bacteria", " p__Firmicutes", " c__Clostridia", " o__Clostridiales", " f__Ruminococcaceae", " g__", " s__"]}}, {"id": "518033", "metadata": {"taxonomy": ["k__Bacteria", " p__Firmicutes", " c__Bacilli", " o__Lactobacillales", " f__Lactobacillaceae", " g__Lactobacillus", " s__"]}}, {"id": "21239", "metadata": {"taxonomy": ["k__Bacteria", " p__TM7", " c__TM7-3", " o__EW055", " f__", " g__", " s__"]}}, {"id": "170206", "metadata": {"taxonomy": ["k__Bacteria", " p__Firmicutes", " c__Clostridia", " o__Clostridiales", " f__Ruminococcaceae", " g__Ruminococcus", " s__"]}}, {"id": "517293", "metadata": {"taxonomy": ["k__Bacteria", " p__Bacteroidetes", " c__Bacteroidia", " o__Bacteroidales", " f__", " g__", " s__"]}}, {"id": "574792", "metadata": {"taxonomy": ["k__Bacteria", " p__Bacteroidetes", " c__Bacteroidia", " o__Bacteroidales", " f__Porphyromonadaceae", " g__", " s__"]}}, {"id": "52759", "metadata": {"taxonomy": ["k__Bacteria", " p__Firmicutes", " c__Clostridia", " o__Clostridiales", " f__Ruminococcaceae", " g__", " s__"]}}, {"id": "223351", "metadata": {"taxonomy": ["k__Bacteria", " p__Firmicutes", " c__Clostridia", " o__Clostridiales", " f__", " g__", " s__"]}}, {"id": "212532", "metadata": {"taxonomy": ["k__Bacteria", " p__Firmicutes", " c__Clostridia", " o__Clostridiales", " f__Ruminococcaceae", " g__", " s__"]}}, {"id": "197817", "metadata": {"taxonomy": ["k__Bacteria", " p__Bacteroidetes", " c__Bacteroidia", " o__Bacteroidales", " f__Porphyromonadaceae", " g__", " s__"]}}, {"id": "188183", "metadata": {"taxonomy": ["k__Bacteria", " p__Firmicutes", " c__Clostridia", " o__Clostridiales", " f__Catabacteriaceae", " g__", " s__"]}}, {"id": "185339", "metadata": {"taxonomy": ["k__Bacteria", " p__Firmicutes", " c__Clostridia", " o__Clostridiales", " f__", " g__", " s__"]}}, {"id": "263681", "metadata": {"taxonomy": ["k__Bacteria", " p__Cyanobacteria", " c__YS2", " o__", " f__", " g__", " s__"]}}, {"id": "233848", "metadata": {"taxonomy": ["k__Bacteria", " p__Tenericutes", " c__Mollicutes", " o__RF39", " f__", " g__", " s__"]}}, {"id": "194651", "metadata": {"taxonomy": ["k__Bacteria", " p__Firmicutes", " c__Clostridia", " o__Clostridiales", " f__Ruminococcaceae", " g__", " s__"]}}, {"id": "360268", "metadata": {"taxonomy": ["k__Bacteria", " p__Tenericutes", " c__ML615J-28", " o__", " f__", " g__", " s__"]}}, {"id": "351753", "metadata": {"taxonomy": ["k__Bacteria", " p__Firmicutes", " c__Clostridia", " o__Clostridiales", " f__Lachnospiraceae", " g__Lachnospira", " s__"]}}, {"id": "191448", "metadata": {"taxonomy": ["k__Bacteria", " p__Firmicutes", " c__Clostridia", " o__Clostridiales", " f__Ruminococcaceae", " g__Ruminococcus", " s__"]}}, {"id": "578799", "metadata": {"taxonomy": ["k__Bacteria", " p__Bacteroidetes", " c__Bacteroidia", " o__Bacteroidales", " f__", " g__", " s__"]}}, {"id": "208377", "metadata": {"taxonomy": ["k__Bacteria", " p__Firmicutes", " c__Clostridia", " o__Clostridiales", " f__Ruminococcaceae", " g__", " s__"]}}, {"id": "102506", "metadata": {"taxonomy": ["k__Bacteria", " p__Firmicutes", " c__Clostridia", " o__Clostridiales", " f__Lachnospiraceae", " g__Roseburia", " s__"]}}, {"id": "278873", "metadata": {"taxonomy": ["k__Bacteria", " p__Bacteroidetes", " c__Bacteroidia", " o__Bacteroidales", " f__", " g__", " s__"]}}, {"id": "230437", "metadata": {"taxonomy": ["k__Bacteria", " p__Firmicutes", " c__Clostridia", " o__Clostridiales", " f__", " g__", " s__"]}}, {"id": "565565", "metadata": {"taxonomy": ["k__Bacteria", " p__Firmicutes", " c__Clostridia", " o__Clostridiales", " f__", " g__", " s__"]}}, {"id": "528008", "metadata": {"taxonomy": ["k__Bacteria", " p__Firmicutes", " c__Clostridia", " o__Clostridiales", " f__Lachnospiraceae", " g__", " s__"]}}, {"id": "512903", "metadata": {"taxonomy": ["k__Bacteria", " p__Firmicutes", " c__Clostridia", " o__Clostridiales", " f__Lachnospiraceae", " g__Roseburia", " s__Eubacterium rectale"]}}, {"id": "469482", "metadata": {"taxonomy": ["k__Bacteria", " p__Firmicutes", " c__Clostridia", " o__Clostridiales", " f__Veillonellaceae", " g__Acidaminococcus", " s__"]}}, {"id": "353744", "metadata": {"taxonomy": ["k__Bacteria", " p__Firmicutes", " c__Clostridia", " o__Clostridiales", " f__Ruminococcaceae", " g__Ruminococcus", " s__"]}}, {"id": "180285", "metadata": {"taxonomy": ["k__Bacteria", " p__Firmicutes", " c__Clostridia", " o__Clostridiales", " f__Ruminococcaceae", " g__Faecalibacterium", " s__"]}}, {"id": "592015", "metadata": {"taxonomy": ["k__Bacteria", " p__Firmicutes", " c__Clostridia", " o__Clostridiales", " f__Lachnospiraceae", " g__Lachnospira", " s__"]}}, {"id": "368928", "metadata": {"taxonomy": ["k__Bacteria", " p__Lentisphaerae", " c__Lentisphaerae (class)", " o__Victivallales", " f__Victivallaceae", " g__", " s__"]}}, {"id": "310416", "metadata": {"taxonomy": ["k__Bacteria", " p__Firmicutes", " c__Clostridia", " o__Clostridiales", " f__Ruminococcaceae", " g__", " s__"]}}, {"id": "297065", "metadata": {"taxonomy": ["k__Bacteria", " p__Firmicutes", " c__Clostridia", " o__Clostridiales", " f__Ruminococcaceae", " g__Ruminococcus", " s__"]}}, {"id": "177749", "metadata": {"taxonomy": ["k__Bacteria", " p__Firmicutes", " c__Clostridia", " o__Clostridiales", " f__Lachnospiraceae", " g__Roseburia", " s__"]}}, {"id": "214009", "metadata": {"taxonomy": ["k__Bacteria", " p__Firmicutes", " c__Clostridia", " o__Clostridiales", " f__Ruminococcaceae", " g__", " s__"]}}, {"id": "183155", "metadata": {"taxonomy": ["k__Bacteria", " p__Firmicutes", " c__Clostridia", " o__Clostridiales", " f__Lachnospiraceae", " g__Roseburia", " s__"]}}, {"id": "71888", "metadata": {"taxonomy": ["k__Bacteria", " p__Actinobacteria", " c__Actinobacteria (class)", " o__Actinomycetales", " f__Actinomycetaceae", " g__Actinobaculum", " s__Actinobaculum massiliense"]}}, {"id": "445073", "metadata": {"taxonomy": ["k__Bacteria", " p__Proteobacteria", " c__Betaproteobacteria", " o__Burkholderiales", " f__Alcaligenaceae", " g__Sutterella", " s__"]}}, {"id": "246715", "metadata": {"taxonomy": ["k__Bacteria", " p__Proteobacteria", " c__Epsilonproteobacteria", " o__Campylobacterales", " f__Campylobacteraceae", " g__Campylobacter", " s__Campylobacter hominis"]}}, {"id": "130773", "metadata": {"taxonomy": ["k__Bacteria", " p__Firmicutes", " c__Clostridia", " o__Clostridiales", " f__Lachnospiraceae", " g__", " s__"]}}, {"id": "175062", "metadata": {"taxonomy": ["k__Bacteria", " p__Firmicutes", " c__Clostridia", " o__Clostridiales", " f__Clostridiales Family XI. Incertae Sedis", " g__Anaerococcus", " s__Anaerococcus hydrogenalis"]}}, {"id": "13893", "metadata": {"taxonomy": ["k__Bacteria", " p__Firmicutes", " c__Clostridia", " o__Clostridiales", " f__Peptococcaceae", " g__Peptococcus", " s__"]}}, {"id": "584347", "metadata": {"taxonomy": ["k__Bacteria", " p__Actinobacteria", " c__Actinobacteria (class)", " o__Actinomycetales", " f__Actinomycetaceae", " g__Actinomyces", " s__"]}}, {"id": "15105", "metadata": {"taxonomy": ["k__Bacteria", " p__Firmicutes", " c__Bacilli", " o__Lactobacillales", " f__Leuconostocaceae", " g__Leuconostoc", " s__"]}}, {"id": "294324", "metadata": {"taxonomy": ["k__Bacteria", " p__Firmicutes", " c__Clostridia", " o__Clostridiales", " f__Eubacteriaceae", " g__Eubacterium", " s__"]}}, {"id": "363767", "metadata": {"taxonomy": ["k__Bacteria", " p__Firmicutes", " c__Clostridia", " o__Clostridiales", " f__Lachnospiraceae", " g__Blautia", " s__"]}}, {"id": "532556", "metadata": {"taxonomy": ["k__Bacteria", " p__Tenericutes", " c__Erysipelotrichi", " o__Erysipelotrichales", " f__Erysipelotrichaceae", " g__Bulleidia", " s__Bulleidia extructa"]}}, {"id": "212042", "metadata": {"taxonomy": ["k__Bacteria", " p__Firmicutes", " c__Clostridia", " o__Clostridiales", " f__Lachnospiraceae", " g__", " s__"]}}, {"id": "185187", "metadata": {"taxonomy": ["k__Bacteria", " p__Bacteroidetes", " c__Bacteroidia", " o__Bacteroidales", " f__", " g__", " s__"]}}, {"id": "366612", "metadata": {"taxonomy": ["k__Bacteria", " p__Firmicutes", " c__Clostridia", " o__Clostridiales", " f__Lachnospiraceae", " g__", " s__"]}}, {"id": "289304", "metadata": {"taxonomy": ["k__Bacteria", " p__Firmicutes", " c__Clostridia", " o__Clostridiales", " f__Lachnospiraceae", " g__", " s__"]}}, {"id": "188818", "metadata": {"taxonomy": ["k__Bacteria", " p__Firmicutes", " c__Clostridia", " o__Clostridiales", " f__Lachnospiraceae", " g__", " s__"]}}, {"id": "364198", "metadata": {"taxonomy": ["k__Bacteria", " p__Actinobacteria", " c__Actinobacteria (class)", " o__Coriobacteriales", " f__Coriobacteriaceae", " g__Adlercreutzia", " s__"]}}, {"id": "302494", "metadata": {"taxonomy": ["k__Bacteria", " p__Firmicutes", " c__Clostridia", " o__Clostridiales", " f__Lachnospiraceae", " g__", " s__"]}}, {"id": "191551", "metadata": {"taxonomy": ["k__Bacteria", " p__Firmicutes", " c__Clostridia", " o__Clostridiales", " f__Lachnospiraceae", " g__Ruminococcus", " s__"]}}, {"id": "340910", "metadata": {"taxonomy": ["k__Bacteria", " p__Firmicutes", " c__Clostridia", " o__Clostridiales", " f__Lachnospiraceae", " g__Blautia", " s__"]}}, {"id": "12567", "metadata": {"taxonomy": ["k__Bacteria", " p__Actinobacteria", " c__Actinobacteria (class)", " o__Actinomycetales", " f__Actinomycetaceae", " g__Actinomyces", " s__"]}}, {"id": "216607", "metadata": {"taxonomy": ["k__Bacteria", " p__Firmicutes", " c__Clostridia", " o__Clostridiales", " f__Lachnospiraceae", " g__", " s__"]}}, {"id": "179428", "metadata": {"taxonomy": ["k__Bacteria", " p__Firmicutes", " c__Clostridia", " o__Clostridiales", " f__Lachnospiraceae", " g__Blautia", " s__"]}}, {"id": "11372", "metadata": {"taxonomy": ["k__Bacteria", " p__Actinobacteria", " c__Actinobacteria (class)", " o__Coriobacteriales", " f__Coriobacteriaceae", " g__Eggerthella", " s__Eggerthella lenta"]}}, {"id": "530725", "metadata": {"taxonomy": ["k__Bacteria", " p__Bacteroidetes", " c__Bacteroidia", " o__Bacteroidales", " f__Prevotellaceae", " g__Prevotella", " s__"]}}, {"id": "522294", "metadata": {"taxonomy": ["k__Bacteria", " p__Proteobacteria", " c__Gammaproteobacteria", " o__Enterobacteriales", " f__Enterobacteriaceae", " g__", " s__"]}}, {"id": "365644", "metadata": {"taxonomy": ["k__Bacteria", " p__Firmicutes", " c__Clostridia", " o__Clostridiales", " f__Lachnospiraceae", " g__Clostridium", " s__"]}}, {"id": "182943", "metadata": {"taxonomy": ["k__Bacteria", " p__Firmicutes", " c__Clostridia", " o__Clostridiales", " f__Lachnospiraceae", " g__Coprococcus", " s__"]}}, {"id": "132991", "metadata": {"taxonomy": ["k__Bacteria", " p__Firmicutes", " c__Clostridia", " o__Clostridiales", " f__Ruminococcaceae", " g__Faecalibacterium", " s__Faecalibacterium prausnitzii"]}}, {"id": "592305", "metadata": {"taxonomy": ["k__Bacteria", " p__Firmicutes", " c__Clostridia", " o__Clostridiales", " f__Lachnospiraceae", " g__", " s__"]}}, {"id": "253380", "metadata": {"taxonomy": ["k__Bacteria", " p__Firmicutes", " c__Clostridia", " o__Clostridiales", " f__Lachnospiraceae", " g__Ruminococcus", " s__"]}}, {"id": "212288", "metadata": {"taxonomy": ["k__Bacteria", " p__Firmicutes", " c__Clostridia", " o__Clostridiales", " f__", " g__", " s__"]}}, {"id": "182122", "metadata": {"taxonomy": ["k__Bacteria", " p__Firmicutes", " c__Clostridia", " o__Clostridiales", " f__Lachnospiraceae", " g__", " s__"]}}, {"id": "177918", "metadata": {"taxonomy": ["k__Bacteria", " p__Firmicutes", " c__Clostridia", " o__Clostridiales", " f__Ruminococcaceae", " g__Faecalibacterium", " s__Faecalibacterium prausnitzii"]}}, {"id": "177359", "metadata": {"taxonomy": ["k__Bacteria", " p__Firmicutes", " c__Clostridia", " o__Clostridiales", " f__Lachnospiraceae", " g__", " s__"]}}, {"id": "191531", "metadata": {"taxonomy": ["k__Bacteria", " p__Firmicutes", " c__Clostridia", " o__Clostridiales", " f__Lachnospiraceae", " g__", " s__"]}}, {"id": "190572", "metadata": {"taxonomy": ["k__Bacteria", " p__Firmicutes", " c__Clostridia", " o__Clostridiales", " f__Ruminococcaceae", " g__Faecalibacterium", " s__"]}}, {"id": "188945", "metadata": {"taxonomy": ["k__Bacteria", " p__Firmicutes", " c__Clostridia", " o__Clostridiales", " f__Lachnospiraceae", " g__Blautia", " s__"]}}, {"id": "546052", "metadata": {"taxonomy": ["k__Bacteria", " p__Firmicutes", " c__Clostridia", " o__Clostridiales", " f__Lachnospiraceae", " g__", " s__"]}}, {"id": "365160", "metadata": {"taxonomy": ["k__Bacteria", " p__Firmicutes", " c__Clostridia", " o__Clostridiales", " f__Lachnospiraceae", " g__Clostridium", " s__"]}}, {"id": "296994", "metadata": {"taxonomy": ["k__Bacteria", " p__Firmicutes", " c__Clostridia", " o__Clostridiales", " f__Lachnospiraceae", " g__Ruminococcus", " s__"]}}, {"id": "191772", "metadata": {"taxonomy": ["k__Bacteria", " p__Firmicutes", " c__Clostridia", " o__Clostridiales", " f__Lachnospiraceae", " g__Clostridium", " s__"]}}, {"id": "358834", "metadata": {"taxonomy": ["k__Bacteria", " p__Firmicutes", " c__Clostridia", " o__Clostridiales", " f__Lachnospiraceae", " g__Coprococcus", " s__"]}}, {"id": "289555", "metadata": {"taxonomy": ["k__Bacteria", " p__Firmicutes", " c__Clostridia", " o__Clostridiales", " f__Lachnospiraceae", " g__Blautia", " s__Blautia producta"]}}, {"id": "537101", "metadata": {"taxonomy": ["k__Bacteria", " p__Firmicutes", " c__Clostridia", " o__Clostridiales", " f__Lachnospiraceae", " g__Blautia", " s__Blautia producta"]}}, {"id": "192025", "metadata": {"taxonomy": ["k__Bacteria", " p__Firmicutes", " c__Clostridia", " o__Clostridiales", " f__Lachnospiraceae", " g__Blautia", " s__Blautia producta"]}}, {"id": "362786", "metadata": {"taxonomy": ["k__Bacteria", " p__Firmicutes", " c__Clostridia", " o__Clostridiales", " f__Lachnospiraceae", " g__Blautia", " s__"]}}, {"id": "195999", "metadata": {"taxonomy": ["k__Bacteria", " p__Firmicutes", " c__Clostridia", " o__Clostridiales", " f__Lachnospiraceae", " g__Ruminococcus", " s__"]}}, {"id": "112837", "metadata": {"taxonomy": ["k__Bacteria", " p__Firmicutes", " c__Clostridia", " o__Clostridiales", " f__Ruminococcaceae", " g__Oscillospira", " s__"]}}, {"id": "182728", "metadata": {"taxonomy": ["k__Bacteria", " p__Firmicutes", " c__Clostridia", " o__Clostridiales", " f__Lachnospiraceae", " g__Blautia", " s__"]}}, {"id": "365510", "metadata": {"taxonomy": ["k__Bacteria", " p__Firmicutes", " c__Clostridia", " o__Clostridiales", " f__Lachnospiraceae", " g__Blautia", " s__"]}}, {"id": "320156", "metadata": {"taxonomy": ["k__Bacteria", " p__Firmicutes", " c__Clostridia", " o__Clostridiales", " f__Lachnospiraceae", " g__", " s__"]}}, {"id": "168711", "metadata": {"taxonomy": ["k__Bacteria", " p__Firmicutes", " c__Clostridia", " o__Clostridiales", " f__Lachnospiraceae", " g__Ruminococcus", " s__"]}}, {"id": "324236", "metadata": {"taxonomy": ["k__Bacteria", " p__Firmicutes", " c__Clostridia", " o__Clostridiales", " f__Lachnospiraceae", " g__", " s__"]}}, {"id": "299304", "metadata": {"taxonomy": ["k__Bacteria", " p__Firmicutes", " c__Clostridia", " o__Clostridiales", " f__Lachnospiraceae", " g__Blautia", " s__"]}}, {"id": "290632", "metadata": {"taxonomy": ["k__Bacteria", " p__Firmicutes", " c__Clostridia", " o__Clostridiales", " f__Lachnospiraceae", " g__", " s__"]}}, {"id": "206881", "metadata": {"taxonomy": ["k__Bacteria", " p__Firmicutes", " c__Clostridia", " o__Clostridiales", " f__Catabacteriaceae", " g__", " s__"]}}, {"id": "194112", "metadata": {"taxonomy": ["k__Bacteria", " p__Firmicutes", " c__Clostridia", " o__Clostridiales", " f__Lachnospiraceae", " g__Blautia", " s__"]}}, {"id": "187213", "metadata": {"taxonomy": ["k__Bacteria", " p__Firmicutes", " c__Clostridia", " o__Clostridiales", " f__Ruminococcaceae", " g__", " s__"]}}, {"id": "369814", "metadata": {"taxonomy": ["k__Bacteria", " p__Firmicutes", " c__Clostridia", " o__Clostridiales", " f__Lachnospiraceae", " g__Blautia", " s__Blautia producta"]}}, {"id": "303866", "metadata": {"taxonomy": ["k__Bacteria", " p__Firmicutes", " c__Clostridia", " o__Clostridiales", " f__Lachnospiraceae", " g__", " s__"]}}, {"id": "291737", "metadata": {"taxonomy": ["k__Bacteria", " p__Firmicutes", " c__Clostridia", " o__Clostridiales", " f__Clostridiaceae", " g__Clostridium", " s__"]}}, {"id": "560070", "metadata": {"taxonomy": ["k__Bacteria", " p__Firmicutes", " c__Clostridia", " o__Clostridiales", " f__Lachnospiraceae", " g__Blautia", " s__"]}}, {"id": "194536", "metadata": {"taxonomy": ["k__Bacteria", " p__Firmicutes", " c__Clostridia", " o__Clostridiales", " f__Lachnospiraceae", " g__", " s__"]}}, {"id": "204121", "metadata": {"taxonomy": ["k__Bacteria", " p__Firmicutes", " c__Clostridia", " o__Clostridiales", " f__Lachnospiraceae", " g__Clostridium", " s__"]}}, {"id": "138368", "metadata": {"taxonomy": ["k__Bacteria", " p__Firmicutes", " c__Clostridia", " o__Clostridiales", " f__", " g__", " s__"]}}, {"id": "313844", "metadata": {"taxonomy": ["k__Bacteria", " p__Firmicutes", " c__Clostridia", " o__Clostridiales", " f__", " g__", " s__"]}}, {"id": "307857", "metadata": {"taxonomy": ["k__Bacteria", " p__Firmicutes", " c__Clostridia", " o__Clostridiales", " f__", " g__", " s__"]}}, {"id": "516264", "metadata": {"taxonomy": ["k__Bacteria", " p__Firmicutes", " c__Bacilli", " o__Erysipelotrichales", " f__Erysipelotrichaceae", " g__", " s__"]}}, {"id": "511363", "metadata": {"taxonomy": ["k__Bacteria", " p__Firmicutes", " c__Bacilli", " o__Bacillales", " f__", " g__", " s__"]}}, {"id": "189957", "metadata": {"taxonomy": ["k__Bacteria", " p__Firmicutes", " c__Clostridia", " o__Clostridiales", " f__Lachnospiraceae", " g__", " s__"]}}, {"id": "517282", "metadata": {"taxonomy": ["k__Bacteria", " p__Firmicutes", " c__Clostridia", " o__Clostridiales", " f__Lachnospiraceae", " g__Blautia", " s__"]}}, {"id": "290857", "metadata": {"taxonomy": ["k__Bacteria", " p__Firmicutes", " c__Clostridia", " o__Clostridiales", " f__Lachnospiraceae", " g__Blautia", " s__"]}}, {"id": "175261", "metadata": {"taxonomy": ["k__Bacteria", " p__Firmicutes", " c__Clostridia", " o__Clostridiales", " f__Lachnospiraceae", " g__Eubacterium", " s__"]}}, {"id": "366044", "metadata": {"taxonomy": ["k__Bacteria", " p__Bacteroidetes", " c__Bacteroidia", " o__Bacteroidales", " f__Porphyromonadaceae", " g__", " s__"]}}, {"id": "182539", "metadata": {"taxonomy": ["k__Bacteria", " p__Firmicutes", " c__Clostridia", " o__Clostridiales", " f__Lachnospiraceae", " g__Eubacterium", " s__"]}}, {"id": "531582", "metadata": {"taxonomy": ["k__Bacteria", " p__Firmicutes", " c__Clostridia", " o__Clostridiales", " f__Lachnospiraceae", " g__Blautia", " s__"]}}, {"id": "323020", "metadata": {"taxonomy": ["k__Bacteria", " p__Firmicutes", " c__Clostridia", " o__Clostridiales", " f__Lachnospiraceae", " g__Lachnospira", " s__"]}}, {"id": "181111", "metadata": {"taxonomy": ["k__Bacteria", " p__Firmicutes", " c__Clostridia", " o__Clostridiales", " f__Lachnospiraceae", " g__Eubacterium", " s__"]}}, {"id": "511009", "metadata": {"taxonomy": ["k__Bacteria", " p__Firmicutes", " c__Clostridia", " o__Clostridiales", " f__Ruminococcaceae", " g__", " s__"]}}, {"id": "181537", "metadata": {"taxonomy": ["k__Bacteria", " p__Firmicutes", " c__Clostridia", " o__Clostridiales", " f__Lachnospiraceae", " g__Clostridium", " s__"]}}, {"id": "519880", "metadata": {"taxonomy": ["k__Bacteria", " p__Firmicutes", " c__Clostridia", " o__Clostridiales", " f__Ruminococcaceae", " g__", " s__"]}}, {"id": "363519", "metadata": {"taxonomy": ["k__Bacteria", " p__Firmicutes", " c__Clostridia", " o__Clostridiales", " f__", " g__", " s__"]}}, {"id": "313471", "metadata": {"taxonomy": ["k__Bacteria", " p__Firmicutes", " c__Clostridia", " o__Clostridiales", " f__Ruminococcaceae", " g__Oscillospira", " s__"]}}, {"id": "189099", "metadata": {"taxonomy": ["k__Bacteria", " p__Firmicutes", " c__Clostridia", " o__Clostridiales", " f__Lachnospiraceae", " g__Coprococcus", " s__"]}}, {"id": "132546", "metadata": {"taxonomy": ["k__Bacteria", " p__Firmicutes", " c__Clostridia", " o__Clostridiales", " f__Clostridiales Family XI. Incertae Sedis", " g__", " s__"]}}, {"id": "295422", "metadata": {"taxonomy": ["k__Bacteria", " p__Proteobacteria", " c__Betaproteobacteria", " o__Burkholderiales", " f__Alcaligenaceae", " g__Sutterella", " s__"]}}, {"id": "23757", "metadata": {"taxonomy": ["k__Bacteria", " p__Firmicutes", " c__Clostridia", " o__Clostridiales", " f__", " g__", " s__"]}}, {"id": "593486", "metadata": {"taxonomy": ["k__Bacteria", " p__Firmicutes", " c__Clostridia", " o__Clostridiales", " f__Ruminococcaceae", " g__Oscillospira", " s__"]}}, {"id": "534567", "metadata": {"taxonomy": ["k__Bacteria", " p__Firmicutes", " c__Clostridia", " o__Clostridiales", " f__Lachnospiraceae", " g__Coprococcus", " s__"]}}, {"id": "180415", "metadata": {"taxonomy": ["k__Bacteria", " p__Firmicutes", " c__Clostridia", " o__Clostridiales", " f__Ruminococcaceae", " g__Oscillospira", " s__"]}}, {"id": "354558", "metadata": {"taxonomy": ["k__Bacteria", " p__Firmicutes", " c__Clostridia", " o__Clostridiales", " f__Lachnospiraceae", " g__", " s__"]}}, {"id": "331150", "metadata": {"taxonomy": ["k__Bacteria", " p__Firmicutes", " c__Clostridia", " o__Clostridiales", " f__Lachnospiraceae", " g__Clostridium", " s__"]}}, {"id": "325850", "metadata": {"taxonomy": ["k__Bacteria", " p__Proteobacteria", " c__Alphaproteobacteria", " o__", " f__", " g__", " s__"]}}, {"id": "316845", "metadata": {"taxonomy": ["k__Bacteria", " p__Firmicutes", " c__Clostridia", " o__Clostridiales", " f__Ruminococcaceae", " g__Oscillospira", " s__"]}}, {"id": "270625", "metadata": {"taxonomy": ["k__Bacteria", " p__Firmicutes", " c__Clostridia", " o__Clostridiales", " f__", " g__", " s__"]}}, {"id": "219959", "metadata": {"taxonomy": ["k__Bacteria", " p__Firmicutes", " c__Clostridia", " o__Clostridiales", " f__", " g__", " s__"]}}, {"id": "217075", "metadata": {"taxonomy": ["k__Bacteria", " p__Firmicutes", " c__Clostridia", " o__Clostridiales", " f__Lachnospiraceae", " g__", " s__"]}}, {"id": "203545", "metadata": {"taxonomy": ["k__Bacteria", " p__Firmicutes", " c__Clostridia", " o__Clostridiales", " f__Ruminococcaceae", " g__Oscillospira", " s__"]}}, {"id": "196639", "metadata": {"taxonomy": ["k__Bacteria", " p__Actinobacteria", " c__Actinobacteria (class)", " o__Coriobacteriales", " f__Coriobacteriaceae", " g__Collinsella", " s__Collinsella aerofaciens"]}}, {"id": "189334", "metadata": {"taxonomy": ["k__Bacteria", " p__Firmicutes", " c__Clostridia", " o__Clostridiales", " f__Lachnospiraceae", " g__Clostridium", " s__"]}}, {"id": "186606", "metadata": {"taxonomy": ["k__Bacteria", " p__Firmicutes", " c__Clostridia", " o__Clostridiales", " f__", " g__", " s__"]}}, {"id": "180551", "metadata": {"taxonomy": ["k__Bacteria", " p__Firmicutes", " c__Clostridia", " o__Clostridiales", " f__Ruminococcaceae", " g__", " s__"]}}, {"id": "172878", "metadata": {"taxonomy": ["k__Bacteria", " p__Firmicutes", " c__Clostridia", " o__Clostridiales", " f__Ruminococcaceae", " g__", " s__"]}}, {"id": "165410", "metadata": {"taxonomy": ["k__Bacteria", " p__Proteobacteria", " c__Alphaproteobacteria", " o__", " f__", " g__", " s__"]}}, {"id": "15728", "metadata": {"taxonomy": ["k__Bacteria", " p__Tenericutes", " c__Erysipelotrichi", " o__Erysipelotrichales", " f__Erysipelotrichaceae", " g__Holdemania", " s__Holdemania filiformis"]}}, {"id": "470759", "metadata": {"taxonomy": ["k__Bacteria", " p__Proteobacteria", " c__Betaproteobacteria", " o__Burkholderiales", " f__Oxalobacteraceae", " g__Oxalobacter", " s__"]}}, {"id": "44151", "metadata": {"taxonomy": ["k__Bacteria", " p__Firmicutes", " c__Clostridia", " o__Clostridiales", " f__Ruminococcaceae", " g__", " s__"]}}, {"id": "363076", "metadata": {"taxonomy": ["k__Bacteria", " p__Firmicutes", " c__Clostridia", " o__Clostridiales", " f__Ruminococcaceae", " g__", " s__"]}}, {"id": "296941", "metadata": {"taxonomy": ["k__Bacteria", " p__Firmicutes", " c__Clostridia", " o__Clostridiales", " f__Ruminococcaceae", " g__", " s__"]}}, {"id": "216862", "metadata": {"taxonomy": ["k__Bacteria", " p__Firmicutes", " c__Clostridia", " o__Clostridiales", " f__Ruminococcaceae", " g__", " s__"]}}, {"id": "207065", "metadata": {"taxonomy": ["k__Bacteria", " p__Firmicutes", " c__Clostridia", " o__Clostridiales", " f__Lachnospiraceae", " g__", " s__"]}}, {"id": "20310", "metadata": {"taxonomy": ["k__Bacteria", " p__Firmicutes", " c__Clostridia", " o__Clostridiales", " f__", " g__", " s__"]}}, {"id": "181036", "metadata": {"taxonomy": ["k__Bacteria", " p__Firmicutes", " c__Clostridia", " o__Clostridiales", " f__Lachnospiraceae", " g__Blautia", " s__"]}}, {"id": "173948", "metadata": {"taxonomy": ["k__Bacteria", " p__Firmicutes", " c__Clostridia", " o__Clostridiales", " f__Lachnospiraceae", " g__", " s__"]}}, {"id": "165257", "metadata": {"taxonomy": ["k__Bacteria", " p__Firmicutes", " c__Clostridia", " o__Clostridiales", " f__Ruminococcaceae", " g__", " s__"]}}, {"id": "569681", "metadata": {"taxonomy": ["k__Bacteria", " p__Firmicutes", " c__Clostridia", " o__Clostridiales", " f__", " g__", " s__"]}}, {"id": "559063", "metadata": {"taxonomy": ["k__Bacteria", " p__Firmicutes", " c__Clostridia", " o__Clostridiales", " f__Ruminococcaceae", " g__", " s__"]}}, {"id": "552235", "metadata": {"taxonomy": ["k__Bacteria", " p__Firmicutes", " c__Clostridia", " o__Clostridiales", " f__Catabacteriaceae", " g__", " s__"]}}, {"id": "531429", "metadata": {"taxonomy": ["k__Bacteria", " p__Firmicutes", " c__Clostridia", " o__Clostridiales", " f__Ruminococcaceae", " g__Faecalibacterium", " s__"]}}, {"id": "409732", "metadata": {"taxonomy": ["k__Bacteria", " p__Firmicutes", " c__Clostridia", " o__Clostridiales", " f__Lachnospiraceae", " g__Blautia", " s__"]}}, {"id": "352304", "metadata": {"taxonomy": ["k__Bacteria", " p__Firmicutes", " c__Clostridia", " o__Clostridiales", " f__Lachnospiraceae", " g__", " s__"]}}, {"id": "312719", "metadata": {"taxonomy": ["k__Bacteria", " p__Firmicutes", " c__Clostridia", " o__Clostridiales", " f__Ruminococcaceae", " g__", " s__"]}}, {"id": "300235", "metadata": {"taxonomy": ["k__Bacteria", " p__Firmicutes", " c__Clostridia", " o__Clostridiales", " f__Lachnospiraceae", " g__Roseburia", " s__"]}}, {"id": "300123", "metadata": {"taxonomy": ["k__Bacteria", " p__Firmicutes", " c__Clostridia", " o__Clostridiales", " f__Lachnospiraceae", " g__Coprococcus", " s__"]}}, {"id": "193632", "metadata": {"taxonomy": ["k__Bacteria", " p__Firmicutes", " c__Clostridia", " o__Clostridiales", " f__Ruminococcaceae", " g__Oscillospira", " s__"]}}, {"id": "135284", "metadata": {"taxonomy": ["k__Bacteria", " p__Proteobacteria", " c__Alphaproteobacteria", " o__", " f__", " g__", " s__"]}}, {"id": "117121", "metadata": {"taxonomy": ["k__Bacteria", " p__Firmicutes", " c__Clostridia", " o__Clostridiales", " f__", " g__", " s__"]}}, {"id": "582284", "metadata": {"taxonomy": ["k__Bacteria", " p__Firmicutes", " c__Clostridia", " o__Clostridiales", " f__Clostridiales Family XIII. Incertae Sedis", " g__", " s__"]}}, {"id": "366374", "metadata": {"taxonomy": ["k__Bacteria", " p__Bacteroidetes", " c__Bacteroidia", " o__Bacteroidales", " f__Bacteroidaceae", " g__Bacteroides", " s__"]}}, {"id": "353313", "metadata": {"taxonomy": ["k__Bacteria", " p__Firmicutes", " c__Clostridia", " o__Clostridiales", " f__Lachnospiraceae", " g__Coprococcus", " s__"]}}, {"id": "329443", "metadata": {"taxonomy": ["k__Bacteria", " p__Firmicutes", " c__Clostridia", " o__Clostridiales", " f__Ruminococcaceae", " g__", " s__"]}}, {"id": "321589", "metadata": {"taxonomy": ["k__Bacteria", " p__Firmicutes", " c__Clostridia", " o__Clostridiales", " f__Lachnospiraceae", " g__", " s__"]}}, {"id": "293546", "metadata": {"taxonomy": ["k__Bacteria", " p__Firmicutes", " c__Clostridia", " o__Clostridiales", " f__Ruminococcaceae", " g__", " s__"]}}, {"id": "289245", "metadata": {"taxonomy": ["k__Bacteria", " p__Firmicutes", " c__Clostridia", " o__Clostridiales", " f__Lachnospiraceae", " g__Coprococcus", " s__"]}}, {"id": "288371", "metadata": {"taxonomy": ["k__Bacteria", " p__Firmicutes", " c__Clostridia", " o__Clostridiales", " f__Ruminococcaceae", " g__", " s__"]}}, {"id": "233253", "metadata": {"taxonomy": ["k__Bacteria", " p__Firmicutes", " c__Clostridia", " o__Clostridiales", " f__Ruminococcaceae", " g__", " s__"]}}, {"id": "211013", "metadata": {"taxonomy": ["k__Bacteria", " p__Firmicutes", " c__Clostridia", " o__Clostridiales", " f__Ruminococcaceae", " g__", " s__"]}}, {"id": "208751", "metadata": {"taxonomy": ["k__Bacteria", " p__Firmicutes", " c__Clostridia", " o__Clostridiales", " f__Ruminococcaceae", " g__", " s__"]}}, {"id": "196210", "metadata": {"taxonomy": ["k__Bacteria", " p__Firmicutes", " c__Clostridia", " o__Clostridiales", " f__Ruminococcaceae", " g__", " s__"]}}, {"id": "165334", "metadata": {"taxonomy": ["k__Bacteria", " p__Firmicutes", " c__Clostridia", " o__Clostridiales", " f__Catabacteriaceae", " g__", " s__"]}}, {"id": "76547", "metadata": {"taxonomy": ["k__Bacteria", " p__Firmicutes", " c__Clostridia", " o__Clostridiales", " f__Clostridiales Family XIII. Incertae Sedis", " g__", " s__"]}}, {"id": "560117", "metadata": {"taxonomy": ["k__Bacteria", " p__Firmicutes", " c__Clostridia", " o__Clostridiales", " f__Ruminococcaceae", " g__", " s__"]}}, {"id": "544549", "metadata": {"taxonomy": ["k__Bacteria", " p__Firmicutes", " c__Clostridia", " o__Clostridiales", " f__Ruminococcaceae", " g__", " s__"]}}, {"id": "51535", "metadata": {"taxonomy": ["k__Bacteria", " p__Proteobacteria", " c__Deltaproteobacteria", " o__Desulfovibrionales", " f__Desulfovibrionaceae", " g__Desulfovibrio", " s__"]}}, {"id": "373870", "metadata": {"taxonomy": ["k__Bacteria", " p__Bacteroidetes", " c__Bacteroidia", " o__Bacteroidales", " f__Prevotellaceae", " g__Prevotella", " s__"]}}, {"id": "358416", "metadata": {"taxonomy": ["k__Bacteria", " p__Tenericutes", " c__Erysipelotrichi", " o__Erysipelotrichales", " f__Erysipelotrichaceae", " g__Clostridium", " s__"]}}, {"id": "31573", "metadata": {"taxonomy": ["k__Bacteria", " p__Firmicutes", " c__Clostridia", " o__Clostridiales", " f__Lachnospiraceae", " g__Clostridium", " s__"]}}, {"id": "304206", "metadata": {"taxonomy": ["k__Bacteria", " p__Firmicutes", " c__Clostridia", " o__Clostridiales", " f__Lachnospiraceae", " g__Lachnospira", " s__"]}}, {"id": "216554", "metadata": {"taxonomy": ["k__Bacteria", " p__Firmicutes", " c__Clostridia", " o__Clostridiales", " f__Lachnospiraceae", " g__", " s__"]}}, {"id": "193310", "metadata": {"taxonomy": ["k__Bacteria", " p__Firmicutes", " c__Clostridia", " o__Clostridiales", " f__Ruminococcaceae", " g__", " s__"]}}, {"id": "184450", "metadata": {"taxonomy": ["k__Bacteria", " p__Firmicutes", " c__Clostridia", " o__Clostridiales", " f__Ruminococcaceae", " g__", " s__"]}}, {"id": "168037", "metadata": {"taxonomy": ["k__Bacteria", " p__Firmicutes", " c__Clostridia", " o__Clostridiales", " f__Ruminococcaceae", " g__Oscillospira", " s__"]}}, {"id": "147100", "metadata": {"taxonomy": ["k__Bacteria", " p__Firmicutes", " c__Clostridia", " o__Clostridiales", " f__Ruminococcaceae", " g__", " s__"]}}, {"id": "114087", "metadata": {"taxonomy": ["k__Bacteria", " p__Firmicutes", " c__Clostridia", " o__Clostridiales", " f__Ruminococcaceae", " g__", " s__"]}}, {"id": "585201", "metadata": {"taxonomy": ["k__Bacteria", " p__Firmicutes", " c__Clostridia", " o__Clostridiales", " f__Lachnospiraceae", " g__Blautia", " s__"]}}, {"id": "549577", "metadata": {"taxonomy": ["k__Bacteria", " p__Firmicutes", " c__Clostridia", " o__Clostridiales", " f__Catabacteriaceae", " g__", " s__"]}}, {"id": "510080", "metadata": {"taxonomy": ["k__Bacteria", " p__Bacteroidetes", " c__Bacteroidia", " o__Bacteroidales", " f__Rikenellaceae", " g__", " s__"]}}, {"id": "364261", "metadata": {"taxonomy": ["k__Bacteria", " p__Firmicutes", " c__Clostridia", " o__Clostridiales", " f__Lachnospiraceae", " g__", " s__"]}}, {"id": "349944", "metadata": {"taxonomy": ["k__Bacteria", " p__Firmicutes", " c__Clostridia", " o__Clostridiales", " f__Ruminococcaceae", " g__", " s__"]}}, {"id": "311477", "metadata": {"taxonomy": ["k__Bacteria", " p__Firmicutes", " c__Clostridia", " o__Clostridiales", " f__Ruminococcaceae", " g__", " s__"]}}, {"id": "293360", "metadata": {"taxonomy": ["k__Bacteria", " p__Firmicutes", " c__Clostridia", " o__Clostridiales", " f__Ruminococcaceae", " g__", " s__"]}}, {"id": "290467", "metadata": {"taxonomy": ["k__Bacteria", " p__Firmicutes", " c__Clostridia", " o__Clostridiales", " f__Lachnospiraceae", " g__", " s__"]}}, {"id": "290281", "metadata": {"taxonomy": ["k__Bacteria", " p__Firmicutes", " c__Clostridia", " o__Clostridiales", " f__Lachnospiraceae", " g__Eubacterium", " s__"]}}, {"id": "27071", "metadata": {"taxonomy": ["k__Bacteria", " p__Firmicutes", " c__Clostridia", " o__Clostridiales", " f__Lachnospiraceae", " g__Clostridium", " s__"]}}, {"id": "213870", "metadata": {"taxonomy": ["k__Bacteria", " p__Firmicutes", " c__Clostridia", " o__Clostridiales", " f__Ruminococcaceae", " g__", " s__"]}}, {"id": "206523", "metadata": {"taxonomy": ["k__Bacteria", " p__Firmicutes", " c__Clostridia", " o__Clostridiales", " f__Lachnospiraceae", " g__Clostridium", " s__"]}}, {"id": "186254", "metadata": {"taxonomy": ["k__Bacteria", " p__Actinobacteria", " c__Actinobacteria (class)", " o__Coriobacteriales", " f__Coriobacteriaceae", " g__Collinsella", " s__Collinsella aerofaciens"]}}, {"id": "182512", "metadata": {"taxonomy": ["k__Bacteria", " p__Firmicutes", " c__Clostridia", " o__Clostridiales", " f__Lachnospiraceae", " g__Coprococcus", " s__"]}}, {"id": "181882", "metadata": {"taxonomy": ["k__Bacteria", " p__Firmicutes", " c__Clostridia", " o__Clostridiales", " f__Ruminococcaceae", " g__Eubacterium", " s__"]}}, {"id": "181573", "metadata": {"taxonomy": ["k__Bacteria", " p__Firmicutes", " c__Clostridia", " o__Clostridiales", " f__Lachnospiraceae", " g__Eubacterium", " s__"]}}, {"id": "169063", "metadata": {"taxonomy": ["k__Bacteria", " p__Firmicutes", " c__Clostridia", " o__Clostridiales", " f__Lachnospiraceae", " g__Coprococcus", " s__"]}}, {"id": "564320", "metadata": {"taxonomy": ["k__Bacteria", " p__Firmicutes", " c__Clostridia", " o__Clostridiales", " f__Ruminococcaceae", " g__", " s__"]}}, {"id": "544358", "metadata": {"taxonomy": ["k__Bacteria", " p__Firmicutes", " c__Clostridia", " o__Clostridiales", " f__Ruminococcaceae", " g__", " s__"]}}, {"id": "527418", "metadata": {"taxonomy": ["k__Bacteria", " p__Firmicutes", " c__Clostridia", " o__Clostridiales", " f__Lachnospiraceae", " g__Blautia", " s__"]}}, {"id": "348609", "metadata": {"taxonomy": ["k__Bacteria", " p__Firmicutes", " c__Clostridia", " o__Clostridiales", " f__", " g__", " s__"]}}, {"id": "345111", "metadata": {"taxonomy": ["k__Bacteria", " p__Firmicutes", " c__Clostridia", " o__Clostridiales", " f__Lachnospiraceae", " g__", " s__"]}}, {"id": "337250", "metadata": {"taxonomy": ["k__Bacteria", " p__Firmicutes", " c__Clostridia", " o__Clostridiales", " f__Ruminococcaceae", " g__", " s__"]}}, {"id": "329313", "metadata": {"taxonomy": ["k__Bacteria", " p__Firmicutes", " c__Clostridia", " o__Clostridiales", " f__Lachnospiraceae", " g__Roseburia", " s__"]}}, {"id": "296267", "metadata": {"taxonomy": ["k__Bacteria", " p__Firmicutes", " c__Clostridia", " o__Clostridiales", " f__", " g__", " s__"]}}, {"id": "213306", "metadata": {"taxonomy": ["k__Bacteria", " p__Firmicutes", " c__Clostridia", " o__Clostridiales", " f__Ruminococcaceae", " g__", " s__"]}}, {"id": "209475", "metadata": {"taxonomy": ["k__Bacteria", " p__Firmicutes", " c__Clostridia", " o__Clostridiales", " f__Ruminococcaceae", " g__", " s__"]}}, {"id": "209122", "metadata": {"taxonomy": ["k__Bacteria", " p__Firmicutes", " c__Clostridia", " o__Clostridiales", " f__Ruminococcaceae", " g__", " s__"]}}, {"id": "208539", "metadata": {"taxonomy": ["k__Bacteria", " p__Firmicutes", " c__Clostridia", " o__Clostridiales", " f__", " g__", " s__"]}}, {"id": "192573", "metadata": {"taxonomy": ["k__Bacteria", " p__Firmicutes", " c__Clostridia", " o__Clostridiales", " f__Ruminococcaceae", " g__", " s__"]}}, {"id": "191303", "metadata": {"taxonomy": ["k__Bacteria", " p__Firmicutes", " c__Clostridia", " o__Clostridiales", " f__Lachnospiraceae", " g__", " s__"]}}, {"id": "186505", "metadata": {"taxonomy": ["k__Bacteria", " p__Firmicutes", " c__Clostridia", " o__Clostridiales", " f__Lachnospiraceae", " g__", " s__"]}}, {"id": "186081", "metadata": {"taxonomy": ["k__Bacteria", " p__Firmicutes", " c__Clostridia", " o__Clostridiales", " f__Ruminococcaceae", " g__Faecalibacterium", " s__"]}}, {"id": "113349", "metadata": {"taxonomy": ["k__Bacteria", " p__Firmicutes", " c__Clostridia", " o__Clostridiales", " f__Ruminococcaceae", " g__", " s__"]}}, {"id": "586064", "metadata": {"taxonomy": ["k__Bacteria", " p__Firmicutes", " c__Clostridia", " o__Clostridiales", " f__Ruminococcaceae", " g__", " s__"]}}, {"id": "563572", "metadata": {"taxonomy": ["k__Bacteria", " p__Firmicutes", " c__Clostridia", " o__Clostridiales", " f__Lachnospiraceae", " g__Clostridium", " s__"]}}, {"id": "319455", "metadata": {"taxonomy": ["k__Bacteria", " p__Firmicutes", " c__Clostridia", " o__Clostridiales", " f__Catabacteriaceae", " g__", " s__"]}}, {"id": "292758", "metadata": {"taxonomy": ["k__Bacteria", " p__Firmicutes", " c__Clostridia", " o__Clostridiales", " f__", " g__", " s__"]}}, {"id": "205618", "metadata": {"taxonomy": ["k__Bacteria", " p__Firmicutes", " c__Clostridia", " o__Clostridiales", " f__Lachnospiraceae", " g__Clostridium", " s__"]}}, {"id": "199149", "metadata": {"taxonomy": ["k__Bacteria", " p__Firmicutes", " c__Clostridia", " o__Clostridiales", " f__Ruminococcaceae", " g__", " s__"]}}, {"id": "190038", "metadata": {"taxonomy": ["k__Bacteria", " p__Firmicutes", " c__Clostridia", " o__Clostridiales", " f__Lachnospiraceae", " g__Eubacterium", " s__"]}}, {"id": "184287", "metadata": {"taxonomy": ["k__Bacteria", " p__Firmicutes", " c__Clostridia", " o__Clostridiales", " f__Ruminococcaceae", " g__", " s__"]}}, {"id": "179557", "metadata": {"taxonomy": ["k__Bacteria", " p__Firmicutes", " c__Clostridia", " o__Clostridiales", " f__Lachnospiraceae", " g__", " s__"]}}, {"id": "162109", "metadata": {"taxonomy": ["k__Bacteria", " p__Firmicutes", " c__Clostridia", " o__Clostridiales", " f__", " g__", " s__"]}}, {"id": "113865", "metadata": {"taxonomy": ["k__Bacteria", " p__Proteobacteria", " c__Alphaproteobacteria", " o__", " f__", " g__", " s__"]}}, {"id": "352215", "metadata": {"taxonomy": ["k__Bacteria", " p__Firmicutes", " c__Clostridia", " o__Clostridiales", " f__Lachnospiraceae", " g__", " s__"]}}, {"id": "195284", "metadata": {"taxonomy": ["k__Bacteria", " p__Firmicutes", " c__Clostridia", " o__Clostridiales", " f__", " g__", " s__"]}}, {"id": "191553", "metadata": {"taxonomy": ["k__Bacteria", " p__Firmicutes", " c__Clostridia", " o__Clostridiales", " f__Ruminococcaceae", " g__", " s__"]}}, {"id": "515640", "metadata": {"taxonomy": ["k__Bacteria", " p__Tenericutes", " c__Erysipelotrichi", " o__Erysipelotrichales", " f__Erysipelotrichaceae", " g__Clostridium", " s__"]}}, {"id": "307257", "metadata": {"taxonomy": ["k__Bacteria", " p__Firmicutes", " c__Clostridia", " o__Clostridiales", " f__", " g__", " s__"]}}, {"id": "195730", "metadata": {"taxonomy": ["k__Bacteria", " p__Firmicutes", " c__Clostridia", " o__Clostridiales", " f__", " g__", " s__"]}}, {"id": "355197", "metadata": {"taxonomy": ["k__Bacteria", " p__Firmicutes", " c__Clostridia", " o__Clostridiales", " f__", " g__", " s__"]}}, {"id": "167609", "metadata": {"taxonomy": ["k__Bacteria", " p__Firmicutes", " c__Clostridia", " o__Clostridiales", " f__", " g__", " s__"]}}, {"id": "470761", "metadata": {"taxonomy": ["k__Bacteria", " p__Bacteroidetes", " c__Bacteroidia", " o__Bacteroidales", " f__Porphyromonadaceae", " g__Parabacteroides", " s__Parabacteroides johnsonii"]}}, {"id": "175596", "metadata": {"taxonomy": ["k__Bacteria", " p__Firmicutes", " c__Clostridia", " o__Clostridiales", " f__Lachnospiraceae", " g__Coprococcus", " s__"]}}, {"id": "157036", "metadata": {"taxonomy": ["k__Bacteria", " p__Firmicutes", " c__Clostridia", " o__Clostridiales", " f__Ruminococcaceae", " g__", " s__"]}}, {"id": "109541", "metadata": {"taxonomy": ["k__Bacteria", " p__Bacteroidetes", " c__Bacteroidia", " o__Bacteroidales", " f__Rikenellaceae", " g__Alistipes", " s__"]}}, {"id": "538796", "metadata": {"taxonomy": ["k__Bacteria", " p__Firmicutes", " c__Clostridia", " o__Clostridiales", " f__", " g__", " s__"]}}, {"id": "525905", "metadata": {"taxonomy": ["k__Bacteria", " p__Firmicutes", " c__Clostridia", " o__Clostridiales", " f__", " g__", " s__"]}}, {"id": "340995", "metadata": {"taxonomy": ["k__Bacteria", " p__Firmicutes", " c__Clostridia", " o__Clostridiales", " f__Lachnospiraceae", " g__", " s__"]}}, {"id": "299370", "metadata": {"taxonomy": ["k__Bacteria", " p__Firmicutes", " c__Clostridia", " o__Clostridiales", " f__Ruminococcaceae", " g__", " s__"]}}, {"id": "160191", "metadata": {"taxonomy": ["k__Bacteria", " p__Bacteroidetes", " c__Bacteroidia", " o__Bacteroidales", " f__", " g__", " s__"]}}, {"id": "142563", "metadata": {"taxonomy": ["k__Bacteria", " p__Tenericutes", " c__Erysipelotrichi", " o__Erysipelotrichales", " f__Erysipelotrichaceae", " g__Clostridium", " s__"]}}, {"id": "203843", "metadata": {"taxonomy": ["k__Bacteria", " p__Firmicutes", " c__Clostridia", " o__Clostridiales", " f__Lachnospiraceae", " g__", " s__"]}}, {"id": "187888", "metadata": {"taxonomy": ["k__Bacteria", " p__Firmicutes", " c__Clostridia", " o__Clostridiales", " f__Ruminococcaceae", " g__Faecalibacterium", " s__"]}}, {"id": "180568", "metadata": {"taxonomy": ["k__Bacteria", " p__Firmicutes", " c__Clostridia", " o__Clostridiales", " f__Lachnospiraceae", " g__Roseburia", " s__Eubacterium rectale"]}}, {"id": "193651", "metadata": {"taxonomy": ["k__Bacteria", " p__Firmicutes", " c__Clostridia", " o__Clostridiales", " f__Ruminococcaceae", " g__", " s__"]}}, {"id": "29566", "metadata": {"taxonomy": ["k__Bacteria", " p__Fusobacteria", " c__Fusobacteria (class)", " o__Fusobacteriales", " f__Fusobacteriaceae", " g__Sneathia", " s__Leptotrichia amnionii"]}}, {"id": "224390", "metadata": {"taxonomy": ["k__Bacteria", " p__Firmicutes", " c__Clostridia", " o__Clostridiales", " f__", " g__", " s__"]}}, {"id": "86468", "metadata": {"taxonomy": ["k__Bacteria", " p__Bacteroidetes", " c__Bacteroidia", " o__Bacteroidales", " f__Bacteroidaceae", " g__Bacteroides", " s__"]}}, {"id": "348861", "metadata": {"taxonomy": ["k__Bacteria", " p__Firmicutes", " c__Clostridia", " o__Clostridiales", " f__Lachnospiraceae", " g__", " s__"]}}, {"id": "299398", "metadata": {"taxonomy": ["k__Bacteria", " p__Firmicutes", " c__Clostridia", " o__Clostridiales", " f__Lachnospiraceae", " g__Coprococcus", " s__"]}}, {"id": "366333", "metadata": {"taxonomy": ["k__Bacteria", " p__Firmicutes", " c__Clostridia", " o__Clostridiales", " f__", " g__", " s__"]}}, {"id": "109014", "metadata": {"taxonomy": ["k__Bacteria", " p__Firmicutes", " c__Clostridia", " o__Clostridiales", " f__Lachnospiraceae", " g__Roseburia", " s__"]}}, {"id": "179472", "metadata": {"taxonomy": ["k__Bacteria", " p__Firmicutes", " c__Clostridia", " o__Clostridiales", " f__Lachnospiraceae", " g__Roseburia", " s__"]}}, {"id": "361496", "metadata": {"taxonomy": ["k__Bacteria", " p__Bacteroidetes", " c__Bacteroidia", " o__Bacteroidales", " f__Bacteroidaceae", " g__Bacteroides", " s__"]}}, {"id": "326539", "metadata": {"taxonomy": ["k__Bacteria", " p__Firmicutes", " c__Clostridia", " o__Clostridiales", " f__Lachnospiraceae", " g__", " s__"]}}, {"id": "190108", "metadata": {"taxonomy": ["k__Bacteria", " p__Firmicutes", " c__Clostridia", " o__Clostridiales", " f__Lachnospiraceae", " g__Blautia", " s__"]}}, {"id": "134790", "metadata": {"taxonomy": ["k__Bacteria", " p__Firmicutes", " c__Clostridia", " o__Clostridiales", " f__Ruminococcaceae", " g__", " s__"]}}, {"id": "178952", "metadata": {"taxonomy": ["k__Bacteria", " p__Firmicutes", " c__Clostridia", " o__Clostridiales", " f__Lachnospiraceae", " g__Blautia", " s__"]}}, {"id": "170124", "metadata": {"taxonomy": ["k__Bacteria", " p__Firmicutes", " c__Clostridia", " o__Clostridiales", " f__Ruminococcaceae", " g__", " s__"]}}, {"id": "349949", "metadata": {"taxonomy": ["k__Bacteria", " p__Firmicutes", " c__Clostridia", " o__Clostridiales", " f__Ruminococcaceae", " g__", " s__"]}}, {"id": "175959", "metadata": {"taxonomy": ["k__Bacteria", " p__Firmicutes", " c__Clostridia", " o__Clostridiales", " f__", " g__", " s__"]}}, {"id": "231565", "metadata": {"taxonomy": ["k__Bacteria", " p__Actinobacteria", " c__Actinobacteria (class)", " o__Coriobacteriales", " f__", " g__", " s__"]}}, {"id": "187219", "metadata": {"taxonomy": ["k__Bacteria", " p__Firmicutes", " c__Clostridia", " o__Clostridiales", " f__Lachnospiraceae", " g__Clostridium", " s__"]}}, {"id": "342380", "metadata": {"taxonomy": ["k__Bacteria", " p__Firmicutes", " c__Clostridia", " o__Clostridiales", " f__Lachnospiraceae", " g__Blautia", " s__"]}}, {"id": "268332", "metadata": {"taxonomy": ["k__Bacteria", " p__Bacteroidetes", " c__Bacteroidia", " o__Bacteroidales", " f__Bacteroidaceae", " g__Bacteroides", " s__"]}}, {"id": "26061", "metadata": {"taxonomy": ["k__Bacteria", " p__Actinobacteria", " c__Actinobacteria (class)", " o__Actinomycetales", " f__Actinomycetaceae", " g__Actinomyces", " s__"]}}, {"id": "246195", "metadata": {"taxonomy": ["k__Bacteria", " p__Synergistetes", " c__Synergistia", " o__Synergistales", " f__Dethiosulfovibrionaceae", " g__TG5", " s__"]}}, {"id": "353195", "metadata": {"taxonomy": ["k__Bacteria", " p__Firmicutes", " c__Clostridia", " o__Clostridiales", " f__Lachnospiraceae", " g__", " s__"]}}, {"id": "537729", "metadata": {"taxonomy": ["k__Bacteria", " p__TM7", " c__TM7-3", " o__I025", " f__", " g__", " s__"]}}, {"id": "199212", "metadata": {"taxonomy": ["k__Bacteria", " p__Firmicutes", " c__Clostridia", " o__Clostridiales", " f__Lachnospiraceae", " g__Clostridium", " s__"]}}, {"id": "89770", "metadata": {"taxonomy": ["k__Bacteria", " p__Firmicutes", " c__Clostridia", " o__Clostridiales", " f__Peptostreptococcaceae", " g__Peptostreptococcus", " s__Peptostreptococcus anaerobius"]}}, {"id": "302306", "metadata": {"taxonomy": ["k__Bacteria", " p__Firmicutes", " c__Clostridia", " o__Clostridiales", " f__Lachnospiraceae", " g__Ruminococcus", " s__Ruminococcus gnavus"]}}, {"id": "89132", "metadata": {"taxonomy": ["k__Bacteria", " p__Firmicutes", " c__Bacilli", " o__Lactobacillales", " f__Lactobacillaceae", " g__Lactobacillus", " s__"]}}, {"id": "358798", "metadata": {"taxonomy": ["k__Bacteria", " p__Firmicutes", " c__Clostridia", " o__Clostridiales", " f__Lachnospiraceae", " g__Roseburia", " s__"]}}, {"id": "357365", "metadata": {"taxonomy": ["k__Bacteria", " p__Firmicutes", " c__Clostridia", " o__Clostridiales", " f__Ruminococcaceae", " g__", " s__"]}}, {"id": "340987", "metadata": {"taxonomy": ["k__Bacteria", " p__Firmicutes", " c__Clostridia", " o__Clostridiales", " f__Lachnospiraceae", " g__", " s__"]}}, {"id": "198176", "metadata": {"taxonomy": ["k__Bacteria", " p__Firmicutes", " c__Clostridia", " o__Clostridiales", " f__Lachnospiraceae", " g__Roseburia", " s__Eubacterium rectale"]}}, {"id": "262794", "metadata": {"taxonomy": ["k__Bacteria", " p__Firmicutes", " c__Clostridia", " o__Clostridiales", " f__Ruminococcaceae", " g__Subdoligranulum", " s__"]}}, {"id": "167401", "metadata": {"taxonomy": ["k__Bacteria", " p__Bacteroidetes", " c__Bacteroidia", " o__Bacteroidales", " f__Bacteroidaceae", " g__Bacteroides", " s__"]}}, {"id": "71331", "metadata": {"taxonomy": ["k__Bacteria", " p__Bacteroidetes", " c__Bacteroidia", " o__Bacteroidales", " f__Bacteroidaceae", " g__Bacteroides", " s__"]}}, {"id": "561312", "metadata": {"taxonomy": ["k__Bacteria", " p__Firmicutes", " c__Clostridia", " o__Clostridiales", " f__Lachnospiraceae", " g__", " s__"]}}, {"id": "544596", "metadata": {"taxonomy": ["k__Bacteria", " p__Firmicutes", " c__Clostridia", " o__Clostridiales", " f__Lachnospiraceae", " g__", " s__"]}}, {"id": "557450", "metadata": {"taxonomy": ["k__Bacteria", " p__Firmicutes", " c__Clostridia", " o__Clostridiales", " f__", " g__", " s__"]}}, {"id": "363400", "metadata": {"taxonomy": ["k__Bacteria", " p__Firmicutes", " c__Clostridia", " o__Clostridiales", " f__Lachnospiraceae", " g__Eubacterium", " s__"]}}, {"id": "300208", "metadata": {"taxonomy": ["k__Bacteria", " p__Firmicutes", " c__Clostridia", " o__Clostridiales", " f__Lachnospiraceae", " g__", " s__"]}}, {"id": "223059", "metadata": {"taxonomy": ["k__Bacteria", " p__Firmicutes", " c__Clostridia", " o__Clostridiales", " f__Ruminococcaceae", " g__Ruminococcus", " s__"]}}, {"id": "127309", "metadata": {"taxonomy": ["k__Bacteria", " p__Bacteroidetes", " c__Bacteroidia", " o__Bacteroidales", " f__Bacteroidaceae", " g__Bacteroides", " s__"]}}, {"id": "361581", "metadata": {"taxonomy": ["k__Bacteria", " p__Firmicutes", " c__Clostridia", " o__Clostridiales", " f__Ruminococcaceae", " g__Faecalibacterium", " s__Faecalibacterium prausnitzii"]}}, {"id": "266274", "metadata": {"taxonomy": ["k__Bacteria", " p__Firmicutes", " c__Clostridia", " o__Clostridiales", " f__Ruminococcaceae", " g__Oscillospira", " s__"]}}, {"id": "194654", "metadata": {"taxonomy": ["k__Bacteria", " p__Firmicutes", " c__Clostridia", " o__Clostridiales", " f__Ruminococcaceae", " g__Faecalibacterium", " s__Faecalibacterium prausnitzii"]}}, {"id": "194219", "metadata": {"taxonomy": ["k__Bacteria", " p__Firmicutes", " c__Clostridia", " o__Clostridiales", " f__Ruminococcaceae", " g__", " s__"]}}, {"id": "162129", "metadata": {"taxonomy": ["k__Bacteria", " p__Firmicutes", " c__Clostridia", " o__Clostridiales", " f__Ruminococcaceae", " g__", " s__"]}}, {"id": "581652", "metadata": {"taxonomy": ["k__Bacteria", " p__Proteobacteria", " c__Alphaproteobacteria", " o__", " f__", " g__", " s__"]}}, {"id": "236480", "metadata": {"taxonomy": ["k__Bacteria", " p__Bacteroidetes", " c__Bacteroidia", " o__Bacteroidales", " f__Bacteroidaceae", " g__Bacteroides", " s__Bacteroides salyersiae"]}}, {"id": "227161", "metadata": {"taxonomy": ["k__Bacteria", " p__Firmicutes", " c__Clostridia", " o__Clostridiales", " f__Lachnospiraceae", " g__Blautia", " s__"]}}, {"id": "194446", "metadata": {"taxonomy": ["k__Bacteria", " p__Tenericutes", " c__Erysipelotrichi", " o__Erysipelotrichales", " f__Erysipelotrichaceae", " g__", " s__Eubacterium biforme"]}}, {"id": "173810", "metadata": {"taxonomy": ["k__Bacteria", " p__Firmicutes", " c__Clostridia", " o__Clostridiales", " f__Ruminococcaceae", " g__Ruminococcus", " s__"]}}, {"id": "362757", "metadata": {"taxonomy": ["k__Bacteria", " p__Firmicutes", " c__Clostridia", " o__Clostridiales", " f__Ruminococcaceae", " g__Faecalibacterium", " s__"]}}, {"id": "287529", "metadata": {"taxonomy": ["k__Bacteria", " p__Firmicutes", " c__Clostridia", " o__Clostridiales", " f__Ruminococcaceae", " g__", " s__"]}}, {"id": "232434", "metadata": {"taxonomy": ["k__Bacteria", " p__Tenericutes", " c__Mollicutes", " o__RF39", " f__", " g__", " s__"]}}, {"id": "301700", "metadata": {"taxonomy": ["k__Bacteria", " p__Firmicutes", " c__Clostridia", " o__Clostridiales", " f__", " g__", " s__"]}}, {"id": "181678", "metadata": {"taxonomy": ["k__Bacteria", " p__Firmicutes", " c__Clostridia", " o__Clostridiales", " f__Lachnospiraceae", " g__Blautia", " s__"]}}, {"id": "181224", "metadata": {"taxonomy": ["k__Bacteria", " p__Firmicutes", " c__Clostridia", " o__Clostridiales", " f__Lachnospiraceae", " g__", " s__"]}}, {"id": "359203", "metadata": {"taxonomy": ["k__Bacteria", " p__Firmicutes", " c__Clostridia", " o__Clostridiales", " f__Lachnospiraceae", " g__Blautia", " s__"]}}, {"id": "296977", "metadata": {"taxonomy": ["k__Bacteria", " p__Firmicutes", " c__Clostridia", " o__Clostridiales", " f__Lachnospiraceae", " g__Blautia", " s__"]}}, {"id": "182248", "metadata": {"taxonomy": ["k__Bacteria", " p__Firmicutes", " c__Clostridia", " o__Clostridiales", " f__Lachnospiraceae", " g__", " s__"]}}, {"id": "327642", "metadata": {"taxonomy": ["k__Bacteria", " p__Firmicutes", " c__Clostridia", " o__Clostridiales", " f__Lachnospiraceae", " g__Ruminococcus", " s__"]}}, {"id": "177349", "metadata": {"taxonomy": ["k__Bacteria", " p__Firmicutes", " c__Clostridia", " o__Clostridiales", " f__Lachnospiraceae", " g__Blautia", " s__"]}}, {"id": "328797", "metadata": {"taxonomy": ["k__Bacteria", " p__Firmicutes", " c__Clostridia", " o__Clostridiales", " f__Lachnospiraceae", " g__Blautia", " s__"]}}, {"id": "299302", "metadata": {"taxonomy": ["k__Bacteria", " p__Firmicutes", " c__Clostridia", " o__Clostridiales", " f__", " g__", " s__"]}}, {"id": "195413", "metadata": {"taxonomy": ["k__Bacteria", " p__Firmicutes", " c__Clostridia", " o__Clostridiales", " f__Lachnospiraceae", " g__", " s__"]}}, {"id": "192215", "metadata": {"taxonomy": ["k__Bacteria", " p__Proteobacteria", " c__Gammaproteobacteria", " o__Enterobacteriales", " f__Enterobacteriaceae", " g__Leclercia", " s__"]}}, {"id": "83271", "metadata": {"taxonomy": ["k__Bacteria", " p__Firmicutes", " c__Clostridia", " o__Clostridiales", " f__Lachnospiraceae", " g__Clostridium", " s__"]}}, {"id": "194994", "metadata": {"taxonomy": ["k__Bacteria", " p__Firmicutes", " c__Clostridia", " o__Clostridiales", " f__Lachnospiraceae", " g__Blautia", " s__"]}}, {"id": "273775", "metadata": {"taxonomy": ["k__Bacteria", " p__Firmicutes", " c__Clostridia", " o__Clostridiales", " f__", " g__", " s__"]}}, {"id": "303452", "metadata": {"taxonomy": ["k__Bacteria", " p__Firmicutes", " c__Clostridia", " o__Clostridiales", " f__Lachnospiraceae", " g__Blautia", " s__"]}}, {"id": "291179", "metadata": {"taxonomy": ["k__Bacteria", " p__Firmicutes", " c__Clostridia", " o__Clostridiales", " f__Lachnospiraceae", " g__Blautia", " s__"]}}, {"id": "214725", "metadata": {"taxonomy": ["k__Bacteria", " p__Firmicutes", " c__Clostridia", " o__Clostridiales", " f__Lachnospiraceae", " g__Blautia", " s__"]}}, {"id": "190954", "metadata": {"taxonomy": ["k__Bacteria", " p__Firmicutes", " c__Clostridia", " o__Clostridiales", " f__Lachnospiraceae", " g__", " s__"]}}, {"id": "365327", "metadata": {"taxonomy": ["k__Bacteria", " p__Firmicutes", " c__Clostridia", " o__Clostridiales", " f__Lachnospiraceae", " g__Blautia", " s__"]}}, {"id": "276364", "metadata": {"taxonomy": ["k__Bacteria", " p__Firmicutes", " c__Clostridia", " o__Clostridiales", " f__Lachnospiraceae", " g__", " s__"]}}, {"id": "195175", "metadata": {"taxonomy": ["k__Bacteria", " p__Firmicutes", " c__Clostridia", " o__Clostridiales", " f__Lachnospiraceae", " g__Eubacterium", " s__"]}}, {"id": "190464", "metadata": {"taxonomy": ["k__Bacteria", " p__Firmicutes", " c__Clostridia", " o__Clostridiales", " f__Lachnospiraceae", " g__", " s__"]}}, {"id": "363026", "metadata": {"taxonomy": ["k__Bacteria", " p__Firmicutes", " c__Clostridia", " o__Clostridiales", " f__Lachnospiraceae", " g__Roseburia", " s__Roseburia faecis"]}}, {"id": "192404", "metadata": {"taxonomy": ["k__Bacteria", " p__Firmicutes", " c__Clostridia", " o__Clostridiales", " f__Lachnospiraceae", " g__", " s__"]}}, {"id": "180368", "metadata": {"taxonomy": ["k__Bacteria", " p__Firmicutes", " c__Clostridia", " o__Clostridiales", " f__Lachnospiraceae", " g__", " s__"]}}, {"id": "208029", "metadata": {"taxonomy": ["k__Bacteria", " p__Firmicutes", " c__Clostridia", " o__Clostridiales", " f__Lachnospiraceae", " g__Blautia", " s__Blautia producta"]}}, {"id": "16213", "metadata": {"taxonomy": ["k__Bacteria", " p__Firmicutes", " c__Clostridia", " o__Clostridiales", " f__Clostridiaceae", " g__Clostridium", " s__"]}}, {"id": "81316", "metadata": {"taxonomy": ["k__Bacteria", " p__Proteobacteria", " c__Deltaproteobacteria", " o__Desulfovibrionales", " f__Desulfovibrionaceae", " g__Desulfovibrio", " s__Desulfovibrio desulfuricans"]}}, {"id": "573969", "metadata": {"taxonomy": ["k__Bacteria", " p__Firmicutes", " c__Clostridia", " o__Clostridiales", " f__Lachnospiraceae", " g__Clostridium", " s__"]}}, {"id": "325181", "metadata": {"taxonomy": ["k__Bacteria", " p__Firmicutes", " c__Clostridia", " o__Clostridiales", " f__Lachnospiraceae", " g__", " s__"]}}, {"id": "297531", "metadata": {"taxonomy": ["k__Bacteria", " p__Firmicutes", " c__Clostridia", " o__Clostridiales", " f__Lachnospiraceae", " g__Lachnospira", " s__"]}}, {"id": "271214", "metadata": {"taxonomy": ["k__Bacteria", " p__Bacteroidetes", " c__Bacteroidia", " o__Bacteroidales", " f__Bacteroidaceae", " g__Bacteroides", " s__"]}}, {"id": "240642", "metadata": {"taxonomy": ["k__Bacteria", " p__Firmicutes", " c__Clostridia", " o__Clostridiales", " f__Ruminococcaceae", " g__Ruminococcus", " s__"]}}, {"id": "204782", "metadata": {"taxonomy": ["k__Bacteria", " p__Firmicutes", " c__Clostridia", " o__Clostridiales", " f__", " g__", " s__"]}}, {"id": "190188", "metadata": {"taxonomy": ["k__Bacteria", " p__Firmicutes", " c__Clostridia", " o__Clostridiales", " f__Lachnospiraceae", " g__Clostridium", " s__"]}}, {"id": "188886", "metadata": {"taxonomy": ["k__Bacteria", " p__Firmicutes", " c__Clostridia", " o__Clostridiales", " f__Ruminococcaceae", " g__", " s__"]}}, {"id": "167365", "metadata": {"taxonomy": ["k__Bacteria", " p__Firmicutes", " c__Clostridia", " o__Clostridiales", " f__Lachnospiraceae", " g__Clostridium", " s__"]}}, {"id": "157804", "metadata": {"taxonomy": ["k__Bacteria", " p__Firmicutes", " c__Clostridia", " o__Clostridiales", " f__", " g__", " s__"]}}, {"id": "136529", "metadata": {"taxonomy": ["k__Bacteria", " p__Bacteroidetes", " c__Bacteroidia", " o__Bacteroidales", " f__Bacteroidaceae", " g__Bacteroides", " s__"]}}, {"id": "570554", "metadata": {"taxonomy": ["k__Bacteria", " p__Firmicutes", " c__Clostridia", " o__Clostridiales", " f__Lachnospiraceae", " g__", " s__"]}}, {"id": "365676", "metadata": {"taxonomy": ["k__Bacteria", " p__Firmicutes", " c__Clostridia", " o__Clostridiales", " f__Ruminococcaceae", " g__Ruminococcus", " s__"]}}, {"id": "358706", "metadata": {"taxonomy": ["k__Bacteria", " p__Bacteroidetes", " c__Bacteroidia", " o__Bacteroidales", " f__Prevotellaceae", " g__", " s__"]}}, {"id": "322505", "metadata": {"taxonomy": ["k__Bacteria", " p__Firmicutes", " c__Clostridia", " o__Clostridiales", " f__Lachnospiraceae", " g__", " s__"]}}, {"id": "300725", "metadata": {"taxonomy": ["k__Bacteria", " p__Firmicutes", " c__Clostridia", " o__Clostridiales", " f__Lachnospiraceae", " g__", " s__"]}}, {"id": "297920", "metadata": {"taxonomy": ["k__Bacteria", " p__Firmicutes", " c__Clostridia", " o__Clostridiales", " f__Lachnospiraceae", " g__Clostridium", " s__"]}}, {"id": "20799", "metadata": {"taxonomy": ["k__Bacteria", " p__Firmicutes", " c__Clostridia", " o__Clostridiales", " f__Lachnospiraceae", " g__", " s__"]}}, {"id": "205290", "metadata": {"taxonomy": ["k__Bacteria", " p__Bacteroidetes", " c__Bacteroidia", " o__Bacteroidales", " f__Bacteroidaceae", " g__Bacteroides", " s__"]}}, {"id": "185734", "metadata": {"taxonomy": ["k__Bacteria", " p__Firmicutes", " c__Clostridia", " o__Clostridiales", " f__Ruminococcaceae", " g__Faecalibacterium", " s__Faecalibacterium prausnitzii"]}}, {"id": "174738", "metadata": {"taxonomy": ["k__Bacteria", " p__Firmicutes", " c__Clostridia", " o__Clostridiales", " f__Lachnospiraceae", " g__", " s__"]}}, {"id": "586517", "metadata": {"taxonomy": ["k__Bacteria", " p__Firmicutes", " c__Clostridia", " o__Clostridiales", " f__Ruminococcaceae", " g__", " s__"]}}, {"id": "539014", "metadata": {"taxonomy": ["k__Bacteria", " p__Firmicutes", " c__Clostridia", " o__Clostridiales", " f__Lachnospiraceae", " g__", " s__"]}}, {"id": "511008", "metadata": {"taxonomy": ["k__Bacteria", " p__Firmicutes", " c__Clostridia", " o__Clostridiales", " f__Lachnospiraceae", " g__Ruminococcus", " s__"]}}, {"id": "362327", "metadata": {"taxonomy": ["k__Bacteria", " p__Firmicutes", " c__Clostridia", " o__Clostridiales", " f__Ruminococcaceae", " g__Faecalibacterium", " s__"]}}, {"id": "350052", "metadata": {"taxonomy": ["k__Bacteria", " p__Firmicutes", " c__Clostridia", " o__Clostridiales", " f__Lachnospiraceae", " g__Clostridium", " s__"]}}, {"id": "308135", "metadata": {"taxonomy": ["k__Bacteria", " p__Firmicutes", " c__Clostridia", " o__Clostridiales", " f__Ruminococcaceae", " g__Faecalibacterium", " s__"]}}, {"id": "188236", "metadata": {"taxonomy": ["k__Bacteria", " p__Firmicutes", " c__Clostridia", " o__Clostridiales", " f__Ruminococcaceae", " g__Faecalibacterium", " s__"]}}, {"id": "179903", "metadata": {"taxonomy": ["k__Bacteria", " p__Firmicutes", " c__Clostridia", " o__Clostridiales", " f__Ruminococcaceae", " g__Faecalibacterium", " s__"]}}, {"id": "315575", "metadata": {"taxonomy": ["k__Bacteria", " p__Bacteroidetes", " c__Bacteroidia", " o__Bacteroidales", " f__Bacteroidaceae", " g__Bacteroides", " s__Bacteroides coprocola"]}}, {"id": "293896", "metadata": {"taxonomy": ["k__Bacteria", " p__Firmicutes", " c__Clostridia", " o__Clostridiales", " f__Lachnospiraceae", " g__", " s__"]}}, {"id": "192552", "metadata": {"taxonomy": ["k__Bacteria", " p__Firmicutes", " c__Clostridia", " o__Clostridiales", " f__Lachnospiraceae", " g__", " s__"]}}, {"id": "157566", "metadata": {"taxonomy": ["k__Bacteria", " p__Bacteroidetes", " c__Bacteroidia", " o__Bacteroidales", " f__Rikenellaceae", " g__Alistipes", " s__"]}}, {"id": "149007", "metadata": {"taxonomy": ["k__Bacteria", " p__Firmicutes", " c__Clostridia", " o__Clostridiales", " f__Ruminococcaceae", " g__Oscillospira", " s__"]}}, {"id": "132892", "metadata": {"taxonomy": ["k__Bacteria", " p__Firmicutes", " c__Clostridia", " o__Clostridiales", " f__Lachnospiraceae", " g__Clostridium", " s__"]}}, {"id": "509718", "metadata": {"taxonomy": ["k__Bacteria", " p__Firmicutes", " c__Clostridia", " o__Clostridiales", " f__Lachnospiraceae", " g__Clostridium", " s__"]}}, {"id": "368752", "metadata": {"taxonomy": ["k__Bacteria", " p__Firmicutes", " c__Clostridia", " o__Clostridiales", " f__Ruminococcaceae", " g__", " s__"]}}, {"id": "364527", "metadata": {"taxonomy": ["k__Bacteria", " p__Firmicutes", " c__Clostridia", " o__Clostridiales", " f__Ruminococcaceae", " g__", " s__"]}}, {"id": "360838", "metadata": {"taxonomy": ["k__Bacteria", " p__Firmicutes", " c__Clostridia", " o__Clostridiales", " f__Lachnospiraceae", " g__Ruminococcus", " s__"]}}, {"id": "217109", "metadata": {"taxonomy": ["k__Bacteria", " p__Firmicutes", " c__Clostridia", " o__Clostridiales", " f__Catabacteriaceae", " g__", " s__"]}}, {"id": "193348", "metadata": {"taxonomy": ["k__Bacteria", " p__Firmicutes", " c__Clostridia", " o__Clostridiales", " f__Ruminococcaceae", " g__Eubacterium", " s__"]}}, {"id": "177788", "metadata": {"taxonomy": ["k__Bacteria", " p__Firmicutes", " c__Clostridia", " o__Clostridiales", " f__Lachnospiraceae", " g__Coprococcus", " s__"]}}, {"id": "42372", "metadata": {"taxonomy": ["k__Bacteria", " p__Tenericutes", " c__Erysipelotrichi", " o__Erysipelotrichales", " f__Erysipelotrichaceae", " g__", " s__Eubacterium cylindroides"]}}, {"id": "362168", "metadata": {"taxonomy": ["k__Bacteria", " p__Bacteroidetes", " c__Bacteroidia", " o__Bacteroidales", " f__Bacteroidaceae", " g__Bacteroides", " s__"]}}, {"id": "333948", "metadata": {"taxonomy": ["k__Bacteria", " p__Firmicutes", " c__Clostridia", " o__Clostridiales", " f__Ruminococcaceae", " g__", " s__"]}}, {"id": "230479", "metadata": {"taxonomy": ["k__Bacteria", " p__Firmicutes", " c__Clostridia", " o__Clostridiales", " f__Ruminococcaceae", " g__", " s__"]}}, {"id": "211212", "metadata": {"taxonomy": ["k__Bacteria", " p__Firmicutes", " c__Clostridia", " o__Clostridiales", " f__Lachnospiraceae", " g__", " s__"]}}, {"id": "204351", "metadata": {"taxonomy": ["k__Bacteria", " p__Firmicutes", " c__Clostridia", " o__Clostridiales", " f__", " g__", " s__"]}}, {"id": "194933", "metadata": {"taxonomy": ["k__Bacteria", " p__Firmicutes", " c__Clostridia", " o__Clostridiales", " f__Ruminococcaceae", " g__", " s__"]}}, {"id": "191541", "metadata": {"taxonomy": ["k__Bacteria", " p__Firmicutes", " c__Clostridia", " o__Clostridiales", " f__Ruminococcaceae", " g__", " s__"]}}, {"id": "175074", "metadata": {"taxonomy": ["k__Bacteria", " p__Firmicutes", " c__Clostridia", " o__Clostridiales", " f__Ruminococcaceae", " g__", " s__"]}}, {"id": "114982", "metadata": {"taxonomy": ["k__Bacteria", " p__Firmicutes", " c__Clostridia", " o__Clostridiales", " f__Lachnospiraceae", " g__Ruminococcus", " s__"]}}, {"id": "212619", "metadata": {"taxonomy": ["k__Bacteria", " p__Firmicutes", " c__Clostridia", " o__Clostridiales", " f__Ruminococcaceae", " g__", " s__"]}}, {"id": "193865", "metadata": {"taxonomy": ["k__Bacteria", " p__Firmicutes", " c__Clostridia", " o__Clostridiales", " f__Ruminococcaceae", " g__", " s__"]}}, {"id": "187812", "metadata": {"taxonomy": ["k__Bacteria", " p__Firmicutes", " c__Clostridia", " o__Clostridiales", " f__Lachnospiraceae", " g__Ruminococcus", " s__"]}}, {"id": "176856", "metadata": {"taxonomy": ["k__Bacteria", " p__Firmicutes", " c__Clostridia", " o__Clostridiales", " f__Ruminococcaceae", " g__", " s__"]}}, {"id": "166689", "metadata": {"taxonomy": ["k__Bacteria", " p__Firmicutes", " c__Clostridia", " o__Clostridiales", " f__Ruminococcaceae", " g__", " s__"]}}, {"id": "42680", "metadata": {"taxonomy": ["k__Bacteria", " p__Firmicutes", " c__Clostridia", " o__Clostridiales", " f__Lachnospiraceae", " g__Lachnospira", " s__"]}}, {"id": "178713", "metadata": {"taxonomy": ["k__Bacteria", " p__Firmicutes", " c__Clostridia", " o__Clostridiales", " f__Ruminococcaceae", " g__", " s__"]}}, {"id": "177841", "metadata": {"taxonomy": ["k__Bacteria", " p__Firmicutes", " c__Clostridia", " o__Clostridiales", " f__Lachnospiraceae", " g__Blautia", " s__"]}}, {"id": "174033", "metadata": {"taxonomy": ["k__Bacteria", " p__Firmicutes", " c__Clostridia", " o__Clostridiales", " f__", " g__", " s__"]}}, {"id": "119271", "metadata": {"taxonomy": ["k__Bacteria", " p__Firmicutes", " c__Clostridia", " o__Clostridiales", " f__Ruminococcaceae", " g__Faecalibacterium", " s__"]}}, {"id": "102159", "metadata": {"taxonomy": ["k__Bacteria", " p__Firmicutes", " c__Clostridia", " o__Clostridiales", " f__Lachnospiraceae", " g__Coprococcus", " s__"]}}, {"id": "211219", "metadata": {"taxonomy": ["k__Bacteria", " p__Firmicutes", " c__Clostridia", " o__Clostridiales", " f__Lachnospiraceae", " g__Clostridium", " s__"]}}, {"id": "318580", "metadata": {"taxonomy": ["k__Bacteria", " p__Firmicutes", " c__Clostridia", " o__Clostridiales", " f__Lachnospiraceae", " g__", " s__"]}}, {"id": "213762", "metadata": {"taxonomy": ["k__Bacteria", " p__Firmicutes", " c__Clostridia", " o__Clostridiales", " f__Catabacteriaceae", " g__", " s__"]}}, {"id": "198696", "metadata": {"taxonomy": ["k__Bacteria", " p__Firmicutes", " c__Clostridia", " o__Clostridiales", " f__Lachnospiraceae", " g__", " s__"]}}, {"id": "178970", "metadata": {"taxonomy": ["k__Bacteria", " p__Firmicutes", " c__Clostridia", " o__Clostridiales", " f__Lachnospiraceae", " g__Coprococcus", " s__"]}}, {"id": "113167", "metadata": {"taxonomy": ["k__Bacteria", " p__Bacteroidetes", " c__Bacteroidia", " o__Bacteroidales", " f__Porphyromonadaceae", " g__Odoribacter", " s__"]}}, {"id": "44923", "metadata": {"taxonomy": ["k__Bacteria", " p__Firmicutes", " c__Clostridia", " o__Clostridiales", " f__Lachnospiraceae", " g__", " s__"]}}, {"id": "305841", "metadata": {"taxonomy": ["k__Bacteria", " p__Firmicutes", " c__Clostridia", " o__Clostridiales", " f__Lachnospiraceae", " g__", " s__"]}}, {"id": "289449", "metadata": {"taxonomy": ["k__Bacteria", " p__Firmicutes", " c__Clostridia", " o__Clostridiales", " f__Lachnospiraceae", " g__Clostridium", " s__"]}}, {"id": "180911", "metadata": {"taxonomy": ["k__Bacteria", " p__Firmicutes", " c__Clostridia", " o__Clostridiales", " f__Lachnospiraceae", " g__", " s__"]}}, {"id": "109546", "metadata": {"taxonomy": ["k__Bacteria", " p__Firmicutes", " c__Clostridia", " o__Clostridiales", " f__Ruminococcaceae", " g__", " s__"]}}, {"id": "451672", "metadata": {"taxonomy": ["k__Bacteria", " p__Firmicutes", " c__Clostridia", " o__Clostridiales", " f__Ruminococcaceae", " g__", " s__"]}}, {"id": "198450", "metadata": {"taxonomy": ["k__Bacteria", " p__Firmicutes", " c__Clostridia", " o__Clostridiales", " f__Lachnospiraceae", " g__", " s__"]}}, {"id": "169961", "metadata": {"taxonomy": ["k__Bacteria", " p__Firmicutes", " c__Clostridia", " o__Clostridiales", " f__Ruminococcaceae", " g__Clostridium", " s__"]}}, {"id": "358712", "metadata": {"taxonomy": ["k__Bacteria", " p__Firmicutes", " c__Clostridia", " o__Clostridiales", " f__Lachnospiraceae", " g__", " s__"]}}, {"id": "341264", "metadata": {"taxonomy": ["k__Bacteria", " p__Firmicutes", " c__Clostridia", " o__Clostridiales", " f__Ruminococcaceae", " g__", " s__"]}}, {"id": "231128", "metadata": {"taxonomy": ["k__Bacteria", " p__Firmicutes", " c__Clostridia", " o__Clostridiales", " f__Lachnospiraceae", " g__Coprococcus", " s__"]}}, {"id": "210793", "metadata": {"taxonomy": ["k__Bacteria", " p__Firmicutes", " c__Clostridia", " o__Clostridiales", " f__Ruminococcaceae", " g__", " s__"]}}, {"id": "184577", "metadata": {"taxonomy": ["k__Bacteria", " p__Firmicutes", " c__Clostridia", " o__Clostridiales", " f__Lachnospiraceae", " g__", " s__"]}}, {"id": "204917", "metadata": {"taxonomy": ["k__Bacteria", " p__Proteobacteria", " c__Betaproteobacteria", " o__Burkholderiales", " f__Alcaligenaceae", " g__", " s__"]}}, {"id": "570110", "metadata": {"taxonomy": ["k__Bacteria", " p__Bacteroidetes", " c__Bacteroidia", " o__Bacteroidales", " f__Bacteroidaceae", " g__Bacteroides", " s__"]}}, {"id": "366963", "metadata": {"taxonomy": ["k__Bacteria", " p__Firmicutes", " c__Clostridia", " o__Clostridiales", " f__Ruminococcaceae", " g__Faecalibacterium", " s__"]}}, {"id": "336761", "metadata": {"taxonomy": ["k__Bacteria", " p__Firmicutes", " c__Clostridia", " o__Clostridiales", " f__Lachnospiraceae", " g__", " s__"]}}, {"id": "191547", "metadata": {"taxonomy": ["k__Bacteria", " p__Firmicutes", " c__Clostridia", " o__Clostridiales", " f__Ruminococcaceae", " g__Faecalibacterium", " s__"]}}, {"id": "190511", "metadata": {"taxonomy": ["k__Bacteria", " p__Firmicutes", " c__Clostridia", " o__Clostridiales", " f__Lachnospiraceae", " g__Roseburia", " s__Eubacterium rectale"]}}, {"id": "110842", "metadata": {"taxonomy": ["k__Bacteria", " p__Firmicutes", " c__Clostridia", " o__Clostridiales", " f__Catabacteriaceae", " g__", " s__"]}}, {"id": "74862", "metadata": {"taxonomy": ["k__Bacteria", " p__Tenericutes", " c__Erysipelotrichi", " o__Erysipelotrichales", " f__Erysipelotrichaceae", " g__Coprobacillus", " s__Coprobacillus cateniformis"]}}, {"id": "531052", "metadata": {"taxonomy": ["k__Bacteria", " p__Firmicutes", " c__Clostridia", " o__Clostridiales", " f__Lachnospiraceae", " g__Coprococcus", " s__"]}}, {"id": "364099", "metadata": {"taxonomy": ["k__Bacteria", " p__Firmicutes", " c__Clostridia", " o__Clostridiales", " f__Ruminococcaceae", " g__", " s__"]}}, {"id": "363302", "metadata": {"taxonomy": ["k__Bacteria", " p__Firmicutes", " c__Clostridia", " o__Clostridiales", " f__Lachnospiraceae", " g__Blautia", " s__"]}}, {"id": "13964", "metadata": {"taxonomy": ["k__Bacteria", " p__Firmicutes", " c__Clostridia", " o__Clostridiales", " f__Lachnospiraceae", " g__Clostridium", " s__"]}}, {"id": "182221", "metadata": {"taxonomy": ["k__Bacteria", " p__Firmicutes", " c__Clostridia", " o__Clostridiales", " f__Lachnospiraceae", " g__Ruminococcus", " s__"]}}, {"id": "357795", "metadata": {"taxonomy": ["k__Bacteria", " p__Firmicutes", " c__Clostridia", " o__Clostridiales", " f__Lachnospiraceae", " g__Roseburia", " s__Eubacterium rectale"]}}, {"id": "448805", "metadata": {"taxonomy": ["k__Bacteria", " p__Firmicutes", " c__Clostridia", " o__Clostridiales", " f__Clostridiales Family XI. Incertae Sedis", " g__Peptoniphilus", " s__Peptoniphilus asaccharolyticus"]}}, {"id": "204458", "metadata": {"taxonomy": ["k__Bacteria", " p__Proteobacteria", " c__Betaproteobacteria", " o__Burkholderiales", " f__Alcaligenaceae", " g__", " s__"]}}, {"id": "104098", "metadata": {"taxonomy": ["k__Bacteria", " p__Firmicutes", " c__Clostridia", " o__Clostridiales", " f__Lachnospiraceae", " g__Clostridium", " s__"]}}, {"id": "292909", "metadata": {"taxonomy": ["k__Bacteria", " p__Firmicutes", " c__Clostridia", " o__Clostridiales", " f__Lachnospiraceae", " g__", " s__"]}}, {"id": "259845", "metadata": {"taxonomy": ["k__Bacteria", " p__Firmicutes", " c__Clostridia", " o__Clostridiales", " f__Lachnospiraceae", " g__", " s__"]}}, {"id": "385188", "metadata": {"taxonomy": ["k__Bacteria", " p__Firmicutes", " c__Clostridia", " o__Clostridiales", " f__Lachnospiraceae", " g__Clostridium", " s__"]}}, {"id": "334661", "metadata": {"taxonomy": ["k__Bacteria", " p__Firmicutes", " c__Clostridia", " o__Clostridiales", " f__Lachnospiraceae", " g__Clostridium", " s__"]}}, {"id": "342085", "metadata": {"taxonomy": ["k__Bacteria", " p__Firmicutes", " c__Clostridia", " o__Clostridiales", " f__Lachnospiraceae", " g__Clostridium", " s__"]}}, {"id": "332584", "metadata": {"taxonomy": ["k__Bacteria", " p__Firmicutes", " c__Clostridia", " o__Clostridiales", " f__Lachnospiraceae", " g__Clostridium", " s__"]}}, {"id": "185935", "metadata": {"taxonomy": ["k__Bacteria", " p__Tenericutes", " c__Erysipelotrichi", " o__Erysipelotrichales", " f__Erysipelotrichaceae", " g__", " s__Clostridium innocuum"]}}, {"id": "149725", "metadata": {"taxonomy": ["k__Bacteria", " p__Firmicutes", " c__Clostridia", " o__Clostridiales", " f__Lachnospiraceae", " g__Clostridium", " s__"]}}, {"id": "147442", "metadata": {"taxonomy": ["k__Bacteria", " p__Firmicutes", " c__Clostridia", " o__Clostridiales", " f__Lachnospiraceae", " g__Clostridium", " s__"]}}, {"id": "301234", "metadata": {"taxonomy": ["k__Bacteria", " p__Firmicutes", " c__Clostridia", " o__Clostridiales", " f__Lachnospiraceae", " g__", " s__"]}}, {"id": "100506", "metadata": {"taxonomy": ["k__Bacteria", " p__Firmicutes", " c__Clostridia", " o__Clostridiales", " f__Lachnospiraceae", " g__Coprococcus", " s__"]}}, {"id": "48120", "metadata": {"taxonomy": ["k__Bacteria", " p__Firmicutes", " c__Clostridia", " o__Clostridiales", " f__Lachnospiraceae", " g__Lachnobacterium", " s__"]}}, {"id": "16477", "metadata": {"taxonomy": ["k__Bacteria", " p__Firmicutes", " c__Clostridia", " o__Clostridiales", " f__Lachnospiraceae", " g__Lachnobacterium", " s__"]}}, {"id": "295568", "metadata": {"taxonomy": ["k__Bacteria", " p__Firmicutes", " c__Clostridia", " o__Clostridiales", " f__Lachnospiraceae", " g__Clostridium", " s__"]}}, {"id": "211001", "metadata": {"taxonomy": ["k__Bacteria", " p__Firmicutes", " c__Clostridia", " o__Clostridiales", " f__Lachnospiraceae", " g__Clostridium", " s__"]}}, {"id": "187002", "metadata": {"taxonomy": ["k__Bacteria", " p__Firmicutes", " c__Clostridia", " o__Clostridiales", " f__Lachnospiraceae", " g__Blautia", " s__"]}}, {"id": "178513", "metadata": {"taxonomy": ["k__Bacteria", " p__Firmicutes", " c__Clostridia", " o__Clostridiales", " f__Lachnospiraceae", " g__", " s__"]}}, {"id": "322137", "metadata": {"taxonomy": ["k__Bacteria", " p__Firmicutes", " c__Clostridia", " o__Clostridiales", " f__Lachnospiraceae", " g__Coprococcus", " s__"]}}, {"id": "288168", "metadata": {"taxonomy": ["k__Bacteria", " p__Firmicutes", " c__Clostridia", " o__Clostridiales", " f__Lachnospiraceae", " g__", " s__"]}}, {"id": "287655", "metadata": {"taxonomy": ["k__Bacteria", " p__Firmicutes", " c__Clostridia", " o__Clostridiales", " f__Ruminococcaceae", " g__Oscillospira", " s__"]}}, {"id": "205466", "metadata": {"taxonomy": ["k__Bacteria", " p__Firmicutes", " c__Clostridia", " o__Clostridiales", " f__Lachnospiraceae", " g__Pseudobutyrivibrio", " s__"]}}, {"id": "528596", "metadata": {"taxonomy": ["k__Bacteria", " p__Firmicutes", " c__Clostridia", " o__Clostridiales", " f__Lachnospiraceae", " g__", " s__"]}}, {"id": "351986", "metadata": {"taxonomy": ["k__Bacteria", " p__Firmicutes", " c__Clostridia", " o__Clostridiales", " f__Lachnospiraceae", " g__Clostridium", " s__"]}}, {"id": "325800", "metadata": {"taxonomy": ["k__Bacteria", " p__Firmicutes", " c__Clostridia", " o__Clostridiales", " f__Lachnospiraceae", " g__", " s__"]}}, {"id": "295467", "metadata": {"taxonomy": ["k__Bacteria", " p__Firmicutes", " c__Clostridia", " o__Clostridiales", " f__Ruminococcaceae", " g__Oscillospira", " s__"]}}, {"id": "291951", "metadata": {"taxonomy": ["k__Bacteria", " p__Firmicutes", " c__Clostridia", " o__Clostridiales", " f__Lachnospiraceae", " g__Ruminococcus", " s__"]}}, {"id": "288138", "metadata": {"taxonomy": ["k__Bacteria", " p__Firmicutes", " c__Clostridia", " o__Clostridiales", " f__", " g__", " s__"]}}, {"id": "308502", "metadata": {"taxonomy": ["k__Bacteria", " p__Firmicutes", " c__Clostridia", " o__Clostridiales", " f__Clostridiaceae", " g__Clostridium", " s__"]}}, {"id": "301002", "metadata": {"taxonomy": ["k__Bacteria", " p__Firmicutes", " c__Clostridia", " o__Clostridiales", " f__", " g__", " s__"]}}, {"id": "300851", "metadata": {"taxonomy": ["k__Bacteria", " p__Firmicutes", " c__Clostridia", " o__Clostridiales", " f__Ruminococcaceae", " g__", " s__"]}}, {"id": "525143", "metadata": {"taxonomy": ["k__Bacteria", " p__Firmicutes", " c__Clostridia", " o__Clostridiales", " f__Ruminococcaceae", " g__", " s__"]}}, {"id": "329503", "metadata": {"taxonomy": ["k__Bacteria", " p__Firmicutes", " c__Clostridia", " o__Clostridiales", " f__Lachnospiraceae", " g__Clostridium", " s__"]}}, {"id": "321053", "metadata": {"taxonomy": ["k__Bacteria", " p__Firmicutes", " c__Clostridia", " o__Clostridiales", " f__Ruminococcaceae", " g__", " s__"]}}, {"id": "319153", "metadata": {"taxonomy": ["k__Bacteria", " p__Firmicutes", " c__Clostridia", " o__Clostridiales", " f__Lachnospiraceae", " g__Coprococcus", " s__"]}}, {"id": "31249", "metadata": {"taxonomy": ["k__Bacteria", " p__Firmicutes", " c__Clostridia", " o__Clostridiales", " f__Lachnospiraceae", " g__", " s__"]}}, {"id": "299908", "metadata": {"taxonomy": ["k__Bacteria", " p__Firmicutes", " c__Clostridia", " o__Clostridiales", " f__Ruminococcaceae", " g__", " s__"]}}, {"id": "297917", "metadata": {"taxonomy": ["k__Bacteria", " p__Firmicutes", " c__Clostridia", " o__Clostridiales", " f__Lachnospiraceae", " g__Ruminococcus", " s__"]}}, {"id": "296850", "metadata": {"taxonomy": ["k__Bacteria", " p__Firmicutes", " c__Clostridia", " o__Clostridiales", " f__Ruminococcaceae", " g__", " s__"]}}, {"id": "289306", "metadata": {"taxonomy": ["k__Bacteria", " p__Firmicutes", " c__Clostridia", " o__Clostridiales", " f__Ruminococcaceae", " g__", " s__"]}}, {"id": "177704", "metadata": {"taxonomy": ["k__Bacteria", " p__Firmicutes", " c__Clostridia", " o__Clostridiales", " f__", " g__", " s__"]}}, {"id": "317041", "metadata": {"taxonomy": ["k__Bacteria", " p__Firmicutes", " c__Clostridia", " o__Clostridiales", " f__Lachnospiraceae", " g__", " s__"]}}, {"id": "303180", "metadata": {"taxonomy": ["k__Bacteria", " p__Firmicutes", " c__Clostridia", " o__Clostridiales", " f__Lachnospiraceae", " g__Ruminococcus", " s__"]}}, {"id": "295966", "metadata": {"taxonomy": ["k__Bacteria", " p__Firmicutes", " c__Clostridia", " o__Clostridiales", " f__Lachnospiraceae", " g__Ruminococcus", " s__"]}}, {"id": "318490", "metadata": {"taxonomy": ["k__Bacteria", " p__Firmicutes", " c__Clostridia", " o__Clostridiales", " f__Ruminococcaceae", " g__Oscillospira", " s__"]}}, {"id": "305726", "metadata": {"taxonomy": ["k__Bacteria", " p__Firmicutes", " c__Clostridia", " o__Clostridiales", " f__Lachnospiraceae", " g__", " s__"]}}, {"id": "302215", "metadata": {"taxonomy": ["k__Bacteria", " p__Firmicutes", " c__Clostridia", " o__Clostridiales", " f__Lachnospiraceae", " g__Ruminococcus", " s__"]}}, {"id": "298635", "metadata": {"taxonomy": ["k__Bacteria", " p__Firmicutes", " c__Clostridia", " o__Clostridiales", " f__Ruminococcaceae", " g__Ruminococcus", " s__"]}}, {"id": "296424", "metadata": {"taxonomy": ["k__Bacteria", " p__Firmicutes", " c__Clostridia", " o__Clostridiales", " f__Ruminococcaceae", " g__", " s__"]}}, {"id": "295239", "metadata": {"taxonomy": ["k__Bacteria", " p__Firmicutes", " c__Clostridia", " o__Clostridiales", " f__Ruminococcaceae", " g__", " s__"]}}, {"id": "237468", "metadata": {"taxonomy": ["k__Bacteria", " p__Firmicutes", " c__Clostridia", " o__Clostridiales", " f__Lachnospiraceae", " g__", " s__"]}}, {"id": "513208", "metadata": {"taxonomy": ["k__Bacteria", " p__Firmicutes", " c__Clostridia", " o__Clostridiales", " f__Lachnospiraceae", " g__", " s__"]}}, {"id": "329808", "metadata": {"taxonomy": ["k__Bacteria", " p__Firmicutes", " c__Clostridia", " o__Clostridiales", " f__Ruminococcaceae", " g__", " s__"]}}, {"id": "325384", "metadata": {"taxonomy": ["k__Bacteria", " p__Firmicutes", " c__Clostridia", " o__Clostridiales", " f__Lachnospiraceae", " g__Ruminococcus", " s__"]}}, {"id": "552988", "metadata": {"taxonomy": ["k__Bacteria", " p__Firmicutes", " c__Clostridia", " o__Clostridiales", " f__", " g__", " s__"]}}, {"id": "526046", "metadata": {"taxonomy": ["k__Bacteria", " p__Firmicutes", " c__Clostridia", " o__Clostridiales", " f__Lachnospiraceae", " g__Lachnobacterium", " s__"]}}, {"id": "321610", "metadata": {"taxonomy": ["k__Bacteria", " p__Firmicutes", " c__Clostridia", " o__Clostridiales", " f__Lachnospiraceae", " g__", " s__"]}}, {"id": "307299", "metadata": {"taxonomy": ["k__Bacteria", " p__Firmicutes", " c__Clostridia", " o__Clostridiales", " f__Ruminococcaceae", " g__", " s__"]}}, {"id": "296918", "metadata": {"taxonomy": ["k__Bacteria", " p__Firmicutes", " c__Clostridia", " o__Clostridiales", " f__Lachnospiraceae", " g__Clostridium", " s__"]}}, {"id": "294545", "metadata": {"taxonomy": ["k__Bacteria", " p__Firmicutes", " c__Clostridia", " o__Clostridiales", " f__Ruminococcaceae", " g__", " s__"]}}, {"id": "169076", "metadata": {"taxonomy": ["k__Bacteria", " p__Firmicutes", " c__Clostridia", " o__Clostridiales", " f__", " g__", " s__"]}}, {"id": "158112", "metadata": {"taxonomy": ["k__Bacteria", " p__Proteobacteria", " c__Betaproteobacteria", " o__Burkholderiales", " f__Alcaligenaceae", " g__Sutterella", " s__"]}}, {"id": "204129", "metadata": {"taxonomy": ["k__Bacteria", " p__Firmicutes", " c__Clostridia", " o__Clostridiales", " f__Lachnospiraceae", " g__", " s__"]}}, {"id": "514384", "metadata": {"taxonomy": ["k__Bacteria", " p__Firmicutes", " c__Clostridia", " o__Clostridiales", " f__Lachnospiraceae", " g__Roseburia", " s__"]}}, {"id": "350447", "metadata": {"taxonomy": ["k__Bacteria", " p__Firmicutes", " c__Clostridia", " o__Clostridiales", " f__Lachnospiraceae", " g__", " s__"]}}, {"id": "325586", "metadata": {"taxonomy": ["k__Bacteria", " p__Firmicutes", " c__Clostridia", " o__Clostridiales", " f__Lachnospiraceae", " g__", " s__"]}}, {"id": "299455", "metadata": {"taxonomy": ["k__Bacteria", " p__Firmicutes", " c__Clostridia", " o__Clostridiales", " f__Lachnospiraceae", " g__Blautia", " s__"]}}, {"id": "196986", "metadata": {"taxonomy": ["k__Bacteria", " p__Firmicutes", " c__Clostridia", " o__Clostridiales", " f__Lachnospiraceae", " g__Blautia", " s__"]}}, {"id": "185563", "metadata": {"taxonomy": ["k__Bacteria", " p__Firmicutes", " c__Clostridia", " o__Clostridiales", " f__Lachnospiraceae", " g__Blautia", " s__"]}}, {"id": "354258", "metadata": {"taxonomy": ["k__Bacteria", " p__Firmicutes", " c__Clostridia", " o__Clostridiales", " f__Lachnospiraceae", " g__", " s__"]}}, {"id": "317870", "metadata": {"taxonomy": ["k__Bacteria", " p__Firmicutes", " c__Clostridia", " o__Clostridiales", " f__Ruminococcaceae", " g__", " s__"]}}, {"id": "545018", "metadata": {"taxonomy": ["k__Bacteria", " p__Actinobacteria", " c__Actinobacteria (class)", " o__Coriobacteriales", " f__Coriobacteriaceae", " g__Collinsella", " s__"]}}, {"id": "516553", "metadata": {"taxonomy": ["k__Bacteria", " p__Firmicutes", " c__Clostridia", " o__Clostridiales", " f__Lachnospiraceae", " g__Roseburia", " s__"]}}, {"id": "367068", "metadata": {"taxonomy": ["k__Bacteria", " p__Actinobacteria", " c__Actinobacteria (class)", " o__Coriobacteriales", " f__Coriobacteriaceae", " g__Slackia", " s__"]}}, {"id": "302128", "metadata": {"taxonomy": ["k__Bacteria", " p__Firmicutes", " c__Clostridia", " o__Clostridiales", " f__Lachnospiraceae", " g__Blautia", " s__Blautia producta"]}}, {"id": "307217", "metadata": {"taxonomy": ["k__Bacteria", " p__Firmicutes", " c__Clostridia", " o__Clostridiales", " f__Lachnospiraceae", " g__", " s__"]}}, {"id": "290362", "metadata": {"taxonomy": ["k__Bacteria", " p__Firmicutes", " c__Clostridia", " o__Clostridiales", " f__Lachnospiraceae", " g__Blautia", " s__Blautia producta"]}}, {"id": "174474", "metadata": {"taxonomy": ["k__Bacteria", " p__Firmicutes", " c__Clostridia", " o__Clostridiales", " f__Lachnospiraceae", " g__Coprococcus", " s__"]}}, {"id": "158413", "metadata": {"taxonomy": ["k__Bacteria", " p__Firmicutes", " c__Clostridia", " o__Clostridiales", " f__Ruminococcaceae", " g__", " s__"]}}, {"id": "293330", "metadata": {"taxonomy": ["k__Bacteria", " p__Firmicutes", " c__Clostridia", " o__Clostridiales", " f__Lachnospiraceae", " g__", " s__"]}}, {"id": "198997", "metadata": {"taxonomy": ["k__Bacteria", " p__Firmicutes", " c__Clostridia", " o__Clostridiales", " f__Lachnospiraceae", " g__Ruminococcus", " s__"]}}, {"id": "565338", "metadata": {"taxonomy": ["k__Bacteria", " p__Firmicutes", " c__Clostridia", " o__Clostridiales", " f__Lachnospiraceae", " g__", " s__"]}}, {"id": "350865", "metadata": {"taxonomy": ["k__Bacteria", " p__Firmicutes", " c__Clostridia", " o__Clostridiales", " f__Lachnospiraceae", " g__Lachnospira", " s__"]}}, {"id": "364034", "metadata": {"taxonomy": ["k__Bacteria", " p__Firmicutes", " c__Clostridia", " o__Clostridiales", " f__Lachnospiraceae", " g__Clostridium", " s__"]}}, {"id": "306431", "metadata": {"taxonomy": ["k__Bacteria", " p__Firmicutes", " c__Clostridia", " o__Clostridiales", " f__Lachnospiraceae", " g__", " s__"]}}, {"id": "550270", "metadata": {"taxonomy": ["k__Bacteria", " p__Firmicutes", " c__Clostridia", " o__Clostridiales", " f__Lachnospiraceae", " g__Coprococcus", " s__"]}}, {"id": "183487", "metadata": {"taxonomy": ["k__Bacteria", " p__Firmicutes", " c__Clostridia", " o__Clostridiales", " f__Lachnospiraceae", " g__Blautia", " s__Blautia producta"]}}, {"id": "567197", "metadata": {"taxonomy": ["k__Bacteria", " p__Bacteroidetes", " c__Bacteroidia", " o__Bacteroidales", " f__Bacteroidaceae", " g__Bacteroides", " s__"]}}, {"id": "547913", "metadata": {"taxonomy": ["k__Bacteria", " p__Firmicutes", " c__Clostridia", " o__Clostridiales", " f__Lachnospiraceae", " g__Coprococcus", " s__"]}}, {"id": "187846", "metadata": {"taxonomy": ["k__Bacteria", " p__Firmicutes", " c__Clostridia", " o__Clostridiales", " f__Ruminococcaceae", " g__", " s__"]}}, {"id": "570930", "metadata": {"taxonomy": ["k__Bacteria", " p__Firmicutes", " c__Clostridia", " o__Clostridiales", " f__", " g__", " s__"]}}, {"id": "522087", "metadata": {"taxonomy": ["k__Bacteria", " p__Bacteroidetes", " c__Bacteroidia", " o__Bacteroidales", " f__Porphyromonadaceae", " g__Parabacteroides", " s__"]}}, {"id": "363625", "metadata": {"taxonomy": ["k__Bacteria", " p__Bacteroidetes", " c__Bacteroidia", " o__Bacteroidales", " f__Bacteroidaceae", " g__Bacteroides", " s__Bacteroides ovatus"]}}, {"id": "313089", "metadata": {"taxonomy": ["k__Bacteria", " p__Firmicutes", " c__Clostridia", " o__Clostridiales", " f__", " g__", " s__"]}}, {"id": "192232", "metadata": {"taxonomy": ["k__Bacteria", " p__Firmicutes", " c__Clostridia", " o__Clostridiales", " f__", " g__", " s__"]}}, {"id": "191700", "metadata": {"taxonomy": ["k__Bacteria", " p__Tenericutes", " c__Erysipelotrichi", " o__Erysipelotrichales", " f__Erysipelotrichaceae", " g__Coprobacillus", " s__"]}}, {"id": "362854", "metadata": {"taxonomy": ["k__Bacteria", " p__Firmicutes", " c__Clostridia", " o__Clostridiales", " f__Ruminococcaceae", " g__", " s__"]}}, {"id": "178122", "metadata": {"taxonomy": ["k__Bacteria", " p__Firmicutes", " c__Clostridia", " o__Clostridiales", " f__Lachnospiraceae", " g__Blautia", " s__"]}}, {"id": "190045", "metadata": {"taxonomy": ["k__Bacteria", " p__Firmicutes", " c__Clostridia", " o__Clostridiales", " f__Lachnospiraceae", " g__Clostridium", " s__"]}}, {"id": "188588", "metadata": {"taxonomy": ["k__Bacteria", " p__Firmicutes", " c__Clostridia", " o__Clostridiales", " f__Lachnospiraceae", " g__Blautia", " s__"]}}, {"id": "183410", "metadata": {"taxonomy": ["k__Bacteria", " p__Firmicutes", " c__Clostridia", " o__Clostridiales", " f__Ruminococcaceae", " g__Oscillospira", " s__"]}}, {"id": "363467", "metadata": {"taxonomy": ["k__Bacteria", " p__Firmicutes", " c__Clostridia", " o__Clostridiales", " f__", " g__", " s__"]}}, {"id": "218710", "metadata": {"taxonomy": ["k__Bacteria", " p__Firmicutes", " c__Clostridia", " o__Clostridiales", " f__", " g__", " s__"]}}, {"id": "176297", "metadata": {"taxonomy": ["k__Bacteria", " p__Firmicutes", " c__Clostridia", " o__Clostridiales", " f__Lachnospiraceae", " g__Roseburia", " s__"]}}, {"id": "158946", "metadata": {"taxonomy": ["k__Bacteria", " p__Firmicutes", " c__Clostridia", " o__Clostridiales", " f__Ruminococcaceae", " g__", " s__"]}}, {"id": "100067", "metadata": {"taxonomy": ["k__Bacteria", " p__Firmicutes", " c__Clostridia", " o__Clostridiales", " f__Lachnospiraceae", " g__Ruminococcus", " s__"]}}, {"id": "334393", "metadata": {"taxonomy": ["k__Bacteria", " p__Bacteroidetes", " c__Bacteroidia", " o__Bacteroidales", " f__Bacteroidaceae", " g__Bacteroides", " s__"]}}, {"id": "300655", "metadata": {"taxonomy": ["k__Bacteria", " p__Firmicutes", " c__Clostridia", " o__Clostridiales", " f__", " g__", " s__"]}}, {"id": "249271", "metadata": {"taxonomy": ["k__Bacteria", " p__Firmicutes", " c__Clostridia", " o__Clostridiales", " f__Ruminococcaceae", " g__", " s__"]}}, {"id": "158222", "metadata": {"taxonomy": ["k__Bacteria", " p__Firmicutes", " c__Clostridia", " o__Clostridiales", " f__Ruminococcaceae", " g__Oscillospira", " s__"]}}, {"id": "329703", "metadata": {"taxonomy": ["k__Bacteria", " p__Firmicutes", " c__Clostridia", " o__Clostridiales", " f__Lachnospiraceae", " g__Clostridium", " s__"]}}, {"id": "515507", "metadata": {"taxonomy": ["k__Bacteria", " p__Tenericutes", " c__Mollicutes", " o__RF39", " f__", " g__", " s__"]}}, {"id": "292310", "metadata": {"taxonomy": ["k__Bacteria", " p__Firmicutes", " c__Clostridia", " o__Clostridiales", " f__Lachnospiraceae", " g__Blautia", " s__"]}}, {"id": "230132", "metadata": {"taxonomy": ["k__Bacteria", " p__Tenericutes", " c__Mollicutes", " o__RF39", " f__", " g__", " s__"]}}, {"id": "198649", "metadata": {"taxonomy": ["k__Bacteria", " p__Firmicutes", " c__Clostridia", " o__Clostridiales", " f__Ruminococcaceae", " g__", " s__"]}}, {"id": "364606", "metadata": {"taxonomy": ["k__Bacteria", " p__Firmicutes", " c__Clostridia", " o__Clostridiales", " f__Ruminococcaceae", " g__Clostridium", " s__"]}}, {"id": "358312", "metadata": {"taxonomy": ["k__Bacteria", " p__Firmicutes", " c__Clostridia", " o__Clostridiales", " f__", " g__", " s__"]}}, {"id": "204932", "metadata": {"taxonomy": ["k__Bacteria", " p__Firmicutes", " c__Clostridia", " o__Clostridiales", " f__", " g__", " s__"]}}, {"id": "463116", "metadata": {"taxonomy": ["k__Bacteria", " p__Firmicutes", " c__Clostridia", " o__Clostridiales", " f__Ruminococcaceae", " g__", " s__"]}}, {"id": "338144", "metadata": {"taxonomy": ["k__Bacteria", " p__Firmicutes", " c__Clostridia", " o__Clostridiales", " f__Ruminococcaceae", " g__Faecalibacterium", " s__"]}}, {"id": "231752", "metadata": {"taxonomy": ["k__Bacteria", " p__Firmicutes", " c__Clostridia", " o__Clostridiales", " f__", " g__", " s__"]}}, {"id": "210095", "metadata": {"taxonomy": ["k__Bacteria", " p__Firmicutes", " c__Clostridia", " o__Clostridiales", " f__Ruminococcaceae", " g__Clostridium", " s__"]}}, {"id": "193895", "metadata": {"taxonomy": ["k__Bacteria", " p__Firmicutes", " c__Clostridia", " o__Clostridiales", " f__Ruminococcaceae", " g__", " s__"]}}, {"id": "183454", "metadata": {"taxonomy": ["k__Bacteria", " p__Firmicutes", " c__Clostridia", " o__Clostridiales", " f__Ruminococcaceae", " g__", " s__"]}}, {"id": "540055", "metadata": {"taxonomy": ["k__Bacteria", " p__Firmicutes", " c__Clostridia", " o__Clostridiales", " f__Ruminococcaceae", " g__", " s__"]}}, {"id": "197539", "metadata": {"taxonomy": ["k__Bacteria", " p__Firmicutes", " c__Clostridia", " o__Clostridiales", " f__Catabacteriaceae", " g__", " s__"]}}, {"id": "33112", "metadata": {"taxonomy": ["k__Bacteria", " p__Firmicutes", " c__Clostridia", " o__Clostridiales", " f__Ruminococcaceae", " g__", " s__"]}}, {"id": "310393", "metadata": {"taxonomy": ["k__Bacteria", " p__Firmicutes", " c__Clostridia", " o__Clostridiales", " f__Ruminococcaceae", " g__", " s__"]}}, {"id": "299441", "metadata": {"taxonomy": ["k__Bacteria", " p__Firmicutes", " c__Clostridia", " o__Clostridiales", " f__Ruminococcaceae", " g__", " s__"]}}, {"id": "292033", "metadata": {"taxonomy": ["k__Bacteria", " p__Bacteroidetes", " c__Bacteroidia", " o__Bacteroidales", " f__", " g__", " s__"]}}, {"id": "69942", "metadata": {"taxonomy": ["k__Bacteria", " p__Firmicutes", " c__Clostridia", " o__Clostridiales", " f__Catabacteriaceae", " g__", " s__"]}}, {"id": "35786", "metadata": {"taxonomy": ["k__Bacteria", " p__Firmicutes", " c__Clostridia", " o__Clostridiales", " f__Ruminococcaceae", " g__", " s__"]}}, {"id": "179609", "metadata": {"taxonomy": ["k__Bacteria", " p__Firmicutes", " c__Clostridia", " o__Clostridiales", " f__Lachnospiraceae", " g__Blautia", " s__"]}}, {"id": "292358", "metadata": {"taxonomy": ["k__Bacteria", " p__Firmicutes", " c__Bacilli", " o__Lactobacillales", " f__Lactobacillaceae", " g__Lactobacillus", " s__"]}}, {"id": "193230", "metadata": {"taxonomy": ["k__Bacteria", " p__Firmicutes", " c__Clostridia", " o__Clostridiales", " f__Lachnospiraceae", " g__", " s__"]}}, {"id": "335254", "metadata": {"taxonomy": ["k__Bacteria", " p__Firmicutes", " c__Clostridia", " o__Clostridiales", " f__Clostridiaceae", " g__Clostridium", " s__"]}}, {"id": "174715", "metadata": {"taxonomy": ["k__Bacteria", " p__Bacteroidetes", " c__Bacteroidia", " o__Bacteroidales", " f__Bacteroidaceae", " g__Bacteroides", " s__"]}}, {"id": "307058", "metadata": {"taxonomy": ["k__Bacteria", " p__Firmicutes", " c__Clostridia", " o__Clostridiales", " f__Ruminococcaceae", " g__", " s__"]}}, {"id": "303460", "metadata": {"taxonomy": ["k__Bacteria", " p__Firmicutes", " c__Clostridia", " o__Clostridiales", " f__Lachnospiraceae", " g__Clostridium", " s__"]}}, {"id": "260018", "metadata": {"taxonomy": ["k__Bacteria", " p__Firmicutes", " c__Clostridia", " o__Clostridiales", " f__Lachnospiraceae", " g__", " s__"]}}, {"id": "260352", "metadata": {"taxonomy": ["k__Bacteria", " p__Firmicutes", " c__Clostridia", " o__Clostridiales", " f__Ruminococcaceae", " g__", " s__"]}}, {"id": "311704", "metadata": {"taxonomy": ["k__Bacteria", " p__Firmicutes", " c__Clostridia", " o__Clostridiales", " f__Lachnospiraceae", " g__Roseburia", " s__"]}}, {"id": "304097", "metadata": {"taxonomy": ["k__Bacteria", " p__Firmicutes", " c__Clostridia", " o__Clostridiales", " f__", " g__", " s__"]}}, {"id": "300629", "metadata": {"taxonomy": ["k__Bacteria", " p__Firmicutes", " c__Clostridia", " o__Clostridiales", " f__Lachnospiraceae", " g__Blautia", " s__"]}}, {"id": "291759", "metadata": {"taxonomy": ["k__Bacteria", " p__Firmicutes", " c__Clostridia", " o__Clostridiales", " f__Lachnospiraceae", " g__", " s__"]}}, {"id": "179989", "metadata": {"taxonomy": ["k__Bacteria", " p__Firmicutes", " c__Clostridia", " o__Clostridiales", " f__", " g__", " s__"]}}, {"id": "540710", "metadata": {"taxonomy": ["k__Bacteria", " p__Firmicutes", " c__Clostridia", " o__Clostridiales", " f__Lachnospiraceae", " g__Clostridium", " s__"]}}, {"id": "515629", "metadata": {"taxonomy": ["k__Bacteria", " p__Firmicutes", " c__Clostridia", " o__Clostridiales", " f__Lachnospiraceae", " g__Clostridium", " s__"]}}, {"id": "184136", "metadata": {"taxonomy": ["k__Bacteria", " p__Firmicutes", " c__Clostridia", " o__Clostridiales", " f__", " g__", " s__"]}}, {"id": "470117", "metadata": {"taxonomy": ["k__Bacteria", " p__Firmicutes", " c__Clostridia", " o__Clostridiales", " f__Ruminococcaceae", " g__Clostridium", " s__Clostridium methylpentosum"]}}, {"id": "301090", "metadata": {"taxonomy": ["k__Bacteria", " p__Firmicutes", " c__Clostridia", " o__Clostridiales", " f__Lachnospiraceae", " g__Blautia", " s__Blautia producta"]}}, {"id": "535556", "metadata": {"taxonomy": ["k__Bacteria", " p__Firmicutes", " c__Clostridia", " o__Clostridiales", " f__Ruminococcaceae", " g__", " s__"]}}, {"id": "322231", "metadata": {"taxonomy": ["k__Bacteria", " p__Firmicutes", " c__Clostridia", " o__Clostridiales", " f__Lachnospiraceae", " g__Coprococcus", " s__"]}}, {"id": "436019", "metadata": {"taxonomy": ["k__Bacteria", " p__Firmicutes", " c__Clostridia", " o__Clostridiales", " f__Lachnospiraceae", " g__", " s__"]}}, {"id": "81160", "metadata": {"taxonomy": ["k__Bacteria", " p__Firmicutes", " c__Clostridia", " o__Clostridiales", " f__Lachnospiraceae", " g__Eubacterium", " s__"]}}, {"id": "191796", "metadata": {"taxonomy": ["k__Bacteria", " p__Firmicutes", " c__Clostridia", " o__Clostridiales", " f__", " g__", " s__"]}}, {"id": "262012", "metadata": {"taxonomy": ["k__Bacteria", " p__Firmicutes", " c__Clostridia", " o__Clostridiales", " f__Lachnospiraceae", " g__Clostridium", " s__"]}}, {"id": "513429", "metadata": {"taxonomy": ["k__Bacteria", " p__Firmicutes", " c__Clostridia", " o__Clostridiales", " f__Lachnospiraceae", " g__Clostridium", " s__"]}}, {"id": "59566", "metadata": {"taxonomy": ["k__Bacteria", " p__Firmicutes", " c__Bacilli", " o__Lactobacillales", " f__Streptococcaceae", " g__Streptococcus", " s__"]}}, {"id": "184155", "metadata": {"taxonomy": ["k__Bacteria", " p__Firmicutes", " c__Clostridia", " o__Clostridiales", " f__Lachnospiraceae", " g__Clostridium", " s__"]}}, {"id": "298875", "metadata": {"taxonomy": ["k__Bacteria", " p__Firmicutes", " c__Clostridia", " o__Clostridiales", " f__Clostridiaceae", " g__Clostridium", " s__"]}}, {"id": "194211", "metadata": {"taxonomy": ["k__Bacteria", " p__Firmicutes", " c__Clostridia", " o__Clostridiales", " f__", " g__", " s__"]}}, {"id": "304309", "metadata": {"taxonomy": ["k__Bacteria", " p__Firmicutes", " c__Clostridia", " o__Clostridiales", " f__Lachnospiraceae", " g__Blautia", " s__Blautia producta"]}}, {"id": "179078", "metadata": {"taxonomy": ["k__Bacteria", " p__Firmicutes", " c__Clostridia", " o__Clostridiales", " f__Ruminococcaceae", " g__Faecalibacterium", " s__"]}}, {"id": "182994", "metadata": {"taxonomy": ["k__Bacteria", " p__Firmicutes", " c__Clostridia", " o__Clostridiales", " f__Lachnospiraceae", " g__Roseburia", " s__Eubacterium rectale"]}}, {"id": "571220", "metadata": {"taxonomy": ["k__Bacteria", " p__Firmicutes", " c__Clostridia", " o__Clostridiales", " f__Ruminococcaceae", " g__Oscillospira", " s__"]}}, {"id": "174194", "metadata": {"taxonomy": ["k__Bacteria", " p__Bacteroidetes", " c__Bacteroidia", " o__Bacteroidales", " f__Bacteroidaceae", " g__Bacteroides", " s__"]}}, {"id": "345104", "metadata": {"taxonomy": ["k__Bacteria", " p__Bacteroidetes", " c__Bacteroidia", " o__Bacteroidales", " f__Bacteroidaceae", " g__Bacteroides", " s__"]}}, {"id": "541328", "metadata": {"taxonomy": ["k__Bacteria", " p__Firmicutes", " c__Clostridia", " o__Clostridiales", " f__Clostridiaceae", " g__Clostridium", " s__Clostridium butyricum"]}}, {"id": "184729", "metadata": {"taxonomy": ["k__Bacteria", " p__Firmicutes", " c__Clostridia", " o__Clostridiales", " f__Lachnospiraceae", " g__Ruminococcus", " s__Ruminococcus gnavus"]}}, {"id": "11319", "metadata": {"taxonomy": ["k__Bacteria", " p__Fusobacteria", " c__Fusobacteria (class)", " o__Fusobacteriales", " f__Fusobacteriaceae", " g__Fusobacterium", " s__"]}}, {"id": "199455", "metadata": {"taxonomy": ["k__Bacteria", " p__Firmicutes", " c__Clostridia", " o__Clostridiales", " f__Lachnospiraceae", " g__", " s__"]}}, {"id": "349216", "metadata": {"taxonomy": ["k__Bacteria", " p__Bacteroidetes", " c__Bacteroidia", " o__Bacteroidales", " f__Bacteroidaceae", " g__Bacteroides", " s__Bacteroides uniformis"]}}, {"id": "215543", "metadata": {"taxonomy": ["k__Bacteria", " p__Firmicutes", " c__Clostridia", " o__Clostridiales", " f__Ruminococcaceae", " g__", " s__"]}}, {"id": "211205", "metadata": {"taxonomy": ["k__Bacteria", " p__Firmicutes", " c__Clostridia", " o__Clostridiales", " f__Lachnospiraceae", " g__", " s__"]}}, {"id": "178148", "metadata": {"taxonomy": ["k__Bacteria", " p__Bacteroidetes", " c__Bacteroidia", " o__Bacteroidales", " f__", " g__", " s__"]}}, {"id": "163601", "metadata": {"taxonomy": ["k__Bacteria", " p__Firmicutes", " c__Clostridia", " o__Clostridiales", " f__Ruminococcaceae", " g__Clostridium", " s__"]}}, {"id": "178056", "metadata": {"taxonomy": ["k__Bacteria", " p__Firmicutes", " c__Clostridia", " o__Clostridiales", " f__Ruminococcaceae", " g__Faecalibacterium", " s__"]}}, {"id": "321740", "metadata": {"taxonomy": ["k__Bacteria", " p__Firmicutes", " c__Clostridia", " o__Clostridiales", " f__Ruminococcaceae", " g__Oscillospira", " s__"]}}, {"id": "527741", "metadata": {"taxonomy": ["k__Bacteria", " p__Firmicutes", " c__Clostridia", " o__Clostridiales", " f__Ruminococcaceae", " g__Faecalibacterium", " s__"]}}, {"id": "194870", "metadata": {"taxonomy": ["k__Bacteria", " p__Firmicutes", " c__Clostridia", " o__Clostridiales", " f__Lachnospiraceae", " g__Eubacterium", " s__"]}}, {"id": "191306", "metadata": {"taxonomy": ["k__Bacteria", " p__Firmicutes", " c__Clostridia", " o__Clostridiales", " f__Lachnospiraceae", " g__Blautia", " s__"]}}, {"id": "273832", "metadata": {"taxonomy": ["k__Bacteria", " p__Firmicutes", " c__Clostridia", " o__Clostridiales", " f__Veillonellaceae", " g__Dialister", " s__"]}}, {"id": "189310", "metadata": {"taxonomy": ["k__Bacteria", " p__Firmicutes", " c__Clostridia", " o__Clostridiales", " f__Lachnospiraceae", " g__Blautia", " s__"]}}, {"id": "315223", "metadata": {"taxonomy": ["k__Bacteria", " p__Firmicutes", " c__Clostridia", " o__Clostridiales", " f__Ruminococcaceae", " g__Anaerotruncus", " s__"]}}, {"id": "178016", "metadata": {"taxonomy": ["k__Bacteria", " p__Firmicutes", " c__Clostridia", " o__Clostridiales", " f__Lachnospiraceae", " g__Blautia", " s__"]}}, {"id": "195692", "metadata": {"taxonomy": ["k__Bacteria", " p__Firmicutes", " c__Clostridia", " o__Clostridiales", " f__Lachnospiraceae", " g__", " s__"]}}, {"id": "192536", "metadata": {"taxonomy": ["k__Bacteria", " p__Firmicutes", " c__Clostridia", " o__Clostridiales", " f__Lachnospiraceae", " g__Eubacterium", " s__"]}}, {"id": "179228", "metadata": {"taxonomy": ["k__Bacteria", " p__Firmicutes", " c__Clostridia", " o__Clostridiales", " f__Lachnospiraceae", " g__", " s__"]}}, {"id": "294710", "metadata": {"taxonomy": ["k__Bacteria", " p__Firmicutes", " c__Clostridia", " o__Clostridiales", " f__Lachnospiraceae", " g__Clostridium", " s__"]}}, {"id": "187010", "metadata": {"taxonomy": ["k__Bacteria", " p__Firmicutes", " c__Clostridia", " o__Clostridiales", " f__Ruminococcaceae", " g__Faecalibacterium", " s__"]}}, {"id": "181823", "metadata": {"taxonomy": ["k__Bacteria", " p__Firmicutes", " c__Clostridia", " o__Clostridiales", " f__Lachnospiraceae", " g__", " s__"]}}, {"id": "176137", "metadata": {"taxonomy": ["k__Bacteria", " p__Firmicutes", " c__Clostridia", " o__Clostridiales", " f__Lachnospiraceae", " g__Clostridium", " s__"]}}, {"id": "199308", "metadata": {"taxonomy": ["k__Bacteria", " p__Firmicutes", " c__Clostridia", " o__Clostridiales", " f__", " g__", " s__"]}}, {"id": "199182", "metadata": {"taxonomy": ["k__Bacteria", " p__Firmicutes", " c__Clostridia", " o__Clostridiales", " f__Ruminococcaceae", " g__", " s__"]}}, {"id": "196105", "metadata": {"taxonomy": ["k__Bacteria", " p__Firmicutes", " c__Clostridia", " o__Clostridiales", " f__Lachnospiraceae", " g__", " s__"]}}, {"id": "191476", "metadata": {"taxonomy": ["k__Bacteria", " p__Firmicutes", " c__Clostridia", " o__Clostridiales", " f__Lachnospiraceae", " g__Clostridium", " s__Clostridium scindens"]}}, {"id": "183879", "metadata": {"taxonomy": ["k__Bacteria", " p__Firmicutes", " c__Clostridia", " o__Clostridiales", " f__Lachnospiraceae", " g__", " s__"]}}, {"id": "178529", "metadata": {"taxonomy": ["k__Bacteria", " p__Firmicutes", " c__Clostridia", " o__Clostridiales", " f__Lachnospiraceae", " g__Roseburia", " s__Eubacterium rectale"]}}, {"id": "16766", "metadata": {"taxonomy": ["k__Bacteria", " p__Firmicutes", " c__Clostridia", " o__Clostridiales", " f__Lachnospiraceae", " g__", " s__"]}}, {"id": "144395", "metadata": {"taxonomy": ["k__Bacteria", " p__Firmicutes", " c__Clostridia", " o__Clostridiales", " f__Lachnospiraceae", " g__", " s__"]}}, {"id": "14036", "metadata": {"taxonomy": ["k__Bacteria", " p__Firmicutes", " c__Clostridia", " o__Clostridiales", " f__Lachnospiraceae", " g__Ruminococcus", " s__"]}}, {"id": "222557", "metadata": {"taxonomy": ["k__Bacteria", " p__Firmicutes", " c__Clostridia", " o__Clostridiales", " f__Lachnospiraceae", " g__Blautia", " s__"]}}, {"id": "219733", "metadata": {"taxonomy": ["k__Bacteria", " p__Firmicutes", " c__Clostridia", " o__Clostridiales", " f__", " g__", " s__"]}}, {"id": "175922", "metadata": {"taxonomy": ["k__Bacteria", " p__Firmicutes", " c__Clostridia", " o__Clostridiales", " f__Ruminococcaceae", " g__", " s__"]}}, {"id": "198432", "metadata": {"taxonomy": ["k__Bacteria", " p__Firmicutes", " c__Clostridia", " o__Clostridiales", " f__Lachnospiraceae", " g__Roseburia", " s__"]}}, {"id": "190191", "metadata": {"taxonomy": ["k__Bacteria", " p__Firmicutes", " c__Clostridia", " o__Clostridiales", " f__Lachnospiraceae", " g__Blautia", " s__"]}}, {"id": "389371", "metadata": {"taxonomy": ["k__Bacteria", " p__Firmicutes", " c__Clostridia", " o__Clostridiales", " f__Catabacteriaceae", " g__", " s__"]}}, {"id": "180070", "metadata": {"taxonomy": ["k__Bacteria", " p__Firmicutes", " c__Clostridia", " o__Clostridiales", " f__Lachnospiraceae", " g__Eubacterium", " s__"]}}, {"id": "117676", "metadata": {"taxonomy": ["k__Bacteria", " p__Bacteroidetes", " c__Bacteroidia", " o__Bacteroidales", " f__Porphyromonadaceae", " g__", " s__"]}}, {"id": "198426", "metadata": {"taxonomy": ["k__Bacteria", " p__Firmicutes", " c__Clostridia", " o__Clostridiales", " f__Lachnospiraceae", " g__", " s__"]}}, {"id": "182927", "metadata": {"taxonomy": ["k__Bacteria", " p__Firmicutes", " c__Clostridia", " o__Clostridiales", " f__Lachnospiraceae", " g__", " s__"]}}, {"id": "203602", "metadata": {"taxonomy": ["k__Bacteria", " p__Firmicutes", " c__Clostridia", " o__Clostridiales", " f__Veillonellaceae", " g__Phascolarctobacterium", " s__"]}}, {"id": "208901", "metadata": {"taxonomy": ["k__Bacteria", " p__Firmicutes", " c__Clostridia", " o__Clostridiales", " f__Lachnospiraceae", " g__", " s__"]}}, {"id": "208565", "metadata": {"taxonomy": ["k__Bacteria", " p__Firmicutes", " c__Clostridia", " o__Clostridiales", " f__", " g__", " s__"]}}, {"id": "209845", "metadata": {"taxonomy": ["k__Bacteria", " p__Firmicutes", " c__Clostridia", " o__Clostridiales", " f__Ruminococcaceae", " g__", " s__"]}}, {"id": "196167", "metadata": {"taxonomy": ["k__Bacteria", " p__Firmicutes", " c__Clostridia", " o__Clostridiales", " f__Lachnospiraceae", " g__", " s__"]}}, {"id": "365763", "metadata": {"taxonomy": ["k__Bacteria", " p__Firmicutes", " c__Clostridia", " o__Clostridiales", " f__Lachnospiraceae", " g__Blautia", " s__Blautia producta"]}}, {"id": "196080", "metadata": {"taxonomy": ["k__Bacteria", " p__Bacteroidetes", " c__Bacteroidia", " o__Bacteroidales", " f__Bacteroidaceae", " g__Bacteroides", " s__"]}}, {"id": "210945", "metadata": {"taxonomy": ["k__Bacteria", " p__Firmicutes", " c__Clostridia", " o__Clostridiales", " f__Clostridiales Family XIII. Incertae Sedis", " g__", " s__"]}}, {"id": "186654", "metadata": {"taxonomy": ["k__Bacteria", " p__Firmicutes", " c__Clostridia", " o__Clostridiales", " f__Ruminococcaceae", " g__", " s__"]}}, {"id": "297642", "metadata": {"taxonomy": ["k__Bacteria", " p__Firmicutes", " c__Clostridia", " o__Clostridiales", " f__Lachnospiraceae", " g__Coprococcus", " s__"]}}, {"id": "205309", "metadata": {"taxonomy": ["k__Bacteria", " p__Firmicutes", " c__Clostridia", " o__Clostridiales", " f__Ruminococcaceae", " g__", " s__"]}}, {"id": "204620", "metadata": {"taxonomy": ["k__Bacteria", " p__Firmicutes", " c__Clostridia", " o__Clostridiales", " f__Lachnospiraceae", " g__Clostridium", " s__"]}}, {"id": "195415", "metadata": {"taxonomy": ["k__Bacteria", " p__Firmicutes", " c__Clostridia", " o__Clostridiales", " f__Ruminococcaceae", " g__", " s__"]}}, {"id": "177477", "metadata": {"taxonomy": ["k__Bacteria", " p__Tenericutes", " c__Mollicutes", " o__RF39", " f__", " g__", " s__"]}}, {"id": "146564", "metadata": {"taxonomy": ["k__Bacteria", " p__Firmicutes", " c__Clostridia", " o__Clostridiales", " f__", " g__", " s__"]}}, {"id": "359509", "metadata": {"taxonomy": ["k__Bacteria", " p__Firmicutes", " c__Clostridia", " o__Clostridiales", " f__", " g__", " s__"]}}, {"id": "33987", "metadata": {"taxonomy": ["k__Bacteria", " p__Firmicutes", " c__Clostridia", " o__Clostridiales", " f__", " g__", " s__"]}}, {"id": "339191", "metadata": {"taxonomy": ["k__Bacteria", " p__Firmicutes", " c__Clostridia", " o__Clostridiales", " f__Ruminococcaceae", " g__Faecalibacterium", " s__"]}}, {"id": "187612", "metadata": {"taxonomy": ["k__Bacteria", " p__Firmicutes", " c__Clostridia", " o__Clostridiales", " f__", " g__", " s__"]}}, {"id": "176861", "metadata": {"taxonomy": ["k__Bacteria", " p__Firmicutes", " c__Clostridia", " o__Clostridiales", " f__Ruminococcaceae", " g__", " s__"]}}, {"id": "171772", "metadata": {"taxonomy": ["k__Bacteria", " p__Bacteroidetes", " c__Bacteroidia", " o__Bacteroidales", " f__Rikenellaceae", " g__Alistipes", " s__"]}}, {"id": "125665", "metadata": {"taxonomy": ["k__Bacteria", " p__Actinobacteria", " c__Actinobacteria (class)", " o__Coriobacteriales", " f__Coriobacteriaceae", " g__Slackia", " s__"]}}, {"id": "276742", "metadata": {"taxonomy": ["k__Bacteria", " p__Synergistetes", " c__Synergistia", " o__Synergistales", " f__Synergistaceae", " g__Cloacibacillus", " s__"]}}, {"id": "214444", "metadata": {"taxonomy": ["k__Bacteria", " p__Firmicutes", " c__Clostridia", " o__Clostridiales", " f__Ruminococcaceae", " g__", " s__"]}}, {"id": "197710", "metadata": {"taxonomy": ["k__Bacteria", " p__Firmicutes", " c__Clostridia", " o__Clostridiales", " f__Ruminococcaceae", " g__", " s__"]}}, {"id": "203762", "metadata": {"taxonomy": ["k__Bacteria", " p__Firmicutes", " c__Clostridia", " o__Clostridiales", " f__Ruminococcaceae", " g__Clostridium", " s__"]}}, {"id": "187983", "metadata": {"taxonomy": ["k__Bacteria", " p__Firmicutes", " c__Clostridia", " o__Clostridiales", " f__Lachnospiraceae", " g__Coprococcus", " s__"]}}, {"id": "177039", "metadata": {"taxonomy": ["k__Bacteria", " p__Firmicutes", " c__Clostridia", " o__Clostridiales", " f__", " g__", " s__"]}}, {"id": "560873", "metadata": {"taxonomy": ["k__Bacteria", " p__Firmicutes", " c__Clostridia", " o__Clostridiales", " f__", " g__", " s__"]}}, {"id": "178915", "metadata": {"taxonomy": ["k__Bacteria", " p__Firmicutes", " c__Clostridia", " o__Clostridiales", " f__Lachnospiraceae", " g__", " s__"]}}, {"id": "318396", "metadata": {"taxonomy": ["k__Bacteria", " p__Firmicutes", " c__Clostridia", " o__Clostridiales", " f__Lachnospiraceae", " g__", " s__"]}}, {"id": "366143", "metadata": {"taxonomy": ["k__Bacteria", " p__Firmicutes", " c__Clostridia", " o__Clostridiales", " f__Ruminococcaceae", " g__", " s__"]}}, {"id": "177848", "metadata": {"taxonomy": ["k__Bacteria", " p__Firmicutes", " c__Clostridia", " o__Clostridiales", " f__Lachnospiraceae", " g__Blautia", " s__"]}}, {"id": "360238", "metadata": {"taxonomy": ["k__Bacteria", " p__Tenericutes", " c__Erysipelotrichi", " o__Erysipelotrichales", " f__Erysipelotrichaceae", " g__Clostridium", " s__"]}}, {"id": "193509", "metadata": {"taxonomy": ["k__Bacteria", " p__Firmicutes", " c__Clostridia", " o__Clostridiales", " f__Lachnospiraceae", " g__Clostridium", " s__"]}}, {"id": "190310", "metadata": {"taxonomy": ["k__Bacteria", " p__Firmicutes", " c__Clostridia", " o__Clostridiales", " f__Lachnospiraceae", " g__Blautia", " s__"]}}, {"id": "233893", "metadata": {"taxonomy": ["k__Bacteria", " p__Firmicutes", " c__Bacilli", " o__Lactobacillales", " f__Streptococcaceae", " g__Streptococcus", " s__Streptococcus sobrinus"]}}, {"id": "178994", "metadata": {"taxonomy": ["k__Bacteria", " p__Firmicutes", " c__Clostridia", " o__Clostridiales", " f__Lachnospiraceae", " g__", " s__"]}}, {"id": "335097", "metadata": {"taxonomy": ["k__Bacteria", " p__Firmicutes", " c__Clostridia", " o__Clostridiales", " f__Ruminococcaceae", " g__Oscillospira", " s__"]}}, {"id": "556126", "metadata": {"taxonomy": ["k__Bacteria", " p__Bacteroidetes", " c__Bacteroidia", " o__Bacteroidales", " f__Bacteroidaceae", " g__Bacteroides", " s__"]}}, {"id": "352852", "metadata": {"taxonomy": ["k__Bacteria", " p__Firmicutes", " c__Clostridia", " o__Clostridiales", " f__Lachnospiraceae", " g__", " s__"]}}, {"id": "170185", "metadata": {"taxonomy": ["k__Bacteria", " p__Firmicutes", " c__Clostridia", " o__Clostridiales", " f__Ruminococcaceae", " g__", " s__"]}}, {"id": "514741", "metadata": {"taxonomy": ["k__Bacteria", " p__Firmicutes", " c__Clostridia", " o__Clostridiales", " f__Lachnospiraceae", " g__", " s__"]}}, {"id": "349343", "metadata": {"taxonomy": ["k__Bacteria", " p__Firmicutes", " c__Clostridia", " o__Clostridiales", " f__Lachnospiraceae", " g__Ruminococcus", " s__"]}}, {"id": "186785", "metadata": {"taxonomy": ["k__Bacteria", " p__Firmicutes", " c__Clostridia", " o__Clostridiales", " f__Ruminococcaceae", " g__Ruminococcus", " s__Ruminococcus callidus"]}}, {"id": "184983", "metadata": {"taxonomy": ["k__Bacteria", " p__Firmicutes", " c__Clostridia", " o__Clostridiales", " f__", " g__", " s__"]}}, {"id": "174763", "metadata": {"taxonomy": ["k__Bacteria", " p__Firmicutes", " c__Clostridia", " o__Clostridiales", " f__Lachnospiraceae", " g__Blautia", " s__"]}}, {"id": "71965", "metadata": {"taxonomy": ["k__Bacteria", " p__Firmicutes", " c__Clostridia", " o__Clostridiales", " f__Lachnospiraceae", " g__Blautia", " s__"]}}, {"id": "583958", "metadata": {"taxonomy": ["k__Bacteria", " p__Firmicutes", " c__Clostridia", " o__Clostridiales", " f__Lachnospiraceae", " g__", " s__"]}}, {"id": "313144", "metadata": {"taxonomy": ["k__Bacteria", " p__Firmicutes", " c__Clostridia", " o__Clostridiales", " f__Lachnospiraceae", " g__Clostridium", " s__"]}}, {"id": "289927", "metadata": {"taxonomy": ["k__Bacteria", " p__Firmicutes", " c__Clostridia", " o__Clostridiales", " f__Lachnospiraceae", " g__Clostridium", " s__"]}}, {"id": "175518", "metadata": {"taxonomy": ["k__Bacteria", " p__Firmicutes", " c__Clostridia", " o__Clostridiales", " f__Lachnospiraceae", " g__Roseburia", " s__Eubacterium rectale"]}}, {"id": "548216", "metadata": {"taxonomy": ["k__Bacteria", " p__Bacteroidetes", " c__Bacteroidia", " o__Bacteroidales", " f__", " g__", " s__"]}}, {"id": "358955", "metadata": {"taxonomy": ["k__Bacteria", " p__Firmicutes", " c__Clostridia", " o__Clostridiales", " f__Ruminococcaceae", " g__Faecalibacterium", " s__"]}}, {"id": "31735", "metadata": {"taxonomy": ["k__Bacteria", " p__Firmicutes", " c__Clostridia", " o__Clostridiales", " f__Lachnospiraceae", " g__Blautia", " s__"]}}, {"id": "299892", "metadata": {"taxonomy": ["k__Bacteria", " p__Firmicutes", " c__Clostridia", " o__Clostridiales", " f__Lachnospiraceae", " g__Blautia", " s__"]}}, {"id": "295004", "metadata": {"taxonomy": ["k__Bacteria", " p__Firmicutes", " c__Clostridia", " o__Clostridiales", " f__Ruminococcaceae", " g__", " s__"]}}, {"id": "291481", "metadata": {"taxonomy": ["k__Bacteria", " p__Firmicutes", " c__Clostridia", " o__Clostridiales", " f__Lachnospiraceae", " g__Lachnospira", " s__"]}}, {"id": "184037", "metadata": {"taxonomy": ["k__Bacteria", " p__Firmicutes", " c__Clostridia", " o__Clostridiales", " f__Lachnospiraceae", " g__Coprococcus", " s__"]}}, {"id": "180022", "metadata": {"taxonomy": ["k__Bacteria", " p__Firmicutes", " c__Clostridia", " o__Clostridiales", " f__Lachnospiraceae", " g__", " s__"]}}, {"id": "105684", "metadata": {"taxonomy": ["k__Bacteria", " p__Firmicutes", " c__Clostridia", " o__Clostridiales", " f__Lachnospiraceae", " g__", " s__"]}}, {"id": "358150", "metadata": {"taxonomy": ["k__Bacteria", " p__Firmicutes", " c__Clostridia", " o__Clostridiales", " f__Ruminococcaceae", " g__", " s__"]}}, {"id": "287951", "metadata": {"taxonomy": ["k__Bacteria", " p__Firmicutes", " c__Clostridia", " o__Clostridiales", " f__Lachnospiraceae", " g__Eubacterium", " s__"]}}, {"id": "198270", "metadata": {"taxonomy": ["k__Bacteria", " p__Firmicutes", " c__Clostridia", " o__Clostridiales", " f__Lachnospiraceae", " g__Coprococcus", " s__"]}}, {"id": "192804", "metadata": {"taxonomy": ["k__Bacteria", " p__Firmicutes", " c__Clostridia", " o__Clostridiales", " f__Lachnospiraceae", " g__", " s__"]}}, {"id": "191792", "metadata": {"taxonomy": ["k__Bacteria", " p__Firmicutes", " c__Clostridia", " o__Clostridiales", " f__Ruminococcaceae", " g__", " s__"]}}, {"id": "189116", "metadata": {"taxonomy": ["k__Bacteria", " p__Firmicutes", " c__Clostridia", " o__Clostridiales", " f__Ruminococcaceae", " g__Ruminococcus", " s__"]}}, {"id": "187565", "metadata": {"taxonomy": ["k__Bacteria", " p__Firmicutes", " c__Clostridia", " o__Clostridiales", " f__Lachnospiraceae", " g__Blautia", " s__"]}}, {"id": "49837", "metadata": {"taxonomy": ["k__Bacteria", " p__Tenericutes", " c__Erysipelotrichi", " o__Erysipelotrichales", " f__Erysipelotrichaceae", " g__", " s__Eubacterium cylindroides"]}}, {"id": "409686", "metadata": {"taxonomy": ["k__Bacteria", " p__Firmicutes", " c__Clostridia", " o__Clostridiales", " f__Lachnospiraceae", " g__", " s__"]}}, {"id": "350373", "metadata": {"taxonomy": ["k__Bacteria", " p__Firmicutes", " c__Clostridia", " o__Clostridiales", " f__Ruminococcaceae", " g__", " s__"]}}, {"id": "193786", "metadata": {"taxonomy": ["k__Bacteria", " p__Firmicutes", " c__Clostridia", " o__Clostridiales", " f__Ruminococcaceae", " g__", " s__"]}}, {"id": "510272", "metadata": {"taxonomy": ["k__Bacteria", " p__Firmicutes", " c__Clostridia", " o__Clostridiales", " f__", " g__", " s__"]}}, {"id": "41673", "metadata": {"taxonomy": ["k__Bacteria", " p__Firmicutes", " c__Clostridia", " o__Clostridiales", " f__Lachnospiraceae", " g__Roseburia", " s__"]}}, {"id": "381453", "metadata": {"taxonomy": ["k__Bacteria", " p__Firmicutes", " c__Clostridia", " o__Clostridiales", " f__Lachnospiraceae", " g__Blautia", " s__"]}}, {"id": "328207", "metadata": {"taxonomy": ["k__Bacteria", " p__Firmicutes", " c__Clostridia", " o__Clostridiales", " f__Lachnospiraceae", " g__Lachnobacterium", " s__"]}}, {"id": "192187", "metadata": {"taxonomy": ["k__Bacteria", " p__Firmicutes", " c__Clostridia", " o__Clostridiales", " f__Lachnospiraceae", " g__", " s__"]}}, {"id": "162162", "metadata": {"taxonomy": ["k__Bacteria", " p__Firmicutes", " c__Clostridia", " o__Clostridiales", " f__Lachnospiraceae", " g__Ruminococcus", " s__"]}}, {"id": "306199", "metadata": {"taxonomy": ["k__Bacteria", " p__Firmicutes", " c__Clostridia", " o__Clostridiales", " f__Lachnospiraceae", " g__Blautia", " s__"]}}, {"id": "337299", "metadata": {"taxonomy": ["k__Bacteria", " p__Firmicutes", " c__Clostridia", " o__Clostridiales", " f__Lachnospiraceae", " g__", " s__"]}}, {"id": "318833", "metadata": {"taxonomy": ["k__Bacteria", " p__Bacteroidetes", " c__Bacteroidia", " o__Bacteroidales", " f__Bacteroidaceae", " g__Bacteroides", " s__Bacteroides plebeius"]}}, {"id": "188196", "metadata": {"taxonomy": ["k__Bacteria", " p__Firmicutes", " c__Clostridia", " o__Clostridiales", " f__Lachnospiraceae", " g__", " s__"]}}, {"id": "186621", "metadata": {"taxonomy": ["k__Bacteria", " p__Firmicutes", " c__Clostridia", " o__Clostridiales", " f__Lachnospiraceae", " g__Blautia", " s__"]}}, {"id": "185951", "metadata": {"taxonomy": ["k__Bacteria", " p__Firmicutes", " c__Clostridia", " o__Clostridiales", " f__Lachnospiraceae", " g__Blautia", " s__"]}}, {"id": "295420", "metadata": {"taxonomy": ["k__Bacteria", " p__Firmicutes", " c__Clostridia", " o__Clostridiales", " f__Lachnospiraceae", " g__Roseburia", " s__"]}}, {"id": "187802", "metadata": {"taxonomy": ["k__Bacteria", " p__Firmicutes", " c__Clostridia", " o__Clostridiales", " f__", " g__", " s__"]}}, {"id": "181330", "metadata": {"taxonomy": ["k__Bacteria", " p__Firmicutes", " c__Clostridia", " o__Clostridiales", " f__Lachnospiraceae", " g__Blautia", " s__"]}}, {"id": "178146", "metadata": {"taxonomy": ["k__Bacteria", " p__Firmicutes", " c__Clostridia", " o__Clostridiales", " f__Lachnospiraceae", " g__Coprococcus", " s__"]}}, {"id": "168776", "metadata": {"taxonomy": ["k__Bacteria", " p__Firmicutes", " c__Clostridia", " o__Clostridiales", " f__Ruminococcaceae", " g__", " s__"]}}, {"id": "493391", "metadata": {"taxonomy": ["k__Bacteria", " p__Tenericutes", " c__Erysipelotrichi", " o__Erysipelotrichales", " f__Erysipelotrichaceae", " g__", " s__"]}}, {"id": "193452", "metadata": {"taxonomy": ["k__Bacteria", " p__Firmicutes", " c__Clostridia", " o__Clostridiales", " f__Lachnospiraceae", " g__Eubacterium", " s__"]}}, {"id": "189396", "metadata": {"taxonomy": ["k__Bacteria", " p__Firmicutes", " c__Clostridia", " o__Clostridiales", " f__Lachnospiraceae", " g__Eubacterium", " s__"]}}, {"id": "363997", "metadata": {"taxonomy": ["k__Bacteria", " p__Firmicutes", " c__Clostridia", " o__Clostridiales", " f__Ruminococcaceae", " g__", " s__"]}}, {"id": "291733", "metadata": {"taxonomy": ["k__Bacteria", " p__Firmicutes", " c__Clostridia", " o__Clostridiales", " f__Lachnospiraceae", " g__Blautia", " s__"]}}, {"id": "189820", "metadata": {"taxonomy": ["k__Bacteria", " p__Firmicutes", " c__Clostridia", " o__Clostridiales", " f__Ruminococcaceae", " g__", " s__"]}}, {"id": "181320", "metadata": {"taxonomy": ["k__Bacteria", " p__Firmicutes", " c__Clostridia", " o__Clostridiales", " f__Lachnospiraceae", " g__Coprococcus", " s__"]}}, {"id": "149614", "metadata": {"taxonomy": ["k__Bacteria", " p__Firmicutes", " c__Clostridia", " o__Clostridiales", " f__Lachnospiraceae", " g__Eubacterium", " s__"]}}, {"id": "522134", "metadata": {"taxonomy": ["k__Bacteria", " p__Firmicutes", " c__Clostridia", " o__Clostridiales", " f__Lachnospiraceae", " g__Roseburia", " s__"]}}, {"id": "362015", "metadata": {"taxonomy": ["k__Bacteria", " p__Firmicutes", " c__Clostridia", " o__Clostridiales", " f__Lachnospiraceae", " g__", " s__"]}}, {"id": "304891", "metadata": {"taxonomy": ["k__Bacteria", " p__Firmicutes", " c__Clostridia", " o__Clostridiales", " f__Lachnospiraceae", " g__Roseburia", " s__"]}}, {"id": "180995", "metadata": {"taxonomy": ["k__Bacteria", " p__Firmicutes", " c__Clostridia", " o__Clostridiales", " f__Ruminococcaceae", " g__", " s__"]}}, {"id": "369903", "metadata": {"taxonomy": ["k__Bacteria", " p__Firmicutes", " c__Clostridia", " o__Clostridiales", " f__Ruminococcaceae", " g__", " s__"]}}, {"id": "338957", "metadata": {"taxonomy": ["k__Bacteria", " p__Firmicutes", " c__Clostridia", " o__Clostridiales", " f__Clostridiaceae", " g__Clostridium", " s__Clostridium metallolevans"]}}, {"id": "288356", "metadata": {"taxonomy": ["k__Bacteria", " p__Firmicutes", " c__Clostridia", " o__Clostridiales", " f__Ruminococcaceae", " g__", " s__"]}}, {"id": "469744", "metadata": {"taxonomy": ["k__Bacteria", " p__Firmicutes", " c__Clostridia", " o__Clostridiales", " f__Ruminococcaceae", " g__Bacteroides", " s__Bacteroides capillosus"]}}, {"id": "221429", "metadata": {"taxonomy": ["k__Bacteria", " p__Firmicutes", " c__Clostridia", " o__Clostridiales", " f__Ruminococcaceae", " g__", " s__"]}}, {"id": "182071", "metadata": {"taxonomy": ["k__Bacteria", " p__Firmicutes", " c__Clostridia", " o__Clostridiales", " f__Lachnospiraceae", " g__Coprococcus", " s__"]}}, {"id": "180983", "metadata": {"taxonomy": ["k__Bacteria", " p__Firmicutes", " c__Clostridia", " o__Clostridiales", " f__Lachnospiraceae", " g__Eubacterium", " s__"]}}, {"id": "546436", "metadata": {"taxonomy": ["k__Bacteria", " p__Firmicutes", " c__Clostridia", " o__Clostridiales", " f__Ruminococcaceae", " g__", " s__"]}}, {"id": "347363", "metadata": {"taxonomy": ["k__Bacteria", " p__Firmicutes", " c__Clostridia", " o__Clostridiales", " f__Lachnospiraceae", " g__", " s__"]}}, {"id": "388731", "metadata": {"taxonomy": ["k__Bacteria", " p__Firmicutes", " c__Clostridia", " o__Clostridiales", " f__Ruminococcaceae", " g__Ruminococcus", " s__"]}}, {"id": "332126", "metadata": {"taxonomy": ["k__Bacteria", " p__Firmicutes", " c__Clostridia", " o__Clostridiales", " f__Lachnospiraceae", " g__", " s__"]}}, {"id": "382937", "metadata": {"taxonomy": ["k__Bacteria", " p__Firmicutes", " c__Clostridia", " o__Clostridiales", " f__Lachnospiraceae", " g__", " s__"]}}, {"id": "585539", "metadata": {"taxonomy": ["k__Bacteria", " p__Firmicutes", " c__Clostridia", " o__Clostridiales", " f__Lachnospiraceae", " g__", " s__"]}}, {"id": "182073", "metadata": {"taxonomy": ["k__Bacteria", " p__Firmicutes", " c__Clostridia", " o__Clostridiales", " f__Lachnospiraceae", " g__", " s__"]}}, {"id": "183039", "metadata": {"taxonomy": ["k__Bacteria", " p__Firmicutes", " c__Clostridia", " o__Clostridiales", " f__Lachnospiraceae", " g__", " s__"]}}, {"id": "366882", "metadata": {"taxonomy": ["k__Bacteria", " p__Firmicutes", " c__Clostridia", " o__Clostridiales", " f__", " g__", " s__"]}}, {"id": "354737", "metadata": {"taxonomy": ["k__Bacteria", " p__Firmicutes", " c__Clostridia", " o__Clostridiales", " f__Ruminococcaceae", " g__", " s__"]}}, {"id": "348863", "metadata": {"taxonomy": ["k__Bacteria", " p__Firmicutes", " c__Clostridia", " o__Clostridiales", " f__Lachnospiraceae", " g__", " s__"]}}, {"id": "345211", "metadata": {"taxonomy": ["k__Bacteria", " p__Firmicutes", " c__Clostridia", " o__Clostridiales", " f__Lachnospiraceae", " g__Coprococcus", " s__"]}}, {"id": "291266", "metadata": {"taxonomy": ["k__Bacteria", " p__Firmicutes", " c__Clostridia", " o__Clostridiales", " f__Ruminococcaceae", " g__", " s__"]}}, {"id": "181170", "metadata": {"taxonomy": ["k__Bacteria", " p__Firmicutes", " c__Clostridia", " o__Clostridiales", " f__Lachnospiraceae", " g__", " s__"]}}, {"id": "351927", "metadata": {"taxonomy": ["k__Bacteria", " p__Firmicutes", " c__Clostridia", " o__Clostridiales", " f__Ruminococcaceae", " g__", " s__"]}}, {"id": "234443", "metadata": {"taxonomy": ["k__Bacteria", " p__Bacteroidetes", " c__Bacteroidia", " o__Bacteroidales", " f__Rikenellaceae", " g__Alistipes", " s__"]}}, {"id": "184895", "metadata": {"taxonomy": ["k__Bacteria", " p__Firmicutes", " c__Clostridia", " o__Clostridiales", " f__Lachnospiraceae", " g__", " s__"]}}, {"id": "534976", "metadata": {"taxonomy": ["k__Bacteria", " p__Bacteroidetes", " c__Bacteroidia", " o__Bacteroidales", " f__Bacteroidaceae", " g__Bacteroides", " s__"]}}, {"id": "193448", "metadata": {"taxonomy": ["k__Bacteria", " p__Firmicutes", " c__Clostridia", " o__Clostridiales", " f__Lachnospiraceae", " g__", " s__"]}}, {"id": "540910", "metadata": {"taxonomy": ["k__Bacteria", " p__Firmicutes", " c__Clostridia", " o__Clostridiales", " f__", " g__", " s__"]}}, {"id": "43267", "metadata": {"taxonomy": ["k__Bacteria", " p__Firmicutes", " c__Clostridia", " o__Clostridiales", " f__", " g__", " s__"]}}, {"id": "344947", "metadata": {"taxonomy": ["k__Bacteria", " p__Firmicutes", " c__Clostridia", " o__Clostridiales", " f__Lachnospiraceae", " g__Blautia", " s__"]}}, {"id": "187181", "metadata": {"taxonomy": ["k__Bacteria", " p__Firmicutes", " c__Clostridia", " o__Clostridiales", " f__Ruminococcaceae", " g__Eubacterium", " s__"]}}, {"id": "368236", "metadata": {"taxonomy": ["k__Bacteria", " p__Firmicutes", " c__Clostridia", " o__Clostridiales", " f__Ruminococcaceae", " g__", " s__"]}}, {"id": "554883", "metadata": {"taxonomy": ["k__Bacteria", " p__Firmicutes", " c__Clostridia", " o__Clostridiales", " f__Ruminococcaceae", " g__Oscillospira", " s__"]}}, {"id": "337495", "metadata": {"taxonomy": ["k__Bacteria", " p__Firmicutes", " c__Clostridia", " o__Clostridiales", " f__Lachnospiraceae", " g__", " s__"]}}, {"id": "190454", "metadata": {"taxonomy": ["k__Bacteria", " p__Firmicutes", " c__Clostridia", " o__Clostridiales", " f__Lachnospiraceae", " g__", " s__"]}}, {"id": "235858", "metadata": {"taxonomy": ["k__Bacteria", " p__Lentisphaerae", " c__Lentisphaerae (class)", " o__Victivallales", " f__Victivallaceae", " g__", " s__Victivallis vadensis"]}}, {"id": "191905", "metadata": {"taxonomy": ["k__Bacteria", " p__Firmicutes", " c__Clostridia", " o__Clostridiales", " f__", " g__", " s__"]}}, {"id": "184211", "metadata": {"taxonomy": ["k__Bacteria", " p__Firmicutes", " c__Clostridia", " o__Clostridiales", " f__Lachnospiraceae", " g__", " s__"]}}, {"id": "215331", "metadata": {"taxonomy": ["k__Bacteria", " p__Firmicutes", " c__Clostridia", " o__Clostridiales", " f__Peptococcaceae", " g__Peptococcus", " s__"]}}, {"id": "129692", "metadata": {"taxonomy": ["k__Bacteria", " p__Firmicutes", " c__Clostridia", " o__Clostridiales", " f__Lachnospiraceae", " g__Ruminococcus", " s__"]}}, {"id": "198555", "metadata": {"taxonomy": ["k__Bacteria", " p__Firmicutes", " c__Clostridia", " o__Clostridiales", " f__Lachnospiraceae", " g__Clostridium", " s__"]}}, {"id": "576954", "metadata": {"taxonomy": ["k__Bacteria", " p__Firmicutes", " c__Clostridia", " o__Clostridiales", " f__Lachnospiraceae", " g__Blautia", " s__"]}}, {"id": "234421", "metadata": {"taxonomy": ["k__Bacteria", " p__Firmicutes", " c__Clostridia", " o__Clostridiales", " f__Lachnospiraceae", " g__Ruminococcus", " s__"]}}, {"id": "367814", "metadata": {"taxonomy": ["k__Bacteria", " p__Firmicutes", " c__Clostridia", " o__Clostridiales", " f__Ruminococcaceae", " g__Anaerotruncus", " s__"]}}, {"id": "183699", "metadata": {"taxonomy": ["k__Bacteria", " p__Firmicutes", " c__Clostridia", " o__Clostridiales", " f__Ruminococcaceae", " g__", " s__"]}}, {"id": "558154", "metadata": {"taxonomy": ["k__Bacteria", " p__Firmicutes", " c__Clostridia", " o__Clostridiales", " f__Ruminococcaceae", " g__", " s__"]}}, {"id": "407754", "metadata": {"taxonomy": ["k__Bacteria", " p__Proteobacteria", " c__Deltaproteobacteria", " o__Desulfovibrionales", " f__Desulfovibrionaceae", " g__", " s__"]}}, {"id": "195327", "metadata": {"taxonomy": ["k__Bacteria", " p__Firmicutes", " c__Clostridia", " o__Clostridiales", " f__", " g__", " s__"]}}, {"id": "186233", "metadata": {"taxonomy": ["k__Bacteria", " p__Bacteroidetes", " c__Bacteroidia", " o__Bacteroidales", " f__Porphyromonadaceae", " g__Parabacteroides", " s__Parabacteroides distasonis"]}}, {"id": "164025", "metadata": {"taxonomy": ["k__Bacteria", " p__Firmicutes", " c__Clostridia", " o__Clostridiales", " f__Ruminococcaceae", " g__", " s__"]}}, {"id": "368422", "metadata": {"taxonomy": ["k__Bacteria", " p__Firmicutes", " c__Clostridia", " o__Clostridiales", " f__Catabacteriaceae", " g__", " s__"]}}, {"id": "194869", "metadata": {"taxonomy": ["k__Bacteria", " p__Firmicutes", " c__Clostridia", " o__Clostridiales", " f__Ruminococcaceae", " g__", " s__"]}}, {"id": "367055", "metadata": {"taxonomy": ["k__Bacteria", " p__Firmicutes", " c__Clostridia", " o__Clostridiales", " f__Ruminococcaceae", " g__Ruminococcus", " s__"]}}, {"id": "315006", "metadata": {"taxonomy": ["k__Bacteria", " p__Actinobacteria", " c__Actinobacteria (class)", " o__Coriobacteriales", " f__", " g__", " s__"]}}, {"id": "362501", "metadata": {"taxonomy": ["k__Bacteria", " p__Firmicutes", " c__Clostridia", " o__Clostridiales", " f__Lachnospiraceae", " g__Coprococcus", " s__Coprococcus eutactus"]}}, {"id": "361615", "metadata": {"taxonomy": ["k__Bacteria", " p__Firmicutes", " c__Clostridia", " o__Clostridiales", " f__Lachnospiraceae", " g__Coprococcus", " s__"]}}, {"id": "185845", "metadata": {"taxonomy": ["k__Bacteria", " p__Firmicutes", " c__Clostridia", " o__Clostridiales", " f__Lachnospiraceae", " g__Blautia", " s__"]}}, {"id": "191950", "metadata": {"taxonomy": ["k__Bacteria", " p__Firmicutes", " c__Clostridia", " o__Clostridiales", " f__Lachnospiraceae", " g__Blautia", " s__"]}}, {"id": "365302", "metadata": {"taxonomy": ["k__Bacteria", " p__Firmicutes", " c__Clostridia", " o__Clostridiales", " f__", " g__", " s__"]}}, {"id": "248492", "metadata": {"taxonomy": ["k__Bacteria", " p__Firmicutes", " c__Clostridia", " o__Clostridiales", " f__Ruminococcaceae", " g__", " s__"]}}, {"id": "176144", "metadata": {"taxonomy": ["k__Bacteria", " p__Firmicutes", " c__Clostridia", " o__Clostridiales", " f__Lachnospiraceae", " g__Coprococcus", " s__"]}}, {"id": "157545", "metadata": {"taxonomy": ["k__Bacteria", " p__Firmicutes", " c__Clostridia", " o__Clostridiales", " f__Catabacteriaceae", " g__", " s__"]}}, {"id": "368950", "metadata": {"taxonomy": ["k__Bacteria", " p__Firmicutes", " c__Clostridia", " o__Clostridiales", " f__Lachnospiraceae", " g__Blautia", " s__"]}}, {"id": "367453", "metadata": {"taxonomy": ["k__Bacteria", " p__Firmicutes", " c__Clostridia", " o__Clostridiales", " f__Lachnospiraceae", " g__Coprococcus", " s__"]}}, {"id": "359445", "metadata": {"taxonomy": ["k__Bacteria", " p__Firmicutes", " c__Clostridia", " o__Clostridiales", " f__Ruminococcaceae", " g__", " s__"]}}, {"id": "177520", "metadata": {"taxonomy": ["k__Bacteria", " p__Firmicutes", " c__Clostridia", " o__Clostridiales", " f__Lachnospiraceae", " g__Roseburia", " s__Roseburia faecis"]}}, {"id": "181244", "metadata": {"taxonomy": ["k__Bacteria", " p__Firmicutes", " c__Clostridia", " o__Clostridiales", " f__Ruminococcaceae", " g__", " s__"]}}, {"id": "232828", "metadata": {"taxonomy": ["k__Bacteria", " p__Firmicutes", " c__Clostridia", " o__Clostridiales", " f__Ruminococcaceae", " g__Clostridium", " s__"]}}, {"id": "199290", "metadata": {"taxonomy": ["k__Bacteria", " p__Firmicutes", " c__Clostridia", " o__Clostridiales", " f__Lachnospiraceae", " g__Blautia", " s__"]}}, {"id": "291644", "metadata": {"taxonomy": ["k__Bacteria", " p__Firmicutes", " c__Clostridia", " o__Clostridiales", " f__Lachnospiraceae", " g__", " s__"]}}, {"id": "470967", "metadata": {"taxonomy": ["k__Bacteria", " p__Firmicutes", " c__Clostridia", " o__Clostridiales", " f__Lachnospiraceae", " g__Blautia", " s__"]}}, {"id": "294639", "metadata": {"taxonomy": ["k__Bacteria", " p__Bacteroidetes", " c__Bacteroidia", " o__Bacteroidales", " f__Bacteroidaceae", " g__Bacteroides", " s__"]}}, {"id": "367264", "metadata": {"taxonomy": ["k__Bacteria", " p__Firmicutes", " c__Clostridia", " o__Clostridiales", " f__Lachnospiraceae", " g__Blautia", " s__"]}}, {"id": "358809", "metadata": {"taxonomy": ["k__Bacteria", " p__Firmicutes", " c__Clostridia", " o__Clostridiales", " f__Lachnospiraceae", " g__Roseburia", " s__Eubacterium rectale"]}}, {"id": "365047", "metadata": {"taxonomy": ["k__Bacteria", " p__Firmicutes", " c__Clostridia", " o__Clostridiales", " f__Lachnospiraceae", " g__Blautia", " s__"]}}, {"id": "362726", "metadata": {"taxonomy": ["k__Bacteria", " p__Firmicutes", " c__Clostridia", " o__Clostridiales", " f__Veillonellaceae", " g__", " s__"]}}, {"id": "195173", "metadata": {"taxonomy": ["k__Bacteria", " p__Firmicutes", " c__Clostridia", " o__Clostridiales", " f__Lachnospiraceae", " g__", " s__"]}}, {"id": "292633", "metadata": {"taxonomy": ["k__Bacteria", " p__Firmicutes", " c__Clostridia", " o__Clostridiales", " f__Lachnospiraceae", " g__Blautia", " s__"]}}, {"id": "110815", "metadata": {"taxonomy": ["k__Bacteria", " p__Firmicutes", " c__Clostridia", " o__Clostridiales", " f__Veillonellaceae", " g__", " s__"]}}, {"id": "298548", "metadata": {"taxonomy": ["k__Bacteria", " p__Bacteroidetes", " c__Bacteroidia", " o__Bacteroidales", " f__", " g__", " s__"]}}, {"id": "162491", "metadata": {"taxonomy": ["k__Bacteria", " p__Firmicutes", " c__Clostridia", " o__Clostridiales", " f__Lachnospiraceae", " g__Lachnobacterium", " s__"]}}, {"id": "167669", "metadata": {"taxonomy": ["k__Bacteria", " p__Proteobacteria", " c__Gammaproteobacteria", " o__Enterobacteriales", " f__Enterobacteriaceae", " g__Citrobacter", " s__"]}}, {"id": "178157", "metadata": {"taxonomy": ["k__Bacteria", " p__Firmicutes", " c__Clostridia", " o__Clostridiales", " f__Lachnospiraceae", " g__Coprococcus", " s__"]}}, {"id": "572109", "metadata": {"taxonomy": ["k__Bacteria", " p__Firmicutes", " c__Clostridia", " o__Clostridiales", " f__Lachnospiraceae", " g__Blautia", " s__"]}}, {"id": "318444", "metadata": {"taxonomy": ["k__Bacteria", " p__Firmicutes", " c__Clostridia", " o__Clostridiales", " f__Lachnospiraceae", " g__Blautia", " s__Blautia producta"]}}, {"id": "27160", "metadata": {"taxonomy": ["k__Bacteria", " p__Actinobacteria", " c__Actinobacteria (class)", " o__Coriobacteriales", " f__Coriobacteriaceae", " g__Olsenella", " s__"]}}, {"id": "181961", "metadata": {"taxonomy": ["k__Bacteria", " p__Firmicutes", " c__Clostridia", " o__Clostridiales", " f__Ruminococcaceae", " g__Ruminococcus", " s__"]}}, {"id": "579000", "metadata": {"taxonomy": ["k__Bacteria", " p__Firmicutes", " c__Clostridia", " o__Clostridiales", " f__Ruminococcaceae", " g__", " s__"]}}, {"id": "198523", "metadata": {"taxonomy": ["k__Bacteria", " p__Firmicutes", " c__Clostridia", " o__Clostridiales", " f__Lachnospiraceae", " g__", " s__"]}}, {"id": "394980", "metadata": {"taxonomy": ["k__Bacteria", " p__Firmicutes", " c__Clostridia", " o__Clostridiales", " f__Ruminococcaceae", " g__", " s__"]}}, {"id": "175617", "metadata": {"taxonomy": ["k__Bacteria", " p__Bacteroidetes", " c__Bacteroidia", " o__Bacteroidales", " f__Bacteroidaceae", " g__Bacteroides", " s__"]}}, {"id": "520720", "metadata": {"taxonomy": ["k__Bacteria", " p__Firmicutes", " c__Clostridia", " o__Clostridiales", " f__Ruminococcaceae", " g__Oscillospira", " s__"]}}, {"id": "364621", "metadata": {"taxonomy": ["k__Bacteria", " p__Firmicutes", " c__Clostridia", " o__Clostridiales", " f__Ruminococcaceae", " g__", " s__"]}}, {"id": "199487", "metadata": {"taxonomy": ["k__Bacteria", " p__Firmicutes", " c__Clostridia", " o__Clostridiales", " f__Lachnospiraceae", " g__Blautia", " s__"]}}, {"id": "198511", "metadata": {"taxonomy": ["k__Bacteria", " p__Firmicutes", " c__Clostridia", " o__Clostridiales", " f__Lachnospiraceae", " g__", " s__"]}}, {"id": "198065", "metadata": {"taxonomy": ["k__Bacteria", " p__Firmicutes", " c__Clostridia", " o__Clostridiales", " f__Lachnospiraceae", " g__", " s__"]}}, {"id": "186077", "metadata": {"taxonomy": ["k__Bacteria", " p__Firmicutes", " c__Clostridia", " o__Clostridiales", " f__Lachnospiraceae", " g__Roseburia", " s__Roseburia faecis"]}}, {"id": "185864", "metadata": {"taxonomy": ["k__Bacteria", " p__Firmicutes", " c__Clostridia", " o__Clostridiales", " f__Lachnospiraceae", " g__Clostridium", " s__"]}}, {"id": "182555", "metadata": {"taxonomy": ["k__Bacteria", " p__Firmicutes", " c__Clostridia", " o__Clostridiales", " f__Lachnospiraceae", " g__", " s__"]}}, {"id": "522727", "metadata": {"taxonomy": ["k__Bacteria", " p__Firmicutes", " c__Clostridia", " o__Clostridiales", " f__Lachnospiraceae", " g__", " s__"]}}, {"id": "181003", "metadata": {"taxonomy": ["k__Bacteria", " p__Firmicutes", " c__Clostridia", " o__Clostridiales", " f__Lachnospiraceae", " g__Blautia", " s__"]}}, {"id": "297411", "metadata": {"taxonomy": ["k__Bacteria", " p__Firmicutes", " c__Clostridia", " o__Clostridiales", " f__Lachnospiraceae", " g__", " s__"]}}, {"id": "296872", "metadata": {"taxonomy": ["k__Bacteria", " p__Firmicutes", " c__Clostridia", " o__Clostridiales", " f__Lachnospiraceae", " g__Clostridium", " s__"]}}, {"id": "157966", "metadata": {"taxonomy": ["k__Bacteria", " p__Firmicutes", " c__Clostridia", " o__Clostridiales", " f__Ruminococcaceae", " g__", " s__"]}}, {"id": "362863", "metadata": {"taxonomy": ["k__Bacteria", " p__Firmicutes", " c__Clostridia", " o__Clostridiales", " f__Lachnospiraceae", " g__Coprococcus", " s__"]}}, {"id": "253896", "metadata": {"taxonomy": ["k__Bacteria", " p__Firmicutes", " c__Clostridia", " o__Clostridiales", " f__Ruminococcaceae", " g__", " s__"]}}, {"id": "29453", "metadata": {"taxonomy": ["k__Bacteria", " p__Firmicutes", " c__Clostridia", " o__Clostridiales", " f__Peptococcaceae", " g__Peptococcus", " s__"]}}, {"id": "287540", "metadata": {"taxonomy": ["k__Bacteria", " p__Firmicutes", " c__Clostridia", " o__Clostridiales", " f__Lachnospiraceae", " g__", " s__"]}}, {"id": "537247", "metadata": {"taxonomy": ["k__Bacteria", " p__Bacteroidetes", " c__Bacteroidia", " o__Bacteroidales", " f__Bacteroidaceae", " g__Bacteroides", " s__"]}}, {"id": "352379", "metadata": {"taxonomy": ["k__Bacteria", " p__Firmicutes", " c__Clostridia", " o__Clostridiales", " f__Clostridiaceae", " g__Sarcina", " s__"]}}, {"id": "179261", "metadata": {"taxonomy": ["k__Bacteria", " p__Proteobacteria", " c__Betaproteobacteria", " o__Burkholderiales", " f__Alcaligenaceae", " g__Sutterella", " s__"]}}, {"id": "288124", "metadata": {"taxonomy": ["k__Bacteria", " p__Firmicutes", " c__Clostridia", " o__Clostridiales", " f__Ruminococcaceae", " g__", " s__"]}}, {"id": "361864", "metadata": {"taxonomy": ["k__Bacteria", " p__Firmicutes", " c__Clostridia", " o__Clostridiales", " f__Lachnospiraceae", " g__Clostridium", " s__"]}}, {"id": "287534", "metadata": {"taxonomy": ["k__Bacteria", " p__Firmicutes", " c__Clostridia", " o__Clostridiales", " f__", " g__", " s__"]}}, {"id": "113978", "metadata": {"taxonomy": ["k__Bacteria", " p__Proteobacteria", " c__Deltaproteobacteria", " o__Desulfovibrionales", " f__Desulfovibrionaceae", " g__Desulfovibrio", " s__"]}}, {"id": "147678", "metadata": {"taxonomy": ["k__Bacteria", " p__Firmicutes", " c__Clostridia", " o__Clostridiales", " f__", " g__", " s__"]}}, {"id": "230271", "metadata": {"taxonomy": ["k__Bacteria", " p__Synergistetes", " c__Synergistia", " o__Synergistales", " f__Synergistaceae", " g__Synergistes", " s__"]}}, {"id": "308451", "metadata": {"taxonomy": ["k__Bacteria", " p__Proteobacteria", " c__Deltaproteobacteria", " o__Desulfovibrionales", " f__Desulfovibrionaceae", " g__Desulfovibrio", " s__"]}}, {"id": "25583", "metadata": {"taxonomy": ["k__Bacteria", " p__Proteobacteria", " c__Deltaproteobacteria", " o__Desulfovibrionales", " f__Desulfovibrionaceae", " g__Desulfovibrio", " s__"]}}, {"id": "227819", "metadata": {"taxonomy": ["k__Bacteria", " p__Actinobacteria", " c__Actinobacteria (class)", " o__Coriobacteriales", " f__", " g__", " s__"]}}, {"id": "217008", "metadata": {"taxonomy": ["k__Bacteria", " p__Proteobacteria", " c__Gammaproteobacteria", " o__Enterobacteriales", " f__Enterobacteriaceae", " g__", " s__"]}}, {"id": "297219", "metadata": {"taxonomy": ["k__Bacteria", " p__Firmicutes", " c__Clostridia", " o__Clostridiales", " f__", " g__", " s__"]}}, {"id": "25534", "metadata": {"taxonomy": ["k__Bacteria", " p__Firmicutes", " c__Clostridia", " o__Clostridiales", " f__Lachnospiraceae", " g__", " s__"]}}, {"id": "136044", "metadata": {"taxonomy": ["k__Bacteria", " p__Firmicutes", " c__Clostridia", " o__Clostridiales", " f__Lachnospiraceae", " g__Eubacterium", " s__"]}}, {"id": "291199", "metadata": {"taxonomy": ["k__Bacteria", " p__Firmicutes", " c__Clostridia", " o__Clostridiales", " f__Lachnospiraceae", " g__", " s__"]}}, {"id": "319197", "metadata": {"taxonomy": ["k__Bacteria", " p__Firmicutes", " c__Clostridia", " o__Clostridiales", " f__Lachnospiraceae", " g__", " s__"]}}, {"id": "188313", "metadata": {"taxonomy": ["k__Bacteria", " p__Firmicutes", " c__Clostridia", " o__Clostridiales", " f__Lachnospiraceae", " g__", " s__"]}}, {"id": "197581", "metadata": {"taxonomy": ["k__Bacteria", " p__Firmicutes", " c__Clostridia", " o__Clostridiales", " f__Lachnospiraceae", " g__Lachnospira", " s__"]}}, {"id": "49854", "metadata": {"taxonomy": ["k__Bacteria", " p__Firmicutes", " c__Clostridia", " o__Clostridiales", " f__Lachnospiraceae", " g__", " s__"]}}, {"id": "320147", "metadata": {"taxonomy": ["k__Bacteria", " p__Firmicutes", " c__Clostridia", " o__Clostridiales", " f__Lachnospiraceae", " g__", " s__"]}}, {"id": "191333", "metadata": {"taxonomy": ["k__Bacteria", " p__Firmicutes", " c__Clostridia", " o__Clostridiales", " f__Ruminococcaceae", " g__Faecalibacterium", " s__"]}}, {"id": "365319", "metadata": {"taxonomy": ["k__Bacteria", " p__Firmicutes", " c__Clostridia", " o__Clostridiales", " f__", " g__", " s__"]}}, {"id": "519545", "metadata": {"taxonomy": ["k__Bacteria", " p__Firmicutes", " c__Clostridia", " o__Clostridiales", " f__Lachnospiraceae", " g__Coprococcus", " s__"]}}, {"id": "182894", "metadata": {"taxonomy": ["k__Bacteria", " p__Actinobacteria", " c__Actinobacteria (class)", " o__Coriobacteriales", " f__Coriobacteriaceae", " g__Adlercreutzia", " s__"]}}, {"id": "295257", "metadata": {"taxonomy": ["k__Bacteria", " p__Firmicutes", " c__Clostridia", " o__Clostridiales", " f__Lachnospiraceae", " g__Blautia", " s__"]}}, {"id": "181955", "metadata": {"taxonomy": ["k__Bacteria", " p__Firmicutes", " c__Clostridia", " o__Clostridiales", " f__Lachnospiraceae", " g__Blautia", " s__"]}}, {"id": "471180", "metadata": {"taxonomy": ["k__Bacteria", " p__Actinobacteria", " c__Actinobacteria (class)", " o__Bifidobacteriales", " f__Bifidobacteriaceae", " g__Bifidobacterium", " s__"]}}, {"id": "21213", "metadata": {"taxonomy": ["k__Bacteria", " p__Bacteroidetes", " c__Bacteroidia", " o__Bacteroidales", " f__", " g__", " s__"]}}, {"id": "531353", "metadata": {"taxonomy": ["k__Bacteria", " p__Bacteroidetes", " c__Bacteroidia", " o__Bacteroidales", " f__Porphyromonadaceae", " g__Parabacteroides", " s__"]}}, {"id": "291684", "metadata": {"taxonomy": ["k__Bacteria", " p__Firmicutes", " c__Clostridia", " o__Clostridiales", " f__Lachnospiraceae", " g__Blautia", " s__Blautia producta"]}}, {"id": "172296", "metadata": {"taxonomy": ["k__Bacteria", " p__Firmicutes", " c__Clostridia", " o__Clostridiales", " f__Ruminococcaceae", " g__Ruminococcus", " s__"]}}, {"id": "298947", "metadata": {"taxonomy": ["k__Bacteria", " p__Proteobacteria", " c__Betaproteobacteria", " o__Burkholderiales", " f__Alcaligenaceae", " g__", " s__"]}}, {"id": "536540", "metadata": {"taxonomy": ["k__Bacteria", " p__Firmicutes", " c__Clostridia", " o__Clostridiales", " f__Lachnospiraceae", " g__Blautia", " s__"]}}, {"id": "531247", "metadata": {"taxonomy": ["k__Bacteria", " p__Firmicutes", " c__Clostridia", " o__Clostridiales", " f__Lachnospiraceae", " g__Blautia", " s__"]}}, {"id": "195408", "metadata": {"taxonomy": ["k__Bacteria", " p__Firmicutes", " c__Clostridia", " o__Clostridiales", " f__Lachnospiraceae", " g__Blautia", " s__"]}}, {"id": "182724", "metadata": {"taxonomy": ["k__Bacteria", " p__Firmicutes", " c__Clostridia", " o__Clostridiales", " f__Lachnospiraceae", " g__Eubacterium", " s__"]}}, {"id": "567961", "metadata": {"taxonomy": ["k__Bacteria", " p__Firmicutes", " c__Clostridia", " o__Clostridiales", " f__Lachnospiraceae", " g__Coprococcus", " s__"]}}, {"id": "298632", "metadata": {"taxonomy": ["k__Bacteria", " p__Firmicutes", " c__Clostridia", " o__Clostridiales", " f__Lachnospiraceae", " g__", " s__"]}}, {"id": "186519", "metadata": {"taxonomy": ["k__Bacteria", " p__Firmicutes", " c__Clostridia", " o__Clostridiales", " f__Lachnospiraceae", " g__Eubacterium", " s__"]}}, {"id": "584951", "metadata": {"taxonomy": ["k__Bacteria", " p__Firmicutes", " c__Clostridia", " o__Clostridiales", " f__Ruminococcaceae", " g__", " s__"]}}, {"id": "198841", "metadata": {"taxonomy": ["k__Bacteria", " p__Firmicutes", " c__Clostridia", " o__Clostridiales", " f__Ruminococcaceae", " g__", " s__"]}}, {"id": "185703", "metadata": {"taxonomy": ["k__Bacteria", " p__Firmicutes", " c__Clostridia", " o__Clostridiales", " f__Lachnospiraceae", " g__Coprococcus", " s__"]}}, {"id": "185589", "metadata": {"taxonomy": ["k__Bacteria", " p__Firmicutes", " c__Clostridia", " o__Clostridiales", " f__Lachnospiraceae", " g__", " s__"]}}, {"id": "361186", "metadata": {"taxonomy": ["k__Bacteria", " p__Firmicutes", " c__Clostridia", " o__Clostridiales", " f__Lachnospiraceae", " g__Blautia", " s__"]}}, {"id": "176424", "metadata": {"taxonomy": ["k__Bacteria", " p__Firmicutes", " c__Clostridia", " o__Clostridiales", " f__Lachnospiraceae", " g__Blautia", " s__"]}}, {"id": "175981", "metadata": {"taxonomy": ["k__Bacteria", " p__Firmicutes", " c__Clostridia", " o__Clostridiales", " f__Lachnospiraceae", " g__Coprococcus", " s__"]}}, {"id": "336133", "metadata": {"taxonomy": ["k__Bacteria", " p__Firmicutes", " c__Clostridia", " o__Clostridiales", " f__Lachnospiraceae", " g__Blautia", " s__"]}}, {"id": "198214", "metadata": {"taxonomy": ["k__Bacteria", " p__Firmicutes", " c__Clostridia", " o__Clostridiales", " f__Ruminococcaceae", " g__", " s__"]}}, {"id": "331575", "metadata": {"taxonomy": ["k__Bacteria", " p__Firmicutes", " c__Clostridia", " o__Clostridiales", " f__Lachnospiraceae", " g__Clostridium", " s__"]}}, {"id": "20396", "metadata": {"taxonomy": ["k__Bacteria", " p__Firmicutes", " c__Bacilli", " o__Erysipelotrichales", " f__Erysipelotrichaceae", " g__Turicibacter", " s__"]}}, {"id": "303835", "metadata": {"taxonomy": ["k__Bacteria", " p__Firmicutes", " c__Clostridia", " o__Clostridiales", " f__", " g__", " s__"]}}, {"id": "181929", "metadata": {"taxonomy": ["k__Bacteria", " p__Firmicutes", " c__Clostridia", " o__Clostridiales", " f__Lachnospiraceae", " g__", " s__"]}}, {"id": "101913", "metadata": {"taxonomy": ["k__Bacteria", " p__Firmicutes", " c__Bacilli", " o__Lactobacillales", " f__Lactobacillaceae", " g__Pediococcus", " s__Pediococcus acidilactici"]}}, {"id": "361926", "metadata": {"taxonomy": ["k__Bacteria", " p__Bacteroidetes", " c__Bacteroidia", " o__Bacteroidales", " f__Prevotellaceae", " g__Prevotella", " s__"]}}, {"id": "339650", "metadata": {"taxonomy": ["k__Bacteria", " p__Firmicutes", " c__Clostridia", " o__Clostridiales", " f__Lachnospiraceae", " g__Blautia", " s__"]}}, {"id": "562244", "metadata": {"taxonomy": ["k__Bacteria", " p__Proteobacteria", " c__Betaproteobacteria", " o__Burkholderiales", " f__Alcaligenaceae", " g__Sutterella", " s__"]}}, {"id": "555562", "metadata": {"taxonomy": ["k__Bacteria", " p__Firmicutes", " c__Clostridia", " o__Clostridiales", " f__Clostridiaceae", " g__Clostridium", " s__"]}}, {"id": "227369", "metadata": {"taxonomy": ["k__Bacteria", " p__Firmicutes", " c__Clostridia", " o__Clostridiales", " f__Catabacteriaceae", " g__", " s__"]}}, {"id": "181828", "metadata": {"taxonomy": ["k__Bacteria", " p__Firmicutes", " c__Clostridia", " o__Clostridiales", " f__Lachnospiraceae", " g__Eubacterium", " s__"]}}, {"id": "363731", "metadata": {"taxonomy": ["k__Bacteria", " p__Verrucomicrobia", " c__Verrucomicrobiae", " o__Verrucomicrobiales", " f__Verrucomicrobiaceae", " g__Akkermansia", " s__Akkermansia muciniphila"]}}, {"id": "365297", "metadata": {"taxonomy": ["k__Bacteria", " p__Firmicutes", " c__Clostridia", " o__Clostridiales", " f__", " g__", " s__"]}}, {"id": "355246", "metadata": {"taxonomy": ["k__Bacteria", " p__Bacteroidetes", " c__Bacteroidia", " o__Bacteroidales", " f__Porphyromonadaceae", " g__", " s__"]}}, {"id": "191842", "metadata": {"taxonomy": ["k__Bacteria", " p__Firmicutes", " c__Clostridia", " o__Clostridiales", " f__", " g__", " s__"]}}, {"id": "297101", "metadata": {"taxonomy": ["k__Bacteria", " p__Firmicutes", " c__Clostridia", " o__Clostridiales", " f__Lachnospiraceae", " g__", " s__"]}}, {"id": "187025", "metadata": {"taxonomy": ["k__Bacteria", " p__Firmicutes", " c__Clostridia", " o__Clostridiales", " f__Lachnospiraceae", " g__Blautia", " s__"]}}, {"id": "436032", "metadata": {"taxonomy": ["k__Bacteria", " p__Firmicutes", " c__Clostridia", " o__Clostridiales", " f__Lachnospiraceae", " g__Blautia", " s__"]}}, {"id": "290286", "metadata": {"taxonomy": ["k__Bacteria", " p__Firmicutes", " c__Clostridia", " o__Clostridiales", " f__Lachnospiraceae", " g__Blautia", " s__"]}}, {"id": "110723", "metadata": {"taxonomy": ["k__Bacteria", " p__Firmicutes", " c__Clostridia", " o__Clostridiales", " f__Lachnospiraceae", " g__Pseudobutyrivibrio", " s__"]}}, {"id": "110481", "metadata": {"taxonomy": ["k__Bacteria", " p__Firmicutes", " c__Clostridia", " o__Clostridiales", " f__Lachnospiraceae", " g__", " s__"]}}, {"id": "525378", "metadata": {"taxonomy": ["k__Bacteria", " p__Firmicutes", " c__Clostridia", " o__Clostridiales", " f__Lachnospiraceae", " g__Blautia", " s__"]}}, {"id": "179861", "metadata": {"taxonomy": ["k__Bacteria", " p__Firmicutes", " c__Clostridia", " o__Clostridiales", " f__Lachnospiraceae", " g__Clostridium", " s__"]}}, {"id": "576850", "metadata": {"taxonomy": ["k__Bacteria", " p__Tenericutes", " c__Mollicutes", " o__RF39", " f__", " g__", " s__"]}}, {"id": "302545", "metadata": {"taxonomy": ["k__Bacteria", " p__Actinobacteria", " c__Actinobacteria (class)", " o__Coriobacteriales", " f__Coriobacteriaceae", " g__Adlercreutzia", " s__"]}}, {"id": "26715", "metadata": {"taxonomy": ["k__Bacteria", " p__Bacteroidetes", " c__Bacteroidia", " o__Bacteroidales", " f__Prevotellaceae", " g__Prevotella", " s__"]}}, {"id": "374568", "metadata": {"taxonomy": ["k__Bacteria", " p__Bacteroidetes", " c__Bacteroidia", " o__Bacteroidales", " f__Prevotellaceae", " g__Prevotella", " s__"]}}, {"id": "195934", "metadata": {"taxonomy": ["k__Bacteria", " p__Firmicutes", " c__Clostridia", " o__Clostridiales", " f__Lachnospiraceae", " g__", " s__"]}}, {"id": "149699", "metadata": {"taxonomy": ["k__Bacteria", " p__Firmicutes", " c__Clostridia", " o__Clostridiales", " f__Lachnospiraceae", " g__Eubacterium", " s__"]}}, {"id": "234724", "metadata": {"taxonomy": ["k__Bacteria", " p__Firmicutes", " c__Clostridia", " o__Clostridiales", " f__Ruminococcaceae", " g__", " s__"]}}, {"id": "239053", "metadata": {"taxonomy": ["k__Bacteria", " p__Firmicutes", " c__Clostridia", " o__Clostridiales", " f__Lachnospiraceae", " g__Clostridium", " s__"]}}, {"id": "209327", "metadata": {"taxonomy": ["k__Bacteria", " p__Firmicutes", " c__Clostridia", " o__Clostridiales", " f__Ruminococcaceae", " g__", " s__"]}}, {"id": "177986", "metadata": {"taxonomy": ["k__Bacteria", " p__Firmicutes", " c__Clostridia", " o__Clostridiales", " f__Lachnospiraceae", " g__", " s__"]}}, {"id": "104064", "metadata": {"taxonomy": ["k__Bacteria", " p__Firmicutes", " c__Clostridia", " o__Clostridiales", " f__Lachnospiraceae", " g__", " s__"]}}, {"id": "274536", "metadata": {"taxonomy": ["k__Bacteria", " p__Firmicutes", " c__Clostridia", " o__Clostridiales", " f__Lachnospiraceae", " g__", " s__"]}}, {"id": "287401", "metadata": {"taxonomy": ["k__Bacteria", " p__Firmicutes", " c__Clostridia", " o__Clostridiales", " f__Lachnospiraceae", " g__Clostridium", " s__"]}}, {"id": "345215", "metadata": {"taxonomy": ["k__Bacteria", " p__Firmicutes", " c__Clostridia", " o__Clostridiales", " f__Lachnospiraceae", " g__Blautia", " s__"]}}, {"id": "229088", "metadata": {"taxonomy": ["k__Bacteria", " p__Firmicutes", " c__Clostridia", " o__Clostridiales", " f__", " g__", " s__"]}}, {"id": "99090", "metadata": {"taxonomy": ["k__Bacteria", " p__Firmicutes", " c__Clostridia", " o__Clostridiales", " f__Ruminococcaceae", " g__", " s__"]}}, {"id": "297701", "metadata": {"taxonomy": ["k__Bacteria", " p__Firmicutes", " c__Clostridia", " o__Clostridiales", " f__Lachnospiraceae", " g__Roseburia", " s__"]}}, {"id": "526665", "metadata": {"taxonomy": ["k__Bacteria", " p__Firmicutes", " c__Clostridia", " o__Clostridiales", " f__Ruminococcaceae", " g__Oscillospira", " s__"]}}, {"id": "16853", "metadata": {"taxonomy": ["k__Bacteria", " p__Firmicutes", " c__Clostridia", " o__Clostridiales", " f__Lachnospiraceae", " g__", " s__"]}}, {"id": "509831", "metadata": {"taxonomy": ["k__Bacteria", " p__Firmicutes", " c__Clostridia", " o__Clostridiales", " f__Lachnospiraceae", " g__Ruminococcus", " s__"]}}, {"id": "175586", "metadata": {"taxonomy": ["k__Bacteria", " p__Firmicutes", " c__Clostridia", " o__Clostridiales", " f__Lachnospiraceae", " g__Blautia", " s__"]}}, {"id": "94496", "metadata": {"taxonomy": ["k__Bacteria", " p__Firmicutes", " c__Clostridia", " o__Clostridiales", " f__Ruminococcaceae", " g__Ruminococcus", " s__"]}}, {"id": "265262", "metadata": {"taxonomy": ["k__Bacteria", " p__Firmicutes", " c__Clostridia", " o__Clostridiales", " f__Lachnospiraceae", " g__", " s__"]}}, {"id": "173917", "metadata": {"taxonomy": ["k__Bacteria", " p__Firmicutes", " c__Clostridia", " o__Clostridiales", " f__Lachnospiraceae", " g__Blautia", " s__"]}}, {"id": "130214", "metadata": {"taxonomy": ["k__Bacteria", " p__Firmicutes", " c__Clostridia", " o__Clostridiales", " f__Lachnospiraceae", " g__Blautia", " s__"]}}, {"id": "162820", "metadata": {"taxonomy": ["k__Bacteria", " p__Firmicutes", " c__Clostridia", " o__Clostridiales", " f__Lachnospiraceae", " g__", " s__"]}}, {"id": "45604", "metadata": {"taxonomy": ["k__Bacteria", " p__Bacteroidetes", " c__Bacteroidia", " o__Bacteroidales", " f__", " g__", " s__"]}}, {"id": "229348", "metadata": {"taxonomy": ["k__Bacteria", " p__Firmicutes", " c__Clostridia", " o__Clostridiales", " f__Lachnospiraceae", " g__", " s__"]}}, {"id": "162018", "metadata": {"taxonomy": ["k__Bacteria", " p__Firmicutes", " c__Clostridia", " o__Clostridiales", " f__Veillonellaceae", " g__Megasphaera", " s__"]}}, {"id": "529733", "metadata": {"taxonomy": ["k__Bacteria", " p__Bacteroidetes", " c__Bacteroidia", " o__Bacteroidales", " f__Prevotellaceae", " g__Prevotella", " s__"]}}, {"id": "510233", "metadata": {"taxonomy": ["k__Bacteria", " p__Firmicutes", " c__Clostridia", " o__Clostridiales", " f__Ruminococcaceae", " g__", " s__"]}}, {"id": "24546", "metadata": {"taxonomy": ["k__Bacteria", " p__Firmicutes", " c__Clostridia", " o__Clostridiales", " f__Lachnospiraceae", " g__Clostridium", " s__Clostridium hylemonae"]}}, {"id": "158027", "metadata": {"taxonomy": ["k__Bacteria", " p__Firmicutes", " c__Clostridia", " o__Clostridiales", " f__Ruminococcaceae", " g__", " s__"]}}, {"id": "593376", "metadata": {"taxonomy": ["k__Bacteria", " p__Firmicutes", " c__Bacilli", " o__Lactobacillales", " f__Lactobacillaceae", " g__Lactobacillus", " s__"]}}, {"id": "302746", "metadata": {"taxonomy": ["k__Bacteria", " p__Firmicutes", " c__Clostridia", " o__Clostridiales", " f__Lachnospiraceae", " g__Roseburia", " s__Eubacterium rectale"]}}, {"id": "54730", "metadata": {"taxonomy": ["k__Bacteria", " p__Tenericutes", " c__Erysipelotrichi", " o__Erysipelotrichales", " f__Erysipelotrichaceae", " g__Bulleidia", " s__"]}}, {"id": "149335", "metadata": {"taxonomy": ["k__Bacteria", " p__Firmicutes", " c__Clostridia", " o__Clostridiales", " f__Veillonellaceae", " g__Mitsuokella", " s__"]}}, {"id": "165183", "metadata": {"taxonomy": ["k__Bacteria", " p__Firmicutes", " c__Clostridia", " o__Clostridiales", " f__Lachnospiraceae", " g__Ruminococcus", " s__"]}}, {"id": "184905", "metadata": {"taxonomy": ["k__Bacteria", " p__Firmicutes", " c__Clostridia", " o__Clostridiales", " f__Lachnospiraceae", " g__Coprococcus", " s__"]}}, {"id": "182533", "metadata": {"taxonomy": ["k__Bacteria", " p__Firmicutes", " c__Clostridia", " o__Clostridiales", " f__", " g__", " s__"]}}, {"id": "23623", "metadata": {"taxonomy": ["k__Bacteria", " p__Actinobacteria", " c__Actinobacteria (class)", " o__Bifidobacteriales", " f__Bifidobacteriaceae", " g__Bifidobacterium", " s__Bifidobacterium adolescentis"]}}, {"id": "364163", "metadata": {"taxonomy": ["k__Bacteria", " p__Proteobacteria", " c__Gammaproteobacteria", " o__Enterobacteriales", " f__Enterobacteriaceae", " g__Raoultella", " s__"]}}, {"id": "181388", "metadata": {"taxonomy": ["k__Bacteria", " p__Firmicutes", " c__Clostridia", " o__Clostridiales", " f__Veillonellaceae", " g__", " s__"]}}, {"id": "177306", "metadata": {"taxonomy": ["k__Bacteria", " p__Actinobacteria", " c__Actinobacteria (class)", " o__Coriobacteriales", " f__Coriobacteriaceae", " g__Collinsella", " s__"]}}, {"id": "365869", "metadata": {"taxonomy": ["k__Bacteria", " p__Firmicutes", " c__Clostridia", " o__Clostridiales", " f__Lachnospiraceae", " g__Blautia", " s__"]}}, {"id": "368166", "metadata": {"taxonomy": ["k__Bacteria", " p__Firmicutes", " c__Clostridia", " o__Clostridiales", " f__Lachnospiraceae", " g__Blautia", " s__"]}}, {"id": "367884", "metadata": {"taxonomy": ["k__Bacteria", " p__Firmicutes", " c__Clostridia", " o__Clostridiales", " f__Lachnospiraceae", " g__Coprococcus", " s__"]}}, {"id": "354387", "metadata": {"taxonomy": ["k__Bacteria", " p__Firmicutes", " c__Clostridia", " o__Clostridiales", " f__Ruminococcaceae", " g__Faecalibacterium", " s__Faecalibacterium prausnitzii"]}}, {"id": "188307", "metadata": {"taxonomy": ["k__Bacteria", " p__Firmicutes", " c__Clostridia", " o__Clostridiales", " f__", " g__", " s__"]}}, {"id": "515470", "metadata": {"taxonomy": ["k__Bacteria", " p__Bacteroidetes", " c__Bacteroidia", " o__Bacteroidales", " f__Prevotellaceae", " g__Prevotella", " s__"]}}, {"id": "580090", "metadata": {"taxonomy": ["k__Bacteria", " p__Firmicutes", " c__Clostridia", " o__Clostridiales", " f__Lachnospiraceae", " g__", " s__"]}}, {"id": "530942", "metadata": {"taxonomy": ["k__Bacteria", " p__Bacteroidetes", " c__Bacteroidia", " o__Bacteroidales", " f__Prevotellaceae", " g__Prevotella", " s__"]}}, {"id": "37391", "metadata": {"taxonomy": ["k__Bacteria", " p__Firmicutes", " c__Clostridia", " o__Clostridiales", " f__Veillonellaceae", " g__Dialister", " s__"]}}, {"id": "307154", "metadata": {"taxonomy": ["k__Bacteria", " p__Bacteroidetes", " c__Bacteroidia", " o__Bacteroidales", " f__Prevotellaceae", " g__Prevotella", " s__"]}}, {"id": "183564", "metadata": {"taxonomy": ["k__Bacteria", " p__Firmicutes", " c__Clostridia", " o__Clostridiales", " f__Lachnospiraceae", " g__Blautia", " s__"]}}, {"id": "530785", "metadata": {"taxonomy": ["k__Bacteria", " p__Bacteroidetes", " c__Bacteroidia", " o__Bacteroidales", " f__Porphyromonadaceae", " g__Dysgonomonas", " s__"]}}, {"id": "294487", "metadata": {"taxonomy": ["k__Bacteria", " p__Firmicutes", " c__Clostridia", " o__Clostridiales", " f__Lachnospiraceae", " g__", " s__"]}}, {"id": "180468", "metadata": {"taxonomy": ["k__Bacteria", " p__Firmicutes", " c__Clostridia", " o__Clostridiales", " f__Ruminococcaceae", " g__", " s__"]}}, {"id": "194779", "metadata": {"taxonomy": ["k__Bacteria", " p__Firmicutes", " c__Clostridia", " o__Clostridiales", " f__Ruminococcaceae", " g__", " s__"]}}, {"id": "357334", "metadata": {"taxonomy": ["k__Bacteria", " p__Firmicutes", " c__Clostridia", " o__Clostridiales", " f__Lachnospiraceae", " g__Blautia", " s__"]}}, {"id": "306866", "metadata": {"taxonomy": ["k__Bacteria", " p__Firmicutes", " c__Clostridia", " o__Clostridiales", " f__Lachnospiraceae", " g__Lachnobacterium", " s__"]}}, {"id": "206178", "metadata": {"taxonomy": ["k__Bacteria", " p__Firmicutes", " c__Clostridia", " o__Clostridiales", " f__Lachnospiraceae", " g__Blautia", " s__"]}}, {"id": "319806", "metadata": {"taxonomy": ["k__Bacteria", " p__Firmicutes", " c__Clostridia", " o__Clostridiales", " f__Ruminococcaceae", " g__", " s__"]}}, {"id": "577630", "metadata": {"taxonomy": ["k__Bacteria", " p__Firmicutes", " c__Clostridia", " o__Clostridiales", " f__Lachnospiraceae", " g__Lachnospira", " s__"]}}, {"id": "175754", "metadata": {"taxonomy": ["k__Bacteria", " p__Firmicutes", " c__Clostridia", " o__Clostridiales", " f__Lachnospiraceae", " g__Blautia", " s__"]}}, {"id": "351880", "metadata": {"taxonomy": ["k__Bacteria", " p__Firmicutes", " c__Clostridia", " o__Clostridiales", " f__Lachnospiraceae", " g__", " s__"]}}, {"id": "182065", "metadata": {"taxonomy": ["k__Bacteria", " p__Firmicutes", " c__Clostridia", " o__Clostridiales", " f__Lachnospiraceae", " g__Roseburia", " s__"]}}, {"id": "38895", "metadata": {"taxonomy": ["k__Bacteria", " p__Bacteroidetes", " c__Bacteroidia", " o__Bacteroidales", " f__", " g__", " s__"]}}, {"id": "196508", "metadata": {"taxonomy": ["k__Bacteria", " p__Firmicutes", " c__Clostridia", " o__Clostridiales", " f__Lachnospiraceae", " g__", " s__"]}}, {"id": "583974", "metadata": {"taxonomy": ["k__Bacteria", " p__Firmicutes", " c__Clostridia", " o__Clostridiales", " f__Lachnospiraceae", " g__Clostridium", " s__"]}}, {"id": "197161", "metadata": {"taxonomy": ["k__Bacteria", " p__Firmicutes", " c__Clostridia", " o__Clostridiales", " f__Lachnospiraceae", " g__Blautia", " s__"]}}, {"id": "101860", "metadata": {"taxonomy": ["k__Bacteria", " p__Firmicutes", " c__Clostridia", " o__Clostridiales", " f__Lachnospiraceae", " g__Lachnospira", " s__Lachnospira pectinoschiza"]}}, {"id": "332840", "metadata": {"taxonomy": ["k__Bacteria", " p__Firmicutes", " c__Clostridia", " o__Clostridiales", " f__Lachnospiraceae", " g__", " s__"]}}, {"id": "196543", "metadata": {"taxonomy": ["k__Bacteria", " p__Firmicutes", " c__Clostridia", " o__Clostridiales", " f__Lachnospiraceae", " g__", " s__"]}}, {"id": "183866", "metadata": {"taxonomy": ["k__Bacteria", " p__Firmicutes", " c__Clostridia", " o__Clostridiales", " f__", " g__", " s__"]}}, {"id": "208332", "metadata": {"taxonomy": ["k__Bacteria", " p__Firmicutes", " c__Clostridia", " o__Clostridiales", " f__Ruminococcaceae", " g__Faecalibacterium", " s__"]}}, {"id": "198536", "metadata": {"taxonomy": ["k__Bacteria", " p__Firmicutes", " c__Clostridia", " o__Clostridiales", " f__Lachnospiraceae", " g__", " s__"]}}, {"id": "146190", "metadata": {"taxonomy": ["k__Bacteria", " p__Proteobacteria", " c__Deltaproteobacteria", " o__Desulfovibrionales", " f__Desulfovibrionaceae", " g__Desulfovibrio", " s__"]}}, {"id": "73666", "metadata": {"taxonomy": ["k__Bacteria", " p__Bacteroidetes", " c__Bacteroidia", " o__Bacteroidales", " f__Prevotellaceae", " g__Prevotella", " s__"]}}, {"id": "368681", "metadata": {"taxonomy": ["k__Bacteria", " p__Bacteroidetes", " c__Bacteroidia", " o__Bacteroidales", " f__Prevotellaceae", " g__Prevotella", " s__"]}}, {"id": "196262", "metadata": {"taxonomy": ["k__Bacteria", " p__Firmicutes", " c__Clostridia", " o__Clostridiales", " f__Lachnospiraceae", " g__Blautia", " s__"]}}, {"id": "520917", "metadata": {"taxonomy": ["k__Bacteria", " p__Bacteroidetes", " c__Bacteroidia", " o__Bacteroidales", " f__", " g__", " s__"]}}, {"id": "334283", "metadata": {"taxonomy": ["k__Bacteria", " p__Firmicutes", " c__Clostridia", " o__Clostridiales", " f__Lachnospiraceae", " g__", " s__"]}}, {"id": "333132", "metadata": {"taxonomy": ["k__Bacteria", " p__Firmicutes", " c__Clostridia", " o__Clostridiales", " f__Lachnospiraceae", " g__", " s__"]}}, {"id": "186869", "metadata": {"taxonomy": ["k__Bacteria", " p__Firmicutes", " c__Clostridia", " o__Clostridiales", " f__", " g__", " s__"]}}, {"id": "143819", "metadata": {"taxonomy": ["k__Bacteria", " p__Firmicutes", " c__Clostridia", " o__Clostridiales", " f__Lachnospiraceae", " g__Blautia", " s__"]}}, {"id": "303273", "metadata": {"taxonomy": ["k__Bacteria", " p__Firmicutes", " c__Clostridia", " o__Clostridiales", " f__", " g__", " s__"]}}, {"id": "305437", "metadata": {"taxonomy": ["k__Bacteria", " p__Firmicutes", " c__Clostridia", " o__Clostridiales", " f__Lachnospiraceae", " g__Lachnobacterium", " s__"]}}, {"id": "192263", "metadata": {"taxonomy": ["k__Bacteria", " p__Firmicutes", " c__Clostridia", " o__Clostridiales", " f__Lachnospiraceae", " g__Coprococcus", " s__"]}}, {"id": "151623", "metadata": {"taxonomy": ["k__Bacteria", " p__Firmicutes", " c__Clostridia", " o__Clostridiales", " f__Veillonellaceae", " g__Megasphaera", " s__"]}}, {"id": "403497", "metadata": {"taxonomy": ["k__Bacteria", " p__Firmicutes", " c__Clostridia", " o__Clostridiales", " f__Lachnospiraceae", " g__Clostridium", " s__"]}}, {"id": "367217", "metadata": {"taxonomy": ["k__Bacteria", " p__Firmicutes", " c__Clostridia", " o__Clostridiales", " f__Ruminococcaceae", " g__Oscillospira", " s__"]}}, {"id": "364600", "metadata": {"taxonomy": ["k__Bacteria", " p__Firmicutes", " c__Clostridia", " o__Clostridiales", " f__Ruminococcaceae", " g__", " s__"]}}, {"id": "578857", "metadata": {"taxonomy": ["k__Bacteria", " p__Firmicutes", " c__Clostridia", " o__Clostridiales", " f__Lachnospiraceae", " g__Coprococcus", " s__"]}}, {"id": "205962", "metadata": {"taxonomy": ["k__Bacteria", " p__Firmicutes", " c__Clostridia", " o__Clostridiales", " f__Ruminococcaceae", " g__", " s__"]}}, {"id": "351105", "metadata": {"taxonomy": ["k__Bacteria", " p__Firmicutes", " c__Clostridia", " o__Clostridiales", " f__Lachnospiraceae", " g__Roseburia", " s__Roseburia faecis"]}}, {"id": "157470", "metadata": {"taxonomy": ["k__Bacteria", " p__Firmicutes", " c__Clostridia", " o__Clostridiales", " f__Lachnospiraceae", " g__Clostridium", " s__"]}}, {"id": "366237", "metadata": {"taxonomy": ["k__Bacteria", " p__Firmicutes", " c__Clostridia", " o__Clostridiales", " f__Lachnospiraceae", " g__Blautia", " s__"]}}, {"id": "180108", "metadata": {"taxonomy": ["k__Bacteria", " p__Firmicutes", " c__Clostridia", " o__Clostridiales", " f__Ruminococcaceae", " g__", " s__"]}}, {"id": "357853", "metadata": {"taxonomy": ["k__Bacteria", " p__Firmicutes", " c__Clostridia", " o__Clostridiales", " f__Lachnospiraceae", " g__Blautia", " s__"]}}, {"id": "295210", "metadata": {"taxonomy": ["k__Bacteria", " p__Bacteroidetes", " c__Bacteroidia", " o__Bacteroidales", " f__", " g__", " s__"]}}, {"id": "12727", "metadata": {"taxonomy": ["k__Bacteria", " p__Actinobacteria", " c__Actinobacteria (class)", " o__Actinomycetales", " f__Propionibacteriaceae", " g__Propionibacterium", " s__Propionibacterium freudenreichii"]}}, {"id": "360297", "metadata": {"taxonomy": ["k__Bacteria", " p__Firmicutes", " c__Clostridia", " o__Clostridiales", " f__Ruminococcaceae", " g__", " s__"]}}, {"id": "176465", "metadata": {"taxonomy": ["k__Bacteria", " p__Firmicutes", " c__Clostridia", " o__Clostridiales", " f__Lachnospiraceae", " g__", " s__"]}}, {"id": "174624", "metadata": {"taxonomy": ["k__Bacteria", " p__Firmicutes", " c__Clostridia", " o__Clostridiales", " f__Lachnospiraceae", " g__Blautia", " s__"]}}, {"id": "178817", "metadata": {"taxonomy": ["k__Bacteria", " p__Firmicutes", " c__Clostridia", " o__Clostridiales", " f__Lachnospiraceae", " g__", " s__"]}}, {"id": "336002", "metadata": {"taxonomy": ["k__Bacteria", " p__Bacteroidetes", " c__Bacteroidia", " o__Bacteroidales", " f__", " g__", " s__"]}}, {"id": "316995", "metadata": {"taxonomy": ["k__Bacteria", " p__Firmicutes", " c__Clostridia", " o__Clostridiales", " f__Lachnospiraceae", " g__Coprococcus", " s__"]}}, {"id": "260496", "metadata": {"taxonomy": ["k__Bacteria", " p__Firmicutes", " c__Clostridia", " o__Clostridiales", " f__Lachnospiraceae", " g__Coprococcus", " s__"]}}, {"id": "110059", "metadata": {"taxonomy": ["k__Bacteria", " p__Firmicutes", " c__Clostridia", " o__Clostridiales", " f__Lachnospiraceae", " g__Clostridium", " s__"]}}, {"id": "333807", "metadata": {"taxonomy": ["k__Bacteria", " p__Firmicutes", " c__Clostridia", " o__Clostridiales", " f__Lachnospiraceae", " g__", " s__"]}}, {"id": "195799", "metadata": {"taxonomy": ["k__Bacteria", " p__Firmicutes", " c__Clostridia", " o__Clostridiales", " f__Lachnospiraceae", " g__Clostridium", " s__"]}}, {"id": "291392", "metadata": {"taxonomy": ["k__Bacteria", " p__Firmicutes", " c__Clostridia", " o__Clostridiales", " f__Lachnospiraceae", " g__Blautia", " s__"]}}, {"id": "154487", "metadata": {"taxonomy": ["k__Bacteria", " p__Firmicutes", " c__Clostridia", " o__Clostridiales", " f__Lachnospiraceae", " g__Coprococcus", " s__"]}}, {"id": "512004", "metadata": {"taxonomy": ["k__Bacteria", " p__Bacteroidetes", " c__Bacteroidia", " o__Bacteroidales", " f__Prevotellaceae", " g__Prevotella", " s__"]}}, {"id": "246937", "metadata": {"taxonomy": ["k__Bacteria", " p__Firmicutes", " c__Clostridia", " o__Clostridiales", " f__Lachnospiraceae", " g__Coprococcus", " s__"]}}, {"id": "311712", "metadata": {"taxonomy": ["k__Bacteria", " p__Firmicutes", " c__Clostridia", " o__Clostridiales", " f__Lachnospiraceae", " g__Blautia", " s__Blautia producta"]}}, {"id": "327837", "metadata": {"taxonomy": ["k__Bacteria", " p__Firmicutes", " c__Clostridia", " o__Clostridiales", " f__Lachnospiraceae", " g__", " s__"]}}, {"id": "366309", "metadata": {"taxonomy": ["k__Bacteria", " p__Firmicutes", " c__Clostridia", " o__Clostridiales", " f__Ruminococcaceae", " g__", " s__"]}}, {"id": "357766", "metadata": {"taxonomy": ["k__Bacteria", " p__Tenericutes", " c__Mollicutes", " o__RF39", " f__", " g__", " s__"]}}, {"id": "181544", "metadata": {"taxonomy": ["k__Bacteria", " p__Cyanobacteria", " c__YS2", " o__", " f__", " g__", " s__"]}}, {"id": "231952", "metadata": {"taxonomy": ["k__Bacteria", " p__Firmicutes", " c__Clostridia", " o__Clostridiales", " f__Catabacteriaceae", " g__", " s__"]}}, {"id": "362470", "metadata": {"taxonomy": ["k__Bacteria", " p__Tenericutes", " c__Erysipelotrichi", " o__Erysipelotrichales", " f__Erysipelotrichaceae", " g__", " s__"]}}, {"id": "300979", "metadata": {"taxonomy": ["k__Bacteria", " p__Firmicutes", " c__Clostridia", " o__Clostridiales", " f__Ruminococcaceae", " g__", " s__"]}}, {"id": "198951", "metadata": {"taxonomy": ["k__Bacteria", " p__Firmicutes", " c__Clostridia", " o__Clostridiales", " f__Lachnospiraceae", " g__Blautia", " s__"]}}, {"id": "192096", "metadata": {"taxonomy": ["k__Bacteria", " p__Firmicutes", " c__Clostridia", " o__Clostridiales", " f__Ruminococcaceae", " g__", " s__"]}}, {"id": "32727", "metadata": {"taxonomy": ["k__Bacteria", " p__Firmicutes", " c__Clostridia", " o__Clostridiales", " f__Lachnospiraceae", " g__Coprococcus", " s__"]}}, {"id": "178512", "metadata": {"taxonomy": ["k__Bacteria", " p__Firmicutes", " c__Clostridia", " o__Clostridiales", " f__Ruminococcaceae", " g__", " s__"]}}, {"id": "299639", "metadata": {"taxonomy": ["k__Bacteria", " p__Firmicutes", " c__Clostridia", " o__Clostridiales", " f__Lachnospiraceae", " g__", " s__"]}}, {"id": "580349", "metadata": {"taxonomy": ["k__Bacteria", " p__Firmicutes", " c__Clostridia", " o__Clostridiales", " f__Lachnospiraceae", " g__Blautia", " s__"]}}, {"id": "564431", "metadata": {"taxonomy": ["k__Bacteria", " p__Proteobacteria", " c__Gammaproteobacteria", " o__Enterobacteriales", " f__Enterobacteriaceae", " g__Enterobacter", " s__Enterobacter hormaechei"]}}, {"id": "292243", "metadata": {"taxonomy": ["k__Bacteria", " p__Firmicutes", " c__Clostridia", " o__Clostridiales", " f__Ruminococcaceae", " g__", " s__"]}}, {"id": "205678", "metadata": {"taxonomy": ["k__Bacteria", " p__Bacteroidetes", " c__Bacteroidia", " o__Bacteroidales", " f__", " g__", " s__"]}}, {"id": "195998", "metadata": {"taxonomy": ["k__Bacteria", " p__Firmicutes", " c__Clostridia", " o__Clostridiales", " f__", " g__", " s__"]}}, {"id": "565289", "metadata": {"taxonomy": ["k__Bacteria", " p__Tenericutes", " c__Erysipelotrichi", " o__Erysipelotrichales", " f__Erysipelotrichaceae", " g__", " s__"]}}, {"id": "350862", "metadata": {"taxonomy": ["k__Bacteria", " p__Firmicutes", " c__Clostridia", " o__Clostridiales", " f__Lachnospiraceae", " g__Butyrivibrio", " s__"]}}, {"id": "298107", "metadata": {"taxonomy": ["k__Bacteria", " p__Firmicutes", " c__Clostridia", " o__Clostridiales", " f__Lachnospiraceae", " g__", " s__"]}}, {"id": "545377", "metadata": {"taxonomy": ["k__Bacteria", " p__Firmicutes", " c__Clostridia", " o__Clostridiales", " f__Ruminococcaceae", " g__", " s__"]}}, {"id": "364203", "metadata": {"taxonomy": ["k__Bacteria", " p__Proteobacteria", " c__Deltaproteobacteria", " o__Desulfovibrionales", " f__Desulfovibrionaceae", " g__Desulfovibrio", " s__"]}}, {"id": "186188", "metadata": {"taxonomy": ["k__Bacteria", " p__Tenericutes", " c__ML615J-28", " o__", " f__", " g__", " s__"]}}, {"id": "167166", "metadata": {"taxonomy": ["k__Bacteria", " p__Firmicutes", " c__Clostridia", " o__Clostridiales", " f__Ruminococcaceae", " g__", " s__"]}}, {"id": "114115", "metadata": {"taxonomy": ["k__Bacteria", " p__Firmicutes", " c__Clostridia", " o__Clostridiales", " f__", " g__", " s__"]}}, {"id": "129783", "metadata": {"taxonomy": ["k__Bacteria", " p__Firmicutes", " c__Clostridia", " o__Clostridiales", " f__Lachnospiraceae", " g__", " s__"]}}, {"id": "530629", "metadata": {"taxonomy": ["k__Bacteria", " p__Firmicutes", " c__Clostridia", " o__Clostridiales", " f__Lachnospiraceae", " g__Lachnobacterium", " s__"]}}, {"id": "288950", "metadata": {"taxonomy": ["k__Bacteria", " p__Firmicutes", " c__Clostridia", " o__Clostridiales", " f__", " g__", " s__"]}}, {"id": "232658", "metadata": {"taxonomy": ["k__Bacteria", " p__Firmicutes", " c__Clostridia", " o__Clostridiales", " f__Ruminococcaceae", " g__", " s__"]}}, {"id": "522699", "metadata": {"taxonomy": ["k__Bacteria", " p__Firmicutes", " c__Clostridia", " o__Clostridiales", " f__Ruminococcaceae", " g__Oscillospira", " s__"]}}, {"id": "188023", "metadata": {"taxonomy": ["k__Bacteria", " p__Firmicutes", " c__Clostridia", " o__Clostridiales", " f__Lachnospiraceae", " g__Roseburia", " s__"]}}, {"id": "114284", "metadata": {"taxonomy": ["k__Bacteria", " p__Firmicutes", " c__Clostridia", " o__Clostridiales", " f__", " g__", " s__"]}}, {"id": "564649", "metadata": {"taxonomy": ["k__Bacteria", " p__Bacteroidetes", " c__Bacteroidia", " o__Bacteroidales", " f__Bacteroidaceae", " g__Bacteroides", " s__"]}}, {"id": "562962", "metadata": {"taxonomy": ["k__Bacteria", " p__Tenericutes", " c__Mollicutes", " o__RF39", " f__", " g__", " s__"]}}, {"id": "345074", "metadata": {"taxonomy": ["k__Bacteria", " p__Firmicutes", " c__Clostridia", " o__Clostridiales", " f__Lachnospiraceae", " g__Blautia", " s__Blautia producta"]}}, {"id": "368350", "metadata": {"taxonomy": ["k__Bacteria", " p__Firmicutes", " c__Clostridia", " o__Clostridiales", " f__Lachnospiraceae", " g__Blautia", " s__Blautia producta"]}}, {"id": "334041", "metadata": {"taxonomy": ["k__Bacteria", " p__Firmicutes", " c__Clostridia", " o__Clostridiales", " f__Lachnospiraceae", " g__Blautia", " s__Blautia producta"]}}, {"id": "316747", "metadata": {"taxonomy": ["k__Bacteria", " p__Firmicutes", " c__Clostridia", " o__Clostridiales", " f__Lachnospiraceae", " g__", " s__"]}}, {"id": "180386", "metadata": {"taxonomy": ["k__Bacteria", " p__Firmicutes", " c__Clostridia", " o__Clostridiales", " f__Lachnospiraceae", " g__Clostridium", " s__"]}}, {"id": "288221", "metadata": {"taxonomy": ["k__Bacteria", " p__Firmicutes", " c__Clostridia", " o__Clostridiales", " f__", " g__", " s__"]}}, {"id": "588534", "metadata": {"taxonomy": ["k__Bacteria", " p__Firmicutes", " c__Clostridia", " o__Clostridiales", " f__", " g__", " s__"]}}, {"id": "197427", "metadata": {"taxonomy": ["k__Bacteria", " p__Firmicutes", " c__Clostridia", " o__Clostridiales", " f__", " g__", " s__"]}}, {"id": "365688", "metadata": {"taxonomy": ["k__Bacteria", " p__Firmicutes", " c__Clostridia", " o__Clostridiales", " f__Ruminococcaceae", " g__", " s__"]}}, {"id": "547221", "metadata": {"taxonomy": ["k__Bacteria", " p__Proteobacteria", " c__Betaproteobacteria", " o__Burkholderiales", " f__Alcaligenaceae", " g__Sutterella", " s__"]}}, {"id": "288525", "metadata": {"taxonomy": ["k__Bacteria", " p__Firmicutes", " c__Clostridia", " o__Clostridiales", " f__Catabacteriaceae", " g__", " s__"]}}, {"id": "290957", "metadata": {"taxonomy": ["k__Bacteria", " p__Firmicutes", " c__Clostridia", " o__Clostridiales", " f__Ruminococcaceae", " g__", " s__"]}}, {"id": "570052", "metadata": {"taxonomy": ["k__Bacteria", " p__Firmicutes", " c__Clostridia", " o__Clostridiales", " f__Catabacteriaceae", " g__", " s__"]}}, {"id": "327246", "metadata": {"taxonomy": ["k__Bacteria", " p__Firmicutes", " c__Clostridia", " o__Clostridiales", " f__Lachnospiraceae", " g__Lachnobacterium", " s__"]}}, {"id": "298302", "metadata": {"taxonomy": ["k__Bacteria", " p__Firmicutes", " c__Clostridia", " o__Clostridiales", " f__Ruminococcaceae", " g__", " s__"]}}, {"id": "230528", "metadata": {"taxonomy": ["k__Bacteria", " p__Firmicutes", " c__Clostridia", " o__Clostridiales", " f__Lachnospiraceae", " g__Coprococcus", " s__"]}}, {"id": "298009", "metadata": {"taxonomy": ["k__Bacteria", " p__Firmicutes", " c__Bacilli", " o__Lactobacillales", " f__Streptococcaceae", " g__Streptococcus", " s__"]}}, {"id": "295440", "metadata": {"taxonomy": ["k__Bacteria", " p__Firmicutes", " c__Clostridia", " o__Clostridiales", " f__Catabacteriaceae", " g__", " s__"]}}, {"id": "136526", "metadata": {"taxonomy": ["k__Bacteria", " p__Tenericutes", " c__Erysipelotrichi", " o__Erysipelotrichales", " f__Erysipelotrichaceae", " g__Clostridium", " s__"]}}, {"id": "181621", "metadata": {"taxonomy": ["k__Bacteria", " p__Firmicutes", " c__Clostridia", " o__Clostridiales", " f__Lachnospiraceae", " g__Coprococcus", " s__"]}}, {"id": "162660", "metadata": {"taxonomy": ["k__Bacteria", " p__Firmicutes", " c__Clostridia", " o__Clostridiales", " f__Ruminococcaceae", " g__Ruminococcus", " s__"]}}, {"id": "188018", "metadata": {"taxonomy": ["k__Bacteria", " p__Firmicutes", " c__Clostridia", " o__Clostridiales", " f__Lachnospiraceae", " g__Eubacterium", " s__"]}}, {"id": "319259", "metadata": {"taxonomy": ["k__Bacteria", " p__Firmicutes", " c__Clostridia", " o__Clostridiales", " f__Lachnospiraceae", " g__", " s__"]}}, {"id": "233648", "metadata": {"taxonomy": ["k__Bacteria", " p__Firmicutes", " c__Clostridia", " o__Clostridiales", " f__Lachnospiraceae", " g__Coprococcus", " s__"]}}, {"id": "288426", "metadata": {"taxonomy": ["k__Bacteria", " p__Firmicutes", " c__Clostridia", " o__Clostridiales", " f__", " g__", " s__"]}}, {"id": "25995", "metadata": {"taxonomy": ["k__Bacteria", " p__Firmicutes", " c__Clostridia", " o__Clostridiales", " f__Lachnospiraceae", " g__Coprococcus", " s__"]}}, {"id": "303467", "metadata": {"taxonomy": ["k__Bacteria", " p__Firmicutes", " c__Clostridia", " o__Clostridiales", " f__Lachnospiraceae", " g__Roseburia", " s__"]}}, {"id": "110579", "metadata": {"taxonomy": ["k__Bacteria", " p__Firmicutes", " c__Clostridia", " o__Clostridiales", " f__", " g__", " s__"]}}, {"id": "294965", "metadata": {"taxonomy": ["k__Bacteria", " p__Firmicutes", " c__Clostridia", " o__Clostridiales", " f__Ruminococcaceae", " g__Ruminococcus", " s__"]}}, {"id": "591439", "metadata": {"taxonomy": ["k__Bacteria", " p__Firmicutes", " c__Clostridia", " o__Clostridiales", " f__", " g__", " s__"]}}, {"id": "146226", "metadata": {"taxonomy": ["k__Bacteria", " p__Firmicutes", " c__Clostridia", " o__Clostridiales", " f__Lachnospiraceae", " g__Blautia", " s__"]}}, {"id": "215468", "metadata": {"taxonomy": ["k__Bacteria", " p__Firmicutes", " c__Clostridia", " o__Clostridiales", " f__Ruminococcaceae", " g__", " s__"]}}, {"id": "179080", "metadata": {"taxonomy": ["k__Bacteria", " p__Firmicutes", " c__Clostridia", " o__Clostridiales", " f__Lachnospiraceae", " g__Blautia", " s__"]}}, {"id": "306152", "metadata": {"taxonomy": ["k__Bacteria", " p__Firmicutes", " c__Clostridia", " o__Clostridiales", " f__", " g__", " s__"]}}, {"id": "179347", "metadata": {"taxonomy": ["k__Bacteria", " p__Firmicutes", " c__Clostridia", " o__Clostridiales", " f__Lachnospiraceae", " g__", " s__"]}}, {"id": "158939", "metadata": {"taxonomy": ["k__Bacteria", " p__Firmicutes", " c__Clostridia", " o__Clostridiales", " f__Lachnospiraceae", " g__Blautia", " s__Blautia producta"]}}, {"id": "334224", "metadata": {"taxonomy": ["k__Bacteria", " p__Actinobacteria", " c__Actinobacteria (class)", " o__Coriobacteriales", " f__Coriobacteriaceae", " g__Collinsella", " s__"]}}, {"id": "341752", "metadata": {"taxonomy": ["k__Bacteria", " p__Firmicutes", " c__Clostridia", " o__Clostridiales", " f__Lachnospiraceae", " g__Clostridium", " s__"]}}, {"id": "453756", "metadata": {"taxonomy": ["k__Bacteria", " p__Firmicutes", " c__Clostridia", " o__Clostridiales", " f__Lachnospiraceae", " g__", " s__"]}}, {"id": "227412", "metadata": {"taxonomy": ["k__Bacteria", " p__Firmicutes", " c__Clostridia", " o__Clostridiales", " f__Lachnospiraceae", " g__Coprococcus", " s__"]}}, {"id": "291561", "metadata": {"taxonomy": ["k__Bacteria", " p__Firmicutes", " c__Clostridia", " o__Clostridiales", " f__Lachnospiraceae", " g__Clostridium", " s__"]}}, {"id": "131273", "metadata": {"taxonomy": ["k__Bacteria", " p__Firmicutes", " c__Clostridia", " o__Clostridiales", " f__Lachnospiraceae", " g__Clostridium", " s__"]}}, {"id": "314489", "metadata": {"taxonomy": ["k__Bacteria", " p__Firmicutes", " c__Clostridia", " o__Clostridiales", " f__Lachnospiraceae", " g__Clostridium", " s__"]}}, {"id": "197095", "metadata": {"taxonomy": ["k__Bacteria", " p__Firmicutes", " c__Clostridia", " o__Clostridiales", " f__Ruminococcaceae", " g__Oscillospira", " s__"]}}, {"id": "353110", "metadata": {"taxonomy": ["k__Bacteria", " p__Firmicutes", " c__Clostridia", " o__Clostridiales", " f__", " g__", " s__"]}}, {"id": "563616", "metadata": {"taxonomy": ["k__Bacteria", " p__Bacteroidetes", " c__Bacteroidia", " o__Bacteroidales", " f__Bacteroidaceae", " g__Bacteroides", " s__"]}}, {"id": "190477", "metadata": {"taxonomy": ["k__Bacteria", " p__Firmicutes", " c__Clostridia", " o__Clostridiales", " f__Lachnospiraceae", " g__", " s__"]}}, {"id": "517044", "metadata": {"taxonomy": ["k__Bacteria", " p__Tenericutes", " c__Mollicutes", " o__RF39", " f__", " g__", " s__"]}}, {"id": "195252", "metadata": {"taxonomy": ["k__Bacteria", " p__Firmicutes", " c__Clostridia", " o__Clostridiales", " f__Ruminococcaceae", " g__", " s__"]}}, {"id": "176225", "metadata": {"taxonomy": ["k__Bacteria", " p__Firmicutes", " c__Clostridia", " o__Clostridiales", " f__Lachnospiraceae", " g__", " s__"]}}, {"id": "184967", "metadata": {"taxonomy": ["k__Bacteria", " p__Firmicutes", " c__Clostridia", " o__Clostridiales", " f__Ruminococcaceae", " g__Oscillospira", " s__"]}}, {"id": "165928", "metadata": {"taxonomy": ["k__Bacteria", " p__Firmicutes", " c__Clostridia", " o__Clostridiales", " f__Ruminococcaceae", " g__", " s__"]}}, {"id": "309413", "metadata": {"taxonomy": ["k__Bacteria", " p__Tenericutes", " c__Mollicutes", " o__RF39", " f__", " g__", " s__"]}}, {"id": "269532", "metadata": {"taxonomy": ["k__Bacteria", " p__Firmicutes", " c__Clostridia", " o__Clostridiales", " f__Ruminococcaceae", " g__", " s__"]}}, {"id": "231030", "metadata": {"taxonomy": ["k__Bacteria", " p__Firmicutes", " c__Clostridia", " o__Clostridiales", " f__Ruminococcaceae", " g__", " s__"]}}, {"id": "335564", "metadata": {"taxonomy": ["k__Bacteria", " p__Firmicutes", " c__Clostridia", " o__Clostridiales", " f__", " g__", " s__"]}}, {"id": "138338", "metadata": {"taxonomy": ["k__Bacteria", " p__Firmicutes", " c__Clostridia", " o__Clostridiales", " f__Lachnospiraceae", " g__", " s__"]}}, {"id": "214981", "metadata": {"taxonomy": ["k__Bacteria", " p__Bacteroidetes", " c__Bacteroidia", " o__Bacteroidales", " f__Rikenellaceae", " g__", " s__"]}}, {"id": "312796", "metadata": {"taxonomy": ["k__Bacteria", " p__Firmicutes", " c__Clostridia", " o__Clostridiales", " f__Ruminococcaceae", " g__", " s__"]}}, {"id": "113012", "metadata": {"taxonomy": ["k__Bacteria", " p__Tenericutes", " c__Mollicutes", " o__RF39", " f__", " g__", " s__"]}}, {"id": "41229", "metadata": {"taxonomy": ["k__Bacteria", " p__Proteobacteria", " c__Betaproteobacteria", " o__Burkholderiales", " f__Alcaligenaceae", " g__Sutterella", " s__"]}}, {"id": "45688", "metadata": {"taxonomy": ["k__Bacteria", " p__Firmicutes", " c__Clostridia", " o__Clostridiales", " f__Veillonellaceae", " g__", " s__"]}}, {"id": "299732", "metadata": {"taxonomy": ["k__Bacteria", " p__Firmicutes", " c__Clostridia", " o__Clostridiales", " f__Ruminococcaceae", " g__Oscillospira", " s__"]}}, {"id": "273361", "metadata": {"taxonomy": ["k__Bacteria", " p__Bacteroidetes", " c__Bacteroidia", " o__Bacteroidales", " f__Rikenellaceae", " g__Alistipes", " s__"]}}, {"id": "358858", "metadata": {"taxonomy": ["k__Bacteria", " p__Firmicutes", " c__Clostridia", " o__Clostridiales", " f__Lachnospiraceae", " g__Eubacterium", " s__"]}}, {"id": "302188", "metadata": {"taxonomy": ["k__Bacteria", " p__Firmicutes", " c__Clostridia", " o__Clostridiales", " f__Lachnospiraceae", " g__Clostridium", " s__"]}}, {"id": "588929", "metadata": {"taxonomy": ["k__Bacteria", " p__Bacteroidetes", " c__Bacteroidia", " o__Bacteroidales", " f__Prevotellaceae", " g__Prevotella", " s__"]}}, {"id": "370338", "metadata": {"taxonomy": ["k__Bacteria", " p__Firmicutes", " c__Clostridia", " o__Clostridiales", " f__Lachnospiraceae", " g__Blautia", " s__"]}}, {"id": "195449", "metadata": {"taxonomy": ["k__Bacteria", " p__Firmicutes", " c__Clostridia", " o__Clostridiales", " f__Lachnospiraceae", " g__", " s__"]}}, {"id": "302820", "metadata": {"taxonomy": ["k__Bacteria", " p__Firmicutes", " c__Clostridia", " o__Clostridiales", " f__Ruminococcaceae", " g__", " s__"]}}, {"id": "325848", "metadata": {"taxonomy": ["k__Bacteria", " p__Firmicutes", " c__Clostridia", " o__Clostridiales", " f__Lachnospiraceae", " g__Clostridium", " s__"]}}, {"id": "515798", "metadata": {"taxonomy": ["k__Bacteria", " p__Bacteroidetes", " c__Bacteroidia", " o__Bacteroidales", " f__Prevotellaceae", " g__Prevotella", " s__"]}}, {"id": "20765", "metadata": {"taxonomy": ["k__Bacteria", " p__Firmicutes", " c__Clostridia", " o__Clostridiales", " f__Ruminococcaceae", " g__", " s__"]}}, {"id": "525354", "metadata": {"taxonomy": ["k__Bacteria", " p__Bacteroidetes", " c__Bacteroidia", " o__Bacteroidales", " f__Prevotellaceae", " g__Prevotella", " s__"]}}, {"id": "320115", "metadata": {"taxonomy": ["k__Bacteria", " p__Cyanobacteria", " c__YS2", " o__", " f__", " g__", " s__"]}}, {"id": "235127", "metadata": {"taxonomy": ["k__Bacteria", " p__Actinobacteria", " c__Actinobacteria (class)", " o__Coriobacteriales", " f__", " g__", " s__"]}}, {"id": "260346", "metadata": {"taxonomy": ["k__Bacteria", " p__Firmicutes", " c__Clostridia", " o__Clostridiales", " f__Lachnospiraceae", " g__", " s__"]}}, {"id": "336032", "metadata": {"taxonomy": ["k__Bacteria", " p__Firmicutes", " c__Clostridia", " o__Clostridiales", " f__Ruminococcaceae", " g__", " s__"]}}, {"id": "208911", "metadata": {"taxonomy": ["k__Bacteria", " p__Firmicutes", " c__Clostridia", " o__Clostridiales", " f__Ruminococcaceae", " g__", " s__"]}}, {"id": "312861", "metadata": {"taxonomy": ["k__Bacteria", " p__Firmicutes", " c__Clostridia", " o__Clostridiales", " f__Ruminococcaceae", " g__", " s__"]}}, {"id": "196862", "metadata": {"taxonomy": ["k__Bacteria", " p__Firmicutes", " c__Clostridia", " o__Clostridiales", " f__Lachnospiraceae", " g__Blautia", " s__"]}}, {"id": "181226", "metadata": {"taxonomy": ["k__Bacteria", " p__Firmicutes", " c__Clostridia", " o__Clostridiales", " f__Lachnospiraceae", " g__Blautia", " s__"]}}, {"id": "263047", "metadata": {"taxonomy": ["k__Bacteria", " p__Firmicutes", " c__Clostridia", " o__Clostridiales", " f__Lachnospiraceae", " g__Eubacterium", " s__"]}}, {"id": "292522", "metadata": {"taxonomy": ["k__Bacteria", " p__Bacteroidetes", " c__Bacteroidia", " o__Bacteroidales", " f__", " g__", " s__"]}}, {"id": "362540", "metadata": {"taxonomy": ["k__Bacteria", " p__Firmicutes", " c__Clostridia", " o__Clostridiales", " f__Peptococcaceae", " g__Peptococcus", " s__"]}}, {"id": "582951", "metadata": {"taxonomy": ["k__Bacteria", " p__Firmicutes", " c__Clostridia", " o__Clostridiales", " f__Lachnospiraceae", " g__Blautia", " s__"]}}, {"id": "231310", "metadata": {"taxonomy": ["k__Bacteria", " p__Firmicutes", " c__Clostridia", " o__Clostridiales", " f__Peptococcaceae", " g__Peptococcus", " s__"]}}, {"id": "360514", "metadata": {"taxonomy": ["k__Bacteria", " p__Firmicutes", " c__Clostridia", " o__Clostridiales", " f__Lachnospiraceae", " g__Ruminococcus", " s__"]}}, {"id": "581773", "metadata": {"taxonomy": ["k__Bacteria", " p__Firmicutes", " c__Clostridia", " o__Clostridiales", " f__Lachnospiraceae", " g__Blautia", " s__"]}}, {"id": "182245", "metadata": {"taxonomy": ["k__Bacteria", " p__Firmicutes", " c__Clostridia", " o__Clostridiales", " f__Lachnospiraceae", " g__Ruminococcus", " s__"]}}, {"id": "178930", "metadata": {"taxonomy": ["k__Bacteria", " p__Firmicutes", " c__Clostridia", " o__Clostridiales", " f__Catabacteriaceae", " g__", " s__"]}}, {"id": "522027", "metadata": {"taxonomy": ["k__Bacteria", " p__Firmicutes", " c__Clostridia", " o__Clostridiales", " f__Ruminococcaceae", " g__", " s__"]}}, {"id": "320354", "metadata": {"taxonomy": ["k__Bacteria", " p__Firmicutes", " c__Clostridia", " o__Clostridiales", " f__Lachnospiraceae", " g__", " s__"]}}, {"id": "157193", "metadata": {"taxonomy": ["k__Bacteria", " p__Firmicutes", " c__Clostridia", " o__Clostridiales", " f__", " g__", " s__"]}}, {"id": "361312", "metadata": {"taxonomy": ["k__Bacteria", " p__Firmicutes", " c__Clostridia", " o__Clostridiales", " f__", " g__", " s__"]}}, {"id": "134365", "metadata": {"taxonomy": ["k__Bacteria", " p__Firmicutes", " c__Clostridia", " o__Clostridiales", " f__", " g__", " s__"]}}, {"id": "355905", "metadata": {"taxonomy": ["k__Bacteria", " p__Firmicutes", " c__Clostridia", " o__Clostridiales", " f__Lachnospiraceae", " g__", " s__"]}}, {"id": "524197", "metadata": {"taxonomy": ["k__Bacteria", " p__Bacteroidetes", " c__Bacteroidia", " o__Bacteroidales", " f__Porphyromonadaceae", " g__Dysgonomonas", " s__Dysgonomonas gadei"]}}, {"id": "289402", "metadata": {"taxonomy": ["k__Bacteria", " p__Firmicutes", " c__Clostridia", " o__Clostridiales", " f__Lachnospiraceae", " g__Coprococcus", " s__"]}}, {"id": "357525", "metadata": {"taxonomy": ["k__Bacteria", " p__Firmicutes", " c__Clostridia", " o__Clostridiales", " f__Ruminococcaceae", " g__", " s__"]}}, {"id": "302632", "metadata": {"taxonomy": ["k__Bacteria", " p__Firmicutes", " c__Clostridia", " o__Clostridiales", " f__", " g__", " s__"]}}, {"id": "299790", "metadata": {"taxonomy": ["k__Bacteria", " p__Firmicutes", " c__Clostridia", " o__Clostridiales", " f__Ruminococcaceae", " g__Eubacterium", " s__"]}}, {"id": "266392", "metadata": {"taxonomy": ["k__Bacteria", " p__Firmicutes", " c__Clostridia", " o__Clostridiales", " f__Lachnospiraceae", " g__Coprococcus", " s__"]}}, {"id": "292941", "metadata": {"taxonomy": ["k__Bacteria", " p__Firmicutes", " c__Clostridia", " o__Clostridiales", " f__Lachnospiraceae", " g__", " s__"]}}, {"id": "287508", "metadata": {"taxonomy": ["k__Bacteria", " p__Actinobacteria", " c__Actinobacteria (class)", " o__Coriobacteriales", " f__Coriobacteriaceae", " g__Slackia", " s__"]}}, {"id": "299233", "metadata": {"taxonomy": ["k__Bacteria", " p__Firmicutes", " c__Clostridia", " o__Clostridiales", " f__Ruminococcaceae", " g__", " s__"]}}, {"id": "361972", "metadata": {"taxonomy": ["k__Bacteria", " p__Firmicutes", " c__Clostridia", " o__Clostridiales", " f__Lachnospiraceae", " g__Clostridium", " s__"]}}, {"id": "520275", "metadata": {"taxonomy": ["k__Bacteria", " p__Firmicutes", " c__Clostridia", " o__Clostridiales", " f__Lachnospiraceae", " g__Coprococcus", " s__"]}}, {"id": "519457", "metadata": {"taxonomy": ["k__Bacteria", " p__Firmicutes", " c__Clostridia", " o__Clostridiales", " f__Lachnospiraceae", " g__", " s__"]}}, {"id": "558789", "metadata": {"taxonomy": ["k__Bacteria", " p__Firmicutes", " c__Clostridia", " o__Clostridiales", " f__Ruminococcaceae", " g__Faecalibacterium", " s__"]}}, {"id": "184872", "metadata": {"taxonomy": ["k__Bacteria", " p__Firmicutes", " c__Clostridia", " o__Clostridiales", " f__Lachnospiraceae", " g__", " s__"]}}, {"id": "33199", "metadata": {"taxonomy": ["k__Bacteria", " p__Proteobacteria", " c__Deltaproteobacteria", " o__Desulfovibrionales", " f__Desulfovibrionaceae", " g__Desulfovibrio", " s__Desulfovibrio desulfuricans"]}}, {"id": "261634", "metadata": {"taxonomy": ["k__Bacteria", " p__Firmicutes", " c__Clostridia", " o__Clostridiales", " f__Lachnospiraceae", " g__Coprococcus", " s__"]}}, {"id": "99173", "metadata": {"taxonomy": ["k__Bacteria", " p__Firmicutes", " c__Clostridia", " o__Clostridiales", " f__Lachnospiraceae", " g__Coprococcus", " s__"]}}, {"id": "577323", "metadata": {"taxonomy": ["k__Bacteria", " p__Firmicutes", " c__Clostridia", " o__Clostridiales", " f__Lachnospiraceae", " g__", " s__"]}}, {"id": "317646", "metadata": {"taxonomy": ["k__Bacteria", " p__Firmicutes", " c__Clostridia", " o__Clostridiales", " f__Lachnospiraceae", " g__", " s__"]}}, {"id": "111616", "metadata": {"taxonomy": ["k__Bacteria", " p__Proteobacteria", " c__Gammaproteobacteria", " o__Enterobacteriales", " f__Enterobacteriaceae", " g__", " s__"]}}, {"id": "551575", "metadata": {"taxonomy": ["k__Bacteria", " p__Firmicutes", " c__Clostridia", " o__Clostridiales", " f__Lachnospiraceae", " g__Butyrivibrio", " s__"]}}, {"id": "3777", "metadata": {"taxonomy": ["k__Bacteria", " p__Spirochaetes", " c__Brachyspirae", " o__Brachyspirales", " f__Brachyspiraceae", " g__Brachyspira", " s__"]}}, {"id": "178809", "metadata": {"taxonomy": ["k__Bacteria", " p__Firmicutes", " c__Clostridia", " o__Clostridiales", " f__Lachnospiraceae", " g__", " s__"]}}, {"id": "530279", "metadata": {"taxonomy": ["k__Bacteria", " p__Firmicutes", " c__Clostridia", " o__Clostridiales", " f__Lachnospiraceae", " g__Clostridium", " s__"]}}, {"id": "298918", "metadata": {"taxonomy": ["k__Bacteria", " p__Firmicutes", " c__Clostridia", " o__Clostridiales", " f__Ruminococcaceae", " g__Oscillospira", " s__"]}}, {"id": "184648", "metadata": {"taxonomy": ["k__Bacteria", " p__Firmicutes", " c__Clostridia", " o__Clostridiales", " f__Lachnospiraceae", " g__", " s__"]}}, {"id": "529810", "metadata": {"taxonomy": ["k__Bacteria", " p__Firmicutes", " c__Clostridia", " o__Clostridiales", " f__Lachnospiraceae", " g__", " s__"]}}, {"id": "359596", "metadata": {"taxonomy": ["k__Bacteria", " p__Firmicutes", " c__Clostridia", " o__Clostridiales", " f__Lachnospiraceae", " g__Eubacterium", " s__"]}}, {"id": "190914", "metadata": {"taxonomy": ["k__Bacteria", " p__Firmicutes", " c__Clostridia", " o__Clostridiales", " f__Ruminococcaceae", " g__", " s__"]}}, {"id": "194735", "metadata": {"taxonomy": ["k__Bacteria", " p__Firmicutes", " c__Clostridia", " o__Clostridiales", " f__Ruminococcaceae", " g__", " s__"]}}, {"id": "128236", "metadata": {"taxonomy": ["k__Bacteria", " p__Firmicutes", " c__Clostridia", " o__Clostridiales", " f__Ruminococcaceae", " g__Ruminococcus", " s__"]}}, {"id": "278889", "metadata": {"taxonomy": ["k__Bacteria", " p__Bacteroidetes", " c__Bacteroidia", " o__Bacteroidales", " f__", " g__", " s__"]}}, {"id": "587142", "metadata": {"taxonomy": ["k__Bacteria", " p__Firmicutes", " c__Clostridia", " o__Clostridiales", " f__", " g__", " s__"]}}, {"id": "327452", "metadata": {"taxonomy": ["k__Bacteria", " p__Firmicutes", " c__Clostridia", " o__Clostridiales", " f__Lachnospiraceae", " g__Coprococcus", " s__"]}}, {"id": "161946", "metadata": {"taxonomy": ["k__Bacteria", " p__Firmicutes", " c__Clostridia", " o__Clostridiales", " f__", " g__", " s__"]}}, {"id": "195196", "metadata": {"taxonomy": ["k__Bacteria", " p__Firmicutes", " c__Clostridia", " o__Clostridiales", " f__Lachnospiraceae", " g__Coprococcus", " s__"]}}, {"id": "196494", "metadata": {"taxonomy": ["k__Bacteria", " p__Firmicutes", " c__Clostridia", " o__Clostridiales", " f__", " g__", " s__"]}}, {"id": "366702", "metadata": {"taxonomy": ["k__Bacteria", " p__Firmicutes", " c__Clostridia", " o__Clostridiales", " f__Ruminococcaceae", " g__", " s__"]}}, {"id": "321778", "metadata": {"taxonomy": ["k__Bacteria", " p__Firmicutes", " c__Clostridia", " o__Clostridiales", " f__Lachnospiraceae", " g__", " s__"]}}, {"id": "205781", "metadata": {"taxonomy": ["k__Bacteria", " p__Firmicutes", " c__Clostridia", " o__Clostridiales", " f__", " g__", " s__"]}}, {"id": "512682", "metadata": {"taxonomy": ["k__Bacteria", " p__Firmicutes", " c__Clostridia", " o__Clostridiales", " f__Lachnospiraceae", " g__Blautia", " s__"]}}, {"id": "322479", "metadata": {"taxonomy": ["k__Bacteria", " p__Firmicutes", " c__Clostridia", " o__Clostridiales", " f__Ruminococcaceae", " g__", " s__"]}}, {"id": "189485", "metadata": {"taxonomy": ["k__Bacteria", " p__Firmicutes", " c__Clostridia", " o__Clostridiales", " f__Lachnospiraceae", " g__Coprococcus", " s__"]}}, {"id": "581981", "metadata": {"taxonomy": ["k__Bacteria", " p__Bacteroidetes", " c__Bacteroidia", " o__Bacteroidales", " f__Bacteroidaceae", " g__Bacteroides", " s__"]}}, {"id": "103352", "metadata": {"taxonomy": ["k__Bacteria", " p__Firmicutes", " c__Clostridia", " o__Clostridiales", " f__Ruminococcaceae", " g__Ruminococcus", " s__Ruminococcus flavefaciens"]}}, {"id": "535770", "metadata": {"taxonomy": ["k__Bacteria", " p__Firmicutes", " c__Clostridia", " o__Clostridiales", " f__Lachnospiraceae", " g__", " s__"]}}, {"id": "180438", "metadata": {"taxonomy": ["k__Bacteria", " p__Firmicutes", " c__Clostridia", " o__Clostridiales", " f__Lachnospiraceae", " g__", " s__"]}}, {"id": "300486", "metadata": {"taxonomy": ["k__Bacteria", " p__Firmicutes", " c__Clostridia", " o__Clostridiales", " f__Ruminococcaceae", " g__Oscillospira", " s__"]}}, {"id": "297730", "metadata": {"taxonomy": ["k__Bacteria", " p__Firmicutes", " c__Clostridia", " o__Clostridiales", " f__", " g__", " s__"]}}, {"id": "511831", "metadata": {"taxonomy": ["k__Bacteria", " p__Firmicutes", " c__Clostridia", " o__Clostridiales", " f__Clostridiaceae", " g__Clostridium", " s__"]}}, {"id": "288981", "metadata": {"taxonomy": ["k__Bacteria", " p__Firmicutes", " c__Clostridia", " o__Clostridiales", " f__Lachnospiraceae", " g__", " s__"]}}, {"id": "530980", "metadata": {"taxonomy": ["k__Bacteria", " p__Firmicutes", " c__Clostridia", " o__Clostridiales", " f__Ruminococcaceae", " g__", " s__"]}}, {"id": "304393", "metadata": {"taxonomy": ["k__Bacteria", " p__Firmicutes", " c__Clostridia", " o__Clostridiales", " f__Lachnospiraceae", " g__Blautia", " s__Blautia producta"]}}, {"id": "157802", "metadata": {"taxonomy": ["k__Bacteria", " p__Firmicutes", " c__Clostridia", " o__Clostridiales", " f__", " g__", " s__"]}}, {"id": "266800", "metadata": {"taxonomy": ["k__Bacteria", " p__Tenericutes", " c__Mollicutes", " o__RF39", " f__", " g__", " s__"]}}, {"id": "259097", "metadata": {"taxonomy": ["k__Bacteria", " p__Synergistetes", " c__Synergistia", " o__Synergistales", " f__Dethiosulfovibrionaceae", " g__Pyramidobacter", " s__Pyramidobacter piscolens"]}}, {"id": "554511", "metadata": {"taxonomy": ["k__Bacteria", " p__Firmicutes", " c__Clostridia", " o__Clostridiales", " f__Catabacteriaceae", " g__", " s__"]}}, {"id": "364753", "metadata": {"taxonomy": ["k__Bacteria", " p__Firmicutes", " c__Clostridia", " o__Clostridiales", " f__Lachnospiraceae", " g__", " s__"]}}, {"id": "234951", "metadata": {"taxonomy": ["k__Bacteria", " p__Tenericutes", " c__Mollicutes", " o__RF39", " f__", " g__", " s__"]}}, {"id": "111446", "metadata": {"taxonomy": ["k__Bacteria", " p__Firmicutes", " c__Clostridia", " o__Clostridiales", " f__Lachnospiraceae", " g__Eubacterium", " s__"]}}, {"id": "436138", "metadata": {"taxonomy": ["k__Bacteria", " p__Firmicutes", " c__Clostridia", " o__Clostridiales", " f__Lachnospiraceae", " g__", " s__"]}}, {"id": "305625", "metadata": {"taxonomy": ["k__Bacteria", " p__Firmicutes", " c__Clostridia", " o__Clostridiales", " f__Ruminococcaceae", " g__", " s__"]}}, {"id": "342179", "metadata": {"taxonomy": ["k__Bacteria", " p__Firmicutes", " c__Clostridia", " o__Clostridiales", " f__Lachnospiraceae", " g__Roseburia", " s__"]}}, {"id": "299214", "metadata": {"taxonomy": ["k__Bacteria", " p__Firmicutes", " c__Clostridia", " o__Clostridiales", " f__Ruminococcaceae", " g__", " s__"]}}, {"id": "289463", "metadata": {"taxonomy": ["k__Bacteria", " p__Firmicutes", " c__Clostridia", " o__Clostridiales", " f__Ruminococcaceae", " g__", " s__"]}}, {"id": "269985", "metadata": {"taxonomy": ["k__Bacteria", " p__Firmicutes", " c__Clostridia", " o__Clostridiales", " f__Ruminococcaceae", " g__", " s__"]}}, {"id": "102424", "metadata": {"taxonomy": ["k__Bacteria", " p__Firmicutes", " c__Clostridia", " o__Clostridiales", " f__Ruminococcaceae", " g__", " s__"]}}, {"id": "405713", "metadata": {"taxonomy": ["k__Bacteria", " p__Firmicutes", " c__Clostridia", " o__Clostridiales", " f__Ruminococcaceae", " g__", " s__"]}}, {"id": "263865", "metadata": {"taxonomy": ["k__Bacteria", " p__Firmicutes", " c__Clostridia", " o__Clostridiales", " f__Lachnospiraceae", " g__Clostridium", " s__"]}}, {"id": "277717", "metadata": {"taxonomy": ["k__Bacteria", " p__Bacteroidetes", " c__Bacteroidia", " o__Bacteroidales", " f__", " g__", " s__"]}}, {"id": "301862", "metadata": {"taxonomy": ["k__Bacteria", " p__Firmicutes", " c__Clostridia", " o__Clostridiales", " f__Lachnospiraceae", " g__Clostridium", " s__"]}}, {"id": "329807", "metadata": {"taxonomy": ["k__Bacteria", " p__Firmicutes", " c__Clostridia", " o__Clostridiales", " f__Ruminococcaceae", " g__", " s__"]}}, {"id": "518329", "metadata": {"taxonomy": ["k__Bacteria", " p__Firmicutes", " c__Clostridia", " o__Clostridiales", " f__Lachnospiraceae", " g__Clostridium", " s__"]}}, {"id": "165445", "metadata": {"taxonomy": ["k__Bacteria", " p__Tenericutes", " c__Mollicutes", " o__RF39", " f__", " g__", " s__"]}}, {"id": "293265", "metadata": {"taxonomy": ["k__Bacteria", " p__Firmicutes", " c__Clostridia", " o__Clostridiales", " f__Clostridiales Family XIII. Incertae Sedis", " g__", " s__"]}}, {"id": "259154", "metadata": {"taxonomy": ["k__Bacteria", " p__Firmicutes", " c__Clostridia", " o__Clostridiales", " f__Lachnospiraceae", " g__Clostridium", " s__"]}}, {"id": "352244", "metadata": {"taxonomy": ["k__Bacteria", " p__Tenericutes", " c__Mollicutes", " o__RF39", " f__", " g__", " s__"]}}, {"id": "363469", "metadata": {"taxonomy": ["k__Bacteria", " p__Tenericutes", " c__Mollicutes", " o__RF39", " f__", " g__", " s__"]}}, {"id": "361811", "metadata": {"taxonomy": ["k__Bacteria", " p__Firmicutes", " c__Clostridia", " o__Clostridiales", " f__Ruminococcaceae", " g__", " s__"]}}, {"id": "296766", "metadata": {"taxonomy": ["k__Bacteria", " p__Bacteroidetes", " c__Bacteroidia", " o__Bacteroidales", " f__Prevotellaceae", " g__Prevotella", " s__"]}}, {"id": "577133", "metadata": {"taxonomy": ["k__Bacteria", " p__Firmicutes", " c__Clostridia", " o__Clostridiales", " f__Lachnospiraceae", " g__", " s__"]}}], "format": "Biological Observation Matrix v0.9", "data": [[0, 186, 1.0], [1, 94, 1.0], [1, 215, 1.0], [2, 0, 1.0], [2, 14, 2.0], [2, 15, 2.0], [2, 59, 2.0], [2, 62, 1.0], [2, 63, 2.0], [2, 79, 1.0], [2, 148, 1.0], [2, 188, 2.0], [2, 202, 1.0], [2, 218, 1.0], [2, 233, 4.0], [2, 266, 5.0], [2, 271, 5.0], [2, 276, 2.0], [3, 0, 1.0], [3, 1, 2.0], [3, 4, 1.0], [3, 5, 4.0], [3, 8, 1.0], [3, 9, 1.0], [3, 11, 2.0], [3, 12, 2.0], [3, 18, 1.0], [3, 24, 5.0], [3, 35, 3.0], [3, 37, 1.0], [3, 43, 1.0], [3, 47, 1.0], [3, 49, 2.0], [3, 52, 1.0], [3, 54, 1.0], [3, 59, 4.0], [3, 61, 4.0], [3, 63, 1.0], [3, 68, 2.0], [3, 76, 4.0], [3, 81, 2.0], [3, 85, 2.0], [3, 93, 1.0], [3, 102, 1.0], [3, 103, 1.0], [3, 118, 1.0], [3, 127, 1.0], [3, 129, 1.0], [3, 134, 2.0], [3, 135, 1.0], [3, 137, 9.0], [3, 138, 1.0], [3, 141, 1.0], [3, 142, 3.0], [3, 143, 2.0], [3, 148, 1.0], [3, 150, 1.0], [3, 159, 1.0], [3, 166, 10.0], [3, 173, 1.0], [3, 174, 1.0], [3, 181, 2.0], [3, 182, 1.0], [3, 184, 1.0], [3, 185, 1.0], [3, 186, 1.0], [3, 188, 1.0], [3, 189, 2.0], [3, 193, 3.0], [3, 198, 1.0], [3, 199, 1.0], [3, 205, 1.0], [3, 211, 4.0], [3, 213, 1.0], [3, 237, 1.0], [3, 241, 1.0], [3, 245, 9.0], [3, 249, 1.0], [3, 250, 1.0], [3, 266, 1.0], [3, 269, 1.0], [3, 270, 8.0], [3, 271, 5.0], [3, 273, 1.0], [4, 0, 1.0], [4, 52, 1.0], [4, 61, 2.0], [4, 63, 2.0], [4, 71, 2.0], [4, 79, 1.0], [4, 119, 1.0], [4, 135, 1.0], [4, 169, 1.0], [4, 179, 1.0], [4, 183, 1.0], [4, 188, 1.0], [4, 233, 1.0], [4, 236, 1.0], [4, 270, 1.0], [5, 14, 1.0], [5, 49, 5.0], [5, 59, 3.0], [5, 63, 2.0], [5, 76, 1.0], [5, 106, 1.0], [5, 135, 1.0], [5, 178, 1.0], [5, 188, 1.0], [5, 200, 1.0], [5, 215, 2.0], [5, 277, 1.0], [6, 276, 1.0], [7, 49, 1.0], [7, 52, 2.0], [7, 61, 1.0], [7, 73, 1.0], [7, 76, 2.0], [7, 85, 3.0], [7, 101, 2.0], [7, 124, 1.0], [7, 135, 1.0], [7, 148, 1.0], [7, 173, 1.0], [7, 179, 1.0], [7, 188, 2.0], [7, 215, 1.0], [7, 271, 2.0], [8, 0, 27.0], [8, 1, 1.0], [8, 2, 7.0], [8, 3, 17.0], [8, 4, 6.0], [8, 5, 2.0], [8, 7, 11.0], [8, 8, 35.0], [8, 9, 1.0], [8, 12, 8.0], [8, 14, 18.0], [8, 15, 1.0], [8, 19, 2.0], [8, 20, 1.0], [8, 21, 18.0], [8, 22, 1.0], [8, 24, 425.0], [8, 25, 1.0], [8, 27, 1.0], [8, 30, 84.0], [8, 31, 18.0], [8, 33, 1.0], [8, 34, 5.0], [8, 35, 12.0], [8, 36, 19.0], [8, 37, 11.0], [8, 38, 1.0], [8, 39, 22.0], [8, 40, 38.0], [8, 42, 1.0], [8, 43, 39.0], [8, 44, 2.0], [8, 46, 2.0], [8, 47, 29.0], [8, 49, 16.0], [8, 50, 38.0], [8, 52, 12.0], [8, 53, 1.0], [8, 55, 2.0], [8, 56, 7.0], [8, 57, 3.0], [8, 59, 19.0], [8, 60, 4.0], [8, 61, 43.0], [8, 62, 1.0], [8, 63, 17.0], [8, 64, 3.0], [8, 65, 22.0], [8, 68, 4.0], [8, 69, 6.0], [8, 70, 1.0], [8, 71, 2.0], [8, 73, 2.0], [8, 76, 21.0], [8, 78, 2.0], [8, 79, 5.0], [8, 81, 331.0], [8, 83, 6.0], [8, 84, 5.0], [8, 85, 5.0], [8, 87, 6.0], [8, 88, 5.0], [8, 90, 1.0], [8, 91, 8.0], [8, 93, 14.0], [8, 94, 14.0], [8, 95, 3.0], [8, 96, 6.0], [8, 97, 1.0], [8, 99, 3.0], [8, 102, 6.0], [8, 103, 7.0], [8, 104, 1.0], [8, 105, 3.0], [8, 106, 7.0], [8, 107, 2.0], [8, 108, 2.0], [8, 109, 1.0], [8, 110, 18.0], [8, 111, 1.0], [8, 112, 1.0], [8, 113, 13.0], [8, 114, 9.0], [8, 116, 1.0], [8, 118, 17.0], [8, 119, 9.0], [8, 120, 15.0], [8, 121, 1.0], [8, 122, 1.0], [8, 124, 1.0], [8, 125, 8.0], [8, 126, 1.0], [8, 127, 12.0], [8, 128, 3.0], [8, 129, 1.0], [8, 130, 5.0], [8, 131, 1.0], [8, 132, 38.0], [8, 134, 3.0], [8, 135, 3.0], [8, 137, 27.0], [8, 138, 3.0], [8, 139, 2.0], [8, 141, 84.0], [8, 142, 5.0], [8, 144, 4.0], [8, 145, 1.0], [8, 148, 13.0], [8, 149, 1.0], [8, 150, 2.0], [8, 151, 13.0], [8, 152, 7.0], [8, 153, 38.0], [8, 154, 10.0], [8, 156, 5.0], [8, 157, 2.0], [8, 159, 8.0], [8, 161, 1.0], [8, 162, 11.0], [8, 163, 1.0], [8, 166, 36.0], [8, 168, 8.0], [8, 169, 3.0], [8, 170, 9.0], [8, 171, 6.0], [8, 173, 2.0], [8, 174, 5.0], [8, 177, 3.0], [8, 179, 1.0], [8, 181, 10.0], [8, 182, 18.0], [8, 185, 75.0], [8, 187, 5.0], [8, 188, 6.0], [8, 189, 7.0], [8, 192, 1.0], [8, 193, 359.0], [8, 198, 2.0], [8, 199, 29.0], [8, 200, 5.0], [8, 202, 20.0], [8, 203, 1.0], [8, 206, 14.0], [8, 207, 1.0], [8, 210, 14.0], [8, 211, 21.0], [8, 212, 63.0], [8, 214, 2.0], [8, 215, 16.0], [8, 216, 8.0], [8, 217, 2.0], [8, 218, 40.0], [8, 219, 6.0], [8, 223, 1.0], [8, 224, 5.0], [8, 225, 2.0], [8, 227, 5.0], [8, 229, 1.0], [8, 230, 1.0], [8, 233, 22.0], [8, 234, 8.0], [8, 235, 32.0], [8, 236, 1.0], [8, 237, 3.0], [8, 239, 1.0], [8, 240, 30.0], [8, 241, 10.0], [8, 242, 2.0], [8, 244, 9.0], [8, 245, 76.0], [8, 246, 1.0], [8, 247, 9.0], [8, 248, 12.0], [8, 251, 2.0], [8, 253, 2.0], [8, 254, 1.0], [8, 255, 2.0], [8, 256, 3.0], [8, 257, 5.0], [8, 260, 5.0], [8, 261, 1.0], [8, 262, 4.0], [8, 263, 2.0], [8, 264, 2.0], [8, 266, 49.0], [8, 267, 2.0], [8, 268, 2.0], [8, 269, 23.0], [8, 270, 72.0], [8, 271, 9.0], [8, 272, 2.0], [8, 273, 125.0], [8, 274, 1.0], [8, 275, 1.0], [8, 276, 1.0], [8, 277, 7.0], [8, 278, 6.0], [8, 279, 8.0], [8, 280, 1.0], [9, 38, 1.0], [9, 69, 1.0], [9, 95, 1.0], [9, 133, 1.0], [9, 148, 1.0], [9, 150, 1.0], [9, 165, 1.0], [10, 24, 1.0], [10, 108, 1.0], [10, 137, 2.0], [10, 166, 1.0], [10, 174, 1.0], [11, 81, 1.0], [12, 9, 2.0], [12, 49, 1.0], [12, 101, 1.0], [12, 141, 1.0], [13, 8, 2.0], [13, 14, 1.0], [13, 21, 1.0], [13, 24, 1.0], [13, 43, 3.0], [13, 55, 1.0], [13, 61, 1.0], [13, 76, 1.0], [13, 105, 1.0], [13, 113, 1.0], [13, 141, 1.0], [13, 143, 1.0], [13, 159, 1.0], [13, 166, 1.0], [13, 171, 1.0], [13, 179, 1.0], [13, 211, 1.0], [13, 254, 1.0], [13, 264, 1.0], [13, 270, 4.0], [13, 273, 1.0], [14, 131, 1.0], [14, 233, 1.0], [15, 2, 1.0], [15, 13, 1.0], [15, 14, 5.0], [15, 32, 2.0], [15, 49, 1.0], [15, 59, 1.0], [15, 61, 2.0], [15, 63, 3.0], [15, 76, 1.0], [15, 80, 1.0], [15, 87, 1.0], [15, 90, 1.0], [15, 96, 2.0], [15, 103, 2.0], [15, 135, 2.0], [15, 152, 1.0], [15, 159, 2.0], [15, 165, 1.0], [15, 181, 1.0], [15, 185, 1.0], [15, 188, 3.0], [15, 200, 1.0], [15, 201, 1.0], [15, 202, 2.0], [15, 204, 1.0], [15, 211, 3.0], [15, 233, 3.0], [15, 262, 1.0], [15, 266, 4.0], [15, 271, 4.0], [15, 276, 1.0], [16, 35, 1.0], [16, 45, 1.0], [16, 148, 1.0], [17, 24, 2.0], [17, 45, 1.0], [17, 48, 1.0], [17, 91, 1.0], [17, 131, 1.0], [17, 145, 1.0], [17, 155, 1.0], [17, 215, 1.0], [17, 233, 1.0], [18, 196, 1.0], [19, 41, 1.0], [19, 57, 1.0], [19, 59, 1.0], [19, 94, 1.0], [19, 123, 1.0], [19, 144, 1.0], [19, 153, 2.0], [19, 212, 1.0], [19, 271, 1.0], [20, 30, 1.0], [20, 35, 1.0], [20, 110, 1.0], [20, 170, 1.0], [20, 189, 1.0], [20, 200, 1.0], [20, 211, 1.0], [20, 270, 3.0], [21, 24, 2.0], [21, 36, 1.0], [21, 47, 2.0], [21, 102, 1.0], [21, 129, 1.0], [21, 142, 1.0], [21, 215, 1.0], [21, 245, 1.0], [21, 248, 1.0], [22, 62, 1.0], [22, 85, 1.0], [22, 150, 1.0], [22, 202, 1.0], [22, 248, 1.0], [22, 263, 1.0], [23, 131, 1.0], [24, 24, 4.0], [24, 49, 1.0], [24, 81, 3.0], [24, 84, 1.0], [24, 94, 1.0], [24, 103, 1.0], [24, 132, 1.0], [24, 181, 1.0], [24, 182, 1.0], [24, 190, 1.0], [24, 212, 1.0], [24, 218, 1.0], [24, 248, 1.0], [24, 270, 1.0], [25, 0, 9.0], [25, 20, 1.0], [25, 24, 4.0], [25, 39, 1.0], [25, 44, 2.0], [25, 46, 1.0], [25, 47, 17.0], [25, 59, 1.0], [25, 78, 3.0], [25, 81, 1.0], [25, 93, 1.0], [25, 94, 1.0], [25, 100, 2.0], [25, 101, 2.0], [25, 105, 2.0], [25, 108, 2.0], [25, 116, 1.0], [25, 118, 1.0], [25, 125, 16.0], [25, 131, 4.0], [25, 141, 3.0], [25, 145, 1.0], [25, 154, 2.0], [25, 162, 1.0], [25, 163, 8.0], [25, 179, 1.0], [25, 185, 3.0], [25, 188, 3.0], [25, 189, 3.0], [25, 195, 2.0], [25, 199, 4.0], [25, 210, 1.0], [25, 233, 4.0], [25, 240, 16.0], [25, 252, 1.0], [25, 273, 6.0], [26, 247, 1.0], [26, 269, 1.0], [27, 6, 5.0], [27, 29, 6.0], [27, 61, 1.0], [27, 72, 1.0], [27, 73, 3.0], [27, 95, 1.0], [27, 191, 38.0], [27, 233, 1.0], [27, 259, 2.0], [27, 260, 1.0], [28, 43, 2.0], [28, 45, 1.0], [28, 95, 2.0], [28, 170, 1.0], [28, 190, 1.0], [28, 239, 1.0], [29, 39, 1.0], [30, 3, 2.0], [30, 215, 3.0], [31, 167, 2.0], [31, 226, 1.0], [32, 21, 1.0], [32, 24, 1.0], [32, 167, 1.0], [33, 276, 1.0], [34, 113, 1.0], [34, 166, 1.0], [34, 272, 1.0], [35, 36, 1.0], [35, 59, 107.0], [35, 73, 4.0], [35, 75, 36.0], [35, 83, 183.0], [35, 110, 20.0], [35, 154, 51.0], [35, 158, 46.0], [35, 174, 5.0], [35, 181, 1.0], [35, 182, 7.0], [35, 200, 74.0], [35, 212, 11.0], [35, 213, 30.0], [35, 218, 155.0], [35, 227, 2.0], [35, 232, 38.0], [35, 259, 3.0], [35, 261, 146.0], [35, 276, 26.0], [36, 0, 10.0], [36, 1, 3.0], [36, 3, 1.0], [36, 4, 12.0], [36, 5, 8.0], [36, 6, 7.0], [36, 7, 22.0], [36, 8, 34.0], [36, 9, 27.0], [36, 10, 1.0], [36, 12, 34.0], [36, 14, 16.0], [36, 15, 11.0], [36, 16, 12.0], [36, 19, 18.0], [36, 20, 2.0], [36, 21, 3.0], [36, 22, 3.0], [36, 23, 4.0], [36, 24, 1.0], [36, 25, 26.0], [36, 26, 2.0], [36, 27, 22.0], [36, 28, 16.0], [36, 29, 4.0], [36, 30, 24.0], [36, 31, 13.0], [36, 32, 10.0], [36, 33, 1.0], [36, 34, 6.0], [36, 35, 97.0], [36, 36, 12.0], [36, 37, 2.0], [36, 38, 6.0], [36, 39, 82.0], [36, 40, 3.0], [36, 41, 7.0], [36, 42, 9.0], [36, 43, 25.0], [36, 44, 9.0], [36, 45, 7.0], [36, 47, 328.0], [36, 49, 2.0], [36, 50, 149.0], [36, 51, 9.0], [36, 52, 5.0], [36, 54, 1.0], [36, 55, 29.0], [36, 56, 43.0], [36, 57, 5.0], [36, 59, 27.0], [36, 60, 3.0], [36, 61, 11.0], [36, 64, 20.0], [36, 66, 7.0], [36, 67, 1.0], [36, 68, 2.0], [36, 69, 14.0], [36, 70, 5.0], [36, 71, 11.0], [36, 73, 5.0], [36, 74, 3.0], [36, 75, 22.0], [36, 76, 12.0], [36, 77, 1.0], [36, 78, 51.0], [36, 79, 7.0], [36, 80, 11.0], [36, 81, 9.0], [36, 82, 3.0], [36, 83, 13.0], [36, 85, 41.0], [36, 86, 18.0], [36, 87, 7.0], [36, 89, 8.0], [36, 90, 11.0], [36, 91, 25.0], [36, 92, 1.0], [36, 93, 125.0], [36, 94, 68.0], [36, 95, 11.0], [36, 96, 30.0], [36, 97, 11.0], [36, 98, 2.0], [36, 99, 15.0], [36, 100, 1.0], [36, 101, 2.0], [36, 102, 11.0], [36, 103, 37.0], [36, 104, 3.0], [36, 105, 11.0], [36, 106, 19.0], [36, 107, 32.0], [36, 108, 2.0], [36, 109, 33.0], [36, 110, 3.0], [36, 111, 5.0], [36, 112, 17.0], [36, 113, 31.0], [36, 114, 2.0], [36, 116, 4.0], [36, 117, 1.0], [36, 118, 3.0], [36, 119, 13.0], [36, 120, 20.0], [36, 122, 1.0], [36, 123, 13.0], [36, 124, 1.0], [36, 125, 44.0], [36, 126, 10.0], [36, 128, 9.0], [36, 129, 3.0], [36, 130, 8.0], [36, 131, 76.0], [36, 132, 14.0], [36, 134, 8.0], [36, 135, 3.0], [36, 137, 9.0], [36, 138, 11.0], [36, 139, 14.0], [36, 140, 9.0], [36, 141, 286.0], [36, 142, 27.0], [36, 143, 2.0], [36, 144, 12.0], [36, 145, 31.0], [36, 146, 8.0], [36, 148, 14.0], [36, 151, 5.0], [36, 152, 20.0], [36, 153, 21.0], [36, 154, 20.0], [36, 155, 4.0], [36, 156, 12.0], [36, 157, 14.0], [36, 158, 6.0], [36, 159, 4.0], [36, 161, 2.0], [36, 162, 48.0], [36, 163, 21.0], [36, 164, 13.0], [36, 165, 2.0], [36, 166, 7.0], [36, 168, 4.0], [36, 169, 8.0], [36, 170, 20.0], [36, 171, 12.0], [36, 172, 13.0], [36, 173, 2.0], [36, 174, 22.0], [36, 177, 24.0], [36, 178, 8.0], [36, 179, 5.0], [36, 181, 1.0], [36, 182, 14.0], [36, 183, 2.0], [36, 184, 3.0], [36, 185, 99.0], [36, 186, 49.0], [36, 188, 10.0], [36, 189, 9.0], [36, 190, 35.0], [36, 192, 7.0], [36, 193, 25.0], [36, 194, 6.0], [36, 196, 22.0], [36, 197, 5.0], [36, 198, 5.0], [36, 199, 57.0], [36, 200, 17.0], [36, 201, 3.0], [36, 202, 26.0], [36, 203, 19.0], [36, 204, 8.0], [36, 205, 9.0], [36, 206, 3.0], [36, 207, 6.0], [36, 208, 5.0], [36, 210, 4.0], [36, 211, 6.0], [36, 212, 62.0], [36, 213, 24.0], [36, 214, 19.0], [36, 215, 10.0], [36, 216, 26.0], [36, 217, 4.0], [36, 218, 15.0], [36, 219, 4.0], [36, 220, 5.0], [36, 221, 3.0], [36, 222, 5.0], [36, 223, 1.0], [36, 224, 11.0], [36, 225, 34.0], [36, 226, 1.0], [36, 227, 1.0], [36, 228, 9.0], [36, 229, 10.0], [36, 232, 21.0], [36, 233, 10.0], [36, 234, 41.0], [36, 235, 17.0], [36, 236, 31.0], [36, 237, 1.0], [36, 239, 1.0], [36, 240, 34.0], [36, 241, 32.0], [36, 242, 17.0], [36, 243, 1.0], [36, 244, 9.0], [36, 245, 5.0], [36, 246, 5.0], [36, 247, 20.0], [36, 248, 5.0], [36, 249, 9.0], [36, 250, 30.0], [36, 251, 4.0], [36, 252, 3.0], [36, 253, 6.0], [36, 254, 57.0], [36, 259, 29.0], [36, 260, 22.0], [36, 261, 5.0], [36, 262, 25.0], [36, 263, 9.0], [36, 264, 8.0], [36, 266, 43.0], [36, 269, 3.0], [36, 270, 5.0], [36, 271, 10.0], [36, 272, 8.0], [36, 273, 137.0], [36, 274, 2.0], [36, 276, 2.0], [36, 277, 4.0], [36, 278, 1.0], [36, 279, 6.0], [36, 280, 11.0], [37, 2, 51.0], [37, 3, 7.0], [37, 4, 3.0], [37, 5, 592.0], [37, 8, 1.0], [37, 12, 78.0], [37, 16, 1.0], [37, 18, 497.0], [37, 19, 212.0], [37, 22, 7.0], [37, 23, 3.0], [37, 24, 2.0], [37, 25, 10.0], [37, 26, 2.0], [37, 28, 555.0], [37, 30, 16.0], [37, 31, 147.0], [37, 32, 2.0], [37, 33, 122.0], [37, 39, 98.0], [37, 40, 1.0], [37, 42, 87.0], [37, 50, 2.0], [37, 52, 444.0], [37, 53, 1.0], [37, 60, 169.0], [37, 62, 723.0], [37, 63, 7.0], [37, 65, 9.0], [37, 71, 48.0], [37, 72, 26.0], [37, 74, 170.0], [37, 75, 241.0], [37, 78, 10.0], [37, 81, 2.0], [37, 85, 2.0], [37, 87, 17.0], [37, 88, 1.0], [37, 90, 815.0], [37, 93, 2.0], [37, 96, 1.0], [37, 97, 6.0], [37, 99, 8.0], [37, 100, 33.0], [37, 101, 21.0], [37, 102, 1.0], [37, 106, 457.0], [37, 109, 1.0], [37, 112, 13.0], [37, 114, 20.0], [37, 115, 253.0], [37, 117, 1.0], [37, 119, 28.0], [37, 121, 238.0], [37, 122, 160.0], [37, 123, 39.0], [37, 128, 35.0], [37, 129, 104.0], [37, 130, 144.0], [37, 134, 22.0], [37, 138, 43.0], [37, 139, 18.0], [37, 142, 35.0], [37, 145, 2.0], [37, 146, 103.0], [37, 147, 555.0], [37, 149, 4.0], [37, 151, 47.0], [37, 152, 6.0], [37, 153, 171.0], [37, 155, 4.0], [37, 158, 92.0], [37, 161, 59.0], [37, 163, 7.0], [37, 164, 1.0], [37, 165, 382.0], [37, 166, 228.0], [37, 168, 92.0], [37, 171, 53.0], [37, 172, 2.0], [37, 173, 152.0], [37, 177, 150.0], [37, 178, 164.0], [37, 179, 87.0], [37, 186, 425.0], [37, 187, 1.0], [37, 189, 1.0], [37, 190, 8.0], [37, 191, 8.0], [37, 193, 799.0], [37, 197, 91.0], [37, 202, 138.0], [37, 203, 1.0], [37, 206, 48.0], [37, 213, 5.0], [37, 218, 1.0], [37, 219, 85.0], [37, 221, 129.0], [37, 223, 88.0], [37, 228, 113.0], [37, 230, 8.0], [37, 231, 130.0], [37, 233, 4.0], [37, 235, 13.0], [37, 236, 27.0], [37, 238, 241.0], [37, 239, 33.0], [37, 240, 72.0], [37, 242, 117.0], [37, 245, 74.0], [37, 246, 905.0], [37, 247, 411.0], [37, 250, 53.0], [37, 254, 22.0], [37, 258, 6.0], [37, 260, 3.0], [37, 261, 123.0], [37, 264, 30.0], [37, 269, 48.0], [37, 272, 11.0], [37, 273, 72.0], [37, 274, 2.0], [37, 275, 210.0], [37, 278, 28.0], [37, 280, 23.0], [38, 276, 1.0], [39, 0, 37.0], [39, 1, 33.0], [39, 2, 84.0], [39, 3, 79.0], [39, 4, 126.0], [39, 5, 102.0], [39, 6, 5.0], [39, 7, 454.0], [39, 8, 2.0], [39, 9, 20.0], [39, 10, 6.0], [39, 11, 64.0], [39, 14, 5.0], [39, 15, 109.0], [39, 16, 2.0], [39, 19, 2.0], [39, 20, 1.0], [39, 22, 80.0], [39, 23, 54.0], [39, 25, 28.0], [39, 26, 17.0], [39, 27, 90.0], [39, 28, 22.0], [39, 29, 44.0], [39, 30, 87.0], [39, 31, 36.0], [39, 32, 61.0], [39, 33, 19.0], [39, 34, 5.0], [39, 35, 323.0], [39, 36, 55.0], [39, 37, 2.0], [39, 38, 1.0], [39, 39, 4.0], [39, 41, 6.0], [39, 42, 130.0], [39, 43, 302.0], [39, 44, 109.0], [39, 45, 14.0], [39, 47, 111.0], [39, 50, 53.0], [39, 51, 29.0], [39, 52, 72.0], [39, 53, 62.0], [39, 54, 21.0], [39, 55, 51.0], [39, 56, 208.0], [39, 59, 94.0], [39, 60, 30.0], [39, 61, 27.0], [39, 62, 7.0], [39, 63, 21.0], [39, 64, 99.0], [39, 65, 13.0], [39, 66, 5.0], [39, 67, 58.0], [39, 68, 16.0], [39, 69, 54.0], [39, 70, 94.0], [39, 71, 13.0], [39, 72, 9.0], [39, 73, 20.0], [39, 74, 15.0], [39, 75, 11.0], [39, 76, 39.0], [39, 77, 21.0], [39, 78, 66.0], [39, 79, 11.0], [39, 80, 27.0], [39, 81, 9.0], [39, 82, 17.0], [39, 83, 32.0], [39, 85, 101.0], [39, 86, 77.0], [39, 87, 85.0], [39, 88, 13.0], [39, 89, 138.0], [39, 90, 85.0], [39, 91, 7.0], [39, 93, 3.0], [39, 94, 13.0], [39, 95, 11.0], [39, 96, 44.0], [39, 97, 1.0], [39, 98, 54.0], [39, 99, 28.0], [39, 100, 22.0], [39, 102, 6.0], [39, 103, 40.0], [39, 104, 36.0], [39, 105, 17.0], [39, 106, 64.0], [39, 107, 18.0], [39, 108, 7.0], [39, 109, 450.0], [39, 110, 37.0], [39, 111, 39.0], [39, 112, 91.0], [39, 114, 102.0], [39, 116, 82.0], [39, 117, 138.0], [39, 118, 18.0], [39, 119, 32.0], [39, 120, 25.0], [39, 121, 95.0], [39, 123, 137.0], [39, 124, 22.0], [39, 125, 34.0], [39, 126, 7.0], [39, 127, 3.0], [39, 128, 14.0], [39, 129, 139.0], [39, 130, 2.0], [39, 131, 411.0], [39, 132, 19.0], [39, 133, 2.0], [39, 134, 64.0], [39, 135, 21.0], [39, 136, 30.0], [39, 137, 100.0], [39, 138, 45.0], [39, 139, 1.0], [39, 141, 71.0], [39, 142, 89.0], [39, 143, 4.0], [39, 144, 4.0], [39, 145, 3.0], [39, 146, 17.0], [39, 148, 211.0], [39, 149, 1.0], [39, 151, 35.0], [39, 152, 28.0], [39, 153, 19.0], [39, 154, 24.0], [39, 155, 9.0], [39, 156, 5.0], [39, 157, 273.0], [39, 158, 28.0], [39, 159, 97.0], [39, 160, 1.0], [39, 161, 43.0], [39, 162, 612.0], [39, 163, 9.0], [39, 164, 24.0], [39, 165, 3.0], [39, 166, 31.0], [39, 167, 10.0], [39, 168, 2.0], [39, 169, 38.0], [39, 170, 86.0], [39, 171, 42.0], [39, 172, 36.0], [39, 173, 20.0], [39, 174, 23.0], [39, 177, 14.0], [39, 178, 95.0], [39, 179, 45.0], [39, 181, 12.0], [39, 182, 7.0], [39, 183, 53.0], [39, 184, 1.0], [39, 185, 12.0], [39, 188, 8.0], [39, 189, 80.0], [39, 190, 109.0], [39, 191, 11.0], [39, 192, 5.0], [39, 193, 153.0], [39, 194, 15.0], [39, 195, 170.0], [39, 196, 53.0], [39, 197, 35.0], [39, 198, 4.0], [39, 199, 542.0], [39, 200, 126.0], [39, 201, 53.0], [39, 202, 37.0], [39, 203, 11.0], [39, 204, 5.0], [39, 205, 3.0], [39, 206, 14.0], [39, 207, 279.0], [39, 208, 25.0], [39, 209, 26.0], [39, 210, 2.0], [39, 211, 104.0], [39, 212, 2.0], [39, 213, 34.0], [39, 214, 108.0], [39, 215, 1.0], [39, 217, 19.0], [39, 218, 109.0], [39, 219, 111.0], [39, 220, 70.0], [39, 221, 16.0], [39, 222, 10.0], [39, 224, 3.0], [39, 225, 54.0], [39, 226, 8.0], [39, 227, 40.0], [39, 228, 28.0], [39, 230, 6.0], [39, 231, 14.0], [39, 232, 2.0], [39, 233, 5.0], [39, 235, 23.0], [39, 236, 66.0], [39, 237, 8.0], [39, 238, 2.0], [39, 239, 29.0], [39, 240, 14.0], [39, 241, 118.0], [39, 242, 74.0], [39, 243, 36.0], [39, 245, 76.0], [39, 246, 5.0], [39, 247, 46.0], [39, 248, 34.0], [39, 249, 71.0], [39, 250, 77.0], [39, 251, 61.0], [39, 252, 292.0], [39, 253, 27.0], [39, 255, 1.0], [39, 256, 4.0], [39, 257, 23.0], [39, 258, 2.0], [39, 259, 2.0], [39, 260, 9.0], [39, 261, 65.0], [39, 262, 6.0], [39, 263, 8.0], [39, 264, 27.0], [39, 265, 1.0], [39, 266, 46.0], [39, 267, 9.0], [39, 268, 36.0], [39, 269, 54.0], [39, 270, 12.0], [39, 271, 62.0], [39, 272, 47.0], [39, 273, 89.0], [39, 275, 30.0], [39, 276, 2.0], [39, 277, 6.0], [39, 278, 45.0], [39, 279, 70.0], [39, 280, 76.0], [40, 44, 1.0], [41, 171, 1.0], [42, 82, 1.0], [43, 113, 1.0], [44, 110, 1.0], [45, 180, 1.0], [45, 259, 1.0], [46, 49, 1.0], [46, 52, 1.0], [46, 61, 1.0], [46, 102, 3.0], [46, 106, 1.0], [46, 234, 1.0], [46, 259, 1.0], [47, 0, 10.0], [47, 4, 41.0], [47, 6, 1.0], [47, 8, 6.0], [47, 9, 17.0], [47, 10, 5.0], [47, 11, 4.0], [47, 12, 1.0], [47, 14, 10.0], [47, 15, 4.0], [47, 16, 2.0], [47, 18, 5.0], [47, 19, 7.0], [47, 20, 1.0], [47, 22, 4.0], [47, 23, 1.0], [47, 24, 14.0], [47, 25, 5.0], [47, 26, 22.0], [47, 28, 9.0], [47, 29, 1.0], [47, 31, 7.0], [47, 34, 4.0], [47, 35, 8.0], [47, 36, 11.0], [47, 37, 1.0], [47, 39, 18.0], [47, 40, 4.0], [47, 41, 9.0], [47, 42, 25.0], [47, 43, 4.0], [47, 45, 11.0], [47, 46, 5.0], [47, 47, 10.0], [47, 49, 8.0], [47, 50, 9.0], [47, 51, 5.0], [47, 54, 9.0], [47, 55, 9.0], [47, 56, 29.0], [47, 57, 1.0], [47, 59, 9.0], [47, 60, 3.0], [47, 61, 2.0], [47, 63, 2.0], [47, 64, 34.0], [47, 68, 30.0], [47, 69, 8.0], [47, 70, 3.0], [47, 71, 11.0], [47, 75, 26.0], [47, 76, 11.0], [47, 77, 1.0], [47, 81, 11.0], [47, 82, 7.0], [47, 84, 23.0], [47, 85, 29.0], [47, 86, 1.0], [47, 87, 2.0], [47, 88, 3.0], [47, 89, 1.0], [47, 90, 17.0], [47, 91, 4.0], [47, 93, 39.0], [47, 94, 4.0], [47, 95, 7.0], [47, 96, 4.0], [47, 98, 3.0], [47, 101, 6.0], [47, 103, 1.0], [47, 105, 19.0], [47, 106, 23.0], [47, 107, 1.0], [47, 108, 1.0], [47, 109, 2.0], [47, 110, 31.0], [47, 113, 11.0], [47, 114, 1.0], [47, 116, 3.0], [47, 119, 9.0], [47, 120, 4.0], [47, 125, 24.0], [47, 126, 1.0], [47, 128, 3.0], [47, 129, 15.0], [47, 130, 8.0], [47, 131, 9.0], [47, 132, 3.0], [47, 133, 28.0], [47, 135, 1.0], [47, 136, 2.0], [47, 137, 47.0], [47, 138, 6.0], [47, 140, 7.0], [47, 141, 56.0], [47, 142, 16.0], [47, 143, 11.0], [47, 144, 4.0], [47, 145, 1.0], [47, 146, 1.0], [47, 148, 1.0], [47, 149, 7.0], [47, 150, 2.0], [47, 151, 2.0], [47, 152, 13.0], [47, 153, 4.0], [47, 154, 2.0], [47, 155, 10.0], [47, 156, 5.0], [47, 157, 11.0], [47, 160, 4.0], [47, 163, 9.0], [47, 164, 6.0], [47, 166, 1.0], [47, 167, 2.0], [47, 169, 1.0], [47, 171, 5.0], [47, 172, 7.0], [47, 173, 6.0], [47, 174, 4.0], [47, 176, 4.0], [47, 178, 2.0], [47, 179, 25.0], [47, 180, 4.0], [47, 181, 11.0], [47, 182, 7.0], [47, 183, 1.0], [47, 184, 18.0], [47, 185, 29.0], [47, 186, 2.0], [47, 187, 2.0], [47, 188, 2.0], [47, 189, 1.0], [47, 190, 5.0], [47, 191, 1.0], [47, 195, 2.0], [47, 196, 29.0], [47, 197, 3.0], [47, 198, 8.0], [47, 199, 1.0], [47, 200, 1.0], [47, 202, 11.0], [47, 203, 1.0], [47, 205, 2.0], [47, 206, 1.0], [47, 209, 4.0], [47, 210, 2.0], [47, 212, 49.0], [47, 213, 8.0], [47, 214, 14.0], [47, 215, 8.0], [47, 218, 3.0], [47, 219, 14.0], [47, 220, 1.0], [47, 221, 1.0], [47, 222, 1.0], [47, 224, 187.0], [47, 225, 7.0], [47, 226, 1.0], [47, 230, 9.0], [47, 232, 14.0], [47, 234, 8.0], [47, 235, 3.0], [47, 236, 3.0], [47, 237, 3.0], [47, 240, 6.0], [47, 242, 15.0], [47, 243, 3.0], [47, 244, 2.0], [47, 246, 2.0], [47, 247, 11.0], [47, 248, 30.0], [47, 249, 1.0], [47, 250, 3.0], [47, 252, 2.0], [47, 253, 2.0], [47, 255, 4.0], [47, 256, 1.0], [47, 259, 18.0], [47, 260, 7.0], [47, 261, 3.0], [47, 266, 29.0], [47, 267, 65.0], [47, 269, 2.0], [47, 272, 12.0], [47, 273, 1.0], [47, 274, 11.0], [47, 275, 1.0], [47, 277, 4.0], [47, 278, 2.0], [47, 279, 11.0], [47, 280, 7.0], [48, 181, 1.0], [48, 193, 2.0], [49, 68, 1.0], [50, 24, 2.0], [50, 202, 1.0], [51, 120, 1.0], [52, 11, 1.0], [52, 46, 17.0], [52, 52, 1.0], [52, 56, 1.0], [52, 61, 2.0], [52, 63, 1.0], [52, 73, 1.0], [52, 76, 2.0], [52, 96, 2.0], [52, 103, 4.0], [52, 137, 1.0], [52, 138, 1.0], [52, 150, 1.0], [52, 151, 1.0], [52, 154, 1.0], [52, 170, 1.0], [52, 171, 2.0], [52, 179, 1.0], [52, 185, 1.0], [52, 188, 1.0], [52, 202, 1.0], [52, 211, 1.0], [52, 233, 1.0], [52, 266, 2.0], [52, 271, 1.0], [52, 276, 1.0], [53, 81, 3.0], [53, 101, 2.0], [54, 272, 1.0], [55, 275, 1.0], [56, 129, 1.0], [57, 1, 1.0], [57, 39, 1.0], [57, 103, 1.0], [57, 131, 1.0], [57, 163, 1.0], [57, 195, 1.0], [58, 0, 402.0], [58, 1, 38.0], [58, 4, 102.0], [58, 6, 6.0], [58, 9, 138.0], [58, 16, 40.0], [58, 17, 1.0], [58, 24, 14.0], [58, 25, 25.0], [58, 28, 50.0], [58, 29, 43.0], [58, 30, 568.0], [58, 32, 1.0], [58, 36, 21.0], [58, 40, 27.0], [58, 41, 30.0], [58, 43, 118.0], [58, 50, 39.0], [58, 52, 1.0], [58, 55, 1.0], [58, 57, 402.0], [58, 58, 7.0], [58, 61, 5.0], [58, 63, 27.0], [58, 64, 158.0
[truncated: 1,152,883 more chars]
