# Supplementary material for: The Biological Observation Matrix (BIOM) format or: how I learned to stop worrying and love the ome-ome
Source: Gigascience. 2012 Jul 12;1:7. doi: 10.1186/2047-217X-1-7 (PMC3626512; doi:10.1186/2047-217X-1-7)
Supplement: Additional file 3: — Comparison of QIIME OTU Table collapsing code with native QIIME OTU table data structures (Panels A-D) and biom-format Table objects (Panel E). Panels A-D (combined) provide the same functionality as Panel E. [file 2047-217X-1-7-S3.zip › SupplementaryFile2/readme.txt]

Description of included files
=============================

File name key:

otu_table*txt : classic QIIME OTU table
otu_table*biom : BIOM 0.9.0-dev OTU table
mapping*txt : metadata mapping file

Integers in file names are study identifiers. The four studies included are:

77 
A core gut microbiome in obese and lean twins.
Turnbaugh PJ, Hamady M, Yatsunenko T, Cantarel BL, Duncan A, Ley RE, Sogin ML, Jones WJ, Roe BA, Affourtit JP, Egholm M, Henrissat B, Heath AC, Knight R, Gordon JI.
Nature. 2009 Jan 22;457(7228):480-4

101 
Succession of microbial consortia in the developing infant gut microbiome.
Koenig JE, Spor A, Scalfone N, Fricker AD, Stombaugh J, Knight R, Angenent LT, Ley RE.
Proc Natl Acad Sci U S A. 2011 Mar 15;108 Suppl 1:4578-85.

449
Bacterial community variation in human body habitats across space and time.
Costello EK, Lauber CL, Hamady M, Fierer N, Gordon JI, Knight R.
Science. 2009 Dec 18;326(5960):1694-7.

550 
Moving pictures of the human microbiome.
Caporaso JG, Lauber CL, Costello EK, Berg-Lyons D, Gonzalez A, Stombaugh J, Knights D, Gajer P, Ravel J, Fierer N, Gordon JI, Knight R.
Genome Biol. 2011;12(5):R50.
