# Supplementary material for: The Biological Observation Matrix (BIOM) format or: how I learned to stop worrying and love the ome-ome
Source: Gigascience. 2012 Jul 12;1:7. doi: 10.1186/2047-217X-1-7 (PMC3626512; doi:10.1186/2047-217X-1-7)
Supplement: Additional file 5: — Example BIOM-formatted data. This is an example of a sparse BIOM-formatted OTU table. While type is a required entry in BIOM tables, the BIOM format itself does not change for different data types (e.g., OTU Table, function table, metabolite table). This information is included to allow tools that use BIOM files to determine the data type, if desired. Additional examples are available at: http://biom-format.org/documentation/format_versions/biom-1.0.html#example-biom-files. [file 2047-217X-1-7-S5.xls]

## Sheet: Sheet1
File name	density (percent non-zero)	biom size (MB)	txt size (MB)	Compression ratio	Num OTUs	Num Samples	Num samples x Num OTUs
otu_table_969_mc1.biom	0.0132371	12.2414	175.757	14.3576	7082	6164	43653448
otu_table_968_mc1.biom	0.0133544	7.21093	96.3873	13.3668	7092	3363	23850396
otu_table_734_mc1.biom	0.0265853	3.85229	27.7521	7.20405	2657	2572	6833804
otu_table_449_mc1.biom	0.0197758	1.81698	11.9961	6.60225	4766	600	2859600
otu_table_550_mc1.biom	0.0440376	29.6317	133.657	4.51061	16703	1967	32854801
otu_table_509_mc1.biom	0.029287	0.304239	1.30988	4.30543	768	394	302592
otu_table_316_mc1.biom	0.0230969	0.639308	2.59251	4.05518	2314	251	580814
otu_table_450_mc1.biom	0.0394164	0.660852	2.18483	3.30608	1858	263	488654
otu_table_524_mc1.biom	0.0487781	0.907411	2.76219	3.04403	2156	290	625240
otu_table_619_mc1.biom	0.0534443	2.52133	7.62826	3.02549	5212	339	1766868
otu_table_317_mc1.biom	0.0433452	1.01887	2.77401	2.72263	3325	179	595175
otu_table_453_mc1.biom	0.0580566	0.779937	1.99579	2.55891	1986	223	442878
otu_table_391_mc1.biom	0.0578969	0.322646	0.6876	2.13113	1071	132	141372
otu_table_928_mc1.biom	0.0639975	1.49424	3.1721	2.12289	4631	145	671495
otu_table_232_mc1.biom	0.0611528	0.485136	0.960147	1.97913	1658	115	190670
otu_table_814_mc1.biom	0.0499298	0.378458	0.701161	1.85268	1507	86	129602
otu_table_77_mc1.biom	0.10702	1.55288	2.81433	1.81233	2273	281	638713
otu_table_722_mc1.biom	0.101071	10.0397	17.2243	1.71563	19227	196	3768492
otu_table_909_mc1.biom	0.106662	0.472525	0.807397	1.70869	971	181	175751
otu_table_395_mc1.biom	0.0631518	0.594368	1.00113	1.68435	2282	80	182560
otu_table_461_mc1.biom	0.0838661	0.416748	0.683581	1.64027	1348	97	130756
otu_table_349_mc1.biom	0.0710572	0.641972	1.01142	1.57549	2511	73	183303
otu_table_486_mc1.biom	0.116206	1.24223	1.9467	1.5671	2478	168	416304
otu_table_494_mc1.biom	0.123581	1.72454	2.65774	1.54113	2877	203	584031
otu_table_539_mc1.biom	0.0721464	0.350764	0.511727	1.45889	1466	60	87960
otu_table_101_mc1.biom	0.0770892	0.234261	0.336164	1.435	941	61	57401
otu_table_492_mc1.biom	0.0972637	0.306573	0.438492	1.4303	1072	75	80400
otu_table_495_mc1.biom	0.133741	1.79966	2.54227	1.41264	3356	162	543672
otu_table_721_mc1.biom	0.103284	4.45644	6.28847	1.4111	14206	84	1193304
otu_table_966_mc1.biom	0.0932867	0.310657	0.437565	1.40851	1131	69	78039
otu_table_1011_mc1.biom	0.119253	0.681504	0.956047	1.40285	1873	100	187300
otu_table_803_mc1.biom	0.14323	1.13391	1.56275	1.3782	1882	179	336878
otu_table_452_mc1.biom	0.144019	0.392224	0.530297	1.35203	721	154	111034
otu_table_1010_mc1.biom	0.127593	0.427221	0.574417	1.34454	1170	95	111150
otu_table_456_mc1.biom	0.162932	0.489956	0.615598	1.25644	822	158	129876
otu_table_626_mc1.biom	0.0706908	0.725446	0.901126	1.24217	3493	39	136227
otu_table_462_mc1.biom	0.111511	0.191378	0.226219	1.18205	709	49	34741
otu_table_992_mc1.biom	0.144114	1.06353	1.18728	1.11636	3469	59	204671
otu_table_455_mc1.biom	0.183859	0.385402	0.41981	1.08928	871	92	80132
otu_table_802_mc1.biom	0.201082	0.488646	0.518994	1.06211	800	134	107200
otu_table_496_mc1.biom	0.0950665	0.099962	0.10515	1.0519	469	29	13601
otu_table_213_mc1.biom	0.154014	0.681272	0.712727	1.04617	2394	48	114912
otu_table_457_mc1.biom	0.20004	0.281112	0.291351	1.03642	609	91	55419
otu_table_742_mc1.biom	0.13355	0.144759	0.144538	0.998473	614	32	19648
otu_table_454_mc1.biom	0.152406	0.189989	0.186513	0.981704	769	35	26915
otu_table_94_mc1.biom	0.133413	0.305866	0.290683	0.950361	1391	26	36166
otu_table_393_mc1.biom	0.126156	0.195408	0.178291	0.912404	887	20	17740
otu_table_397_mc1.biom	0.164327	0.263511	0.238885	0.906547	1124	27	30348
otu_table_451_mc1.biom	0.205263	0.316159	0.281776	0.891248	1105	38	41990
otu_table_967_mc1.biom	0.144444	0.031519	0.027608	0.875916	135	20	2700
otu_table_1006_mc1.biom	0.181917	0.573328	0.486812	0.849099	2428	23	55844
otu_table_816_mc1.biom	0.180764	0.093338	0.074065	0.793514	454	15	6810
otu_table_929_mc1.biom	0.226438	0.071585	0.055019	0.768583	313	16	5008
otu_table_314_mc1.biom	0.209124	0.059967	0.045831	0.76427	273	11	3003
otu_table_854_mc1.biom	0.178788	0.020063	0.015033	0.74929	99	10	990
otu_table_458_mc1.biom	0.271269	0.225352	0.158227	0.702133	1101	9	9909
otu_table_214_mc1.biom	0.348581	0.127211	0.085401	0.671333	552	12	6624
otu_table_460_mc1.biom	0.344294	0.106966	0.070347	0.657658	517	9	4653
otu_table_459_mc1.biom	0.498257	0.099163	0.06329	0.638242	478	6	2868
Meidan	0.111511	0.472525	0.6876	1.40851	1391	91	129876
