# Supplementary material for: The Biological Observation Matrix (BIOM) format or: how I learned to stop worrying and love the ome-ome
Source: Gigascience. 2012 Jul 12;1:7. doi: 10.1186/2047-217X-1-7 (PMC3626512; doi:10.1186/2047-217X-1-7)
Supplement: Additional file 7: Data 2. — Version 1.0.0 of the biom-format software package. [file 2047-217X-1-7-S7.tgz]

Archive with 98 entries (87 files):
- ./._biom-format-1.0.0
- biom-format-1.0.0
- biom-format-1.0.0/._doc
- biom-format-1.0.0/doc
- biom-format-1.0.0/._examples
- biom-format-1.0.0/examples
- biom-format-1.0.0/._INSTALL
- biom-format-1.0.0/INSTALL
- biom-format-1.0.0/._python-code
- biom-format-1.0.0/python-code
- biom-format-1.0.0/._README
- biom-format-1.0.0/README
- biom-format-1.0.0/._scripts
- biom-format-1.0.0/scripts
- biom-format-1.0.0/._setup.py
- biom-format-1.0.0/setup.py
- biom-format-1.0.0/scripts/._biom_validator.py
- biom-format-1.0.0/scripts/biom_validator.py
- biom-format-1.0.0/scripts/._convert_biom.py
- biom-format-1.0.0/scripts/convert_biom.py
- biom-format-1.0.0/scripts/._print_biom_python_config.py
- biom-format-1.0.0/scripts/print_biom_python_config.py
- biom-format-1.0.0/scripts/._test_biom_validator.py
- biom-format-1.0.0/scripts/test_biom_validator.py
- biom-format-1.0.0/python-code/._biom
- biom-format-1.0.0/python-code/biom
- biom-format-1.0.0/python-code/._support-code
- biom-format-1.0.0/python-code/support-code
- biom-format-1.0.0/python-code/._tests
- biom-format-1.0.0/python-code/tests
- biom-format-1.0.0/python-code/tests/._all_tests.py
- biom-format-1.0.0/python-code/tests/all_tests.py
- biom-format-1.0.0/python-code/tests/._test_parse.py
- biom-format-1.0.0/python-code/tests/test_parse.py
- biom-format-1.0.0/python-code/tests/._test_sparsedict.py
- biom-format-1.0.0/python-code/tests/test_sparsedict.py
- biom-format-1.0.0/python-code/tests/._test_sparsemat.py
- biom-format-1.0.0/python-code/tests/test_sparsemat.py
- biom-format-1.0.0/python-code/tests/._test_table.py
- biom-format-1.0.0/python-code/tests/test_table.py
- biom-format-1.0.0/python-code/tests/._test_unit_test.py
- biom-format-1.0.0/python-code/tests/test_unit_test.py
- biom-format-1.0.0/python-code/tests/._test_util.py
- biom-format-1.0.0/python-code/tests/test_util.py
- biom-format-1.0.0/python-code/support-code/.__sparsemat.pyx
- biom-format-1.0.0/python-code/support-code/_sparsemat.pyx
- biom-format-1.0.0/python-code/support-code/._sparsemat_lib.cpp
- biom-format-1.0.0/python-code/support-code/sparsemat_lib.cpp
- biom-format-1.0.0/python-code/support-code/._sparsemat_lib.h
- biom-format-1.0.0/python-code/support-code/sparsemat_lib.h
- biom-format-1.0.0/python-code/biom/.___init__.py
- biom-format-1.0.0/python-code/biom/__init__.py
- biom-format-1.0.0/python-code/biom/._exception.py
- biom-format-1.0.0/python-code/biom/exception.py
- biom-format-1.0.0/python-code/biom/._parse.py
- biom-format-1.0.0/python-code/biom/parse.py
- biom-format-1.0.0/python-code/biom/._sparsedict.py
- biom-format-1.0.0/python-code/biom/sparsedict.py
- biom-format-1.0.0/python-code/biom/._sparsemat.py
- biom-format-1.0.0/python-code/biom/sparsemat.py
- biom-format-1.0.0/python-code/biom/._table.py
- biom-format-1.0.0/python-code/biom/table.py
- biom-format-1.0.0/python-code/biom/._unit_test.py
- biom-format-1.0.0/python-code/biom/unit_test.py
- biom-format-1.0.0/python-code/biom/._util.py
- biom-format-1.0.0/python-code/biom/util.py
- biom-format-1.0.0/examples/._min_dense_otu_table.biom
- biom-format-1.0.0/examples/min_dense_otu_table.biom
- biom-format-1.0.0/examples/._min_sparse_otu_table.biom
- biom-format-1.0.0/examples/min_sparse_otu_table.biom
- biom-format-1.0.0/examples/._rich_dense_otu_table.biom
- biom-format-1.0.0/examples/rich_dense_otu_table.biom
- biom-format-1.0.0/examples/._rich_sparse_otu_table.biom
- biom-format-1.0.0/examples/rich_sparse_otu_table.biom
- biom-format-1.0.0/doc/.__templates
- biom-format-1.0.0/doc/_templates
- biom-format-1.0.0/doc/._conf.py
- biom-format-1.0.0/doc/conf.py
- biom-format-1.0.0/doc/._documentation
- biom-format-1.0.0/doc/documentation
- biom-format-1.0.0/doc/._index.rst
- biom-format-1.0.0/doc/index.rst
- biom-format-1.0.0/doc/._Makefile
- biom-format-1.0.0/doc/Makefile
- biom-format-1.0.0/doc/documentation/._biom_conversion.rst
- biom-format-1.0.0/doc/documentation/biom_conversion.rst
- biom-format-1.0.0/doc/documentation/._biom_format.rst
- biom-format-1.0.0/doc/documentation/biom_format.rst
- biom-format-1.0.0/doc/documentation/._format_versions
- biom-format-1.0.0/doc/documentation/format_versions
- biom-format-1.0.0/doc/documentation/._index.rst
- biom-format-1.0.0/doc/documentation/index.rst
- biom-format-1.0.0/doc/documentation/._table_objects.rst
- biom-format-1.0.0/doc/documentation/table_objects.rst
- biom-format-1.0.0/doc/documentation/format_versions/._biom-1.0.rst
- biom-format-1.0.0/doc/documentation/format_versions/biom-1.0.rst
- biom-format-1.0.0/doc/_templates/._layout.html
- biom-format-1.0.0/doc/_templates/layout.html
