# Supplementary material for: The Biological Observation Matrix (BIOM) format or: how I learned to stop worrying and love the ome-ome
Source: Gigascience. 2012 Jul 12;1:7. doi: 10.1186/2047-217X-1-7 (PMC3626512; doi:10.1186/2047-217X-1-7)
Supplement: Additional file 7: Data 2. — Version 1.0.0 of the biom-format software package. [file 2047-217X-1-7-S7.tgz › biom-format-1.0.0/INSTALL]

INSTALL
=======

More details can be found at http://biom-format.org

To build, simply run:

$ python setup.py build

To install into your home directory:

$ python setup.py install --prefix=$HOME

To install system-wide:

$ python setup.py install

Assuming the biom module was installed into a directory that is already visible
from your PYTHONPATH, you can build the documentation locally with:

$ python setup.py build_sphinx
