# Supplementary material for: The Biological Observation Matrix (BIOM) format or: how I learned to stop worrying and love the ome-ome
Source: Gigascience. 2012 Jul 12;1:7. doi: 10.1186/2047-217X-1-7 (PMC3626512; doi:10.1186/2047-217X-1-7)
Supplement: Additional file 7: Data 2. — Version 1.0.0 of the biom-format software package. [file 2047-217X-1-7-S7.tgz › biom-format-1.0.0/setup.py]

#!/usr/bin/env python

from distutils.core import setup
from distutils.extension import Extension
from os.path import join, split
from os import getcwd
from glob import glob

__author__ = "Daniel McDonald"
__copyright__ = "Copyright 2012, The BIOM Format"
__credits__ = ["Greg Caporaso", "Daniel McDonald", "Jose Clemente"]
__license__ = "GPL"
__version__ = "1.0.0c"
__maintainer__ = "Daniel McDonald"
__email__ = "mcdonadt@colorado.edu"
__status__ = "Development"


try:
    import numpy
except ImportError:
    raise ImportError, "numpy cannot be found. Can't continue."

try:
    import Cython
    from Cython.Distutils import build_ext
    
    cy_version = tuple(map(int, Cython.__version__.split('.')))
    if cy_version >= (0, 14, 1):
        cython_present = True
    else:
        cython_present = False
except ImportError:
    cython_present = False


support_code_path = join(getcwd(), 'python-code', 'support-code')
library_path = split(numpy.__file__)[0]

long_description = """BIOM: Biological Observation Matrix
http://www.biom-format.org

The Biological Observation Matrix (BIOM) Format or: How I Learned To Stop Worrying and Love the Ome-ome
Daniel McDonald, Jose C Clemente, Justin Kuczynski, Jai Ram Rideout,
Jesse Stombaugh, Doug Wendel, Andreas Wilke, Susan Huse, John
Hufnagle, Folker Meyer, Rob Knight and J Gregory Caporaso.
GigaScience, accepted 2012.
"""


if cython_present:
    from subprocess import Popen, PIPE
    from os import system
    system('cython %s/_sparsemat.pyx -o %s/_sparsemat.cpp --cplus' % (support_code_path, support_code_path))

    gcc_version = map(int, Popen('gcc -dumpversion', shell=True, stdout=PIPE).stdout.read().split('.'))
    if gcc_version[0] == 4 and gcc_version[1] > 2:
        extra_compile_args = ['-std=c++0x']
    else:
        extra_compile_args = []

    setup(name='biom-format',
        version=__version__,
        description='Biological Observation Matrix',
        author=__maintainer__,
        author_email=__email__,
        maintainer=__maintainer__,
        maintainer_email=__email__,
        url='http://www.biom-format.org',
        packages=['biom'],
        scripts=glob('scripts/*py'),
        package_dir={'':'python-code'},
        package_data={},
        data_files={},
        long_description=long_description,
        ext_modules=[Extension(
                   "biom._sparsemat",
                   sources=['python-code/support-code/_sparsemat.cpp',
                            'python-code/support-code/sparsemat_lib.cpp'],
                   language="c++",
                   extra_compile_args=extra_compile_args,
                   library_dirs=[library_path],
                   include_dirs=[])],
        cmdclass={'build_ext': build_ext}
        )
else:
    setup(name='biom-format',
        version=__version__,
        description='Biological Observation Matrix',
        author=__maintainer__,
        author_email=__email__,
        maintainer=__maintainer__,
        maintainer_email=__email__,
        url='http://www.biom-format.org',
        packages=['biom'],
        scripts=glob('scripts/*py'),
        package_dir={'':'python-code'},
        package_data={},
        data_files={},
        long_description=long_description)
