# Supplementary material for: The Biological Observation Matrix (BIOM) format or: how I learned to stop worrying and love the ome-ome
Source: Gigascience. 2012 Jul 12;1:7. doi: 10.1186/2047-217X-1-7 (PMC3626512; doi:10.1186/2047-217X-1-7)
Supplement: Additional file 7: Data 2. — Version 1.0.0 of the biom-format software package. [file 2047-217X-1-7-S7.tgz › biom-format-1.0.0/python-code/tests/test_table.py]

#!/usr/bin/env python

from numpy import array, where, zeros
from biom.unit_test import TestCase, main
from biom.table import TableException, Table, \
    DenseTable, SparseTable, DenseOTUTable, SparseOTUTable,\
    UnknownID, prefer_self, index_list, dict_to_nparray, \
    list_dict_to_nparray, table_factory, list_list_to_nparray, flatten, unzip, \
    natsort, to_sparse, nparray_to_sparseobj, list_nparray_to_sparseobj, \
    SparseObj

__author__ = "Daniel McDonald"
__copyright__ = "Copyright 2012, BIOM Format"
__credits__ = ["Daniel McDonald", "Jai Rideout", "Justin Kuczynski",
               "Greg Caporaso", "Jose Clemente"]
__license__ = "GPL"
__url__ = "http://biom-format.org"
__version__ = "1.0.0c"
__maintainer__ = "Daniel McDonald"
__email__ = "daniel.mcdonald@colorado.edu"

class SupportTests(TestCase):
    def setUp(self):
        pass

    def test_table_factory_sparseobj_nparray(self):
        """beat the table_factory sparsely to death"""
        # nparray test
        samp_ids = ['1','2','3','4']
        obs_ids = ['a','b','c']
        nparray = array([[1,2,3,4],[-1,6,7,8],[9,10,11,12]])
        data = nparray_to_sparseobj(array([[1,2,3,4],[-1,6,7,8],[9,10,11,12]]))
        exp = SparseTable(data, samp_ids, obs_ids)
        obs = table_factory(nparray, samp_ids, obs_ids, constructor=SparseTable)
        self.assertEqual(obs,exp)

    def test_table_factory_sparse_list_nparray(self):
        """beat the table_factory sparsely to death"""
        # list of nparray test
        samp_ids = ['1','2','3','4']
        obs_ids = ['a','b','c']
        list_np = [array([1,2,3,4]), array([5,6,7,8]), array([9,10,11,12])]
        data = list_nparray_to_sparseobj(list_np)
        exp = SparseTable(data, samp_ids, obs_ids)
        obs = table_factory(list_np, samp_ids, obs_ids, constructor=SparseTable)
        self.assertEqual(obs,exp)

    def test_table_factory_sparse_dict(self):
        """beat the table_factory sparsely to death"""
        # dict test
        samp_ids = range(24)
        obs_ids = range(101)
        dict_input = {(0,0):1,(0,10):5,(100,23):-3}
        d_input = zeros((101,24),dtype=float)
        d_input[0,0] = 1
        d_input[0,10] = 5
        d_input[100,23] = -3
        data = nparray_to_sparseobj(d_input)
        exp = SparseTable(data, samp_ids, obs_ids)
        obs = table_factory(dict_input,samp_ids,obs_ids,constructor=SparseTable)
        self.assertEqual(obs, exp)

    def test_table_factory_sparse_list_dict(self):
        """beat the table_factory sparsely to death"""
        # list of dict test
        samp_ids = range(11)
        obs_ids = range(3)
        ld_input = zeros((3,11),dtype=float)
        ld_input[0,5] = 10
        ld_input[0,10] = 2
        ld_input[1,1] = 15
        ld_input[2,3] = 7
        data = nparray_to_sparseobj(ld_input)
        exp = SparseTable(data, samp_ids, obs_ids)
        list_dict = [{(0,5):10,(10,10):2}, {(0,1):15}, {(0,3):7}]
        obs = table_factory(list_dict, samp_ids,obs_ids,constructor=SparseTable)
        self.assertEqual(obs, exp)

    def test_table_factory_sparse_list_dict(self):
        """beat the table_factory sparsely to death"""
        # list of dict test
        a1 = {}
        a2 = {}
        a1[(0,1)] = 1
        a2[(0,2)] = 5
        list_dict = [a1,a2]
        exp_table = zeros((2,3),dtype=float)
        exp_table[0,1] = 1
        exp_table[1,2] = 5
        data = nparray_to_sparseobj(exp_table)
        samp_ids = range(3)
        obs_ids = range(2)
        exp = SparseTable(data, samp_ids, obs_ids)
        obs = table_factory(list_dict,samp_ids,obs_ids,
                             constructor=SparseTable)
        self.assertEqual(obs, exp)

    def test_table_factory_sparse_dict(self):
        """beat the table_factory sparsely to death"""
        samp_ids = range(3)
        obs_ids = range(2)
        exp_data = zeros((2,3),dtype=float)
        exp_data[0,1] = 5
        exp_data[1,2] = 10
        data = nparray_to_sparseobj(exp_data)
        exp = SparseTable(data, samp_ids, obs_ids, constructor=SparseTable)
        dict_input = {}
        dict_input[(0,1)] = 5
        dict_input[(1,2)] = 10
        #print dict_input
        #print samp_ids
        #print obs_ids
        obs = table_factory(dict_input, samp_ids, obs_ids)
        self.assertEqual(obs, exp)

    def test_table_factory_sparse_list_list(self):
        """beat the table_factory sparsely to death"""
        # list list test
        samp_ids = range(3)
        obs_ids = range(2)
        exp_data = SparseObj(2,3)
        exp_data[0,1] = 5
        exp_data[1,2] = 10
        exp = SparseTable(exp_data, samp_ids, obs_ids)
        input = [[0,1,5],[1,2,10]]
        obs = table_factory(input, samp_ids, obs_ids, constructor=SparseTable)
        self.assertEqual(obs, exp)

    def test_TableException(self):
        """Make sure a TableException can be raised"""
        def f():
            raise TableException
        self.assertRaises(TableException, f)

    def test_list_list_to_nparray(self):
        """Convert [[value, value, ... value], ...] to nparray"""
        input = [[1,2,3,4,5],[6,7,8,9,0],[7,6,5,4,3]]
        exp = array([[1,2,3,4,5],[6,7,8,9,0],[7,6,5,4,3]], dtype=float)
        obs = list_list_to_nparray(input)
        self.assertEqual(obs,exp)

    def test_dict_to_nparray(self):
        """Take a dict -> array"""
        input = {(0,0):1,(0,10):5,(100,23):-3}
        exp = zeros((101,24),dtype=float)
        exp[0,0] = 1
        exp[0,10] = 5
        exp[100,23] = -3
        obs = dict_to_nparray(input)
        self.assertEqual(obs,exp)

    def test_list_dict_to_nparray(self):
        """List of dict -> nparray"""
        input = [{(0,5):10,(10,10):2}, {(0,1):15}, {(0,3):7}]
        exp = zeros((3, 11),dtype=float)
        exp[0,5] = 10
        exp[0,10] = 2
        exp[1,1] = 15
        exp[2,3] = 7
        obs = list_dict_to_nparray(input)
        self.assertEqual(obs,exp)
    
    def test_table_factory_dense_nparray(self):
        """beat the table_factory to death"""
        # nparray test
        samp_ids = ['1','2','3','4']
        obs_ids = ['a','b','c']
        nparray = array([[1,2,3,4],[-1,6,7,8],[9,10,11,12]])
        exp = DenseTable(nparray, samp_ids, obs_ids)
        obs = table_factory(nparray, samp_ids, obs_ids, constructor=DenseTable)
        self.assertEqual(obs,exp)

    def test_table_factory_dense_list_nparray(self):
        """beat the table_factory to death"""
        # list of nparray test
        samp_ids = ['1','2','3','4']
        obs_ids = ['a','b','c']
        list_np = [array([1,2,3,4]), array([5,6,7,8]), array([9,10,11,12])]
        exp = DenseTable(array([[1,2,3,4],[5,6,7,8],[9,10,11,12]]), samp_ids, 
                         obs_ids)
        obs = table_factory(list_np, samp_ids, obs_ids, constructor=DenseTable)
        self.assertEqual(obs,exp)

    def test_table_factory_dense_dict(self):
        """beat the table_factory to death"""
        # dict test
        samp_ids = range(24)
        obs_ids = range(101)
        dict_input = {(0,0):1,(0,10):5,(100,23):-3}
        d_input = zeros((101,24),dtype=float)
        d_input[0,0] = 1
        d_input[0,10] = 5
        d_input[100,23] = -3
        exp = DenseTable(d_input, samp_ids, obs_ids)
        obs = table_factory(dict_input,samp_ids,obs_ids,constructor=DenseTable)
        self.assertEqual(obs, exp)

    def test_table_factory_dense_to_list_of_dict(self):
        """beat the table_factory to death"""
        # list of dict test
        samp_ids = range(11)
        obs_ids = range(3)
        ld_input = zeros((3,11),dtype=float)
        ld_input[0,5] = 10
        ld_input[0,10] = 2
        ld_input[1,1] = 15
        ld_input[2,3] = 7
        exp = DenseTable(ld_input, samp_ids, obs_ids)
        list_dict = [{(0,5):10,(10,10):2}, {(0,1):15}, {(0,3):7}]
        obs = table_factory(list_dict, samp_ids,obs_ids,constructor=DenseTable)
        self.assertEqual(obs, exp)

    def test_table_factory_dense_list_list(self):
        """beat the table_factory to death"""
        # list list test
        samp_ids = range(3)
        obs_ids = range(2)
        exp_data = array([[0,5,0],[0,0,10]],dtype=float)
        exp_data[0,1] = 5
        exp_data[1,2] = 10
        exp = DenseTable(exp_data, samp_ids, obs_ids)
        input = [[0,5,0],[0,0,10]]
        obs = table_factory(input, samp_ids, obs_ids, constructor=DenseTable)
        self.assertEqual(obs, exp)


    def test_prefer_self(self):
        """prefer x"""
        exp = 1
        obs = prefer_self(1,2)
        self.assertEqual(obs, exp)

        exp = 2
        obs = prefer_self(None, 2)
        self.assertEqual(obs, exp)

        exp = None
        obs = prefer_self(None,None)
        self.assertEqual(obs,exp)

    def test_index_list(self):
        """returns a dict for list lookups"""
        exp = {'a':2,'b':0,'c':1}
        obs = index_list(['b','c','a'])
        self.assertEqual(obs,exp)


class TableTests(TestCase):
    def setUp(self):
        self.t1 = Table(array([]),[],[])
        self.t2 = Table(array([]),[],[])
        self.simple_derived = Table(array([[5,6],[7,8]]), [1,2],[3,4])

    def test_sum(self):
        """should sum a table"""
        self.assertRaises(TableException, self.t1.sum)

    def test_reduce(self):
        """Should throw an exception on an empty table"""
        self.assertRaises(TableException, self.t1.reduce, lambda x,y: x+y,
                          'sample')

    def test_getSampleIndex(self):
        """returns the sample index"""
        self.assertEqual(0, self.simple_derived.getSampleIndex(1))
        self.assertEqual(1, self.simple_derived.getSampleIndex(2))
        self.assertRaises(UnknownID, self.simple_derived.getSampleIndex, 3)

    def test_getObservationIndex(self):
        """returns the observation index"""
        self.assertEqual(0, self.simple_derived.getObservationIndex(3))
        self.assertEqual(1, self.simple_derived.getObservationIndex(4))
        self.assertRaises(UnknownID, self.simple_derived.getObservationIndex,5)

    def test_setValueByIds(self):
        """sets a value by ids"""
        self.simple_derived.setValueByIds(3,1,10)
        self.assertEqual(self.simple_derived._data, array([[10,6],[7,8]]))

    def test_sortBySampleID(self):
        """sort a table by samples ids"""
        self.assertRaises(NotImplementedError, self.t1.sortBySampleId)

    def test_sortByObservationID(self):
        """sort a table by observation ids"""
        self.assertRaises(NotImplementedError, self.t1.sortByObservationId)

    def test_eq(self):
        """eq Should raise in abstract baseclass"""
        self.assertRaises(NotImplementedError, self.t1.__eq__, self.t2)

    def test_data_equality(self):
        """data equality isn't defined in baseclass"""
        self.assertRaises(NotImplementedError, self.t1._data_equality, self.t2)

    def test_index_ids(self):
        """Index the all the ids!!!"""
        exp_samp = {1:0,2:1}
        exp_obs = {3:0,4:1}
        self.assertEqual(self.simple_derived._sample_index, exp_samp)
        self.assertEqual(self.simple_derived._obs_index, exp_obs)
    
    def test_sampleExists(self):
        """Verify samples exist!"""
        self.assertTrue(self.simple_derived.sampleExists(1))
        self.assertTrue(self.simple_derived.sampleExists(2))
        self.assertFalse(self.simple_derived.sampleExists(3))

    def test_observationExists(self):
        """Verify observation exist!"""
        self.assertTrue(self.simple_derived.observationExists(3))
        self.assertTrue(self.simple_derived.observationExists(4))
        self.assertFalse(self.simple_derived.observationExists(2))

    def test_union_id_order(self):
        """Combine unique ids, union"""
        a = [1,2,3,4]
        b = [3,4,5,6,0,'a']
        exp = {1:0, 2:1, 3:2, 4:3, 5:4, 6:5, 0:6, 'a':7}
        obs = self.t1._union_id_order(a,b)
        self.assertEqual(obs,exp)

    def test_intersect_id_order(self):
        """Combine ids, intersection"""
        a = [1,2,3,4]
        b = [3,4,5,6,0,'a']
        exp = {3:0, 4:1}
        obs = self.t1._intersect_id_order(a,b)
        self.assertEqual(obs,exp)

    def test_verify_metadata(self):
        """Make sure the metadata is sane (including obs/sample ids)"""
        obs_ids = [1,2,3]
        obs_md = [{'a':0},{'b':0},{'c':0}]
        samp_ids = [4,5,6,7]
        samp_md = [{'d':0},{'e':0},{'f':0},{'g':0}]
        d = array([[1,2,3,4],[5,6,7,8],[9,10,11,12]])
        t = Table(d, samp_ids, obs_ids, samp_md, obs_md)
        # test is that no exception is raised

        obs_ids = [1,2]
        self.assertRaises(TableException, Table, d, samp_ids, obs_ids, samp_md,
                          obs_md)

        obs_ids = [1,2,3]
        samp_ids = [4,5,6]
        self.assertRaises(TableException, Table, d, samp_ids, obs_ids, samp_md,
                          obs_md)
       
        samp_ids = [4,5,6,7]
        obs_md = ['a','b']
        self.assertRaises(TableException, Table, d, samp_ids, obs_ids, samp_md,
                          obs_md)

        obs_md = ['a','b','c']
        samp_md = ['d','e','f']
        self.assertRaises(TableException, Table, d, samp_ids, obs_ids, samp_md,
                          obs_md)
        
        obs_md = None
        samp_md = None
        # test is that no exception is raised
        t = Table(d, samp_ids, obs_ids, samp_md, obs_md)

        # do not allow duplicate ids
        obs_ids = [1,1,3]
        samp_ids = [4,5,6]
        self.assertRaises(TableException, Table, d, samp_ids, obs_ids, samp_md,
                          obs_md)

        obs_ids = [1,2,3]
        samp_ids = [4,4,6]
        self.assertRaises(TableException, Table, d, samp_ids, obs_ids, samp_md,
                          obs_md)
   
    def test_cast_metadata(self):
        """Cast metadata objects to defaultdict to support default values"""
        obs_ids = [1,2,3]
        obs_md = [{'a':1},{'b':2},{'c':3}]
        samp_ids = [4,5,6,7]
        samp_md = [{'d':1},None,{'f':3},{'g':4}]
        d = array([[1,2,3,4],[5,6,7,8],[9,10,11,12]])
        t = Table(d, samp_ids, obs_ids, samp_md, obs_md)

        self.assertEqual(t.SampleMetadata[0]['non existent key'], None)
        self.assertEqual(t.SampleMetadata[1]['non existent key'], None)
        self.assertEqual(t.SampleMetadata[2]['non existent key'], None)
        self.assertEqual(t.SampleMetadata[3]['non existent key'], None)
        self.assertEqual(t.ObservationMetadata[0]['non existent key'], None)
        self.assertEqual(t.ObservationMetadata[1]['non existent key'], None)
        self.assertEqual(t.ObservationMetadata[2]['non existent key'], None)

    def test_add_observation_metadata_w_existing_metadata(self):
        """ addObservationMetadata functions with existing metadata """
        obs_ids = [1,2,3]
        obs_md = [{'a':9},{'a':8},{'a':7}]
        samp_ids = [4,5,6,7]
        samp_md = [{'d':0},{'e':0},{'f':0},{'g':0}]
        d = array([[1,2,3,4],[5,6,7,8],[9,10,11,12]])
        t = Table(d, samp_ids, obs_ids, samp_md, obs_md)
        self.assertEqual(t.ObservationMetadata[0]['a'],9)
        self.assertEqual(t.ObservationMetadata[1]['a'],8)
        self.assertEqual(t.ObservationMetadata[2]['a'],7)
        obs_md = {1:{'taxonomy':['A','B']},
                  2:{'taxonomy':['B','C']},
                  3:{'taxonomy':['E','D','F']}}
        t.addObservationMetadata(obs_md)
        self.assertEqual(t.ObservationMetadata[0]['a'],9)
        self.assertEqual(t.ObservationMetadata[1]['a'],8)
        self.assertEqual(t.ObservationMetadata[2]['a'],7)
        self.assertEqual(t.ObservationMetadata[0]['taxonomy'],['A','B'])
        self.assertEqual(t.ObservationMetadata[1]['taxonomy'],['B','C'])
        self.assertEqual(t.ObservationMetadata[2]['taxonomy'],['E','D','F'])

    def test_add_observation_metadata_one_entry(self):
        """ addObservationMetadata functions with single md entry """
        obs_ids = [1,2,3]
        obs_md = {1:{'taxonomy':['A','B']},
                  2:{'taxonomy':['B','C']},
                  3:{'taxonomy':['E','D','F']}}
        samp_ids = [4,5,6,7]
        samp_md = [{'d':0},{'e':0},{'f':0},{'g':0}]
        d = array([[1,2,3,4],[5,6,7,8],[9,10,11,12]])
        t = Table(d, samp_ids, obs_ids, samp_md, obs_md=None)
        t.addObservationMetadata(obs_md)
        self.assertEqual(t.ObservationMetadata[0]['taxonomy'],['A','B'])
        self.assertEqual(t.ObservationMetadata[1]['taxonomy'],['B','C'])
        self.assertEqual(t.ObservationMetadata[2]['taxonomy'],['E','D','F'])

    def test_add_observation_metadata_two_entries(self):
        """ addObservationMetadata functions with more than one md entry """
        obs_ids = [1,2,3]
        obs_md = {1:{'taxonomy':['A','B'], 'other':'h1'},
                  2:{'taxonomy':['B','C'], 'other':'h2'},
                  3:{'taxonomy':['E','D','F'], 'other':'h3'}}
        samp_ids = [4,5,6,7]
        samp_md = [{'d':0},{'e':0},{'f':0},{'g':0}]
        d = array([[1,2,3,4],[5,6,7,8],[9,10,11,12]])
        t = Table(d, samp_ids, obs_ids, samp_md, obs_md=None)
        t.addObservationMetadata(obs_md)
        self.assertEqual(t.ObservationMetadata[0]['taxonomy'],['A','B'])
        self.assertEqual(t.ObservationMetadata[1]['taxonomy'],['B','C'])
        self.assertEqual(t.ObservationMetadata[2]['taxonomy'],['E','D','F'])
        self.assertEqual(t.ObservationMetadata[0]['other'],'h1')
        self.assertEqual(t.ObservationMetadata[1]['other'],'h2')
        self.assertEqual(t.ObservationMetadata[2]['other'],'h3')

    def test_add_sample_metadata_one_w_existing_metadata(self):
        """ addSampleMetadata functions with existing metadata """
        obs_ids = [1,2,3]
        obs_md = [{'a':0},{'b':0},{'c':0}]
        samp_ids = [4,5,6,7]
        samp_md = [{'Treatment':'Control'},
                   {'Treatment':'Fasting'},
                   {'Treatment':'Fasting'},
                   {'Treatment':'Control'}]
        d = array([[1,2,3,4],[5,6,7,8],[9,10,11,12]])
        t = Table(d, samp_ids, obs_ids, samp_md, obs_md=obs_md)
        self.assertEqual(t.SampleMetadata[0]['Treatment'],'Control')
        self.assertEqual(t.SampleMetadata[1]['Treatment'],'Fasting')
        self.assertEqual(t.SampleMetadata[2]['Treatment'],'Fasting')
        self.assertEqual(t.SampleMetadata[3]['Treatment'],'Control')
        
        samp_md = {4:{'barcode':'TTTT'},
                   6:{'barcode':'AAAA'},
                   5:{'barcode':'GGGG'},
                   7:{'barcode':'CCCC'}}
        t.addSampleMetadata(samp_md)
        self.assertEqual(t.SampleMetadata[0]['Treatment'],'Control')
        self.assertEqual(t.SampleMetadata[1]['Treatment'],'Fasting')
        self.assertEqual(t.SampleMetadata[2]['Treatment'],'Fasting')
        self.assertEqual(t.SampleMetadata[3]['Treatment'],'Control')
        self.assertEqual(t.SampleMetadata[0]['barcode'],'TTTT')
        self.assertEqual(t.SampleMetadata[1]['barcode'],'GGGG')
        self.assertEqual(t.SampleMetadata[2]['barcode'],'AAAA')
        self.assertEqual(t.SampleMetadata[3]['barcode'],'CCCC')
        

    def test_add_sample_metadata_one_entry(self):
        """ addSampleMetadata functions with single md entry """
        obs_ids = [1,2,3]
        obs_md = [{'a':0},{'b':0},{'c':0}]
        samp_ids = [4,5,6,7]
        samp_md = {4:{'Treatment':'Control'},
                   5:{'Treatment':'Fasting'},
                   6:{'Treatment':'Fasting'},
                   7:{'Treatment':'Control'}}
        d = array([[1,2,3,4],[5,6,7,8],[9,10,11,12]])
        t = Table(d, samp_ids, obs_ids, samp_md=None, obs_md=obs_md)
        t.addSampleMetadata(samp_md)
        self.assertEqual(t.SampleMetadata[0]['Treatment'],'Control')
        self.assertEqual(t.SampleMetadata[1]['Treatment'],'Fasting')
        self.assertEqual(t.SampleMetadata[2]['Treatment'],'Fasting')
        self.assertEqual(t.SampleMetadata[3]['Treatment'],'Control')

    def test_add_sample_metadata_two_entries(self):
        """ addSampleMetadata functions with more than one md entry """
        obs_ids = [1,2,3]
        obs_md = [{'a':0},{'b':0},{'c':0}]
        samp_ids = [4,5,6,7]
        samp_md = {4:{'Treatment':'Control','D':['A','A']},
                   5:{'Treatment':'Fasting','D':['A','B']},
                   6:{'Treatment':'Fasting','D':['A','C']},
                   7:{'Treatment':'Control','D':['A','D']}}
        d = array([[1,2,3,4],[5,6,7,8],[9,10,11,12]])
        t = Table(d, samp_ids, obs_ids, samp_md=None, obs_md=obs_md)
        t.addSampleMetadata(samp_md)
        self.assertEqual(t.SampleMetadata[0]['Treatment'],'Control')
        self.assertEqual(t.SampleMetadata[1]['Treatment'],'Fasting')
        self.assertEqual(t.SampleMetadata[2]['Treatment'],'Fasting')
        self.assertEqual(t.SampleMetadata[3]['Treatment'],'Control')
        self.assertEqual(t.SampleMetadata[0]['D'],['A','A'])
        self.assertEqual(t.SampleMetadata[1]['D'],['A','B'])
        self.assertEqual(t.SampleMetadata[2]['D'],['A','C'])
        self.assertEqual(t.SampleMetadata[3]['D'],['A','D'])

    def test_getValueByIds(self):
        """Return the value located in the matrix by the ids"""
        t1 = Table(array([[5,6],[7,8]]), [1,2],[3,4])
        t2 = Table(array([[5,6],[7,8]]), ['a','b'],['c','d'])
        
        self.assertEqual(5, t1.getValueByIds(3,1))
        self.assertEqual(6, t1.getValueByIds(3,2))
        self.assertEqual(7, t1.getValueByIds(4,1))
        self.assertEqual(8, t1.getValueByIds(4,2))
        self.assertEqual(5, t2.getValueByIds('c','a'))
        self.assertEqual(6, t2.getValueByIds('c','b'))
        self.assertEqual(7, t2.getValueByIds('d','a'))
        self.assertEqual(8, t2.getValueByIds('d','b'))

        self.assertRaises(UnknownID, t1.getValueByIds, 'a', 1)
        self.assertRaises(UnknownID, t2.getValueByIds, 0, 0)

    def test_getitem(self):
        """getitem should work as expeceted"""
        self.assertEqual(self.simple_derived[0,0], 5)
        self.assertEqual(self.simple_derived[1,0], 7)
        self.assertEqual(self.simple_derived[0,1], 6)
        self.assertEqual(self.simple_derived[1,1], 8)
        self.assertRaises(IndexError, self.simple_derived.__getitem__, [1,2])

    def test_setitem(self):
        """setitem should work as expected"""
        self.simple_derived[0,0] *= 2
        self.simple_derived[1,0] *= 2
        self.simple_derived[0,1] *= 2
        self.simple_derived[1,1] *= 2
        
        self.assertRaises(IndexError, self.simple_derived.__setitem__, [1,2], 3)

        self.assertEqual(self.simple_derived[0,0], 10)
        self.assertEqual(self.simple_derived[1,0], 14)
        self.assertEqual(self.simple_derived[0,1], 12)
        self.assertEqual(self.simple_derived[1,1], 16)


    def test_str(self):
        """str is dependent on derived class"""
        self.assertRaises(TableException, str, self.t1)

    def test_sampleData(self):
        """tested in derived class"""
        self.assertRaises(UnknownID, self.t1.sampleData, 'foo')

    def test_observationData(self):
        """tested in derived class"""
        self.assertRaises(UnknownID, self.t1.observationData, 'foo')

    def test_iter(self):
        """iter is dependent on derived class"""
        self.assertRaises(NotImplementedError, iter, self.t1)

    def test_iter_obs(self):
        """iter_obs is dependent on derived class"""
        self.assertRaises(NotImplementedError, self.t1._iter_obs)

    def test_iter_samp(self):
        """iter_samp is dependent on derived class"""
        self.assertRaises(NotImplementedError, self.t1._iter_samp)

    def test_conv_to_np(self):
        """conv_to_np is dependent on derived class"""
        self.assertRaises(NotImplementedError, self.t1._conv_to_np, 1)

    def test_iterSamples(self):
        """Iterates samples, not all called methods are implemented in base"""
        gen = self.t1.iterSamples()
        self.assertRaises(NotImplementedError, gen.next)

    def test_iterObservations(self):
        """Iterates obs, not all called methods are implemented in base"""
        gen = self.t1.iterObservations()
        self.assertRaises(NotImplementedError, gen.next)

    def test_filterSamples(self):
        """Filters samples, not all called methods are implemented in base"""
        self.assertRaises(NotImplementedError, self.t1.filterSamples, 1)

    def test_filterObservations(self):
        """Filters obs, not all called methods are implemented in base"""
        self.assertRaises(NotImplementedError, self.t1.filterObservations, 1)

    def test_transformObservations(self):
        """Transform obs, not all called methods are implemented in base"""
        self.assertRaises(NotImplementedError, self.t1.transformObservations,1)
    
    def test_transformSamples(self):
        """Transform samples, not all called methods are implemented in base"""
        self.assertRaises(NotImplementedError, self.t1.transformSamples, 1)
   
    def test_delimitedSelf(self):
        """Test basic string functionality of self"""
        self.assertRaises(TableException, self.t1.delimitedSelf)

    def test_nonzero(self):
        """Returns nonzero indices within the matrix"""
        gen = self.t1.nonzero()
        self.assertRaises(NotImplementedError, gen.next)

    def test_merge(self):
        """General merge method"""
        # tests in derived classes
        self.assertRaises(TableException, self.t1.merge, 'a','b','c')

    def test_isEmpty(self):
        """returns true if empty"""
        self.assertTrue(self.t1.isEmpty())
        self.assertFalse(self.simple_derived.isEmpty())

class DenseTableTests(TestCase):
    def setUp(self):
        self.dt1 = DenseTable(array([[5,6],[7,8]]), ['a','b'],['1','2'])
        self.dt2 = DenseTable(array([[5,6],[7,8]]), ['a','b'],['1','2'])
        self.dt3 = DenseTable(array([[1,2],[3,4]]), ['b','c'],['2','3'])
        self.dt4 = DenseTable(array([[1,2],[3,4]]), ['c','d'],['3','4'])
        self.dt_rich = DenseTable(array([[5,6],[7,8]]), ['a','b'],['1','2'],
                [{'barcode':'aatt'},{'barcode':'ttgg'}],
                [{'taxonomy':['k__a','p__b']},{'taxonomy':['k__a','p__c']}])

    def test_sum(self):
        """Test of sum!"""
        self.assertEqual(self.dt1.sum('whole'), 26)
        self.assertEqual(self.dt1.sum('sample'), array([12,14]))
        self.assertEqual(self.dt1.sum('observation'), array([11,15]))

    def test_reduce(self):
        """Reduce method"""
        f = lambda x,y: x*2 + y
        self.assertEqual(self.dt1.reduce(f, 'sample'), array([17,20]))
        self.assertEqual(self.dt1.reduce(f, 'observation'), array([16,22]))
        
    def test_nonzero(self):
        """Return a list of nonzero positions"""
        dt = DenseTable(array([[5,6,0,2],[0,7,0,8],[1,-1,0,0]]), 
                        ['a','b','c','d'],['1','2','3'])
        exp = [('1','a'),('1','b'),('1','d'),('2','b'),('2','d'),('3','a'),
               ('3','b')]
        obs = list(dt.nonzero())
        self.assertEqual(obs, exp)

    def test_merge(self):
        """Merge two tables"""
        i = 'intersection'
        u = 'union'
        # test 1
        exp = DenseTable(array([[10.0,12.0],[14.0,16.0]]), ['a','b'],['1','2'])
        obs = self.dt1.merge(self.dt1, Sample=u, Observation=u)
        self.assertEqual(obs, exp)

        # test 2
        exp = DenseTable(array([[5,6,0],[7,9,2],[0,3,4]],dtype=float), 
                            ['a','b','c'],['1','2','3'])
        obs = self.dt1.merge(self.dt3, Sample=u, Observation=u)
        self.assertEqual(obs, exp)
        
        # test 3
        exp = DenseTable(array([[5,6,0,0],
                                [7,8,0,0],
                                [0,0,1,2],
                                [0,0,3,4]], dtype=float),
                               ['a','b','c','d'],['1','2','3','4'])
        obs = self.dt1.merge(self.dt4, Sample=u, Observation=u)
        self.assertEqual(obs, exp)

        # test 4
        exp = DenseTable(array([[10,12],[14,16]],dtype=float), ['a','b'], 
                         ['1','2'])
        obs = self.dt1.merge(self.dt1, Sample=i, Observation=i)
        self.assertEqual(obs, exp)
        
        # test 5
        exp = DenseTable(array([[9]],dtype=float), ['b'], ['2'])
        obs = self.dt1.merge(self.dt3, Sample=i, Observation=i)
        self.assertEqual(obs, exp)
        
        # test 6
        obs = self.assertRaises(TableException, self.dt1.merge, self.dt4, i, i)

        # test 7
        exp = DenseTable(array([[10,12],[14,16]],dtype=float), ['a','b'],['1','2'])
        obs = self.dt1.merge(self.dt2, Sample=i, Observation=u)
        self.assertEqual(obs, exp)

        # test 8
        exp = DenseTable(array([[6],[9],[3]],dtype=float), ['b'],['1','2','3'])
        obs = self.dt1.merge(self.dt3, Sample=i, Observation=u)
        self.assertEqual(obs, exp)

        # test 9
        obs = self.assertRaises(TableException, self.dt1.merge, self.dt4, i, u)
        
        # test 10
        exp = DenseTable(array([[10,12],[14,16]]), ['a','b'],['1','2'])
        obs = self.dt1.merge(self.dt2, Sample=u, Observation=i)
        self.assertEqual(obs, exp)

        # test 11
        exp = DenseTable(array([[7,9,2]]), ['a','b','c'],['2'])
        obs = self.dt1.merge(self.dt3, Sample=u, Observation=i)
        self.assertEqual(obs, exp)

        # test 12
        obs = self.assertRaises(TableException, self.dt1.merge, self.dt4, u, i)


    def test_sampleData(self):
        """tested in derived class"""
        exp = array([5,7])
        obs = self.dt1.sampleData('a')
        self.assertEqual(obs, exp)
        self.assertRaises(UnknownID, self.dt1.sampleData, 'asdasd')

    def test_observationData(self):
        """tested in derived class"""
        exp = array([5,6])
        obs = self.dt1.observationData('1')
        self.assertEqual(obs, exp)
        self.assertRaises(UnknownID, self.dt1.observationData, 'asdsad')

    def test_delimitedSelf(self):
        """Print out self in a delimited form"""
        exp = '\n'.join(["# Constructed from biom file","#OTU ID\ta\tb","1\t5\t6","2\t7\t8"])
        obs = self.dt1.delimitedSelf()
        self.assertEqual(obs,exp)

        exp = '\n'.join(["# Constructed from biom file","#OTU ID\ta\tb\tFOO","1\t5\t6\t['k__a', 'p__b']","2\t7\t8\t['k__a', 'p__c']"])
        obs = self.dt_rich.delimitedSelf(header_key='taxonomy', header_value='FOO')
        self.assertEqual(obs,exp)
        
        exp = '\n'.join(["# Constructed from biom file","#OTU ID\ta\tb\tFOO","1\t5\t6\tk__a; p__b","2\t7\t8\tk__a; p__c"])
        obs = self.dt_rich.delimitedSelf(header_key='taxonomy', header_value='FOO', 
         metadata_formatter=lambda s: '; '.join(s))
        self.assertEqual(obs,exp)

    def test_conv_to_np(self):
        """Correctly convert to a numpy type"""
        input = array([1,2,3,4,5])
        exp = array([1,2,3,4,5])
        obs = self.dt1._conv_to_np(input)
        self.assertEqual(obs,exp)

    def test_iter(self):
        """Should iterate over samples"""
        exp = [(array([5,7]), 'a', None), (array([6,8]), 'b', None)]
        obs = list(self.dt1)
        self.assertEqual(obs, exp)

    def test_iter_obs(self):
        """Should iterate over obs"""
        exp = [array([5,6]), array([7,8])]
        obs = list(self.dt1._iter_obs())
        self.assertEqual(obs, exp)

    def test_iter_samp(self):
        """Should iterate over samp"""
        exp = [array([5,7]), array([6,8])]
        obs = list(self.dt1._iter_samp())
        self.assertEqual(obs,exp)

    def test_conv_to_self_type(self):
        """Should convert from other to numpy type"""
        input = [1,2,3]
        exp = array([1,2,3])
        obs = self.dt1._conv_to_self_type(input)
        self.assertEqual(obs, exp)

        # conv_to_self_type doesn't transpose row vectors to col vectors
        # ...need to be in a matrix... ugh
        exp = array([[1],[2],[3]])
        obs = self.dt1._conv_to_self_type([input], transpose=True)
        self.assertEqual(obs, exp)

    def test_data_equality(self):
        """check equality between tables"""
        self.assertTrue(self.dt1 == self.dt1)
        self.assertFalse(self.dt1 == self.dt3)

    def test_eq(self):
        """eq is defined by equality of data matrix, ids and metadata"""
        self.assertTrue(self.dt1 == self.dt2)
        self.dt1.ObservationIds = [1,2,3]
        self.assertFalse(self.dt1 == self.dt2)

        self.dt1.ObservationIds = self.dt2.ObservationIds
        self.dt1._data = array([[1,2],[10,20]])
        self.assertFalse(self.dt1 == self.dt2)

    def test_ne(self):
        """ne is defined by non-equality of data matrix, ids or metadata"""
        self.assertFalse(self.dt1 != self.dt2)
        self.dt1._data = array([[1,2],[10,20]])
        self.assertTrue(self.dt1 != self.dt2)

        self.dt1._data = self.dt2._data
        self.dt1.SampleIds = [10,20,30]
        self.assertTrue(self.dt1 != self.dt2)
    
    def test_iterSamples(self):
        """Iterates samples"""
        gen = self.dt1.iterSamples()
        exp = [(array([5,7]), 'a', None), (array([6,8]), 'b', None)]
        obs = list(gen)
        self.assertEqual(obs, exp)

        gen = self.dt_rich.iterSamples()
        exp = [(array([5,7]), 'a', {'barcode':'aatt'}),
               (array([6,8]), 'b', {'barcode':'ttgg'})]
        obs = list(gen)
        self.assertEqual(obs, exp)

    def test_iterObservations(self):
        """Iterates observations"""
        gen = self.dt1.iterObservations()
        exp = [(array([5,6]), '1', None), (array([7,8]), '2', None)]
        obs = list(gen)
        self.assertEqual(obs, exp)

        gen = self.dt_rich.iterObservations()
        exp = [(array([5,6]), '1', {'taxonomy':['k__a','p__b']}),
               (array([7,8]), '2', {'taxonomy':['k__a','p__c']})]
        obs = list(gen)
        self.assertEqual(obs, exp)

    def test_iterSampleData(self):
        """Iterates data by samples"""
        gen = self.dt1.iterSampleData()
        exp = [array([5,7]),array([6,8])]
        obs = list(gen)
        self.assertEqual(obs, exp)

        gen = self.dt_rich.iterSampleData()
        exp = [array([5,7]), array([6,8])]
        obs = list(gen)
        self.assertEqual(obs, exp)

        # [[1,2,3],[1,0,2]] isn't yielding column 2 correctly
        self.dt1[1,0] = 0
        gen = self.dt1.iterSampleData()
        exp = [array([5,0]), array([6,8])]
        obs = list(gen)
        self.assertEqual(obs, exp)

    def test_iterObservationData(self):
        """Iterates data by observations"""
        gen = self.dt1.iterObservationData()
        exp = [array([5,6]), array([7,8])]
        obs = list(gen)
        self.assertEqual(obs, exp)

        gen = self.dt_rich.iterObservationData()
        exp = [array([5,6]), array([7,8])]
        obs = list(gen)
        self.assertEqual(obs, exp)

    def test_filterSamples(self):
        """Filters samples by arbitrary function"""
        f_value = lambda v,id_,md: (v <= 5).any()
        f_id = lambda v,id_,md: id_ == 'a'
        f_md = lambda v,id_,md: md['barcode'] == 'ttgg'

        exp_value = DenseTable(array([[5],[7]]), ['a'], ['1','2'], 
                [{'barcode':'aatt'}], [{'taxonomy':['k__a','p__b']},
                                       {'taxonomy':['k__a','p__c']}])
        exp_id = DenseTable(array([[5],[7]]), ['a'], ['1','2'], 
                [{'barcode':'aatt'}], [{'taxonomy':['k__a','p__b']},
                                       {'taxonomy':['k__a','p__c']}])
        exp_md = DenseTable(array([[6],[8]]), ['b'], ['1','2'], 
                [{'barcode':'ttgg'}], [{'taxonomy':['k__a','p__b']},
                                       {'taxonomy':['k__a','p__c']}])
        
        obs_value = self.dt_rich.filterSamples(f_value)
        obs_id = self.dt_rich.filterSamples(f_id)
        obs_md = self.dt_rich.filterSamples(f_md)

        self.assertEqual(obs_value, exp_value)
        self.assertEqual(obs_id, exp_id)
        self.assertEqual(obs_md, exp_md)

        exp_inv = DenseTable(array([[6],[8]]), ['b'], ['1','2'], 
                [{'barcode':'ttgg'}], [{'taxonomy':['k__a','p__b']},
                                       {'taxonomy':['k__a','p__c']}])
        obs_inv = self.dt_rich.filterSamples(f_value, invert=True)
        self.assertEqual(obs_inv, exp_inv)

        self.assertRaises(TableException, self.dt_rich.filterSamples, \
                lambda x,y,z: False)
        
    def test_filterObservations(self):
        """Filters observations by arbitrary function"""
        f_value = lambda v,id_,md: (v <= 5).any()
        f_id = lambda v,id_,md: id_ == '1'
        f_md = lambda v,id_,md: md['taxonomy'][1] == 'p__c'

        exp_value = DenseTable(array([[5,6]]), ['a','b'], ['1'], 
                [{'barcode':'aatt'},{'barcode':'ttgg'}], 
                [{'taxonomy':['k__a','p__b']}])
        exp_id = DenseTable(array([[5,6]]), ['a','b'], ['1'], 
                [{'barcode':'aatt'},{'barcode':'ttgg'}], 
                [{'taxonomy':['k__a','p__b']}])
        exp_md = DenseTable(array([[7,8]]), ['a','b'], ['2'], 
                [{'barcode':'aatt'},{'barcode':'ttgg'}], 
                [{'taxonomy':['k__a','p__c']}])
        
        obs_value = self.dt_rich.filterObservations(f_value)
        obs_id = self.dt_rich.filterObservations(f_id)
        obs_md = self.dt_rich.filterObservations(f_md)

        self.assertEqual(obs_value, exp_value)
        self.assertEqual(obs_id, exp_id)
        self.assertEqual(obs_md, exp_md)

        exp_inv = DenseTable(array([[7,8]]), ['a','b'], ['2'], 
                [{'barcode':'aatt'},{'barcode':'ttgg'}], 
                [{'taxonomy':['k__a','p__c']}])
        obs_inv = self.dt_rich.filterObservations(f_value, invert=True)
        self.assertEqual(obs_inv, exp_inv)

        self.assertRaises(TableException, self.dt_rich.filterObservations, \
                          lambda x,y,z: False)

    def test_collapseObservationsByMetadata(self):
        """Collapse observatiosn by arbitrary metadata"""
        dt_rich = DenseTable(array([[5,6,7],[8,9,10],[11,12,13]]),['a','b','c'],
                        ['1','2','3'], [{'barcode':'aatt'},
                                        {'barcode':'ttgg'},
                                        {'barcode':'aatt'}],
                        [{'taxonomy':['k__a','p__b']},
                         {'taxonomy':['k__a','p__c']},
                         {'taxonomy':['k__a','p__c']}])
        exp_phy = DenseTable(array([[5,6,7],[19,21,23]]),['a','b','c'],
                        ['p__b','p__c'], [{'barcode':'aatt'},
                                          {'barcode':'ttgg'},
                                          {'barcode':'aatt'}],
                        [{'1':{'taxonomy':['k__a','p__b']}},
                         {'2':{'taxonomy':['k__a','p__c']},
                          '3':{'taxonomy':['k__a','p__c']}}])
        bin_f = lambda x: x['taxonomy'][1]
        obs_phy = dt_rich.collapseObservationsByMetadata(bin_f,norm=False,
                min_group_size=1).sortByObservationId()
        self.assertEqual(obs_phy, exp_phy)

        exp_king = DenseTable(array([[24,27,30]]),['a','b','c'],['k__a'],
                             [{'barcode':'aatt'},
                              {'barcode':'ttgg'},
                              {'barcode':'aatt'}],
                             [{'1':{'taxonomy':['k__a','p__b']},
                               '2':{'taxonomy':['k__a','p__c']},
                               '3':{'taxonomy':['k__a','p__c']}}])
        bin_f = lambda x: x['taxonomy'][0]
        obs_king = dt_rich.collapseObservationsByMetadata(bin_f, \
                norm=False)
        self.assertEqual(obs_king, exp_king)

        self.assertRaises(TableException, dt_rich.collapseObservationsByMetadata,
                bin_f, min_group_size=10)

    def test_collapseSamplesByMetadata(self):
        """Collapse samples by arbitrary metadata"""
        dt_rich = DenseTable(array([[5,6,7],[8,9,10],[11,12,13]]),['a','b','c'],
                        ['1','2','3'], [{'barcode':'aatt'},
                                        {'barcode':'ttgg'},
                                        {'barcode':'aatt'}],
                        [{'taxonomy':['k__a','p__b']},
                         {'taxonomy':['k__a','p__c']},
                         {'taxonomy':['k__a','p__c']}])
        exp_bc = DenseTable(array([[12,6],[18,9],[24,12]]),['aatt','ttgg'],
                        ['1','2','3'], [{'a':{'barcode':'aatt'},
                                        'c':{'barcode':'aatt'}},
                                       {'b':{'barcode':'ttgg'}}],
                                        [{'taxonomy':['k__a','p__b']},
                                         {'taxonomy':['k__a','p__c']},
                                         {'taxonomy':['k__a','p__c']}])
        bin_f = lambda x: x['barcode']
        obs_bc = dt_rich.collapseSamplesByMetadata(bin_f,norm=False,
                min_group_size=1).sortBySampleId()
        self.assertEqual(obs_bc, exp_bc)

        self.assertRaises(TableException, dt_rich.collapseSamplesByMetadata,
                bin_f, min_group_size=10)

    def test_transformObservations(self):
        """Transform observations by arbitrary function"""
        def transform_f(v, id, md):
            return where(v >= 7, 1, 0)
        exp = DenseTable(array([[0,0],[1,1]]), ['a','b'], ['1','2'])
        obs = self.dt1.transformObservations(transform_f)

        self.assertEqual(obs, exp)
    
    def test_transformSamples(self):
        """Transform samples by arbitrary function"""
        def transform_f(v,id,md):
            return where(v >= 6, 1, 0)
        exp = DenseTable(array([[0,1],[1,1]]), ['a','b'], ['1','2'])
        obs = self.dt1.transformSamples(transform_f)
        self.assertEqual(obs, exp)

    def test_normObservationBySample(self):
        """normalize observations by sample"""
        dt = DenseTable(array([[2,0],[6,1]]), ['a','b'],['1','2'])
        exp = DenseTable(array([[0.25,0],[0.75,1.0]]), ['a','b'], ['1','2'])
        obs = dt.normObservationBySample()
        self.assertEqual(obs, exp)
        
    def test_normSampleByObservation(self):
        """normalize sample by observation"""
        dt = DenseTable(array([[0,2],[2,6]]), ['a','b'],['1','2'])
        exp = DenseTable(array([[0.0,1.0],[0.25,.75]]), ['a','b'], ['1','2'])
        obs = dt.normSampleByObservation()
        self.assertEqual(obs, exp)

    def test_normObservationByMetadata(self):
        """normalize observations by sample"""
        dt = DenseTable(array([[6,0],[6,1]]), ['a','b'],['1','2'],[{},{}],[{'CopyNumber':3},{'CopyNumber':2}])
        exp = DenseTable(array([[2.,0.],[3.,0.5]]), ['a','b'], ['1','2'],[{},{}],[{'CopyNumber':3},{'CopyNumber':2}])
        obs = dt.normObservationByMetadata('CopyNumber')
        self.assertEqual(obs, exp)

    def test_getBiomFormatObject(self):
        """Should throw an exception because there is no table type."""
        self.assertRaises(TableException, self.dt1.getBiomFormatObject, 'asd')
        self.assertRaises(TableException, self.dt_rich.getBiomFormatObject, 'asd')

    def test_binSamplesByMetadata(self):
        """Yield tables binned by sample metadata"""
        f = lambda x: x['age']
        obs_ids = ['a','b','c','d']
        samp_ids = ['1','2','3','4']
        data = array([[1,2,3,4],[5,6,7,8],[8,9,10,11],[12,13,14,15]])
        obs_md = [{},{},{},{}]
        samp_md = [{'age':2,'foo':10},{'age':4},{'age':2,'bar':5},{}]
        t = DenseTable(data, samp_ids, obs_ids, samp_md, obs_md)
        obs_bins, obs_tables = unzip(t.binSamplesByMetadata(f))

        exp_bins = (2, 4, None)
        exp1_data = array([[1,3],[5,7],[8,10],[12,14]])
        exp1_obs_ids = ['a','b','c','d']
        exp1_samp_ids = ['1','3']
        exp1_obs_md = [{},{},{},{}]
        exp1_samp_md = [{'age':2,'foo':10},{'age':2,'bar':5}]
        exp1 = DenseTable(exp1_data, exp1_samp_ids, exp1_obs_ids, exp1_samp_md, 
                          exp1_obs_md)
        exp2_data = array([[2],[6],[9],[13]])
        exp2_obs_ids = ['a','b','c','d']
        exp2_samp_ids = ['2']
        exp2_obs_md = [{},{},{},{}]
        exp2_samp_md = [{'age':4}]
        exp2 = DenseTable(exp2_data, exp2_samp_ids, exp2_obs_ids, exp2_samp_md, 
                          exp2_obs_md)
        exp3_data = array([[4],[8],[11],[15]])
        exp3_obs_ids = ['a','b','c','d']
        exp3_samp_ids = ['4']
        exp3_obs_md = [{},{},{},{}]
        exp3_samp_md = [{'age':None}]
        exp3 = DenseTable(exp3_data, exp3_samp_ids, exp3_obs_ids, exp3_samp_md, 
                          exp3_obs_md)
        exp_tables = (exp1, exp2, exp3)
    
        exp1_idx = obs_bins.index(exp_bins[0])
        exp2_idx = obs_bins.index(exp_bins[1])
        exp3_idx = obs_bins.index(exp_bins[2])
        obs_sort = (obs_bins[exp1_idx], obs_bins[exp2_idx], obs_bins[exp3_idx])
        self.assertEqual(obs_sort, exp_bins)
        obs_sort = (obs_tables[exp1_idx], obs_tables[exp2_idx], 
                    obs_tables[exp3_idx])

        self.assertEqual(obs_sort, exp_tables)
        
    def test_binObservationsByMetadata(self):
        """Yield tables binned by observation metadata"""
        def make_level_f(level):
            def f(metadata):
                return metadata['taxonomy'][:level]
            return f

        func_king = make_level_f(1)
        func_phy = make_level_f(2)

        obs_ids = ['a','b','c']
        samp_ids = [1,2,3]
        data = array([[1,2,3],[4,5,6],[7,8,9]])
        obs_md = [{"taxonomy":['k__a','p__b','c__c']},
                  {"taxonomy":['k__a','p__b','c__d']},
                  {"taxonomy":['k__a','p__c','c__e']}]
        t = DenseTable(data, samp_ids, obs_ids, ObservationMetadata=obs_md)

        exp_king_obs_ids = ['a','b','c']
        exp_king_samp_ids = [1,2,3]
        exp_king_data = array([[1,2,3],[4,5,6],[7,8,9]])
        exp_king_obs_md = [{"taxonomy":['k__a','p__b','c__c']},
                           {"taxonomy":['k__a','p__b','c__d']},
                           {"taxonomy":['k__a','p__c','c__e']}]
        exp_king = DenseTable(data, exp_king_samp_ids, exp_king_obs_ids, 
                              ObservationMetadata=exp_king_obs_md)
        obs_bins, obs_king = unzip(t.binObservationsByMetadata(func_king))
        self.assertEqual(obs_king, [exp_king])
        self.assertEqual(obs_bins, [tuple(['k__a'])])

        exp_phy1_obs_ids = ['a','b']
        exp_phy1_samp_ids = [1,2,3]
        exp_phy1_data = array([[1,2,3],[4,5,6]])
        exp_phy1_obs_md = [{"taxonomy":['k__a','p__b','c__c']},
                           {"taxonomy":['k__a','p__b','c__d']}]
        exp_phy1 = DenseTable(exp_phy1_data, exp_phy1_samp_ids, 
                              exp_phy1_obs_ids, 
                              ObservationMetadata=exp_phy1_obs_md)
        exp_phy2_obs_ids = ['c']
        exp_phy2_samp_ids = [1,2,3]
        exp_phy2_data = array([[7,8,9]])
        exp_phy2_obs_md = [{"taxonomy":['k__a','p__c','c__e']}]
        exp_phy2 = DenseTable(exp_phy2_data, exp_phy2_samp_ids,exp_phy2_obs_ids,
                               ObservationMetadata=exp_phy2_obs_md)
        obs_bins, obs_phy = unzip(t.binObservationsByMetadata(func_phy))
        self.assertEqual(obs_phy, [exp_phy1, exp_phy2])
        self.assertEqual(obs_bins, [('k__a','p__b'),('k__a','p__c')])

class SparseTableTests(TestCase):
    def setUp(self):
        self.vals = {(0,0):5,(0,1):6,(1,0):7,(1,1):8}
        self.st1 = SparseTable(to_sparse(self.vals),
                               ['a','b'],['1','2'])
        self.st2 = SparseTable(to_sparse(self.vals),
                               ['a','b'],['1','2'])
        self.vals3 = to_sparse({(0,0):1,(0,1):2,(1,0):3,(1,1):4})
        self.vals4 = to_sparse({(0,0):1,(0,1):2,(1,0):3,(1,1):4})
        self.st3 = SparseTable(self.vals3, ['b','c'],['2','3'])
        self.st4 = SparseTable(self.vals4, ['c','d'],['3','4'])
        self._to_dict_f = lambda x: x.items()
        self.st_rich = SparseTable(to_sparse(self.vals), 
                ['a','b'],['1','2'],
                [{'barcode':'aatt'},{'barcode':'ttgg'}],
                [{'taxonomy':['k__a','p__b']},{'taxonomy':['k__a','p__c']}])

    def test_sum(self):
        """Test of sum!"""
        self.assertEqual(self.st1.sum('whole'), 26)
        self.assertEqual(self.st1.sum('sample'), array([12,14]))
        self.assertEqual(self.st1.sum('observation'), array([11,15]))

    def test_reduce(self):
        """Reduce method"""
        f = lambda x,y: x*2 + y
        self.assertEqual(self.st1.reduce(f, 'sample'), array([17,20]))
        self.assertEqual(self.st1.reduce(f, 'observation'), array([16,22]))

    def test_sortObservationOrder(self):
        """sort by observations arbitrary order"""
        vals = {(0,0):7,(0,1):8,(1,0):5,(1,1):6}
        exp = SparseTable(to_sparse(vals),
                               ['a','b'],['2','1'])
        obs = self.st1.sortObservationOrder(['2','1'])
        self.assertEqual(obs,exp)
 
    def test_sortSampleOrder(self):
        """sort by observations arbitrary order"""
        vals = {(0,0):6,(0,1):5,
                (1,0):8,(1,1):7}
        exp = SparseTable(to_sparse(vals),
                               ['b','a'],['1','2'])
        
        obs = self.st1.sortSampleOrder(['b','a'])
        self.assertEqual(obs,exp)
 
    def test_sortBySampleId(self):
        """sort by samples by a function"""
        sort_f = sorted
        data_in = nparray_to_sparseobj(array([[1,2,3,8],[4,5,6,9],[7,8,9,11]]))
        t = SparseTable(data_in, ['c','a','b','d'],[2,1,3])
        exp_data = nparray_to_sparseobj(array([[2,3,1,8],[5,6,4,9],[8,9,7,11]]))
        exp = SparseTable(exp_data,['a','b','c','d'], [2,1,3])
        obs = t.sortBySampleId(sort_f=sort_f)
        self.assertEqual(obs,exp)

    def test_sortByObservationId(self):
        """sort by observation ids by a function"""
        sort_f = sorted
        data_in = nparray_to_sparseobj(array([[1,2,3,8],[4,5,6,9],[7,8,9,11]]), float)
        t = SparseTable(data_in, ['c','a','b','d'],[2,1,3])
        exp_data = nparray_to_sparseobj(array([[4,5,6,9],[1,2,3,8],[7,8,9,11]]), float)
        exp = SparseTable(exp_data,['c','a','b','d'],[1,2,3])
        obs = t.sortByObservationId(sort_f=sort_f)
        self.assertEqual(obs,exp)

    def test_eq(self):
        """sparse equality"""
        self.assertTrue(self.st1 == self.st2)
        self.st1.ObservationIds = [1,2,3]
        self.assertFalse(self.st1 == self.st2)

        self.st1.ObservationIds = self.st2.ObservationIds
        self.st1._data = nparray_to_sparseobj(array([[1,2],[10,20]]))
        self.assertFalse(self.st1 == self.st2)

    def test_data_equality(self):
        """check equality between tables"""
        self.assertTrue(self.st1._data_equality(self.st2))
        self.assertTrue(self.st1._data_equality(self.st1))
        self.assertFalse(self.st1._data_equality(self.st3))

    def test_nonzero(self):
        """Return a list of nonzero positions"""
        data = {(0,0):5,(0,1):6,(0,2):0,(0,3):3,
                (1,0):0,(1,1):7,(1,2):0,(1,3):8,
                (2,0):1,(2,1):-1,(2,2):0,(2,3):0}
        st = SparseTable(to_sparse(data), ['a','b','c','d'],['1','2','3'])
        exp = [('1','a'),('1','b'),('1','d'),('2','b'),('2','d'),('3','a'),
               ('3','b')]
        obs = list(st.nonzero())
        self.assertEqual(obs, exp)

    def test_merge(self):
        """Merge two tables"""
        u = 'union'
        i = 'intersection'

        # test 1
        data = to_sparse({(0,0):10,(0,1):12,(1,0):14,(1,1):16})
        exp = SparseTable(data, ['a','b'],['1','2'])
        obs = self.st1.merge(self.st1, Sample=u, Observation=u)
        self.assertEqual(obs, exp)
        
        # test 2
        data = to_sparse({(0,0):5,(0,1):6,(0,2):0,(1,0):7,(1,1):9,(1,2):2,
                          (2,0):0,(2,1):3,(2,2):4})
        exp = SparseTable(data, ['a','b','c'], ['1','2','3'])
        obs = self.st1.merge(self.st3, Sample=u, Observation=u)
        self.assertEqual(obs, exp)
        
        # test 3
        data = to_sparse({(0,0):5,(0,1):6,(0,2):0,(0,3):0,
                          (1,0):7,(1,1):8,(1,2):0,(1,3):0,
                          (2,0):0,(2,1):0,(2,2):1,(2,3):2,
                          (3,0):0,(3,1):0,(3,2):3,(3,3):4})
        exp = SparseTable(data,['a','b','c','d'],['1','2','3','4'])
        obs = self.st1.merge(self.st4, Sample=u, Observation=u)
        self.assertEqual(obs, exp)

        # test 4
        data = to_sparse({(0,0):10,(0,1):12,(1,0):14,(1,1):16})
        exp = SparseTable(data, ['a','b'], ['1','2'])
        obs = self.st1.merge(self.st1, Sample=i, Observation=i)
        self.assertEqual(obs, exp)
        
        # test 5
        exp = SparseTable(to_sparse({(0,0):9}), ['b'], ['2'])
        obs = self.st1.merge(self.st3, Sample=i, Observation=i)
        self.assertEqual(obs, exp)
        
        # test 6
        self.assertRaises(TableException, self.st1.merge, self.st4, i, i)

        # test 7
        data = to_sparse({(0,0):10,(0,1):12,(1,0):14,(1,1):16})
        exp = SparseTable(data, ['a','b'],['1','2'])
        obs = self.st1.merge(self.st1, Sample=i, Observation=u)
        self.assertEqual(obs, exp)

        # test 8
        data = to_sparse({(0,0):6,(1,0):9,(2,0):3})
        exp = SparseTable(data, ['b'],['1','2','3'])
        obs = self.st1.merge(self.st3, Sample=i, Observation=u)
        self.assertEqual(obs, exp)

        # test 9
        self.assertRaises(TableException, self.st1.merge, self.st4, i, u)

        # test 10
        data = to_sparse({(0,0):10,(0,1):12,(1,0):14,(1,1):16})
        exp = SparseTable(data, ['a','b'],['1','2'])
        obs = self.st1.merge(self.st1, Sample=u, Observation=i)
        self.assertEqual(obs, exp)

        # test 11
        data = to_sparse({(0,0):7,(0,1):9,(0,2):2})
        exp = SparseTable(data, ['a','b','c'],['2'])
        obs = self.st1.merge(self.st3, Sample=u, Observation=i)
        self.assertEqual(obs, exp)
        
        # test 12
        self.assertRaises(TableException, self.st1.merge, self.st4, u, i)

    def test_sampleData(self):
        """tested in derived class"""
        exp = array([5,7])
        obs = self.dt1.sampleData('a')
        self.assertEqual(obs, exp)
        self.assertRaises(UnknownID, self.dt1.sampleData, 'asdasd')

    def test_observationData(self):
        """tested in derived class"""
        exp = array([5,6])
        obs = self.dt1.observationData('1')
        self.assertEqual(obs, exp)
        self.assertRaises(UnknownID, self.dt1.observationData, 'asdsad')

    def test_delimitedSelf(self):
        """Print out self in a delimited form"""
        exp = '\n'.join(["#OTU IDs\ta\tb","1\t5\t6","2\t7\t8"])
        obs = self.dt1.delimitedSelf()
        self.assertEqual(obs,exp)
    def test_sampleData(self):
        """tested in derived class"""
        exp = array([5,7])
        obs = self.st1.sampleData('a')
        self.assertEqual(obs, exp)
        self.assertRaises(UnknownID, self.st1.sampleData, 'asdasd')

    def test_observationData(self):
        """tested in derived class"""
        exp = array([5,6])
        obs = self.st1.observationData('1')
        self.assertEqual(obs, exp)
        self.assertRaises(UnknownID, self.st1.observationData, 'asdsad')

    def test_delimitedSelf(self):
        """Print out self in a delimited form"""
        exp = '\n'.join(["# Constructed from biom file","#OTU ID\ta\tb","1\t5.0\t6.0","2\t7.0\t8.0"])
        obs = self.st1.delimitedSelf()
        self.assertEqual(obs,exp)

    def test_conv_to_np(self):
        """Should convert a self styled vector to numpy type"""
        input_row = SparseObj(1,3)
        input_row[(0,0)] = 10
        exp = array([10.0, 0, 0])
        obs = self.st1._conv_to_np(input_row)
        self.assertEqual(obs, exp)

        input_col = SparseObj(3,1)
        input_col[(0,0)] = 12
        exp = array([12.0, 0, 0])
        obs = self.st1._conv_to_np(input_col)
        self.assertEqual(obs, exp)

    def test_conv_to_self_type(self):
        """Should convert other to SparseObj type"""
        exp = SparseObj(2,2)
        exp[(0,0)] = 5
        exp[(0,1)] = 6
        exp[(1,0)] = 7
        exp[(1,1)] = 8        
        obs = self.st1._conv_to_self_type(self.vals)
        self.assertEqual(obs.items(), exp.items())

        exp = SparseObj(2,2)
        exp[(0,0)] = 5
        exp[(0,1)] = 7
        exp[(1,0)] = 6
        exp[(1,1)] = 8        
        obs = self.st1._conv_to_self_type(self.vals, transpose=True)
        self.assertEqual(obs.items(), exp.items())

        # is this test needed?
        #exp = SparseDict(2,2)
        #exp[(0,0)] = 5
        #exp[(0,1)] = 6
        #exp[(1,0)] = 7
        #exp[(1,1)] = 8
        #obs = self.st1._conv_to_self_type([((0,0),5),((0,1),6),
        #                                   ((1,0),7),((1,1),8)])
        #self.assertEqual(obs.items(), exp.items())

        # passing a single vector
        exp = SparseObj(1,3)
        exp[(0,0)] = 2
        exp[(0,1)] = 0
        exp[(0,2)] = 3
        obs = self.st1._conv_to_self_type(array([2,0,3]))
        self.assertEqual(obs.items(), exp.items())

        # passing a list of dicts
        exp = SparseObj(2,3)
        exp[(0,0)] = 5
        exp[(0,1)] = 6
        exp[(0,2)] = 7
        exp[(1,0)] = 8
        exp[(1,1)] = 9
        exp[(1,2)] = 10
        obs = self.st1._conv_to_self_type([{(0,0):5,(0,1):6,(0,2):7},
                                           {(1,0):8,(1,1):9,(1,2):10}])
        self.assertEqual(obs.items(), exp.items()) 

    def test_iter(self):
        """Should iterate over samples"""
        exp = [(array([5,7]), 'a', None), (array([6,8]), 'b', None)]
        obs = list(self.st1)
        self.assertEqual(obs, exp)

    def test_iter_obs(self):
        """Iterate over observations of sparse matrix"""
        r1 = SparseObj(1,2)
        r2 = SparseObj(1,2)
        r1[(0,0)] = 5
        r1[(0,1)] = 6
        r2[(0,0)] = 7
        r2[(0,1)] = 8

        exp = map(self._to_dict_f, [r1, r2])
        obs = map(self._to_dict_f, self.st1._iter_obs())

        self.assertEqual(obs, exp)

    def test_iter_samp(self):
        """Iterate over samples of sparse matrix"""
        c1 = SparseObj(1,2)
        c2 = SparseObj(1,2)
        c1[(0,0)] = 5
        c1[(0,1)] = 7
        c2[(0,0)] = 6
        c2[(0,1)] = 8
        exp = map(self._to_dict_f, [c1, c2])
        obs = map(self._to_dict_f, self.st1._iter_samp())

        self.assertEqual(obs, exp)

    def test_iterSamples(self):
        """Iterates samples"""
        gen = self.st1.iterSamples()
        exp = [(array([5,7]), 'a', None), (array([6,8]), 'b', None)]
        obs = list(gen)
        self.assertEqual(obs, exp)

        gen = self.st_rich.iterSamples()
        exp = [(array([5,7]), 'a', {'barcode':'aatt'}),
               (array([6,8]), 'b', {'barcode':'ttgg'})]
        obs = list(gen)
        self.assertEqual(obs, exp)

        # [[1,2,3],[1,0,2]] isn't yielding column 2 correctly
        self.st1[1,0] = 0
        gen = self.st1.iterSamples()
        exp = [(array([5,0]), 'a', None), (array([6,8]), 'b', None)]
        obs = list(gen)
        self.assertEqual(obs, exp)

    def test_iterObservations(self):
        """Iterates observations"""
        gen = self.st1.iterObservations()
        exp = [(array([5,6]), '1', None), (array([7,8]), '2', None)]
        obs = list(gen)
        self.assertEqual(obs, exp)

        gen = self.st_rich.iterObservations()
        exp = [(array([5,6]), '1', {'taxonomy':['k__a','p__b']}),
               (array([7,8]), '2', {'taxonomy':['k__a','p__c']})]
        obs = list(gen)
        self.assertEqual(obs, exp)

    def test_iterSampleData(self):
        """Iterates data by samples"""
        gen = self.st1.iterSampleData()
        exp = [array([5,7]),array([6,8])]
        obs = list(gen)
        self.assertEqual(obs, exp)

        gen = self.st_rich.iterSampleData()
        exp = [array([5,7]), array([6,8])]
        obs = list(gen)
        self.assertEqual(obs, exp)

        # [[1,2,3],[1,0,2]] isn't yielding column 2 correctly
        self.st1[1,0] = 0
        gen = self.st1.iterSampleData()
        exp = [array([5,0]), array([6,8])]
        obs = list(gen)
        self.assertEqual(obs, exp)

    def test_iterObservationData(self):
        """Iterates data by observations"""
        gen = self.st1.iterObservationData()
        exp = [array([5,6]), array([7,8])]
        obs = list(gen)
        self.assertEqual(obs, exp)

        gen = self.st_rich.iterObservationData()
        exp = [array([5,6]), array([7,8])]
        obs = list(gen)
        self.assertEqual(obs, exp)

    def test_filterSamples(self):
        """Filters samples by arbitrary function"""
        f_value = lambda v,id_,md: (v <= 5).any()
        f_id = lambda v,id_,md: id_ == 'a'
        f_md = lambda v,id_,md: md['barcode'] == 'ttgg'

        val_sd = to_sparse({(0,0):5,(1,0):7})
        exp_value = SparseTable(val_sd, ['a'], ['1','2'], 
                [{'barcode':'aatt'}], [{'taxonomy':['k__a','p__b']},
                                       {'taxonomy':['k__a','p__c']}])
        id_sd = to_sparse({(0,0):5,(1,0):7})
        exp_id = SparseTable(id_sd, ['a'], ['1','2'], 
                [{'barcode':'aatt'}], [{'taxonomy':['k__a','p__b']},
                                       {'taxonomy':['k__a','p__c']}])
        md_sd = to_sparse({(0,0):6,(1,0):8})
        exp_md = SparseTable(md_sd, ['b'], ['1','2'], 
                [{'barcode':'ttgg'}], [{'taxonomy':['k__a','p__b']},
                                       {'taxonomy':['k__a','p__c']}])
        
        obs_value = self.st_rich.filterSamples(f_value)
        obs_id = self.st_rich.filterSamples(f_id)
        obs_md = self.st_rich.filterSamples(f_md)

        self.assertEqual(obs_value, exp_value)
        self.assertEqual(obs_id, exp_id)
        self.assertEqual(obs_md, exp_md)

        inv_sd = to_sparse({(0,0):6,(1,0):8})
        exp_inv = SparseTable(inv_sd, ['b'], ['1','2'], 
                [{'barcode':'ttgg'}], [{'taxonomy':['k__a','p__b']},
                                       {'taxonomy':['k__a','p__c']}])
        obs_inv = self.st_rich.filterSamples(f_value, invert=True)
        self.assertEqual(obs_inv, exp_inv)
        self.assertRaises(TableException, self.st_rich.filterSamples, \
                lambda x,y,z: False)
        
    def test_filterObservations(self):
        """Filters observations by arbitrary function"""
        f_value = lambda v,id_,md: (v <= 5).any()
        f_id = lambda v,id_,md: id_ == '1'
        f_md = lambda v,id_,md: md['taxonomy'][1] == 'p__c'

        val_sd = to_sparse({(0,0):5,(0,1):6})
        exp_value = SparseTable(val_sd, ['a','b'], ['1'], 
                [{'barcode':'aatt'},{'barcode':'ttgg'}], 
                [{'taxonomy':['k__a','p__b']}])
        id_sd = to_sparse({(0,0):5,(0,1):6})
        exp_id = SparseTable(id_sd, ['a','b'], ['1'], 
                [{'barcode':'aatt'},{'barcode':'ttgg'}], 
                [{'taxonomy':['k__a','p__b']}])
        md_sd = to_sparse({(0,0):7,(0,1):8})
        exp_md = SparseTable(md_sd, ['a','b'], ['2'], 
                [{'barcode':'aatt'},{'barcode':'ttgg'}], 
                [{'taxonomy':['k__a','p__c']}])
        
        obs_value = self.st_rich.filterObservations(f_value)
        obs_id = self.st_rich.filterObservations(f_id)
        obs_md = self.st_rich.filterObservations(f_md)

        self.assertEqual(obs_value, exp_value)
        self.assertEqual(obs_id, exp_id)
        self.assertEqual(obs_md, exp_md)

        inv_sd = to_sparse({(0,0):7,(0,1):8})
        exp_inv = SparseTable(inv_sd, ['a','b'], ['2'], 
                [{'barcode':'aatt'},{'barcode':'ttgg'}], 
                [{'taxonomy':['k__a','p__c']}])
        obs_inv = self.st_rich.filterObservations(f_value, invert=True)
        self.assertEqual(obs_inv, exp_inv)
        self.assertRaises(TableException, self.st_rich.filterObservations, \
                lambda x,y,z: False)

    def test_transformObservations(self):
        """Transform observations by arbitrary function"""
        def transform_f(v, id, md):
            return where(v >= 7, 1, 0)
        sp_sd = to_sparse({(0,0):0,(0,1):0,(1,0):1,(1,1):1})
        exp = SparseTable(sp_sd, ['a','b'], ['1','2'])
        obs = self.st1.transformObservations(transform_f)
        self.assertEqual(obs, exp)
    
    def test_transformSamples(self):
        """Transform samples by arbitrary function"""
        def transform_f(v, id, md):
            return where(v >= 6, 1, 0)
        sp_sd = to_sparse({(0,0):0,(0,1):1,(1,0):1,(1,1):1})
        exp = SparseTable(sp_sd, ['a','b'], ['1','2'])
        obs = self.st1.transformSamples(transform_f)
        self.assertEqual(obs, exp)

    def test_normObservationBySample(self):
        """normalize observations by sample"""
        data = to_sparse({(0,0):2,(0,1):0,(1,0):6,(1,1):1})
        data_exp = to_sparse({(0,0):0.25,(0,1):0.0,(1,0):0.75,(1,1):1.0})
        st = SparseTable(data, ['a','b'],['1','2'])
        exp = SparseTable(data_exp, ['a','b'], ['1','2'])
        obs = st.normObservationBySample()
        self.assertEqual(obs, exp)
    
    def test_normObservationByMetadata(self):
        """normalize observations by sample"""
        data = to_sparse({(0,0):6,(0,1):0,(1,0):6,(1,1):1})
        data_exp = to_sparse({(0,0):2.,(0,1):0.0,(1,0):3.0,(1,1):0.5})
        st = SparseTable(data, ['a','b'],['1','2'],[{},{}],[{'CopyNumber':3},{'CopyNumber':2}])
        exp = SparseTable(data_exp, ['a','b'], ['1','2'],[{},{}],[{'CopyNumber':3},{'CopyNumber':2}])
        obs = st.normObservationByMetadata('CopyNumber')
        self.assertEqual(obs, exp)
        
    def test_normSampleByObservation(self):
        """normalize sample by observation"""
        data = to_sparse({(0,0):0,(0,1):2,(1,0):2,(1,1):6})
        data_exp = to_sparse({(0,0):0.0,(0,1):1.0,(1,0):0.25,(1,1):0.75})
        st = SparseTable(data, ['a','b'],['1','2'])
        exp = SparseTable(data_exp, ['a','b'], ['1','2'])
        obs = st.normSampleByObservation()
        self.assertEqual(obs, exp)

    def test_getBiomFormatObject(self):
        """Should throw an exception because there is no table type."""
        self.assertRaises(TableException, self.st1.getBiomFormatObject, 'asd')
        self.assertRaises(TableException, self.st_rich.getBiomFormatObject, 'asd')
    
    def test_binSamplesByMetadata(self):
        """Yield tables binned by sample metadata"""
        f = lambda x: x['age']
        obs_ids = ['a','b','c','d']
        samp_ids = ['1','2','3','4']
        data = {(0,0):1,(0,1):2,(0,2):3,(0,3):4,
                (1,0):5,(1,1):6,(1,2):7,(1,3):8,
                (2,0):8,(2,1):9,(2,2):10,(2,3):11,
                (3,0):12,(3,1):13,(3,2):14,(3,3):15}
        obs_md = [{},{},{},{}]
        samp_md = [{'age':2,'foo':10},{'age':4},{'age':2,'bar':5},{}]
        t = SparseTable(to_sparse(data), samp_ids, obs_ids, samp_md, obs_md)
        obs_bins, obs_tables = unzip(t.binSamplesByMetadata(f))

        exp_bins = (2, 4, None)
        exp1_data = to_sparse({(0,0):1,(0,1):3,(1,0):5,(1,1):7,(2,0):8,
                               (2,1):10,(3,0):12,(3,1):14})
        exp1_obs_ids = ['a','b','c','d']
        exp1_samp_ids = ['1','3']
        exp1_obs_md = [{},{},{},{}]
        exp1_samp_md = [{'age':2,'foo':10},{'age':2,'bar':5}]
        exp1 = SparseTable(exp1_data, exp1_samp_ids, exp1_obs_ids, exp1_samp_md, 
                          exp1_obs_md)
        exp2_data = to_sparse({(0,0):2,(1,0):6,(2,0):9,(3,0):13})
        exp2_obs_ids = ['a','b','c','d']
        exp2_samp_ids = ['2']
        exp2_obs_md = [{},{},{},{}]
        exp2_samp_md = [{'age':4}]
        exp2 = SparseTable(exp2_data, exp2_samp_ids, exp2_obs_ids, exp2_samp_md, 
                          exp2_obs_md)
        exp3_data = to_sparse({(0,0):4,(1,0):8,(2,0):11,(3,0):15})
        exp3_obs_ids = ['a','b','c','d']
        exp3_samp_ids = ['4']
        exp3_obs_md = [{},{},{},{}]
        exp3_samp_md = [{'age':None}]
        exp3 = SparseTable(exp3_data, exp3_samp_ids, exp3_obs_ids, exp3_samp_md, 
                          exp3_obs_md)
        exp_tables = (exp1, exp2, exp3)
    
        exp1_idx = obs_bins.index(exp_bins[0])
        exp2_idx = obs_bins.index(exp_bins[1])
        exp3_idx = obs_bins.index(exp_bins[2])
        obs_sort = (obs_bins[exp1_idx], obs_bins[exp2_idx], obs_bins[exp3_idx])
        self.assertEqual(obs_sort, exp_bins)
        obs_sort = (obs_tables[exp1_idx], obs_tables[exp2_idx], 
                    obs_tables[exp3_idx])

        self.assertEqual(obs_sort, exp_tables)
        
    def test_binObservationsByMetadata(self):
        """Yield tables binned by observation metadata"""
        def make_level_f(level):
            def f(metadata):
                return metadata['taxonomy'][:level]
            return f

        func_king = make_level_f(1)
        func_phy = make_level_f(2)

        obs_ids = ['a','b','c']
        samp_ids = [1,2,3]
        data = to_sparse({(0,0):1,(0,1):2,(0,2):3,
                          (1,0):4,(1,1):5,(1,2):6,
                          (2,0):7,(2,1):8,(2,2):9})
        obs_md = [{"taxonomy":['k__a','p__b','c__c']},
                  {"taxonomy":['k__a','p__b','c__d']},
                  {"taxonomy":['k__a','p__c','c__e']}]
        t = SparseTable(data, samp_ids, obs_ids, ObservationMetadata=obs_md)

        exp_king_obs_ids = ['a','b','c']
        exp_king_samp_ids = [1,2,3]
        exp_king_data = to_sparse({(0,0):1,(0,1):2,(0,2):3,
                                   (1,0):4,(1,1):5,(1,2):6,
                                   (2,0):7,(2,1):8,(2,2):9})
        exp_king_obs_md = [{"taxonomy":['k__a','p__b','c__c']},
                           {"taxonomy":['k__a','p__b','c__d']},
                           {"taxonomy":['k__a','p__c','c__e']}]
        exp_king = SparseTable(data, exp_king_samp_ids, exp_king_obs_ids, 
                              ObservationMetadata=exp_king_obs_md)
        obs_bins, obs_king = unzip(t.binObservationsByMetadata(func_king))

        self.assertEqual(obs_king, [exp_king])
        self.assertEqual(obs_bins, [tuple(['k__a'])])

        exp_phy1_obs_ids = ['a','b']
        exp_phy1_samp_ids = [1,2,3]
        exp_phy1_data = array([[1,2,3],[4,5,6]])
        exp_phy1_data = to_sparse({(0,0):1,(0,1):2,(0,2):3,
                                   (1,0):4,(1,1):5,(1,2):6})
        exp_phy1_obs_md = [{"taxonomy":['k__a','p__b','c__c']},
                           {"taxonomy":['k__a','p__b','c__d']}]
        exp_phy1 = SparseTable(exp_phy1_data, exp_phy1_samp_ids, 
                              exp_phy1_obs_ids, 
                              ObservationMetadata=exp_phy1_obs_md)
        exp_phy2_obs_ids = ['c']
        exp_phy2_samp_ids = [1,2,3]
        exp_phy2_data = to_sparse({(0,0):7,(0,1):8,(0,2):9})
        exp_phy2_obs_md = [{"taxonomy":['k__a','p__c','c__e']}]
        exp_phy2 = SparseTable(exp_phy2_data, exp_phy2_samp_ids,exp_phy2_obs_ids,
                               ObservationMetadata=exp_phy2_obs_md)
        obs_bins, obs_phy = unzip(t.binObservationsByMetadata(func_phy))
        self.assertEqual(obs_phy, [exp_phy1, exp_phy2])
        self.assertEqual(obs_bins, [('k__a','p__b'),('k__a','p__c')])

class DenseSparseInteractionTests(TestCase):
    """Tests for working with tables of differing type"""
    def setUp(self):
        self.dt1 = DenseTable(array([[5,6],[7,8]]), ['a','b'],['1','2'])
        self.dt2 = DenseTable(array([[5,6],[7,8]]), ['a','b'],['1','2'])
        self.dt3 = DenseTable(array([[1,2],[3,4]]), ['b','c'],['2','3'])
        self.dt4 = DenseTable(array([[1,2],[3,4]]), ['c','d'],['3','4'])
        self.dt_rich = DenseTable(array([[5,6],[7,8]]), ['a','b'],['1','2'],
                [{'barcode':'aatt'},{'barcode':'ttgg'}],
                [{'taxonomy':['k__a','p__b']},{'taxonomy':['k__a','p__c']}])
        self.vals = {(0,0):5,(0,1):6,(1,0):7,(1,1):8}
        self.st1 = SparseTable(to_sparse(self.vals),
                               ['a','b'],['1','2'])
        self.vals3 = to_sparse({(0,0):1,(0,1):2,(1,0):3,(1,1):4})
        self.vals4 = to_sparse({(0,0):1,(0,1):2,(1,0):3,(1,1):4})
        self.st3 = SparseTable(self.vals3, ['b','c'],['2','3'])
        self.st4 = SparseTable(self.vals4, ['c','d'],['3','4'])
        self._to_dict_f = lambda x: x.items()
        self.st_rich = SparseTable(to_sparse(self.vals), 
                ['a','b'],['1','2'],
                [{'barcode':'aatt'},{'barcode':'ttgg'}],
                [{'taxonomy':['k__a','p__b']},{'taxonomy':['k__a','p__c']}])

    def test_data_equality(self):
        """Test equality between table types"""
        self.assertTrue(self.dt1 == self.st1)
        self.assertFalse(self.st3 == self.dt4)
        self.assertFalse(self.st_rich == self.dt1)

    def test_merge(self):
        """Should be able to merge regardless of table types"""
        i = 'intersection'
        u = 'union'
        ### testing where Dense is self
        # test 1
        exp = DenseTable(array([[10,12],[14,16]],dtype=float), ['a','b'],['1','2'])
        obs = self.dt1.merge(self.st1, Sample=u, Observation=u)
        self.assertEqual(obs, exp)

        # test 2
        exp = DenseTable(array([[5,6,0],[7,9,2],[0,3,4]],dtype=float), 
                            ['a','b','c'],['1','2','3'])
        obs = self.dt1.merge(self.st3, Sample=u, Observation=u)
        self.assertEqual(obs, exp)
        
        # test 3
        exp = DenseTable(array([[5,6,0,0],
                                [7,8,0,0],
                                [0,0,1,2],
                                [0,0,3,4]], dtype=float),
                               ['a','b','c','d'],['1','2','3','4'])
        obs = self.dt1.merge(self.st4, Sample=u, Observation=u)
        self.assertEqual(obs, exp)

        # test 4
        exp = DenseTable(array([[10,12],[14,16]],dtype=float), ['a','b'], 
                         ['1','2'])
        obs = self.dt1.merge(self.st1, Sample=i, Observation=i)
        self.assertEqual(obs, exp)
        
        # test 5
        exp = DenseTable(array([[9]],dtype=float), ['b'], ['2'])
        obs = self.dt1.merge(self.st3, Sample=i, Observation=i)
        self.assertEqual(obs, exp)
        
        # test 6
        obs = self.assertRaises(TableException, self.dt1.merge, self.st4, i, i)

        # test 7
        exp = DenseTable(array([[10,12],[14,16]],dtype=float), ['a','b'],['1','2'])
        obs = self.dt1.merge(self.st1, Sample=i, Observation=u)
        self.assertEqual(obs, exp)

        # test 8
        exp = DenseTable(array([[6],[9],[3]],dtype=float), ['b'],['1','2','3'])
        obs = self.dt1.merge(self.st3, Sample=i, Observation=u)
        self.assertEqual(obs, exp)

        # test 9
        obs = self.assertRaises(TableException, self.dt1.merge, self.st4, i, u)
        
        # test 10
        exp = DenseTable(array([[10,12],[14,16]]), ['a','b'],['1','2'])
        obs = self.dt1.merge(self.st1, Sample=u, Observation=i)
        self.assertEqual(obs, exp)

        # test 11
        exp = DenseTable(array([[7,9,2]]), ['a','b','c'],['2'])
        obs = self.dt1.merge(self.st3, Sample=u, Observation=i)
        self.assertEqual(obs, exp)

        # test 12
        obs = self.assertRaises(TableException, self.dt1.merge, self.st4, u, i)
        
        ### Testing where sparse is self
        # test 1
        data = to_sparse({(0,0):10,(0,1):12,(1,0):14,(1,1):16})
        exp = SparseTable(data, ['a','b'],['1','2'])
        obs = self.st1.merge(self.dt1, Sample=u, Observation=u)
        self.assertEqual(obs, exp)
        
        # test 2
        data = to_sparse({(0,0):5,(0,1):6,(0,2):0,(1,0):7,(1,1):9,(1,2):2,
                          (2,0):0,(2,1):3,(2,2):4})
        exp = SparseTable(data, ['a','b','c'], ['1','2','3'])
        obs = self.st1.merge(self.dt3, Sample=u, Observation=u)
        self.assertEqual(obs, exp)
        
        # test 3
        data = to_sparse({(0,0):5,(0,1):6,(0,2):0,(0,3):0,
                          (1,0):7,(1,1):8,(1,2):0,(1,3):0,
                          (2,0):0,(2,1):0,(2,2):1,(2,3):2,
                          (3,0):0,(3,1):0,(3,2):3,(3,3):4})
        exp = SparseTable(data,['a','b','c','d'],['1','2','3','4'])
        obs = self.st1.merge(self.dt4, Sample=u, Observation=u)
        self.assertEqual(obs, exp)

        # test 4
        data = to_sparse({(0,0):10,(0,1):12,(1,0):14,(1,1):16})
        exp = SparseTable(data, ['a','b'], ['1','2'])
        obs = self.st1.merge(self.dt1, Sample=i, Observation=i)
        self.assertEqual(obs, exp)
        
        # test 5
        exp = SparseTable(to_sparse({(0,0):9}), ['b'], ['2'])
        obs = self.st1.merge(self.dt3, Sample=i, Observation=i)
        self.assertEqual(obs, exp)
        
        # test 6
        self.assertRaises(TableException, self.st1.merge, self.dt4, i, i)

        # test 7
        data = to_sparse({(0,0):10,(0,1):12,(1,0):14,(1,1):16})
        exp = SparseTable(data, ['a','b'],['1','2'])
        obs = self.st1.merge(self.dt1, Sample=i, Observation=u)
        self.assertEqual(obs, exp)

        # test 8
        data = to_sparse({(0,0):6,(1,0):9,(2,0):3})
        exp = SparseTable(data, ['b'],['1','2','3'])
        obs = self.st1.merge(self.dt3, Sample=i, Observation=u)
        self.assertEqual(obs, exp)

        # test 9
        self.assertRaises(TableException, self.st1.merge, self.dt4, i, u)

        # test 10
        data = to_sparse({(0,0):10,(0,1):12,(1,0):14,(1,1):16})
        exp = SparseTable(data, ['a','b'],['1','2'])
        obs = self.st1.merge(self.dt1, Sample=u, Observation=i)
        self.assertEqual(obs, exp)

        # test 11
        data = to_sparse({(0,0):7,(0,1):9,(0,2):2})
        exp = SparseTable(data, ['a','b','c'],['2'])
        obs = self.st1.merge(self.dt3, Sample=u, Observation=i)
        self.assertEqual(obs, exp)
        
        # test 12
        self.assertRaises(TableException, self.st1.merge, self.dt4, u, i)

class DenseOTUTableTests(TestCase):
    def setUp(self):
        self.dot_min = DenseOTUTable(array([[5,6],[7,8]]), ['a','b'],['1','2'])
        self.dot_rich = DenseOTUTable(array([[5,6],[7,8]]),
                ['a','b'],['1','2'], [{'barcode':'aatt'},{'barcode':'ttgg'}],
                [{'taxonomy':['k__a','p__b']},{'taxonomy':['k__a','p__c']}])
        self.empty_table = DenseOTUTable(array([]), [], [])
        self.partial_table1 = DenseOTUTable(array([[0,2],[9,10]]),
                ['a','b'],['1','2'],
                SampleMetadata=[{'barcode':'aatt'},{'barcode':'ttgg'}],
                TableId="TestTable1")
        self.partial_table2 = DenseOTUTable(array([[0,2],[9,10]]),
                ['a','b'],['1','2'], ObservationMetadata=[{'taxonomy':
                    ['k__a','p__b']},{'taxonomy':['k__a','p__c']}],
                TableId="TestTable2")
        self.float_table = DenseOTUTable(
                array([[0.0,2.5,3.4],[9.3,10.23,2.2]]),['a','b','c'],['1','2'])
        self.str_table = DenseOTUTable(
                array([[u'val1',u'val2'],[u'val3',u'val4']]),[u'Samp1',u'Samp2'],
                [u'Obs1',u'Obs2'])
        self.invalid_element_type_table = DenseOTUTable(
                array([[{}],[{}]]),['a'],['1','2'])

    def test_getBiomFormatObject_no_generated_by(self):
        """Should raise without a generated_by string"""
        self.assertRaises(TableException, self.dot_min.getBiomFormatObject, None)
        self.assertRaises(TableException, self.dot_min.getBiomFormatObject, 10)

    def test_getBiomFormatObject_minimal(self):
        """Should return a dictionary of the minimal table in Biom format."""
        exp = {'rows': [{'id': '1', 'metadata': None},
                        {'id': '2', 'metadata': None}],
               'format': 'Biological Observation Matrix 1.0.0',
               'generated_by':'foo',
               'data': [[5, 6], [7, 8]],
               'columns': [{'id': 'a', 'metadata': None},
                           {'id': 'b', 'metadata': None}],
               'matrix_type': 'dense', 
               'shape': [2, 2],
               'format_url': __url__,
               'type': 'OTU table', 
               'id': None, 
               'matrix_element_type': 'int'}
        obs = self.dot_min.getBiomFormatObject("foo")
        # Remove keys that we don't want to test because they might change
        # frequently (and the date is impossible to test). By using 'del', this
        # also tests that the key exists.
        del obs['date']
        self.assertEqual(obs, exp)

    def test_getBiomFormatObject_rich(self):
        """Should return a dictionary of the rich table in Biom format."""
        exp = {'rows': [{'id': '1', 'metadata': 
                                    {'taxonomy': ['k__a', 'p__b']}},
                        {'id': '2', 'metadata': 
                                    {'taxonomy': ['k__a', 'p__c']}}],
               'format': 'Biological Observation Matrix 1.0.0',
               'data': [[5, 6], [7, 8]], 
               'generated_by':'foo',
               'columns': [{'id': 'a', 'metadata':
                                       {'barcode': 'aatt'}}, 
                           {'id': 'b', 'metadata':
                                       {'barcode': 'ttgg'}}],
                'matrix_type': 'dense', 
                'shape': [2, 2],
                'format_url': __url__,
                'type': 'OTU table', 
                'id': None, 
                'matrix_element_type': 'int'}
        obs = self.dot_rich.getBiomFormatObject('foo')
        del obs['date']
        self.assertEqual(obs, exp)

    def test_getBiomFormatObject_empty_data(self):
        """Should return a dictionary of the empty table in Biom format."""
        exp = {'rows': [], 
               'format': 
               'Biological Observation Matrix 1.0.0',
               'data': [], 
               'columns': [],
               'generated_by':'foo',
               'matrix_type': 'dense', 
               'shape': [0, 0],
               'format_url': __url__, 
               'type': 'OTU table',
               'id': None, 
               'matrix_element_type': 'int'}
        obs = self.empty_table.getBiomFormatObject('foo')
        del obs['date']
        self.assertEqual(obs, exp)

    def test_getBiomFormatObject_partial_metadata(self):
        """Should return a dictionary of the partial metadata table."""
        exp1 = {'rows': [{'id': '1', 'metadata': None},
                         {'id': '2', 'metadata': None}], 
                'format':'Biological Observation Matrix 1.0.0', 
                'data': [[0, 2], [9, 10]],
                'columns': [{'id': 'a', 'metadata': {'barcode': 'aatt'}},
                            {'id': 'b', 'metadata': {'barcode': 'ttgg'}}], 
                'matrix_type':'dense', 'shape': [2, 2], 
                'format_url':__url__, 
                'generated_by':'foo',
                'type': 'OTU table', 
                'id':'TestTable1', 
                'matrix_element_type': 'int'}
        obs1 = self.partial_table1.getBiomFormatObject('foo')
        del obs1['date']
        self.assertEqual(obs1, exp1)

        exp2 = {'rows': [{'id':'1', 'metadata':{'taxonomy':['k__a', 'p__b']}},
                         {'id':'2', 'metadata':{'taxonomy':['k__a', 'p__c']}}],
                'format':'Biological Observation Matrix 1.0.0', 
                'data': [[0, 2], [9, 10]],
                'columns': [{'id': 'a', 'metadata': None},
                            {'id': 'b', 'metadata': None}], 
                'matrix_type': 'dense',
                'shape': [2, 2], 
                'format_url':__url__, 
                'generated_by':'foo',
                'type': 'OTU table',
                'id': 'TestTable2', 
                'matrix_element_type': 'int'}
        obs2 = self.partial_table2.getBiomFormatObject('foo')
        del obs2['date']
        self.assertEqual(obs2, exp2)

    def test_getBiomFormatObject_float(self):
        """Should return a dictionary of the table with float values."""
        exp = {'rows': [{'id': '1', 'metadata': None},
                        {'id': '2', 'metadata': None}], 
               'format':'Biological Observation Matrix 1.0.0', 
               'data':[[0.0, 2.5, 3.3999999999999999], 
                       [9.3000000000000007, 10.23, 2.2000000000000002]], 
               'columns':[{'id': 'a', 'metadata': None}, 
                          {'id': 'b', 'metadata': None},
                          {'id': 'c', 'metadata': None}], 
               'matrix_type': 'dense',
               'shape': [2, 3], 
               'generated_by':'foo',
               'format_url':__url__,
               'type': 'OTU table', 
               'id': None,
               'matrix_element_type': 'float'}
        obs = self.float_table.getBiomFormatObject('foo')
        del obs['date']
        self.assertFloatEqual(obs, exp)

    def test_getBiomFormatObject_str(self):
        """Should return a dictionary of the table with string values."""
        exp = {'rows': [{'id': 'Obs1', 'metadata': None},
                        {'id': 'Obs2', 'metadata': None}],
               'format': 'Biological Observation Matrix 1.0.0', 
               'data':[['val1', 'val2'], 
                       ['val3', 'val4']], 
               'columns':[{'id': 'Samp1', 'metadata': None},
                          {'id': 'Samp2', 'metadata': None}], 
               'matrix_type':'dense', 
               'shape': [2, 2], 
               'format_url':__url__, 
               'type': 'OTU table', 
               'id': None,
               'generated_by':'foo',
               'matrix_element_type': 'unicode'}
        obs = self.str_table.getBiomFormatObject('foo')
        del obs['date']
        self.assertEqual(obs, exp)

    def test_getBiomFormatObject_invalid_element_type(self):
        """Should throw an exception if the element type isn't valid."""
        self.assertRaises(TableException,
                self.invalid_element_type_table.getBiomFormatObject, 'asd')

class SparseOTUTableTests(TestCase):
    def setUp(self):
        self.vals = {(0,0):5,(1,0):7,(1,1):8}
        self.sot_min = SparseOTUTable(to_sparse(self.vals,dtype=int), ['a','b'],['1','2'])
        self.sot_rich = SparseOTUTable(to_sparse(self.vals,dtype=int), 
                ['a','b'],['1','2'],
                [{'barcode':'aatt'},{'barcode':'ttgg'}],
                [{'taxonomy':['k__a','p__b']},{'taxonomy':['k__a','p__c']}])
        self.float_table = SparseOTUTable(to_sparse({(0,1):2.5,(0,2):3.4,(1,0):9.3,
            (1,1):10.23,(1,2):2.2}),['a','b','c'],['1','2'])

    def test_getBiomFormatObject_no_generated_by(self):
        """Should raise without a generated_by string"""
        self.assertRaises(TableException, self.sot_min.getBiomFormatObject,None)
        self.assertRaises(TableException, self.sot_min.getBiomFormatObject, 10)

    def test_getBiomFormatObject_minimal(self):
        """Should return a dictionary of the minimal table in Biom format."""
        exp = {'rows': [{'id': '1', 'metadata': None},
                        {'id': '2', 'metadata': None}],
               'format': 'Biological Observation Matrix 1.0.0',
               'data': [[0, 0, 5.0], [1, 0, 7.0], [1, 1, 8.0]],
               'columns': [{'id': 'a', 'metadata': None},
                           {'id': 'b', 'metadata': None}],
                'matrix_type': 'sparse', 
                'shape': [2, 2],
                'format_url': __url__, 
                'type': 'OTU table', 
                'id': None,
                'generated_by':'foo',
                'matrix_element_type': 'int'}
        obs = self.sot_min.getBiomFormatObject('foo')
        del obs['date']
        self.assertFloatEqual(obs, exp)

    def test_getBiomFormatObject_rich(self):
        """Should return a dictionary of the rich table in Biom format."""
        exp = {'rows': [{'id':'1','metadata':{'taxonomy':['k__a', 'p__b']}},
                        {'id':'2','metadata':{'taxonomy':['k__a', 'p__c']}}],
               'format': 'Biological Observation Matrix 1.0.0',
               'data': [[0, 0, 5.0], [1, 0, 7.0], [1, 1, 8.0]],
               'columns': [{'id': 'a', 'metadata':{'barcode': 'aatt'}}, 
                           {'id': 'b', 'metadata':{'barcode': 'ttgg'}}],
                'matrix_type': 'sparse', 
                'shape': [2, 2],
                'format_url': __url__,
                'type': 'OTU table', 
                'id': None,
                'generated_by':'foo',
                'matrix_element_type': 'int'}
        obs = self.sot_rich.getBiomFormatObject('foo')
        del obs['date']
        self.assertFloatEqual(obs, exp)

    def test_getBiomFormatObject_float(self):
        """Should return a dictionary of the table with float values."""
        exp = {'rows': [{'id': '1', 'metadata': None},
                        {'id': '2', 'metadata': None}], 
               'format':'Biological Observation Matrix 1.0.0', 
               'data':[[0, 1, 2.5], 
                       [0, 2, 3.3999999999999999],
                       [1, 0, 9.3000000000000007], 
                       [1, 1, 10.23],
                       [1, 2, 2.2000000000000002]], 
               'columns':[{'id': 'a', 'metadata': None}, 
                          {'id': 'b', 'metadata': None},
                          {'id': 'c', 'metadata': None}], 
               'matrix_type': 'sparse',
               'shape': [2, 3], 
               'format_url':__url__, 
               'type': 'OTU table', 
               'generated_by':'foo',
               'id': None, 
               'matrix_element_type': 'float'}
        obs = self.float_table.getBiomFormatObject('foo')
        del obs['date']
        self.assertFloatEqual(obs, exp)

if __name__ == '__main__':
    main()
