# Supplementary material for: The Biological Observation Matrix (BIOM) format or: how I learned to stop worrying and love the ome-ome
Source: Gigascience. 2012 Jul 12;1:7. doi: 10.1186/2047-217X-1-7 (PMC3626512; doi:10.1186/2047-217X-1-7)
Supplement: Additional file 7: Data 2. — Version 1.0.0 of the biom-format software package. [file 2047-217X-1-7-S7.tgz › biom-format-1.0.0/python-code/support-code/sparsemat_lib.h]

#if (__GNUC__ == 4) && (__GNUC_MINOR__ > 2)
#  include <cstdint>
#  include <unordered_map>
#else
#  include <tr1/unordered_map>
#endif

#define MAKE_KEY(row,col) (uint64_t(row) << 32 | col)
#define DECODE_KEY_ROW(key) uint32_t(key >> 32)
#define DECODE_KEY_COL(key) uint32_t(key & 0x00000000ffffffff)

namespace sparsemat {
#if (__GNUC__ == 4) && (__GNUC_MINOR__ > 2)
    typedef std::unordered_map<uint64_t, double> float_map_t;
    typedef std::unordered_map<uint64_t, int32_t> int_map_t;
#else    
    typedef std::tr1::unordered_map<uint64_t, double> float_map_t;
    typedef std::tr1::unordered_map<uint64_t, int32_t> int_map_t;
#endif

    struct items_int {
        uint32_t *rows;
        uint32_t *cols;
        int32_t *values;
    };

    struct items_float {
        uint32_t *rows;
        uint32_t *cols;
        double *values;
    };

    class SparseMatFloat {
        private:
            float_map_t hash;
            uint64_t current_key;
        public:
            items_float tmp_items;

            SparseMatFloat();
            ~SparseMatFloat();
            void insert(uint32_t row, uint32_t col, double value);
            double get(uint32_t row, uint32_t col);
            void erase(uint32_t row, uint32_t col);
            int contains(uint32_t row, uint32_t col);
            uint32_t length();
            items_float keys();
            items_float items();
            void cleanTmpItems();
    };

    class SparseMatInt {
        private:
            int_map_t hash;
            uint64_t current_key;
        public:
            items_int tmp_items;

            SparseMatInt();
            ~SparseMatInt();
            void insert(uint32_t row, uint32_t col, int32_t value);
            int32_t get(uint32_t row, uint32_t col);
            void erase(uint32_t row, uint32_t col);
            int contains(uint32_t row, uint32_t col);
            uint32_t length();
            items_int keys();
            items_int items();
            void cleanTmpItems();
    };
}
