# Supplementary material for: The Biological Observation Matrix (BIOM) format or: how I learned to stop worrying and love the ome-ome
Source: Gigascience. 2012 Jul 12;1:7. doi: 10.1186/2047-217X-1-7 (PMC3626512; doi:10.1186/2047-217X-1-7)
Supplement: Additional file 7: Data 2. — Version 1.0.0 of the biom-format software package. [file 2047-217X-1-7-S7.tgz › biom-format-1.0.0/python-code/biom/util.py]

#!/usr/bin/env python

import re

__author__ = "Daniel McDonald"
__copyright__ = "Copyright 2012, BIOM-Format Project"
__credits__ = ["Daniel McDonald", "Jai Rideout", "Greg Caporaso", 
               "Jose Clemente", "Justin Kuczynski"]
__license__ = "GPL"
__url__ = "http://biom-format.org"
__version__ = "1.0.0c"
__maintainer__ = "Daniel McDonald"
__email__ = "daniel.mcdonald@colorado.edu"

def get_biom_format_version_string():
    """Returns the current Biom file format version."""
    return "Biological Observation Matrix 1.0.0"
 
def get_biom_format_url_string():
    """Returns the current Biom file format description URL."""
    return __url__

def unzip(items):
    """Performs the reverse of zip, i.e. produces separate lists from tuples.

    items should be list of k-element tuples. Will raise exception if any tuples
    contain more items than the first one.

    Conceptually equivalent to transposing the matrix of tuples.

    Returns list of lists in which the ith list contains the ith element of each
    tuple.

    Note: zip expects *items rather than items, such that unzip(zip(*items))
    returns something that compares equal to items.

    Always returns lists: does not check original data type, but will accept
    any sequence.

    Method pulled from PyCogent (http://pycogent.sourceforge.net)
    """
    if items:
        return map(list, zip(*items))
    else:
        return []

def flatten(items):
    """Removes one level of nesting from items.

    items can be any sequence, but flatten always returns a list.

    Method pulled from PyCogent (http://pycogent.sourceforge.net) 
    """
    result = [] 
    for i in items:
        try: 
            result.extend(i)
        except:
            result.append(i)
    return result

def _natsort_key(item):
    """Provides normalized version of item for sorting with digits.

    Method pulled from QIIME (http://qiime.org), based on:
    http://lists.canonical.org/pipermail/kragen-hacks/2005-October/000419.html
    """
    item = str(item)
    try:
        chunks = re.split('(\d+(?:\.\d+)?)', item)
    except TypeError:
        # if item is a tuple or list (i.e., indexable, but not a string)
        # work with the first element
        chunks = re.split('(\d+(?:\.\d+)?)', item[0])
    for ii in range(len(chunks)):
        if chunks[ii] and chunks[ii][0] in '0123456789':
            if '.' in chunks[ii]: numtype = float
            else: numtype = int 
            # wrap in tuple with '0' to explicitly specify numbers come first
            chunks[ii] = (0, numtype(chunks[ii]))
        else:
            chunks[ii] = (1, chunks[ii])
    return (chunks, item)

def natsort(seq):
    """Sort a sequence of text strings in a reasonable order.

    Method pulled from QIIME (http://qiime.org), based on:
    http://lists.canonical.org/pipermail/kragen-hacks/2005-October/000419.html
    """
    alist = list(seq)
    alist.sort(key=_natsort_key)
    return alist

def prefer_self(x,y):
    """Merge metadata method, return X if X else Y"""
    return x if x is not None else y

def index_list(l):
    """Takes a list and returns {l[idx]:idx}"""
    return dict([(id_,idx) for idx,id_ in enumerate(l)])
