# Supplementary material for: The Biological Observation Matrix (BIOM) format or: how I learned to stop worrying and love the ome-ome
Source: Gigascience. 2012 Jul 12;1:7. doi: 10.1186/2047-217X-1-7 (PMC3626512; doi:10.1186/2047-217X-1-7)
Supplement: Additional file 7: Data 2. — Version 1.0.0 of the biom-format software package. [file 2047-217X-1-7-S7.tgz › biom-format-1.0.0/examples/min_sparse_otu_table.biom]

    {
        "id":null,
        "format": "Biological Observation Matrix 1.0.0",
        "format_url": "http://biom-format.org",
        "type": "OTU table",
        "generated_by": "QIIME revision XYZ",
        "date": "2011-12-19T19:00:00",
        "rows":[
                {"id":"GG_OTU_1", "metadata":null},
                {"id":"GG_OTU_2", "metadata":null},
                {"id":"GG_OTU_3", "metadata":null},
                {"id":"GG_OTU_4", "metadata":null},
                {"id":"GG_OTU_5", "metadata":null}
            ],  
        "columns": [
                {"id":"Sample1", "metadata":null},
                {"id":"Sample2", "metadata":null},
                {"id":"Sample3", "metadata":null},
                {"id":"Sample4", "metadata":null},
                {"id":"Sample5", "metadata":null},
                {"id":"Sample6", "metadata":null}
            ],
        "matrix_type": "sparse",
        "matrix_element_type": "int",
        "shape": [5, 6], 
        "data":[[0,2,1],
                [1,0,5],
                [1,1,1],
                [1,3,2],
                [1,4,3],
                [1,5,1],
                [2,2,1],
                [2,3,4],
                [2,5,2],
                [3,0,2],
                [3,1,1],
                [3,2,1],
                [3,5,1],
                [4,1,1],
                [4,2,1]
               ]
    }
